# Supplementary material for: Utilization of a CRISPRi-based ex vivo challenge model to reveal temporally dependent gene essentiality in intracellular Mycobacterium tuberculosis
Source: mBio. 2026 Apr 20;17(5):e00610-26. doi: 10.1128/mbio.00610-26 (PMC13170276; doi:10.1128/mbio.00610-26)
Supplement: File S1 — Output table of the genome-wide CRISPRi screens. [file mbio.00610-26-s0001.xlsx]

## Sheet: Sheet1
				2 Week Round 1 Output 1		2 Week Round 1 Output 2		2 Week Round 2 Output 1		2 Week Round 2 Output 2		4 Week Round 1 Output 1		4 Week Round 2 Output 1		4 Week Round 2 Output 2		6 Week Round 1 Output 1		6 Week Round 1 Output 2		6 Week Round 2 Output 1
id	orf	name	essentiality	neg log2fc	neg fdr	neg log2fc	neg fdr	neg log2fc	neg fdr	neg log2fc	neg fdr	neg log2fc	neg fdr	neg log2fc	neg fdr	neg log2fc	neg fdr	neg log2fc	neg fdr	neg log2fc	neg fdr	neg log2fc	neg fdr
RVBD6010:tRNA-Glu	RVBD6010	tRNA-Glu	Essential	-6.7204	8e-06	-9.3145	9e-06	-10.198	9e-06	-9.6481	8e-06	-8.4659	1e-05	-5.153	1e-05	-7.2499	1.1e-05	-7.2626	9e-06	-8.509	9e-06	-9.3359	8e-06
RVBD6037:tRNA-Glu	RVBD6037	tRNA-Glu	NonEssential	-6.7204	8e-06	-9.3145	9e-06	-7.963	9e-06	-7.3292	7.9e-05	-8.4659	1e-05	-5.153	1e-05	-7.2499	1.1e-05	-7.2626	9e-06	-8.509	9e-06	-9.3359	8e-06
RVBD3461c:rpmJ	RVBD3461c	rpmJ	Essential	-5.3657	8e-06	-8.3333	9e-06	-9.2303	9e-06	-6.9864	8e-06	-7.8671	1e-05	-4.3898	1e-05	-7.5544	1.1e-05	-6.3289	9e-06	-5.8188	9e-06	-8.956	8e-06
RVBD2904c:rplS	RVBD2904c	rplS	Essential	-8.1341	8e-06	-9.0875	9e-06	-8.4156	9e-06	-8.3043	8e-06	-5.9167	1e-05	-6.2235	1e-05	-6.182	1.1e-05	-7.6046	9e-06	-7.6536	9e-06	-8.3657	8e-06
RVBD0720:rplR	RVBD0720	rplR	Essential	-6.8827	8e-06	-8.7274	9e-06	-7.8504	9e-06	-8.4932	8e-06	-6.8541	1e-05	-6.4066	1e-05	-7.0214	1.1e-05	-7.111	9e-06	-7.7697	9e-06	-8.1534	8e-06
RVBD1305:atpE	RVBD1305	atpE	NonEssential	-6.1831	8e-06	-4.5643	0.000586	-9.1309	9e-06	-8.9028	8e-06	-4.5156	1e-05	-5.3319	1e-05	-7.5373	1.1e-05	-5.1817	4.2e-05	-6.7706	9e-06	-8.146	8e-06
RVBD1463:RVBD1463	RVBD1463	RVBD1463	Essential	-8.7012	8e-06	-9.2282	9e-06	-7.8344	9e-06	-8.8309	8e-06	-6.7574	1e-05	-6.5051	1e-05	-7.3751	1.1e-05	-6.8663	9e-06	-7.4546	9e-06	-7.9722	8e-06
RVBD3053c:nrdH	RVBD3053c	nrdH	Essential	-8.7663	8e-06	-8.8937	9e-06	-9.3014	9e-06	-9.1294	8e-06	-6.3409	1e-05	-6.4576	1e-05	-6.7748	1.1e-05	-8.7042	9e-06	-8.7403	9e-06	-7.9466	8e-06
RVBD2194:qcrC	RVBD2194	qcrC	Essential	-5.7829	8e-06	-7.5346	9e-06	-7.9454	9e-06	-8.3041	8e-06	-5.1481	1e-05	-6.8562	1e-05	-6.2756	1.1e-05	-6.3949	9e-06	-7.3916	9e-06	-7.856	8e-06
RVBD6035:tRNA-Cys	RVBD6035	tRNA-Cys	Essential	-8.3477	8e-06	-9.0185	9e-06	-8.4757	9e-06	-9.0806	8e-06	-6.0617	1e-05	-6.9179	1e-05	-5.5208	1.1e-05	-6.8256	9e-06	-8.241	9e-06	-7.8347	8e-06
RVBD1547:dnaE	RVBD1547	dnaE	Essential	-9.4735	8e-06	-9.8417	9e-06	-10.649	9e-06	-9.7505	8e-06	-8.5227	1e-05	-6.9786	1e-05	-8.4801	1.1e-05	-10.348	9e-06	-8.5563	9e-06	-7.8251	8e-06
RVBD3051c:nrdE	RVBD3051c	nrdE	Essential	-9.0878	8e-06	-9.8788	9e-06	-10.356	9e-06	-10.653	8e-06	-7.9142	1e-05	-7.2604	1e-05	-8.399	1.1e-05	-10.003	9e-06	-7.61	9e-06	-7.7674	8e-06
RVBD6027:tRNA-Asn	RVBD6027	tRNA-Asn	NonEssential	-8.5906	8e-06	-7.7382	8.4e-05	-8.7425	2.4e-05	-7.481	8e-06	-6.9352	1e-05	-8.1081	1e-05	-8.8414	1.1e-05	-6.568	9e-06	-8.3075	9e-06	-7.6467	8e-06
RVBD6031:tRNA-His	RVBD6031	tRNA-His	NonEssential	-7.1106	8e-06	-8.7779	9e-06	-9.2187	9e-06	-8.4777	8e-06	-7.0554	1e-05	-6.8312	1e-05	-6.3915	1.1e-05	-7.7952	9e-06	-5.9438	0.000225	-7.6375	8e-06
RVBD6023:tRNA-Pro	RVBD6023	tRNA-Pro	NonEssential	-8.6369	8e-06	-9.0823	9e-06	-8.3533	9e-06	-7.6071	8e-06	-6.8973	1e-05	-6.5304	1e-05	-6.7206	1.1e-05	-7.5518	9e-06	-6.6217	9e-06	-7.5263	8e-06
RVBD6028:tRNA-Pro	RVBD6028	tRNA-Pro	NonEssential	-8.6369	8e-06	-9.0823	9e-06	-9.6358	9e-06	-9.932	8e-06	-6.8973	1e-05	-6.5304	1e-05	-6.7206	1.1e-05	-7.5518	9e-06	-6.6217	9e-06	-7.5263	8e-06
RVBD6042:tRNA-Pro	RVBD6042	tRNA-Pro	NonEssential	-8.6369	8e-06	-9.0823	9e-06	-6.6353	3.8e-05	-5.7489	7.9e-05	-6.8973	1e-05	-6.5304	1e-05	-6.7206	1.1e-05	-7.5518	9e-06	-6.6217	9e-06	-7.5263	8e-06
RVBD2703:sigA	RVBD2703	sigA	Essential	-8.898	8e-06	-7.2171	9e-06	-9.1755	9e-06	-9.7625	8e-06	-7.1162	1e-05	-6.7247	1e-05	-8.5317	1.1e-05	-6.8707	9e-06	-8.6972	9e-06	-7.4379	8e-06
RVBD0640:rplK	RVBD0640	rplK	Essential	-6.7286	8e-06	-9.0825	9e-06	-6.7636	9e-06	-8.075	8e-06	-6.0198	1e-05	-6.5106	1e-05	-7.0659	1.1e-05	-5.0184	9e-06	-7.9132	9e-06	-7.4015	8e-06
RVBD2441c:rpmA	RVBD2441c	rpmA	Essential	-7.1891	8e-06	-8.2398	9e-06	-8.6193	9e-06	-7.3355	8e-06	-7.3437	1e-05	-6.5855	1e-05	-6.8017	1.1e-05	-6.9674	9e-06	-7.1637	9e-06	-7.3866	8e-06
RVBD2165c:mraW	RVBD2165c	mraW	Essential	-9.6401	8e-06	-8.4587	9e-06	-9.5291	9e-06	-10.071	8e-06	-7.4889	1e-05	-7.2726	1e-05	-8.2833	1.1e-05	-10.8	9e-06	-9.4521	9e-06	-7.3705	8e-06
RVBD2357c:glyS	RVBD2357c	glyS	Essential	-8.5358	8e-06	-9.3101	9e-06	-7.5133	9e-06	-9.6459	8e-06	-7.4275	1e-05	-7.0638	1e-05	-7.2652	1.1e-05	-6.8521	9e-06	-7.9403	9e-06	-7.2885	8e-06
RVBD1461:RVBD1461	RVBD1461	RVBD1461	Essential	-7.4222	8e-06	-9.0814	9e-06	-8.7409	9e-06	-8.1868	8e-06	-8.8152	1e-05	-6.5051	1e-05	-7.9831	1.1e-05	-8.1774	9e-06	-8.5472	9e-06	-7.278	8e-06
RVBD6015:tRNA-Gln	RVBD6015	tRNA-Gln	NonEssential	-8.6795	8e-06	-7.7647	9e-06	-4.9364	0.000358	-6.1715	7.9e-05	-7.9142	1e-05	-6.0982	1e-05	-7.1041	1.1e-05	-7.5947	9e-06	-8.3669	9e-06	-7.2024	8e-06
RVBD6038:tRNA-Gln	RVBD6038	tRNA-Gln	Essential	-8.6795	8e-06	-7.7647	9e-06	-9.3316	9e-06	-9.1425	8e-06	-7.9142	1e-05	-6.0982	1e-05	-7.1041	1.1e-05	-7.5947	9e-06	-8.3669	9e-06	-7.2024	8e-06
RVBD1451:ctaB	RVBD1451	ctaB	Essential	-7.7059	8e-06	-9.7827	9e-06	-7.9946	9e-06	-7.6031	8e-06	-5.761	1e-05	-5.7094	1e-05	-7.0001	1.1e-05	-6.7592	9e-06	-7.3597	9e-06	-7.1991	8e-06
RVBD3465:rmlC	RVBD3465	rmlC	NonEssential	-1.6646	0.020671	-3.1915	0.049582	-0.56339	0.255866	-0.83104	0.100641	-2.8745	0.039195	-1.5918	0.170507	-4.2134	0.09943	0	0.7766	0	0.726048	-7.1938	8e-06
RVBD2460c:clpP2	RVBD2460c	clpP2	Essential	-6.6574	8e-06	-9.735	9e-06	-8.6693	9e-06	-8.2624	8e-06	-6.7057	1e-05	-6.831	1e-05	-8.2374	1.1e-05	-7.3945	9e-06	-8.0662	9e-06	-7.1845	8e-06
RVBD0058:dnaB	RVBD0058	dnaB	Essential	-8.8619	8e-06	-9.0762	9e-06	-9.25	9e-06	-9.8625	8e-06	-7.3946	1e-05	-7.5482	1e-05	-6.8747	1.1e-05	-8.1408	9e-06	-9.1188	9e-06	-7.178	8e-06
RVBD2556c:RVBD2556c	RVBD2556c	RVBD2556c	NonEssential	-0.84017	0.007795	-0.95598	0.338099	0.55533	0.816911	-1.1622	0.058412	-1.6995	0.446522	-0.78916	0.581099	-1.8713	0.402573	-1.7168	0.050499	-1.594	0.009281	-7.1703	0.0023
RVBD6020:5S	RVBD6020	5S	NonEssential	-7.4847	8e-06	-6.4747	9.8e-05	-8.3628	9e-06	-7.7741	8e-06	-6.0262	1e-05	-5.0299	1e-05	-6.0189	1.1e-05	-7.3533	9e-06	-7.788	9e-06	-7.1673	8e-06
RVBD0638:secE	RVBD0638	secE	Essential	-6.9382	8e-06	-7.0649	9e-06	-7.6564	9e-06	-8.0934	8e-06	-5.1592	1e-05	-4.4002	1e-05	-5.8956	1.1e-05	-5.5051	9e-06	-6.3221	9e-06	-7.1343	8e-06
RVBD1415:ribA2	RVBD1415	ribA2	Essential	-7.5192	8e-06	-8.1558	9e-06	-8.2067	9e-06	-7.4401	8e-06	-6.4085	1e-05	-4.9769	1e-05	-5.4612	1.1e-05	-5.6957	9e-06	-5.8108	9e-06	-7.0157	8e-06
RVBD6040:tRNA-Met	RVBD6040	tRNA-Met	NonEssential	-7.0288	8e-06	-9.3692	9e-06	-7.6925	3.8e-05	-7.7091	8e-06	-7.4123	1e-05	-5.9251	1e-05	-6.4627	1.1e-05	-6.6278	9e-06	-7.1161	9e-06	-7.0064	8e-06
RVBD0001:dnaA	RVBD0001	dnaA	Essential	-8.3126	8e-06	-9.9558	9e-06	-10.337	9e-06	-9.5428	8e-06	-6.7336	1e-05	-6.6192	1e-05	-7.3682	1.1e-05	-6.0776	9e-06	-7.6102	9e-06	-6.9597	8e-06
RVBD0684:fusA1	RVBD0684	fusA1	Essential	-8.4861	8e-06	-9.1845	9e-06	-9.1292	9e-06	-9.7436	8e-06	-7.5172	1e-05	-6.7192	1e-05	-6.5848	1.1e-05	-7.6527	9e-06	-8.7138	9e-06	-6.9429	8e-06
RVBD2343c:dnaG	RVBD2343c	dnaG	Essential	-8.5236	8e-06	-8.6509	9e-06	-9.3213	9e-06	-9.0304	8e-06	-6.4429	1e-05	-6.1865	1e-05	-6.9166	1.1e-05	-8.3124	9e-06	-7.9725	9e-06	-6.9396	8e-06
RVBD0060:RVBD0060	RVBD0060	RVBD0060	Essential	-9.0598	8e-06	-9.5098	9e-06	-9.3189	9e-06	-11.11	8e-06	-7.4079	1e-05	-7.4867	1e-05	-6.6699	1.1e-05	-10.182	9e-06	-9.7838	9e-06	-6.9223	8e-06
RVBD2094c:tatA	RVBD2094c	tatA	Essential	-7.6255	8e-06	-9.5303	9e-06	-7.544	2.4e-05	-6.8954	7.9e-05	-6.0849	1e-05	-5.5866	1e-05	-5.2835	1.1e-05	-6.9226	9e-06	-7.4802	9e-06	-6.8383	8e-06
RVBD2448c:valS	RVBD2448c	valS	Essential	-6.8436	8e-06	-8.789	9e-06	-7.9549	9e-06	-8.9169	8e-06	-6.0228	1e-05	-7.3837	1e-05	-7.3395	1.1e-05	-7.6878	9e-06	-6.968	9e-06	-6.7925	8e-06
RVBD0723:rplO	RVBD0723	rplO	Essential	-6.288	8e-06	-5.3334	9e-06	-7.8343	9e-06	-7.574	8e-06	-5.7616	1e-05	-5.63	1e-05	-5.3389	1.1e-05	-6.1135	9e-06	-7.076	9e-06	-6.7865	8e-06
RVBD0005:gyrB	RVBD0005	gyrB	Essential	-9.116	8e-06	-10.21	9e-06	-9.7881	9e-06	-8.3155	8e-06	-6.1534	1e-05	-6.4305	1e-05	-8.0988	1.1e-05	-8.2199	9e-06	-8.2559	9e-06	-6.7563	8e-06
RVBD2193:ctaE	RVBD2193	ctaE	Essential	-5.8266	8e-06	-8.8575	9e-06	-8.2853	9e-06	-7.6029	8e-06	-5.9958	1e-05	-5.3177	1e-05	-6.6072	1.1e-05	-6.6818	9e-06	-7.2701	9e-06	-6.7406	8e-06
RVBD2839c:infB	RVBD2839c	infB	Essential	-7.7823	8e-06	-9.8859	9e-06	-9.4952	9e-06	-8.2936	8e-06	-5.9605	1e-05	-7.8554	1e-05	-5.7723	1.1e-05	-5.9038	9e-06	-8.1713	9e-06	-6.6952	8e-06
RVBD2572c:aspS	RVBD2572c	aspS	Essential	-7.0934	8e-06	-8.4914	9e-06	-8.8029	9e-06	-7.672	8e-06	-7.4327	1e-05	-7.2967	1e-05	-6.2881	1.1e-05	-6.4009	9e-06	-9.4613	9e-06	-6.6796	8e-06
RVBD1308:atpA	RVBD1308	atpA	Essential	-7.873	8e-06	-9.0927	9e-06	-10.156	9e-06	-7.6637	8e-06	-6.4215	1e-05	-6.9865	1e-05	-6.8254	1.1e-05	-7.1748	9e-06	-8.0558	9e-06	-6.6616	8e-06
RVBD1475c:acn	RVBD1475c	acn	Essential	-4.6807	8e-06	-4.3683	9e-06	-4.4657	9e-06	-6.121	8e-06	-5.035	1e-05	-5.7863	1e-05	-7.1707	1.1e-05	-6.1574	9e-06	-5.9438	9e-06	-6.6596	8e-06
RVBD0347:RVBD0347	RVBD0347	RVBD0347	Essential	-7.1447	8e-06	-7.2716	9e-06	-7.8812	9e-06	-7.3265	8e-06	-5.3424	1e-05	-5.9585	1e-05	-5.7944	1.1e-05	-6.9398	9e-06	-6.6932	9e-06	-6.6589	8e-06
RVBD2196:qcrB	RVBD2196	qcrB	Essential	-7.6246	8e-06	-8.8425	9e-06	-8.8242	9e-06	-7.8284	8e-06	-5.9863	1e-05	-5.4992	1e-05	-6.9893	1.1e-05	-7.0793	9e-06	-8.2984	9e-06	-6.6311	8e-06
RVBD1007c:metG	RVBD1007c	metG	Essential	-7.7222	8e-06	-9.1434	9e-06	-8.8486	9e-06	-9.0848	8e-06	-8.3102	1e-05	-6.0125	1e-05	-6.7805	1.1e-05	-7.5768	9e-06	-7.763	9e-06	-6.6054	8e-06
RVBD2440c:obgE	RVBD2440c	obgE	Essential	-6.657	8e-06	-7.5423	9e-06	-8.194	9e-06	-8.3903	8e-06	-7.0754	1e-05	-6.3216	1e-05	-6.3627	1.1e-05	-6.9361	9e-06	-6.8371	9e-06	-6.5944	8e-06
RVBD1561:RVBD1561	RVBD1561	RVBD1561	NonEssential	-0.76271	0.278421	-0.88498	0.094352	-0.12613	0.152581	0.2115	0.169089	-1.078	0.328218	-2.5817	0.093619	-0.78246	0.783728	-1.6494	0.093521	-3.5194	0.150061	-6.5605	0.003191
RVBD3596c:clpC1	RVBD3596c	clpC1	Essential	-7.2544	8e-06	-6.809	9e-06	-8.2525	9e-06	-7.4291	8e-06	-6.2309	1e-05	-4.9515	1e-05	-7.5524	1.1e-05	-6.6861	9e-06	-6.3764	9e-06	-6.5516	8e-06
RVBD2442c:rplU	RVBD2442c	rplU	Essential	-7.2688	8e-06	-8.0499	9e-06	-8.9269	9e-06	-8.2199	8e-06	-7.7825	1e-05	-7.1872	1e-05	-6.9964	1.1e-05	-7.4111	9e-06	-7.4604	9e-06	-6.5396	8e-06
RVBD2555c:alaS	RVBD2555c	alaS	Essential	-6.6557	8e-06	-8.7222	9e-06	-10.265	9e-06	-9.1968	8e-06	-6.4194	1e-05	-6.0105	1e-05	-6.8485	1.1e-05	-6.9795	9e-06	-7.8157	9e-06	-6.537	8e-06
RVBD0685:tuf	RVBD0685	tuf	Essential	-6.6335	8e-06	-9.0723	9e-06	-9.8719	9e-06	-8.8659	8e-06	-8.004	1e-05	-5.7656	1e-05	-6.5835	1.1e-05	-7.059	9e-06	-6.4796	9e-06	-6.5126	8e-06
RVBD6009:tRNA-Lys	RVBD6009	tRNA-Lys	NonEssential	-7.2932	8e-06	-9.77	9e-06	-8.5989	9e-06	-7.8928	8e-06	-7.9498	1e-05	-6.1412	1e-05	-6.4417	1.1e-05	-7.9121	9e-06	-8.3943	9e-06	-6.4861	8e-06
RVBD0088:RVBD0088	RVBD0088	RVBD0088	NonEssential	-1.0369	0.016934	-1.2686	0.002442	-0.16324	0.004073	-0.77187	9.1e-05	-5.434	0.074978	-5.8463	0.030387	-3.504	0.081973	-4.261	0.017192	-3.7177	0.077326	-6.4805	0.014095
RVBD1643:rplT	RVBD1643	rplT	Essential	-6.7292	8e-06	-7.5863	9e-06	-8.6716	9e-06	-7.7882	8e-06	-6.7394	1e-05	-6.1546	1e-05	-6.6182	1.1e-05	-6.3007	9e-06	-8.4375	9e-06	-6.4754	8e-06
RVBD1168c:PPE17	RVBD1168c	PPE17	NonEssential	-3.5372	0.021001	-4.6504	0.101301	-0.34623	0.185738	-0.63887	0.002138	-1.2681	0.226523	-1.5343	0.042098	-2.3005	0.286101	-3.5066	0.071766	-3.0524	0.153106	-6.4683	0.009736
RVBD0716:rplE	RVBD0716	rplE	Essential	-6.0322	8e-06	-9.0159	9e-06	-8.1881	9e-06	-8.4838	8e-06	-6.5544	1e-05	-6.3871	1e-05	-5.8174	1.1e-05	-6.5476	9e-06	-8.8645	9e-06	-6.4363	8e-06
RVBD1292:argS	RVBD1292	argS	Essential	-7.1893	8e-06	-9.9665	9e-06	-8.0934	9e-06	-7.7297	8e-06	-5.3146	1e-05	-6.4881	1e-05	-7.1981	1.1e-05	-7.0314	9e-06	-8.1101	9e-06	-6.4358	8e-06
RVBD1348:RVBD1348	RVBD1348	RVBD1348	Essential	-7.8503	8e-06	-8.6137	9e-06	-8.3585	9e-06	-7.8992	8e-06	-6.3933	1e-05	-6.4631	1e-05	-7.451	1.1e-05	-6.8067	9e-06	-6.6789	9e-06	-6.4335	8e-06
RVBD2147c:RVBD2147c	RVBD2147c	RVBD2147c	Essential	-8.5156	8e-06	-8.1832	9e-06	-9.9847	9e-06	-9.6232	8e-06	-5.8726	1e-05	-6.2995	1e-05	-6.0618	1.1e-05	-10.251	9e-06	-9.932	9e-06	-6.4165	8e-06
RVBD2195:qcrA	RVBD2195	qcrA	Essential	-6.0147	8e-06	-8.623	9e-06	-7.4436	9e-06	-7.1647	8e-06	-7.0096	1e-05	-4.9011	1e-05	-7.121	1.1e-05	-6.5912	9e-06	-7.5225	9e-06	-6.4001	8e-06
RVBD0732:secY	RVBD0732	secY	Essential	-8.1247	8e-06	-8.6835	9e-06	-7.7963	9e-06	-7.3746	8e-06	-6.6869	1e-05	-6.9005	1e-05	-6.6193	1.1e-05	-6.7987	9e-06	-7.1905	9e-06	-6.3986	8e-06
RVBD0289:RVBD0289	RVBD0289	RVBD0289	Essential	-5.5056	8e-06	-8.5412	9e-06	-6.5254	9e-06	-7.6291	8e-06	-4.7207	1e-05	-4.0211	1e-05	-5.5073	1.1e-05	-6.5173	9e-06	-6.3546	9e-06	-6.3949	8e-06
RVBD2461c:clpP	RVBD2461c	clpP	Essential	-7.2493	8e-06	-9.7069	9e-06	-8.7832	9e-06	-8.0274	8e-06	-6.9804	1e-05	-7.2737	1e-05	-8.9426	1.1e-05	-6.9242	9e-06	-7.8443	9e-06	-6.3883	8e-06
RVBD2093c:tatC	RVBD2093c	tatC	Essential	-7.072	8e-06	-9.2182	9e-06	-6.9056	9e-06	-7.0279	8e-06	-5.7982	1e-05	-5.0713	1e-05	-5.6161	1.1e-05	-7.2596	9e-06	-7.5985	9e-06	-6.3797	8e-06
RVBD3411c:guaB2	RVBD3411c	guaB2	Essential	-6.2185	8e-06	-7.5825	9e-06	-7.8885	9e-06	-9.6593	8e-06	-6.1097	1e-05	-5.4915	1e-05	-5.5687	1.1e-05	-6.2396	9e-06	-6.9697	9e-06	-6.3675	8e-06
RVBD6004:tRNA-Tyr	RVBD6004	tRNA-Tyr	NonEssential	-7.8609	8e-06	-7.3766	8.4e-05	-9.968	9e-06	-10.759	8e-06	-6.6797	1e-05	-7.9943	1e-05	-7.2964	1.1e-05	-5.1795	7.5e-05	-7.8964	9e-06	-6.3601	8e-06
RVBD3240c:secA1	RVBD3240c	secA1	Essential	-6.8918	8e-06	-9.1295	9e-06	-8.413	9e-06	-7.6977	8e-06	-5.6336	1e-05	-5.7588	1e-05	-5.3878	1.1e-05	-5.451	9e-06	-6.849	9e-06	-6.3582	8e-06
RVBD3043c:ctaD	RVBD3043c	ctaD	Essential	-6.5114	8e-06	-9.5796	9e-06	-8.6223	9e-06	-8.7588	8e-06	-5.8914	1e-05	-5.8266	1e-05	-6.7805	1.1e-05	-7.139	9e-06	-6.9088	9e-06	-6.3508	8e-06
RVBD6019:23S	RVBD6019	23S	NonEssential	-7.0491	8e-06	-8.0803	9e-06	-8.3081	9e-06	-7.9378	8e-06	-6.7382	1e-05	-6.0746	1e-05	-5.8526	1.1e-05	-7.0611	9e-06	-7.6715	9e-06	-6.3461	8e-06
RVBD3052c:nrdI	RVBD3052c	nrdI	Essential	-9.1794	8e-06	-10.025	9e-06	-8.638	9e-06	-8.9339	8e-06	-6.6126	1e-05	-6.8847	1e-05	-7.2029	1.1e-05	-8.7534	9e-06	-8.7895	9e-06	-6.3449	8e-06
RVBD3864:RVBD3864	RVBD3864	RVBD3864	NonEssential	-4.3429	0.003514	-1.1876	0.07136	-0.39757	0.001876	-0.91939	0.017635	-4.3344	0.006748	-0.77828	0.00429	-8.1243	0.01262	-0.84803	0.017192	-3.8825	0.044922	-6.3312	0.019455
RVBD1306:atpF	RVBD1306	atpF	Essential	-7.1704	8e-06	-9.5867	9e-06	-8.7464	9e-06	-9.1482	8e-06	-6.9951	1e-05	-6.2709	1e-05	-6.3885	1.1e-05	-7.0043	9e-06	-6.9767	9e-06	-6.3278	8e-06
RVBD1827:cfp17	RVBD1827	cfp17	Essential	-7.0193	8e-06	-9.0344	9e-06	-8.0294	9e-06	-8.2361	8e-06	-6.2984	1e-05	-5.7041	1e-05	-7.046	1.1e-05	-7.0667	9e-06	-7.5651	9e-06	-6.3195	8e-06
RVBD2748c:ftsK	RVBD2748c	ftsK	Essential	-7.115	8e-06	-8.2757	9e-06	-7.9551	9e-06	-8.3824	8e-06	-6.1701	1e-05	-5.8219	1e-05	-6.3384	1.1e-05	-7.4973	9e-06	-6.9853	9e-06	-6.3155	8e-06
RVBD0524:hemL	RVBD0524	hemL	Essential	-5.9701	8e-06	-7.8534	9e-06	-7.7579	9e-06	-7.3225	8e-06	-4.5511	1e-05	-4.4043	1e-05	-5.1449	1.1e-05	-5.9352	9e-06	-6.6955	9e-06	-6.3133	8e-06
RVBD0284:RVBD0284	RVBD0284	RVBD0284	Essential	-6.3224	8e-06	-7.0317	9e-06	-7.1548	9e-06	-7.7148	8e-06	-5.445	1e-05	-6.3511	1e-05	-4.9547	1.1e-05	-6.5898	9e-06	-7.6511	9e-06	-6.2717	8e-06
RVBD1462:RVBD1462	RVBD1462	RVBD1462	Essential	-7.7161	8e-06	-9.4461	9e-06	-8.8062	9e-06	-8.4243	8e-06	-5.7415	1e-05	-6.1834	1e-05	-6.1472	1.1e-05	-8.0722	9e-06	-7.1383	9e-06	-6.2558	8e-06
RVBD1640c:lysS	RVBD1640c	lysS	NonEssential	-6.5364	8e-06	-8.6122	9e-06	-0.0049314	0.792298	-0.59657	0.122397	-6.2944	1e-05	-6.4867	1e-05	-5.7118	1.1e-05	-6.9013	9e-06	-6.1399	9e-06	-6.2495	8e-06
RVBD3598c:lysS	RVBD3598c	lysS	Essential	-6.5364	8e-06	-8.6122	9e-06	-8.1323	9e-06	-9.4119	8e-06	-6.2944	1e-05	-6.4867	1e-05	-5.7118	1.1e-05	-6.9013	9e-06	-6.1399	9e-06	-6.2495	8e-06
RVBD1310:atpD	RVBD1310	atpD	Essential	-6.5865	8e-06	-8.3104	9e-06	-7.4389	9e-06	-8.3899	8e-06	-7.0206	1e-05	-6.3871	1e-05	-6.5401	1.1e-05	-7.3557	9e-06	-8.5757	9e-06	-6.2479	8e-06
RVBD2580c:hisS	RVBD2580c	hisS	Essential	-7.3775	8e-06	-9.1295	9e-06	-9.4941	9e-06	-8.4004	8e-06	-7.8908	1e-05	-7.2733	1e-05	-8.4197	1.1e-05	-6.5313	9e-06	-7.9707	9e-06	-6.2469	8e-06
RVBD1307:atpH	RVBD1307	atpH	Essential	-7.7708	8e-06	-9.1197	9e-06	-8.5511	9e-06	-8.6488	8e-06	-6.2787	1e-05	-6.3953	1e-05	-7.4906	1.1e-05	-6.8633	9e-06	-9.1188	9e-06	-6.228	8e-06
RVBD0652:rplL	RVBD0652	rplL	Essential	-7.5234	8e-06	-8.1202	9e-06	-8.3589	9e-06	-7.7832	8e-06	-6.9637	1e-05	-6.786	1e-05	-7.1041	1.1e-05	-5.4734	9e-06	-7.5469	9e-06	-6.2094	8e-06
RVBD3924c:rpmH	RVBD3924c	rpmH	Essential	-6.7356	8e-06	-7.93	9e-06	-7.0118	9e-06	-7.3063	8e-06	-5.6083	1e-05	-5.9546	1e-05	-6.8226	1.1e-05	-7.079	9e-06	-7.5024	9e-06	-6.2079	8e-06
RVBD2150c:ftsZ	RVBD2150c	ftsZ	Essential	-7.4557	8e-06	-9.2727	9e-06	-8.7533	9e-06	-9.6917	8e-06	-7.4889	1e-05	-7.357	1e-05	-7.361	1.1e-05	-10.584	9e-06	-11.032	9e-06	-6.2065	8e-06
RVBD2845c:proS	RVBD2845c	proS	Essential	-8.4455	8e-06	-8.8786	9e-06	-7.9241	9e-06	-8.3357	8e-06	-5.4382	1e-05	-7.4004	1e-05	-7.7304	1.1e-05	-6.6978	9e-06	-8.6786	9e-06	-6.2059	8e-06
RVBD2541:RVBD2541	RVBD2541	RVBD2541	Essential	-5.8885	0.000636	-4.7919	9e-06	-3.9531	0.000126	-5.3021	8e-06	-6.0199	0.00545	-4.7178	0.002811	-6.7642	6.8e-05	-3.7009	9e-06	-6.2468	0.009688	-6.1952	0.000567
RVBD0707:rpsC	RVBD0707	rpsC	Essential	-6.6206	8e-06	-7.5959	9e-06	-8.3719	9e-06	-7.6932	8e-06	-6.1286	1e-05	-5.6687	1e-05	-4.8722	1.1e-05	-6.3738	9e-06	-7.8128	9e-06	-6.192	8e-06
RVBD0641:rplA	RVBD0641	rplA	Essential	-8.3811	8e-06	-6.5727	9e-06	-9.3852	9e-06	-8.8745	8e-06	-6.3158	1e-05	-5.6679	1e-05	-7.4239	1.1e-05	-6.9749	9e-06	-5.6682	9e-06	-6.1801	8e-06
RVBD1601:hisB	RVBD1601	hisB	Essential	-7.2259	8e-06	-9.5102	9e-06	-8.2125	9e-06	-7.987	8e-06	-6.0879	1e-05	-6.1022	1e-05	-6.0772	1.1e-05	-6.2605	9e-06	-7.0016	9e-06	-6.1576	8e-06
RVBD0467:icl	RVBD0467	icl	NonEssential	-6.2425	8e-06	-7.7359	9e-06	-6.3687	9e-06	-6.6308	8e-06	-6.7787	1e-05	-5.6784	1e-05	-5.3459	1.1e-05	-5.0366	9e-06	-5.4088	9e-06	-6.1566	8e-06
RVBD0703:rplW	RVBD0703	rplW	Essential	-6.7528	8e-06	-4.4646	9e-06	-7.301	9e-06	-6.9754	8e-06	-6.2466	1e-05	-5.9474	1e-05	-5.954	1.1e-05	-5.7442	9e-06	-5.8327	9e-06	-6.1519	8e-06
RVBD1303:RVBD1303	RVBD1303	RVBD1303	Essential	-7.3075	8e-06	-9.6977	9e-06	-9.0073	9e-06	-8.0284	8e-06	-6.4661	1e-05	-5.1746	1e-05	-5.8122	1.1e-05	-5.1478	9e-06	-7.3141	9e-06	-6.1444	8e-06
RVBD2866:RVBD2866	RVBD2866	RVBD2866	NonEssential	-6.5583	0.000496	-6.1183	0.001723	-0.30732	9e-06	-0.39501	0.001815	-6.6627	0.000115	-3.0791	0.001583	-4.493	0.010696	-5.1087	0.002064	-3.563	0.002426	-6.1305	0.000285
RVBD2130c:cysS	RVBD2130c	cysS	Essential	-7.327	8e-06	-8.1841	9e-06	-2.6058	2.4e-05	-2.1506	8e-06	-6.0269	1e-05	-6.4579	1e-05	-7.6035	1.1e-05	-6.6666	9e-06	-7.7504	9e-06	-6.1232	8e-06
RVBD3580c:cysS	RVBD3580c	cysS	Essential	-7.327	8e-06	-8.1841	9e-06	-8.249	9e-06	-8.2803	8e-06	-6.0269	1e-05	-6.4579	1e-05	-7.6035	1.1e-05	-6.6666	9e-06	-7.7504	9e-06	-6.1232	8e-06
RVBD2166c:RVBD2166c	RVBD2166c	RVBD2166c	Essential	-9.3676	8e-06	-10.462	9e-06	-10.337	9e-06	-9.4279	8e-06	-6.7003	1e-05	-7.9257	1e-05	-8.2452	1.1e-05	-8.9324	9e-06	-9.8034	9e-06	-6.1208	8e-06
RVBD2890c:rpsB	RVBD2890c	rpsB	Essential	-6.9329	8e-06	-5.9554	9e-06	-7.7068	9e-06	-7.464	8e-06	-6.7452	1e-05	-5.9884	1e-05	-5.7451	1.1e-05	-5.2179	9e-06	-6.2049	9e-06	-6.1182	8e-06
RVBD2663:RVBD2663	RVBD2663	RVBD2663	NonEssential	-1.2121	0.019679	-0.72905	0.093195	-0.60842	0.240718	-0.89198	0.022874	-1.2835	0.37718	-1.3203	0.114539	-1.704	0.302295	-0.94281	0.126618	-0.56004	0.046552	-6.1096	0.022685
RVBD3863:RVBD3863	RVBD3863	RVBD3863	Essential	-6.7136	8e-06	-7.722	9e-06	-6.4359	9e-06	-6.8013	8e-06	-5.2077	1e-05	-5.2032	1e-05	-6.2709	1.1e-05	-5.8832	9e-06	-6.8136	9e-06	-6.0863	8e-06
RVBD2614c:thrS	RVBD2614c	thrS	Essential	-6.7961	8e-06	-7.4301	9e-06	-8.2136	9e-06	-7.0547	8e-06	-7.8362	1e-05	-5.4438	1e-05	-5.1274	1.1e-05	-6.4978	9e-06	-6.7564	9e-06	-6.0853	8e-06
RVBD2581c:RVBD2581c	RVBD2581c	RVBD2581c	Essential	-8.2874	8e-06	-10.095	9e-06	-9.1205	9e-06	-6.2873	8e-06	-7.4372	1e-05	-7.2733	1e-05	-7.3021	1.1e-05	-6.6847	9e-06	-8.0011	9e-06	-6.0666	8e-06
RVBD1304:atpB	RVBD1304	atpB	Essential	-6.1468	8e-06	-8.8151	9e-06	-6.239	9e-06	-7.2801	8e-06	-6.2311	1e-05	-6.2371	1e-05	-7.3823	1.1e-05	-5.1816	9e-06	-7.6571	9e-06	-6.0629	8e-06
RVBD2992c:gltX	RVBD2992c	gltX	Essential	-6.0315	8e-06	-6.3289	9e-06	-8.596	9e-06	-8.135	8e-06	-5.4979	1e-05	-6.4417	1e-05	-6.04	1.1e-05	-7.0991	9e-06	-8.1215	9e-06	-6.0265	8e-06
RVBD1649:pheS	RVBD1649	pheS	Essential	-5.1338	8e-06	-6.5723	9e-06	-7.3898	9e-06	-7.3274	8e-06	-5.3458	1e-05	-5.0681	1e-05	-5.3802	1.1e-05	-5.3066	9e-06	-6.4633	9e-06	-6.0192	8e-06
RVBD3443c:rplM	RVBD3443c	rplM	Essential	-7.3858	8e-06	-7.3682	9e-06	-8.5429	9e-06	-7.8313	8e-06	-6.8348	1e-05	-6.6801	1e-05	-6.998	1.1e-05	-6.6747	9e-06	-7.3833	9e-06	-6.0155	8e-06
RVBD0123:RVBD0123	RVBD0123	RVBD0123	Essential	-7.0095	8e-06	-7.7914	9e-06	-8.3224	9e-06	-7.3593	8e-06	-6.3634	1e-05	-6.6983	1e-05	-6.148	1.1e-05	-6.5476	9e-06	-6.5643	9e-06	-6.0057	8e-06
RVBD1464:csd	RVBD1464	csd	Essential	-4.9395	8e-06	-5.3679	9e-06	-6.439	9e-06	-6.0858	8e-06	-4.5744	1e-05	-4.1171	1e-05	-4.9676	1.1e-05	-6.509	9e-06	-7.0333	9e-06	-5.9976	8e-06
RVBD2421c:nadD	RVBD2421c	nadD	Essential	-5.9821	8e-06	-6.2962	9e-06	-7.2795	9e-06	-7.4418	8e-06	-4.8667	1e-05	-5.2747	1e-05	-5.4613	1.1e-05	-5.3467	9e-06	-5.5697	9e-06	-5.9822	8e-06
RVBD1830:RVBD1830	RVBD1830	RVBD1830	Essential	-9.0253	8e-06	-10.298	9e-06	-9.7237	9e-06	-8.8919	8e-06	-5.7522	1e-05	-6.029	1e-05	-6.6709	1.1e-05	-7.9958	9e-06	-8.0348	9e-06	-5.9688	8e-06
RVBD1311:atpC	RVBD1311	atpC	Essential	-9.2532	8e-06	-7.7918	9e-06	-6.5006	9e-06	-7.7309	8e-06	-6.7646	1e-05	-6.4643	1e-05	-7.3963	1.1e-05	-7.6383	9e-06	-7.8482	9e-06	-5.9584	8e-06
RVBD1599:hisD	RVBD1599	hisD	Essential	-6.4016	8e-06	-5.2115	9e-06	-8.7088	9e-06	-6.8855	8e-06	-6.5574	1e-05	-5.8968	1e-05	-6.4211	1.1e-05	-5.3826	9e-06	-7.3007	9e-06	-5.9471	8e-06
RVBD0054:ssb	RVBD0054	ssb	Essential	-7.0368	8e-06	-8.458	9e-06	-7.3265	9e-06	-7.4238	8e-06	-6.43	1e-05	-5.9114	1e-05	-7.3103	1.1e-05	-6.536	9e-06	-7.2446	9e-06	-5.9446	8e-06
RVBD1224:tatB	RVBD1224	tatB	Essential	-8.1058	8e-06	-9.0157	9e-06	-8.998	9e-06	-7.0074	8e-06	-6.7316	1e-05	-7.1219	1e-05	-5.8924	1.1e-05	-6.7402	9e-06	-7.0736	9e-06	-5.9425	8e-06
RVBD0283:RVBD0283	RVBD0283	RVBD0283	Essential	-6.3648	8e-06	-7.6129	9e-06	-7.8068	9e-06	-7.0317	8e-06	-5.2541	1e-05	-6.2575	1e-05	-5.8788	1.1e-05	-5.9491	9e-06	-6.6411	9e-06	-5.9324	8e-06
RVBD0706:rplV	RVBD0706	rplV	Essential	-7.2984	8e-06	-8.1956	9e-06	-6.4082	9e-06	-6.9503	8e-06	-6.3179	1e-05	-7.4549	1e-05	-6.1807	1.1e-05	-5.4625	9e-06	-7.4064	9e-06	-5.9188	8e-06
RVBD0286:PPE4	RVBD0286	PPE4	Essential	-6.6994	8e-06	-7.0539	9e-06	-7.5349	9e-06	-8.4946	8e-06	-6.0633	1e-05	-6.3685	1e-05	-5.9667	1.1e-05	-5.5885	9e-06	-6.8213	9e-06	-5.9164	8e-06
RVBD2975A:RVBD2975A	RVBD2975A	RVBD2975A	Essential	-6.6195	8e-06	-5.9411	8.4e-05	-8.0405	3.8e-05	-7.8121	8e-06	-4.9483	1e-05	-7.4083	1e-05	-6.8538	1.1e-05	-5.546	9e-06	-5.5275	9e-06	-5.9136	8e-06
RVBD6003:tRNA-Gly	RVBD6003	tRNA-Gly	Essential	-4.2728	8e-06	-4.3768	9e-06	-4.2269	9e-06	-5.1446	8e-06	-3.8272	1e-05	-3.967	1e-05	-3.33	1.1e-05	-4.7424	9e-06	-4.4219	9e-06	-5.9077	8e-06
RVBD6029:tRNA-Gly	RVBD6029	tRNA-Gly	NonEssential	-4.2728	8e-06	-4.3768	9e-06	-0.56639	0.294988	-0.90088	0.005473	-3.8272	1e-05	-3.967	1e-05	-3.33	1.1e-05	-4.7424	9e-06	-4.4219	9e-06	-5.9077	8e-06
RVBD6034:tRNA-Gly	RVBD6034	tRNA-Gly	NonEssential	-4.2728	8e-06	-4.3768	9e-06	-9.2584	9e-06	-9.6143	8e-06	-3.8272	1e-05	-3.967	1e-05	-3.33	1.1e-05	-4.7424	9e-06	-4.4219	9e-06	-5.9077	8e-06
RVBD0714:rplN	RVBD0714	rplN	Essential	-6.8428	8e-06	-7.8769	9e-06	-9.0158	9e-06	-8.0654	8e-06	-6.5146	1e-05	-7.2605	1e-05	-6.8504	1.1e-05	-6.2244	9e-06	-7.5638	9e-06	-5.8999	8e-06
RVBD1298:rpmE	RVBD1298	rpmE	Essential	-6.5141	8e-06	-6.2964	9e-06	-8.4787	9e-06	-8.3862	8e-06	-5.4048	1e-05	-6.4842	1e-05	-7.0723	1.1e-05	-5.9701	9e-06	-6.3915	9e-06	-5.8976	8e-06
RVBD0282:RVBD0282	RVBD0282	RVBD0282	Essential	-7.3947	8e-06	-10.051	9e-06	-6.3048	9e-06	-7.3108	8e-06	-6.5544	1e-05	-6.8362	1e-05	-5.1319	1.1e-05	-5.2406	9e-06	-7.0007	9e-06	-5.8947	8e-06
RVBD2178c:aroG	RVBD2178c	aroG	Essential	-6.2888	8e-06	-7.2059	9e-06	-6.193	9e-06	-8.06	8e-06	-6.6863	1e-05	-4.5022	1e-05	-5.1994	1.1e-05	-6.1051	9e-06	-6.9948	9e-06	-5.8801	8e-06
RVBD0529:ccsA	RVBD0529	ccsA	Essential	-6.021	8e-06	-5.8441	9e-06	-7.107	9e-06	-7.3222	8e-06	-4.5938	1e-05	-5.3618	1e-05	-4.4897	1.1e-05	-5.5725	9e-06	-6.7213	9e-06	-5.8795	8e-06
RVBD1658:argG	RVBD1658	argG	Essential	-8.4661	8e-06	-8.2045	9e-06	-5.9652	9e-06	-6.1795	8e-06	-6.9506	1e-05	-5.3501	1e-05	-5.5913	1.1e-05	-5.449	9e-06	-6.7366	9e-06	-5.8742	8e-06
RVBD6000:tRNA-Ile	RVBD6000	tRNA-Ile	Essential	-5.8784	8e-06	-8.4338	9e-06	-9.3675	9e-06	-8.0217	8e-06	-7.0631	1e-05	-7.3314	1e-05	-5.9139	1.1e-05	-6.6764	9e-06	-8.4198	9e-06	-5.8559	8e-06
RVBD1297:rho	RVBD1297	rho	Essential	-6.363	8e-06	-9.8289	9e-06	-7.8534	9e-06	-7.201	8e-06	-5.428	1e-05	-5.8004	1e-05	-6.3339	1.1e-05	-7.0992	9e-06	-7.0074	9e-06	-5.8485	8e-06
RVBD3356c:folD	RVBD3356c	folD	Essential	-6.1647	8e-06	-8.6472	9e-06	-6.8109	9e-06	-7.4087	8e-06	-6.0256	1e-05	-5.911	1e-05	-5.1239	1.1e-05	-6.0243	9e-06	-6.2997	9e-06	-5.8382	8e-06
RVBD3457c:rpoA	RVBD3457c	rpoA	Essential	-6.8435	8e-06	-6.1775	9e-06	-6.049	9e-06	-6.3145	8e-06	-4.9548	1e-05	-4.9636	1e-05	-5.9005	1.1e-05	-6.0529	9e-06	-6.5917	9e-06	-5.8145	8e-06
RVBD2439c:proB	RVBD2439c	proB	Essential	-6.1544	8e-06	-8.1906	9e-06	-6.9486	9e-06	-6.9197	8e-06	-6.8572	1e-05	-6.0013	1e-05	-7.6855	1.1e-05	-7.2203	9e-06	-5.209	9e-06	-5.8098	8e-06
RVBD1536:ileS	RVBD1536	ileS	Essential	-6.9262	8e-06	-9.7312	9e-06	-8.5034	9e-06	-8.9487	8e-06	-6.9738	1e-05	-5.9867	1e-05	-6.7013	1.1e-05	-6.2459	9e-06	-7.9399	9e-06	-5.7905	8e-06
RVBD3009c:gatB	RVBD3009c	gatB	Essential	-8.1243	8e-06	-7.2352	9e-06	-7.2588	9e-06	-9.0458	8e-06	-5.6559	1e-05	-6.3251	1e-05	-6.6906	1.1e-05	-6.9293	9e-06	-6.823	9e-06	-5.7725	8e-06
RVBD6018:16S	RVBD6018	16S	NonEssential	-5.8229	8e-06	-5.7335	9e-06	-6.6257	9e-06	-6.1998	8e-06	-4.7207	1e-05	-5.8018	1e-05	-6.261	1.1e-05	-5.5657	9e-06	-5.1918	9e-06	-5.7723	8e-06
RVBD2840c:RVBD2840c	RVBD2840c	RVBD2840c	NonEssential	-6.9419	8e-06	-8.6092	9e-06	-7.1006	0.009685	-9.38	8e-06	-7.1605	1e-05	-6.9005	1e-05	-7.2187	1.1e-05	-7.1385	9e-06	-5.8199	9e-06	-5.7636	8e-06
RVBD0719:rplF	RVBD0719	rplF	Essential	-7.006	8e-06	-8.7187	9e-06	-6.5437	9e-06	-7.9728	8e-06	-6.8776	1e-05	-5.7347	1e-05	-7.023	1.1e-05	-5.6988	9e-06	-7.2904	9e-06	-5.7582	8e-06
RVBD2122c:hisE	RVBD2122c	hisE	Essential	-6.4808	8e-06	-8.8986	9e-06	-7.9717	9e-06	-7.2486	8e-06	-6.9384	1e-05	-6.2812	1e-05	-5.8029	1.1e-05	-6.2647	9e-06	-6.9341	9e-06	-5.7518	8e-06
RVBD1689:tyrS	RVBD1689	tyrS	Essential	-6.5507	8e-06	-7.261	9e-06	-7.6838	9e-06	-7.9211	8e-06	-5.3915	1e-05	-5.3311	1e-05	-6.6228	1.1e-05	-6.2518	9e-06	-6.7966	9e-06	-5.744	8e-06
RVBD0041:leuS	RVBD0041	leuS	Essential	-6.7004	8e-06	-8.655	9e-06	-7.0251	9e-06	-6.4513	8e-06	-4.5024	1e-05	-6.1353	1e-05	-4.9216	1.1e-05	-7.1991	9e-06	-6.4116	9e-06	-5.741	8e-06
RVBD1641:infC	RVBD1641	infC	Essential	-8.1053	8e-06	-9.6973	9e-06	-8.4546	9e-06	-8.8299	8e-06	-7.537	1e-05	-6.5511	1e-05	-6.2084	1.1e-05	-6.4224	9e-06	-8.6639	9e-06	-5.7394	8e-06
RVBD2199c:RVBD2199c	RVBD2199c	RVBD2199c	Essential	-6.2208	8e-06	-9.3807	9e-06	-7.91	9e-06	-6.7902	8e-06	-6.5908	1e-05	-5.192	1e-05	-6.3871	1.1e-05	-6.8484	9e-06	-7.6842	9e-06	-5.7302	8e-06
RVBD1981c:nrdF	RVBD1981c	nrdF	NonEssential	-6.5595	8e-06	-6.686	9e-06	-0.29065	0.831578	-0.21818	0.869026	-4.4382	0.000115	-4.6857	1e-05	-4.9951	1.1e-05	-5.4369	9e-06	-6.0532	9e-06	-5.7296	8e-06
RVBD3048c:nrdF	RVBD3048c	nrdF	Essential	-6.5595	8e-06	-6.686	9e-06	-7.1627	9e-06	-7.2246	8e-06	-4.4382	0.000115	-4.6857	1e-05	-4.9951	1.1e-05	-5.4369	9e-06	-6.0532	9e-06	-5.7296	8e-06
RVBD0709:rpmC	RVBD0709	rpmC	Essential	-5.1921	8e-06	-9.057	9e-06	-6.4209	9e-06	-6.2682	8e-06	-4.8747	1e-05	-5.9263	1e-05	-5.2359	1.1e-05	-4.0416	9e-06	-5.3679	0.00016	-5.7281	8e-06
RVBD0440:groEL	RVBD0440	groEL	Essential	-6.5044	8e-06	-6.3587	9e-06	-7.8092	9e-06	-6.9943	8e-06	-4.9244	1e-05	-5.2661	1e-05	-5.1184	1.1e-05	-5.6906	9e-06	-7.3529	9e-06	-5.7241	8e-06
RVBD3417c:groEL	RVBD3417c	groEL	NonEssential	-6.5044	8e-06	-6.3587	9e-06	0.25873	1	0.25386	0.494892	-4.9244	1e-05	-5.2661	1e-05	-5.1184	1.1e-05	-5.6906	9e-06	-7.3529	9e-06	-5.7241	8e-06
RVBD2916c:ffh	RVBD2916c	ffh	Essential	-5.9922	8e-06	-9.035	9e-06	-6.6781	9e-06	-7.6454	8e-06	-5.7182	1e-05	-5.69	1e-05	-6.5346	1.1e-05	-6.2593	9e-06	-6.9621	9e-06	-5.706	8e-06
RVBD2785c:rpsO	RVBD2785c	rpsO	Essential	-6.0186	8e-06	-8.8068	9e-06	-6.2676	9e-06	-8.1154	8e-06	-4.8425	1e-05	-5.8475	1e-05	-4.829	1.1e-05	-5.8332	9e-06	-5.4034	9e-06	-5.7016	8e-06
RVBD2457c:clpX	RVBD2457c	clpX	Essential	-6.7807	8e-06	-8.803	9e-06	-8.2604	9e-06	-8.0529	8e-06	-5.7992	1e-05	-6.2191	1e-05	-6.9301	1.1e-05	-7.6871	9e-06	-7.6306	9e-06	-5.6943	8e-06
RVBD3913:trxB2	RVBD3913	trxB2	Essential	-7.5157	8e-06	-5.3599	9e-06	-8.1005	9e-06	-7.0816	8e-06	-3.9659	1e-05	-4.198	1e-05	-4.5356	1.1e-05	-5.1626	9e-06	-4.2619	9e-06	-5.6857	8e-06
RVBD0526:RVBD0526	RVBD0526	RVBD0526	Essential	-6.2185	8e-06	-7.2476	9e-06	-6.5034	9e-06	-5.9934	8e-06	-5.1781	1e-05	-5.6236	1e-05	-4.0151	1.1e-05	-6.5803	9e-06	-6.6368	9e-06	-5.682	8e-06
RVBD1460:RVBD1460	RVBD1460	RVBD1460	NonEssential	-5.0631	5.3e-05	-6.4275	2.5e-05	-4.15	9e-06	-6.0608	8e-06	-2.9601	2.9e-05	-4.4401	1e-05	-3.1895	6.8e-05	-4.9615	9e-06	-4.7902	9e-06	-5.678	8e-06
RVBD1110:ispH	RVBD1110	ispH	Essential	-7.3835	8e-06	-8.2785	9e-06	-8.4381	9e-06	-8.8343	8e-06	-5.8977	1e-05	-5.438	1e-05	-6.5568	1.1e-05	-8.4491	9e-06	-6.8532	9e-06	-5.6717	8e-06
RVBD1782:RVBD1782	RVBD1782	RVBD1782	Essential	-5.176	8e-06	-5.7431	9e-06	-6.4185	9e-06	-7.3136	8e-06	-5.2715	1e-05	-5.49	1e-05	-5.7265	1.1e-05	-5.5535	9e-06	-7.0691	9e-06	-5.6664	8e-06
RVBD3458c:rpsD	RVBD3458c	rpsD	Essential	-5.571	8e-06	-8.6261	9e-06	-7.6099	9e-06	-6.3197	8e-06	-5.1118	1e-05	-3.8618	1e-05	-5.4209	1.1e-05	-4.9941	9e-06	-4.3243	9e-06	-5.6553	8e-06
RVBD0721:rpsE	RVBD0721	rpsE	Essential	-6.8414	8e-06	-6.6708	9e-06	-7.7222	9e-06	-8.2727	8e-06	-5.7627	1e-05	-5.4007	1e-05	-7.7312	1.1e-05	-7.4879	9e-06	-7.0095	9e-06	-5.6264	8e-06
RVBD2200c:ctaC	RVBD2200c	ctaC	Essential	-5.7864	8e-06	-8.5084	9e-06	-6.8773	9e-06	-6.9307	8e-06	-5.1179	1e-05	-5.7967	1e-05	-5.6833	1.1e-05	-7.3485	9e-06	-7.3626	9e-06	-5.6263	8e-06
RVBD2783c:gpsI	RVBD2783c	gpsI	Essential	-6.7634	8e-06	-8.8927	9e-06	-7.1928	9e-06	-7.1091	8e-06	-7.5266	1e-05	-7.0065	1e-05	-5.527	1.1e-05	-6.8863	9e-06	-7.7592	9e-06	-5.5557	8e-06
RVBD0525:RVBD0525	RVBD0525	RVBD0525	Essential	-5.9463	8e-06	-8.3503	9e-06	-6.8324	9e-06	-7.6774	8e-06	-4.3082	1e-05	-4.8247	1e-05	-5.1352	1.1e-05	-5.7214	2.6e-05	-6.1853	9e-06	-5.5204	8e-06
RVBD2540c:aroF	RVBD2540c	aroF	Essential	-6.538	8e-06	-8.9053	9e-06	-8.0747	9e-06	-7.5154	8e-06	-6.4296	1e-05	-7.2011	1e-05	-5.35	1.1e-05	-6.7722	9e-06	-7.3808	9e-06	-5.5153	8e-06
RVBD3834c:serS	RVBD3834c	serS	Essential	-6.1782	8e-06	-8.6624	9e-06	-7.3013	9e-06	-8.8821	8e-06	-6.7057	1e-05	-5.712	1e-05	-6.4397	1.1e-05	-7.0748	9e-06	-6.8403	9e-06	-5.5125	8e-06
RVBD0701:rplC	RVBD0701	rplC	Essential	-7.8418	8e-06	-5.8281	9e-06	-8.2566	9e-06	-7.8259	8e-06	-7.0113	1e-05	-5.7674	1e-05	-4.5079	1.1e-05	-7.3563	9e-06	-6.4544	9e-06	-5.5123	8e-06
RVBD3260c:whiB2	RVBD3260c	whiB2	Essential	-8.5527	8e-06	-9.174	9e-06	-7.9886	9e-06	-8.4957	8e-06	-6.7746	1e-05	-6.7689	1e-05	-7.0869	1.1e-05	-8.6041	9e-06	-7.7896	9e-06	-5.5034	8e-06
RVBD2204c:RVBD2204c	RVBD2204c	RVBD2204c	NonEssential	-4.2669	0.000136	-3.6918	0.000648	-2.2042	0.00023	-4.846	8e-06	-4.7437	0.002234	-5.3565	9.8e-05	-4.5058	0.008289	-4.1221	0.001564	-2.9478	4.4e-05	-5.4851	8e-06
RVBD1177:fdxC	RVBD1177	fdxC	Essential	-5.4785	8e-06	-6.6037	9e-06	-7.3833	9e-06	-6.7911	8e-06	-3.928	1e-05	-4.3379	1e-05	-4.0809	1.1e-05	-5.0606	9e-06	-5.232	9e-06	-5.4702	8e-06
RVBD0639:nusG	RVBD0639	nusG	Essential	-6.2803	8e-06	-7.6843	9e-06	-8.5812	9e-06	-7.2873	8e-06	-5.4533	1e-05	-5.3181	1e-05	-5.0803	1.1e-05	-5.1349	9e-06	-5.966	9e-06	-5.4658	8e-06
RVBD1223:htrA	RVBD1223	htrA	Essential	-7.0772	8e-06	-5.9977	9e-06	-6.155	9e-06	-7.0794	8e-06	-5.2129	1e-05	-4.8723	1e-05	-4.7309	1.1e-05	-7.2723	9e-06	-7.7854	9e-06	-5.4656	8e-06
RVBD0337c:aspC	RVBD0337c	aspC	Essential	-5.8798	8e-06	-7.8025	9e-06	-6.6291	9e-06	-7.1102	8e-06	-4.6651	1e-05	-4.5541	1e-05	-4.2804	1.1e-05	-5.1875	9e-06	-7.7007	9e-06	-5.4624	8e-06
RVBD3456c:rplQ	RVBD3456c	rplQ	Essential	-5.9071	8e-06	-8.24	9e-06	-6.1908	9e-06	-6.4367	8e-06	-5.1994	1e-05	-5.7699	1e-05	-4.5624	1.1e-05	-7.069	9e-06	-5.179	9e-06	-5.4591	8e-06
RVBD2121c:hisG	RVBD2121c	hisG	Essential	-7.0524	8e-06	-7.1597	9e-06	-8.0943	9e-06	-8.2307	8e-06	-5.1816	1e-05	-6.0922	1e-05	-5.457	1.1e-05	-5.4799	9e-06	-6.1555	9e-06	-5.4524	8e-06
RVBD0718:rpsH	RVBD0718	rpsH	Essential	-5.5858	8e-06	-8.4623	9e-06	-7.3265	9e-06	-7.4031	8e-06	-7.1074	1e-05	-6.0961	1e-05	-6.759	1.1e-05	-6.9545	9e-06	-8.2647	9e-06	-5.4497	8e-06
RVBD1650:pheT	RVBD1650	pheT	Essential	-9.1371	8e-06	-9.1776	9e-06	-8.02	9e-06	-9.7225	8e-06	-7.6337	1e-05	-5.628	1e-05	-5.3057	1.1e-05	-6.8134	9e-06	-6.3396	9e-06	-5.443	8e-06
RVBD1602:hisH	RVBD1602	hisH	Essential	-6.036	8e-06	-6.3585	9e-06	-8.9119	9e-06	-7.38	8e-06	-6.77	1e-05	-6.5458	1e-05	-6.2584	1.1e-05	-4.9255	9e-06	-6.7372	9e-06	-5.4391	8e-06
RVBD6012:tRNA-Phe	RVBD6012	tRNA-Phe	Essential	-5.6734	8e-06	-8.2945	9e-06	-7.2096	9e-06	-5.7874	8e-06	-6.5355	1e-05	-6.2463	1e-05	-6.8014	1.1e-05	-5.5889	9e-06	-5.6775	9e-06	-5.4359	8e-06
RVBD0700:rpsJ	RVBD0700	rpsJ	Essential	-6.7122	8e-06	-8.5673	9e-06	-7.5893	9e-06	-7.6932	8e-06	-6.3623	1e-05	-5.8229	1e-05	-6.8129	1.1e-05	-6.2148	9e-06	-6.6991	9e-06	-5.4317	8e-06
RVBD0705:rpsS	RVBD0705	rpsS	Essential	-5.9564	8e-06	-7.4713	9e-06	-8.5071	9e-06	-6.0452	8e-06	-7.6979	1e-05	-5.7283	1e-05	-7.2344	1.1e-05	-6.1578	9e-06	-6.3689	9e-06	-5.4264	8e-06
RVBD0702:rplD	RVBD0702	rplD	Essential	-6.7468	8e-06	-9.4028	9e-06	-6.7004	9e-06	-8.1102	8e-06	-6.5741	1e-05	-5.5769	1e-05	-6.9226	1.1e-05	-6.3272	9e-06	-5.9911	9e-06	-5.4023	8e-06
RVBD0704:rplB	RVBD0704	rplB	Essential	-4.8729	8e-06	-6.5094	9e-06	-6.8625	9e-06	-7.3251	8e-06	-4.8136	1e-05	-5.3908	1e-05	-5.1501	1.1e-05	-5.9764	9e-06	-7.5522	9e-06	-5.3957	8e-06
RVBD0014c:pknB	RVBD0014c	pknB	Essential	-5.7637	8e-06	-9.0223	9e-06	-8.065	9e-06	-7.5808	8e-06	-5.582	1e-05	-4.7948	1e-05	-5.0002	1.1e-05	-6.1346	9e-06	-5.7693	9e-06	-5.3753	8e-06
RVBD2243:fabD	RVBD2243	fabD	Essential	-5.782	8e-06	-9.0191	9e-06	-7.544	9e-06	-8.2823	8e-06	-3.9403	1e-05	-4.4043	1e-05	-5.1839	1.1e-05	-6.0644	9e-06	-6.9521	9e-06	-5.3688	8e-06
RVBD1521:fadD25	RVBD1521	fadD25	NonEssential	-3.5077	0.046217	-1.0521	0.071955	-1.0194	0.003461	-1.2945	0.012445	-4.3484	0.009313	-1.8146	0.009408	-7.6741	0.024921	-2.9215	0.051826	-1.8695	0.000665	-5.3657	0.034856
RVBD2205c:RVBD2205c	RVBD2205c	RVBD2205c	NonEssential	-0.97527	0.00247	-1.1074	0.003846	0.063505	0.006477	-0.20999	0.023791	-5.7617	0.003568	-0.97367	0.002394	-4.6482	0.059514	-1.6184	0.002443	-0.86913	0.003207	-5.3627	0.0229
RVBD1732c:RVBD1732c	RVBD1732c	RVBD1732c	NonEssential	-4.2001	0.106933	-2.1534	0.101301	-0.46934	0.187798	-0.075746	0.733968	-1.806	0.161793	-1.0964	0.238704	-1.8233	0.041779	-1.3071	0.1115	-1.227	0.448904	-5.3565	0.033816
RVBD1389:gmk	RVBD1389	gmk	Essential	-5.5381	8e-06	-6.595	9e-06	-6.8728	9e-06	-7.9575	8e-06	-4.2892	1e-05	-4.4797	1e-05	-4.2035	1.1e-05	-5.5209	9e-06	-6.1737	9e-06	-5.3555	8e-06
RVBD6005:tRNA-Thr	RVBD6005	tRNA-Thr	Essential	-7.4999	8e-06	-9.7817	9e-06	-9.7431	9e-06	-11.61	8e-06	-7.5457	1e-05	-7.8763	1e-05	-8.0612	1.1e-05	-7.4767	9e-06	-7.98	9e-06	-5.3525	8e-06
RVBD6008:tRNA-Thr	RVBD6008	tRNA-Thr	Essential	-7.4999	8e-06	-9.7817	9e-06	-7.5971	9e-06	-7.3593	8e-06	-7.5457	1e-05	-7.8763	1e-05	-8.0612	1.1e-05	-7.4767	9e-06	-7.98	9e-06	-5.3525	8e-06
RVBD6041:tRNA-Thr	RVBD6041	tRNA-Thr	Essential	-7.4999	8e-06	-9.7817	9e-06	-5.2517	0.000126	-4.982	2.2e-05	-7.5457	1e-05	-7.8763	1e-05	-8.0612	1.1e-05	-7.4767	9e-06	-7.98	9e-06	-5.3525	8e-06
RVBD1295:thrC	RVBD1295	thrC	Essential	-7.0429	8e-06	-6.5102	9e-06	-7.6622	9e-06	-5.8818	8e-06	-6.7106	1e-05	-6.0258	1e-05	-6.3378	1.1e-05	-5.2874	9e-06	-6.2868	9e-06	-5.3114	8e-06
RVBD0884c:serC	RVBD0884c	serC	Essential	-7.4536	8e-06	-8.7655	9e-06	-6.9511	9e-06	-6.6899	8e-06	-5.0036	1e-05	-5.1671	1e-05	-5.1165	1.1e-05	-5.2961	9e-06	-6.636	9e-06	-5.3056	8e-06
RVBD2386c:mbtI	RVBD2386c	mbtI	Essential	-3.35	0.000111	-4.9559	9e-06	-4.8562	0.000126	-4.3645	8e-06	-4.4973	0.00018	-2.7413	0.000582	-3.5716	0.001012	-5.2485	2.6e-05	-4.992	0.002123	-5.3014	0.000643
RVBD1611:trpC	RVBD1611	trpC	Essential	-5.1359	8e-06	-5.1427	9e-06	-6.2239	9e-06	-6.4045	8e-06	-5.2969	1e-05	-5.0485	1e-05	-3.9064	1.1e-05	-5.1153	9e-06	-6.3425	9e-06	-5.3013	8e-06
RVBD0013:trpG	RVBD0013	trpG	Essential	-6.8725	8e-06	-6.7206	9e-06	-8.3494	9e-06	-8.1475	8e-06	-4.5834	1e-05	-5.4228	1e-05	-6.6699	1.1e-05	-6.1911	9e-06	-7.288	9e-06	-5.294	8e-06
RVBD0683:rpsG	RVBD0683	rpsG	Essential	-6.1431	8e-06	-8.4307	9e-06	-7.4608	9e-06	-7.3505	8e-06	-5.3496	1e-05	-6.7919	1e-05	-5.1644	1.1e-05	-5.5524	9e-06	-6.8428	9e-06	-5.2858	8e-06
RVBD2516c:RVBD2516c	RVBD2516c	RVBD2516c	Essential	-7.9643	8e-06	-8.4435	9e-06	-7.7758	9e-06	-8.2106	8e-06	-7.1362	1e-05	-6.2328	1e-05	-6.715	1.1e-05	-8.7137	9e-06	-9.1843	9e-06	-5.2827	8e-06
RVBD1930c:RVBD1930c	RVBD1930c	RVBD1930c	NonEssential	-3.9624	0.018363	-1.5246	0.004921	0.62806	0.066305	-0.3747	0.148252	-0.84726	0.586521	-1.0399	0.247557	-1.011	0.548261	-2.137	0.457684	-1.7955	0.089502	-5.279	0.00938
RVBD1961:RVBD1961	RVBD1961	RVBD1961	NonEssential	-1.6335	0.173516	-1.9119	0.000716	-0.25235	0.199315	-0.84924	0.013895	0	0.999432	-0.92643	0.320498	-0.89017	0.645734	-1.5555	0.016398	-2.6174	0.329289	-5.2785	0.024554
RVBD0053:rpsF	RVBD0053	rpsF	Essential	-5.2203	8e-06	-5.7263	9e-06	-5.3919	9e-06	-6.544	8e-06	-4.2642	1e-05	-4.372	1e-05	-5.1485	1.1e-05	-5.3547	9e-06	-4.847	9e-06	-5.2759	8e-06
RVBD0357c:purA	RVBD0357c	purA	Essential	-6.7414	8e-06	-9.3093	9e-06	-7.9401	9e-06	-7.686	8e-06	-7.069	1e-05	-6.0788	1e-05	-5.726	1.1e-05	-7.6205	9e-06	-7.7468	9e-06	-5.2741	8e-06
RVBD3462c:infA	RVBD3462c	infA	Essential	-6.1631	8e-06	-8.8747	9e-06	-6.0446	9e-06	-7.6076	8e-06	-5.7812	1e-05	-5.8734	1e-05	-6.147	1.1e-05	-5.6423	9e-06	-6.0949	9e-06	-5.2741	8e-06
RVBD3809c:glf	RVBD3809c	glf	Essential	-6.1727	8e-06	-9.5774	9e-06	-7.1712	9e-06	-7.7386	8e-06	-5.2207	1e-05	-4.5748	1e-05	-4.4275	1.1e-05	-6.1973	9e-06	-5.9439	9e-06	-5.2709	8e-06
RVBD0287:esxG	RVBD0287	esxG	Essential	-5.9948	8e-06	-9.4812	9e-06	-6.9299	9e-06	-7.0832	8e-06	-6.2628	1e-05	-5.6031	1e-05	-3.6646	1.1e-05	-4.9929	9e-06	-6.3962	9e-06	-5.2678	8e-06
RVBD2154c:ftsW	RVBD2154c	ftsW	Essential	-9.77	8e-06	-9.4084	9e-06	-7.2577	9e-06	-10.157	8e-06	-6.4766	1e-05	-5.5356	1e-05	-5.146	1.1e-05	-9.5569	9e-06	-7.7742	9e-06	-5.2674	8e-06
RVBD0635:RVBD0635	RVBD0635	RVBD0635	Essential	-5.2835	8e-06	-5.4607	9e-06	-6.9406	9e-06	-6.1918	8e-06	-3.5982	1e-05	-3.9986	1e-05	-3.5299	1.1e-05	-4.6835	9e-06	-5.4291	9e-06	-5.2625	8e-06
RVBD0710:rpsQ	RVBD0710	rpsQ	Essential	-4.8431	8e-06	-9.328	9e-06	-6.9158	0.000154	-6.0563	7.9e-05	-4.9922	1e-05	-5.4188	1e-05	-5.3466	1.1e-05	-4.5727	4.2e-05	-6.1398	9e-06	-5.259	8e-06
RVBD6002:tRNA-Leu	RVBD6002	tRNA-Leu	NonEssential	-8.6921	8e-06	-7.4008	9e-06	-2.7105	0.082202	-3.3358	0.024148	-5.5726	1e-05	-7.1828	1e-05	-5.6858	1.1e-05	-6.9751	9e-06	-6.884	9e-06	-5.2506	8e-06
RVBD6021:tRNA-Leu	RVBD6021	tRNA-Leu	NonEssential	-8.6921	8e-06	-7.4008	9e-06	-6.1495	0.000154	-6.35	7.9e-05	-5.5726	1e-05	-7.1828	1e-05	-5.6858	1.1e-05	-6.9751	9e-06	-6.884	9e-06	-5.2506	8e-06
RVBD6022:tRNA-Leu	RVBD6022	tRNA-Leu	Essential	-8.6921	8e-06	-7.4008	9e-06	-7.6099	9e-06	-8.9668	8e-06	-5.5726	1e-05	-7.1828	1e-05	-5.6858	1.1e-05	-6.9751	9e-06	-6.884	9e-06	-5.2506	8e-06
RVBD6024:tRNA-Leu	RVBD6024	tRNA-Leu	Essential	-8.6921	8e-06	-7.4008	9e-06	-6.8461	9e-06	-7.5164	8e-06	-5.5726	1e-05	-7.1828	1e-05	-5.6858	1.1e-05	-6.9751	9e-06	-6.884	9e-06	-5.2506	8e-06
RVBD2738c:RVBD2738c	RVBD2738c	RVBD2738c	NonEssential	-1.85	0.019679	-1.0545	0.00512	-0.24651	0.065595	-1.5126	0.001815	-4.0351	0.089456	-0.95583	0.042098	-4.9041	0.011762	-1.2911	0.002587	-2.2856	0.051814	-5.2442	0.033816
RVBD2244:acpP	RVBD2244	acpP	Essential	-5.6746	8e-06	-6.7693	9e-06	-6.854	9e-06	-6.6818	8e-06	-4.3488	1e-05	-4.4399	1e-05	-4.1974	1.1e-05	-5.0936	9e-06	-6.7678	9e-06	-5.241	8e-06
RVBD0006:gyrA	RVBD0006	gyrA	Essential	-5.5586	8e-06	-8.1898	9e-06	-9.105	9e-06	-8.08	8e-06	-4.2377	1e-05	-5.6884	1e-05	-5.1579	1.1e-05	-6.4306	9e-06	-5.8031	9e-06	-5.2386	8e-06
RVBD3372:otsB2	RVBD3372	otsB2	Essential	-5.744	8e-06	-8.4541	9e-06	-7.7194	9e-06	-6.7874	8e-06	-4.2757	1e-05	-4.4773	1e-05	-7.4775	1.1e-05	-5.2678	9e-06	-5.1571	9e-06	-5.2325	8e-06
RVBD2996c:serA1	RVBD2996c	serA1	Essential	-6.566	8e-06	-6.1838	9e-06	-7.7281	9e-06	-7.2359	8e-06	-5.314	1e-05	-5.2365	1e-05	-5.146	1.1e-05	-6.2658	9e-06	-6.8673	9e-06	-5.2053	8e-06
RVBD1392:metK	RVBD1392	metK	Essential	-5.8917	8e-06	-4.9901	9e-06	-7.7935	9e-06	-5.4845	8e-06	-4.058	1e-05	-4.0795	1e-05	-4.5183	1.1e-05	-5.1987	9e-06	-5.4785	9e-06	-5.1941	8e-06
RVBD0777:purB	RVBD0777	purB	Essential	-6.9597	8e-06	-8.9473	9e-06	-7.7712	9e-06	-9.0266	8e-06	-6.2944	1e-05	-5.406	1e-05	-5.6956	1.1e-05	-5.2377	9e-06	-7.3446	9e-06	-5.1892	8e-06
RVBD2927c:RVBD2927c	RVBD2927c	RVBD2927c	Essential	-8.7255	8e-06	-7.295	9e-06	-8.5971	9e-06	-7.1455	8e-06	-4.9159	1e-05	-5.3227	1e-05	-5.4498	1.1e-05	-8.3913	9e-06	-7.8685	9e-06	-5.1882	8e-06
RVBD1294:thrA	RVBD1294	thrA	Essential	-7.5632	8e-06	-8.0533	9e-06	-6.7081	9e-06	-7.7863	8e-06	-4.6285	2.9e-05	-5.8168	1e-05	-5.0669	1.1e-05	-5.6338	9e-06	-7.0345	9e-06	-5.16	8e-06
RVBD1293:lysA	RVBD1293	lysA	Essential	-6.126	8e-06	-5.5588	9e-06	-6.1439	9e-06	-6.6804	8e-06	-5.5586	1e-05	-5.6865	1e-05	-4.1754	1.1e-05	-5.4657	9e-06	-5.6563	9e-06	-5.1545	8e-06
RVBD6013:tRNA-Arg	RVBD6013	tRNA-Arg	Essential	-6.9074	8e-06	-7.1884	9e-06	-1.9092	0.008799	-2.3343	0.003136	-4.9198	1e-05	-5.5241	1e-05	-5.4976	1.1e-05	-7.1724	9e-06	-5.9862	9e-06	-5.1531	8e-06
RVBD6017:tRNA-Arg	RVBD6017	tRNA-Arg	NonEssential	-6.9074	8e-06	-7.1884	9e-06	-6.7633	9e-06	-8.081	8e-06	-4.9198	1e-05	-5.5241	1e-05	-5.4976	1.1e-05	-7.1724	9e-06	-5.9862	9e-06	-5.1531	8e-06
RVBD6030:tRNA-Arg	RVBD6030	tRNA-Arg	Essential	-6.9074	8e-06	-7.1884	9e-06	-6.3355	9e-06	-5.8592	8e-06	-4.9198	1e-05	-5.5241	1e-05	-5.4976	1.1e-05	-7.1724	9e-06	-5.9862	9e-06	-5.1531	8e-06
RVBD0417:thiG	RVBD0417	thiG	Essential	-4.0619	0.000111	-3.682	9e-06	-4.3931	9e-06	-6.0332	8e-06	-3.1544	1e-05	-3.8563	1e-05	-4.2537	1.1e-05	-3.9486	0.001567	-5.3321	9e-06	-5.1435	8e-06
RVBD2846c:efpA	RVBD2846c	efpA	Essential	-5.7425	8e-06	-9.2965	9e-06	-7.1555	9e-06	-6.8181	8e-06	-4.994	1e-05	-5.8018	1e-05	-5.5415	1.1e-05	-5.8382	9e-06	-5.9032	9e-06	-5.1424	8e-06
RVBD0772:purD	RVBD0772	purD	Essential	-5.259	8e-06	-5.9626	9e-06	-7.7376	9e-06	-6.23	8e-06	-3.6084	1e-05	-4.3236	1e-05	-4.5011	1.1e-05	-4.6656	9e-06	-4.9805	9e-06	-5.1364	8e-06
RVBD3336c:trpS	RVBD3336c	trpS	Essential	-5.2328	8e-06	-5.568	9e-06	-7.921	9e-06	-6.8325	8e-06	-4.2036	1e-05	-5.4185	1e-05	-5.347	1.1e-05	-6.9505	9e-06	-7.4029	9e-06	-5.1352	8e-06
RVBD0057:RVBD0057	RVBD0057	RVBD0057	Essential	-5.3668	8e-06	-6.1116	4e-05	-5.1294	2.4e-05	-4.4448	8e-06	-3.2257	0.001732	-4.1705	0.000707	-2.252	0.010875	-4.2568	9e-06	-3.4647	0.003207	-5.134	8e-06
RVBD2993c:RVBD2993c	RVBD2993c	RVBD2993c	Essential	-5.6308	8e-06	-5.1739	9e-06	-7.0757	9e-06	-7.5281	8e-06	-4.9593	1e-05	-5.5546	1e-05	-4.8313	1.1e-05	-5.2681	9e-06	-6.0981	9e-06	-5.1308	8e-06
RVBD3721c:dnaZX	RVBD3721c	dnaZX	Essential	-6.0571	8e-06	-8.2603	9e-06	-6.8244	9e-06	-6.5044	8e-06	-6.1602	1e-05	-7.0677	1e-05	-5.6482	1.1e-05	-6.8474	9e-06	-6.8066	9e-06	-5.1299	8e-06
RVBD1630:rpsA	RVBD1630	rpsA	Essential	-5.137	8e-06	-4.1668	9e-06	-5.4898	9e-06	-4.8676	8e-06	-5.7268	1e-05	-4.13	1e-05	-6.0772	1.1e-05	-5.2591	9e-06	-5.5971	9e-06	-5.1264	8e-06
RVBD1795:RVBD1795	RVBD1795	RVBD1795	Essential	-4.7472	8e-06	-6.286	9e-06	-6.5741	9e-06	-7.8328	8e-06	-5.7004	1e-05	-4.8043	1e-05	-5.084	1.1e-05	-7.8268	9e-06	-6.2208	9e-06	-5.1256	8e-06
RVBD2921c:ftsY	RVBD2921c	ftsY	Essential	-5.0632	8e-06	-6.3893	9e-06	-5.93	9e-06	-5.5002	8e-06	-5.8042	1e-05	-4.4509	1e-05	-3.9763	1.1e-05	-5.2614	9e-06	-6.2931	9e-06	-5.1094	8e-06
RVBD3221A:RVBD3221A	RVBD3221A	RVBD3221A	Essential	-7.2038	8e-06	-8.3604	9e-06	-6.4236	9e-06	-7.1056	8e-06	-4.1568	1e-05	-5.3804	1e-05	-6.148	1.1e-05	-6.565	9e-06	-7.2032	9e-06	-5.1026	8e-06
RVBD6007:tRNA-Trp	RVBD6007	tRNA-Trp	Essential	-6.1103	8e-06	-7.6131	9e-06	-6.6067	9e-06	-6.8619	8e-06	-4.9643	1e-05	-4.8536	1e-05	-4.9467	1.1e-05	-5.6236	9e-06	-5.2721	9e-06	-5.0957	8e-06
RVBD1390:rpoZ	RVBD1390	rpoZ	Essential	-5.8275	8e-06	-6.887	9e-06	-6.7026	9e-06	-6.7603	8e-06	-4.1639	1e-05	-3.5325	1e-05	-4.5084	1.1e-05	-5.812	9e-06	-5.3575	9e-06	-5.0882	8e-06
RVBD3610c:ftsH	RVBD3610c	ftsH	Essential	-6.4935	8e-06	-7.6596	9e-06	-8.2888	9e-06	-7.8638	8e-06	-5.1915	1e-05	-5.9852	1e-05	-6.5785	1.1e-05	-5.4538	9e-06	-6.5276	9e-06	-5.0753	8e-06
RVBD1600:hisC1	RVBD1600	hisC1	Essential	-7.2446	8e-06	-7.2053	9e-06	-6.0652	9e-06	-5.4571	8e-06	-6.4018	1e-05	-4.7231	1e-05	-3.6501	1.1e-05	-4.8627	9e-06	-6.2186	9e-06	-5.0657	8e-06
RVBD1005c:pabB	RVBD1005c	pabB	Essential	-6.2225	8e-06	-8.0882	9e-06	-7.3387	9e-06	-6.0925	8e-06	-4.1435	0.000767	-4.2488	1e-05	-5.1454	1.1e-05	-5.0925	9e-06	-7.4301	9e-06	-5.051	8e-06
RVBD1642:rpmI	RVBD1642	rpmI	Essential	-6.3405	8e-06	-8.2776	9e-06	-7.4553	9e-06	-8.126	8e-06	-6.4728	1e-05	-5.4148	1e-05	-6.244	1.1e-05	-7.4466	9e-06	-6.2364	9e-06	-5.0484	8e-06
RVBD0055:rpsR	RVBD0055	rpsR	Essential	-5.3787	8e-06	-5.7371	9e-06	-7.0671	9e-06	-5.8318	8e-06	-6.5176	1e-05	-4.6519	1e-05	-4.43	1.1e-05	-5.4026	9e-06	-5.2482	9e-06	-5.0372	8e-06
RVBD2055c:rpsR	RVBD2055c	rpsR	NonEssential	-5.3787	8e-06	-5.7371	9e-06	0.25762	0.550645	0.27797	0.889549	-6.5176	1e-05	-4.6519	1e-05	-4.43	1.1e-05	-5.4026	9e-06	-5.2482	9e-06	-5.0372	8e-06
RVBD0002:dnaN	RVBD0002	dnaN	Essential	-6.5286	8e-06	-7.8083	9e-06	-7.7523	9e-06	-6.3392	8e-06	-4.7313	1e-05	-5.4832	1e-05	-5.6887	1.1e-05	-5.4215	9e-06	-5.2686	9e-06	-5.0351	8e-06
RVBD3219:whiB1	RVBD3219	whiB1	Essential	-5.8623	8e-06	-7.7265	9e-06	-6.8735	9e-06	-6.9239	8e-06	-5.9167	1e-05	-5.1382	1e-05	-5.1089	1.1e-05	-4.9768	9e-06	-6.699	9e-06	-5.0342	8e-06
RVBD0636:RVBD0636	RVBD0636	RVBD0636	Essential	-5.5227	8e-06	-4.5318	9e-06	-5.9269	9e-06	-6.6746	8e-06	-3.9788	1e-05	-4.5559	1e-05	-3.5275	1.1e-05	-4.0952	9e-06	-4.8044	9e-06	-5.0318	8e-06
RVBD1837c:glcB	RVBD1837c	glcB	Essential	-4.6747	8e-06	-4.6797	9e-06	-5.8151	9e-06	-5.7105	8e-06	-4.3578	1e-05	-4.4053	1e-05	-4.3598	1.1e-05	-4.315	9e-06	-4.8911	9e-06	-5.0301	8e-06
RVBD0979A:rpmF	RVBD0979A	rpmF	NonEssential	-4.238	8e-06	-5.2182	9.8e-05	-5.0098	0.000166	-3.989	9.1e-05	-5.2531	1e-05	-4.5213	1e-05	-4.4595	1.1e-05	-2.9673	0.002433	-4.3643	0.001589	-5.0246	8e-06
RVBD0708:rplP	RVBD0708	rplP	Essential	-6.1859	8e-06	-5.6883	9e-06	-7.6656	9e-06	-7.2579	8e-06	-6.3275	1e-05	-6.4625	1e-05	-6.8387	1.1e-05	-6.0853	9e-06	-6.5395	9e-06	-5.022	8e-06
RVBD2347c:esxP	RVBD2347c	esxP	NonEssential	-5.1435	8e-06	-6.1952	9e-06	-3.4829	5.3e-05	-4.4869	8e-06	-5.9817	1e-05	-4.835	1e-05	-3.9372	1.1e-05	-6.7312	9e-06	-5.8173	9e-06	-5.021	0.002271
RVBD1122:gnd2	RVBD1122	gnd2	Essential	-5.2419	8e-06	-6.174	9e-06	-6.9119	9e-06	-6.8237	8e-06	-4.4086	1e-05	-4.853	1e-05	-4.8021	1.1e-05	-5.0377	9e-06	-6.0274	9e-06	-4.9992	8e-06
RVBD3859c:gltB	RVBD3859c	gltB	Essential	-5.0521	8e-06	-6.2595	9e-06	-6.5844	9e-06	-6.1493	8e-06	-5.1756	1e-05	-4.0834	1e-05	-3.6037	1.1e-05	-5.2507	9e-06	-5.6409	9e-06	-4.997	8e-06
RVBD2682c:dxs1	RVBD2682c	dxs1	Essential	-6.5976	8e-06	-7.5169	9e-06	-7.4778	9e-06	-6.6983	8e-06	-4.3489	1e-05	-3.6082	1e-05	-3.7416	1.1e-05	-4.7333	9e-06	-5.6638	9e-06	-4.9874	8e-06
RVBD6043:tRNA-Ser	RVBD6043	tRNA-Ser	Essential	-7.8711	8e-06	-9.1325	9e-06	-5.3121	5.3e-05	-5.6983	8e-06	-6.874	1e-05	-7.274	1e-05	-7.5928	1.1e-05	-8.2403	9e-06	-6.2349	9e-06	-4.9666	8e-06
RVBD6044:tRNA-Ser	RVBD6044	tRNA-Ser	NonEssential	-7.8711	8e-06	-9.1325	9e-06	-6.034	0.000166	-7.9356	8e-06	-6.874	1e-05	-7.274	1e-05	-7.5928	1.1e-05	-8.2403	9e-06	-6.2349	9e-06	-4.9666	8e-06
RVBD6046:tRNA-Ser	RVBD6046	tRNA-Ser	NonEssential	-7.8711	8e-06	-9.1325	9e-06	-9.3406	9e-06	-8.521	8e-06	-6.874	1e-05	-7.274	1e-05	-7.5928	1.1e-05	-8.2403	9e-06	-6.2349	9e-06	-4.9666	8e-06
RVBD6047:tRNA-Ser	RVBD6047	tRNA-Ser	NonEssential	-7.8711	8e-06	-9.1325	9e-06	-6.2136	0.000154	-5.9117	7.9e-05	-6.874	1e-05	-7.274	1e-05	-7.5928	1.1e-05	-8.2403	9e-06	-6.2349	9e-06	-4.9666	8e-06
RVBD3921c:RVBD3921c	RVBD3921c	RVBD3921c	Essential	-5.4644	8e-06	-9.2241	9e-06	-7.2108	9e-06	-7.0365	8e-06	-6.2213	1e-05	-6.0026	1e-05	-5.2524	1.1e-05	-5.4158	9e-06	-5.8802	9e-06	-4.9608	8e-06
RVBD3247c:tmk	RVBD3247c	tmk	Essential	-5.3284	8e-06	-8.0091	9e-06	-7.2711	9e-06	-5.8105	8e-06	-5.7703	1e-05	-5.1318	1e-05	-4.5069	1.1e-05	-6.5366	9e-06	-5.8599	9e-06	-4.951	8e-06
RVBD0527:ccdA	RVBD0527	ccdA	Essential	-5.2054	8e-06	-7.3204	9e-06	-6.4937	9e-06	-5.6724	8e-06	-4.5135	1e-05	-3.9985	1e-05	-3.8763	1.1e-05	-5.1135	9e-06	-6.4462	9e-06	-4.9468	8e-06
RVBD1699:pyrG	RVBD1699	pyrG	Essential	-5.8318	8e-06	-8.1347	9e-06	-7.1599	9e-06	-7.5382	8e-06	-4.6746	1e-05	-6.4417	1e-05	-5.8598	1.1e-05	-4.9533	9e-06	-5.2035	9e-06	-4.9361	8e-06
RVBD3418c:groES	RVBD3418c	groES	Essential	-5.0295	8e-06	-7.7063	9e-06	-8.4072	9e-06	-7.8711	8e-06	-5.7353	1e-05	-6.2511	1e-05	-4.5453	1.1e-05	-5.5537	9e-06	-6.6018	9e-06	-4.9288	8e-06
RVBD0788:purQ	RVBD0788	purQ	Essential	-4.1771	8e-06	-4.0643	9e-06	-4.9687	9e-06	-5.5449	8e-06	-4.2245	1e-05	-4.0171	1e-05	-3.1716	1.1e-05	-5.133	9e-06	-4.5617	9e-06	-4.9279	8e-06
RVBD2909c:rpsP	RVBD2909c	rpsP	Essential	-6.3314	8e-06	-5.4839	9e-06	-6.5515	9e-06	-7.2949	8e-06	-5.204	1e-05	-5.581	1e-05	-5.6493	1.1e-05	-6.0828	9e-06	-6.0221	9e-06	-4.9127	8e-06
RVBD2539c:aroK	RVBD2539c	aroK	Essential	-5.6472	8e-06	-6.5673	9e-06	-6.5603	9e-06	-6.6037	8e-06	-3.8466	1e-05	-5.3523	1e-05	-3.7096	1.1e-05	-4.4685	2.6e-05	-6.1903	9e-06	-4.911	8e-06
RVBD2245:kasA	RVBD2245	kasA	Essential	-5.9097	8e-06	-6.3417	9e-06	-7.6221	9e-06	-7.5274	8e-06	-4.6116	1e-05	-4.7906	1e-05	-4.2962	1.1e-05	-5.8549	9e-06	-5.8577	9e-06	-4.9064	8e-06
RVBD1339:RVBD1339	RVBD1339	RVBD1339	Essential	-4.4604	8e-06	-5.4622	9e-06	-5.6138	9e-06	-6.0877	8e-06	-4.7926	1e-05	-4.0117	1e-05	-4.0259	1.1e-05	-5.0125	9e-06	-4.6107	9e-06	-4.9037	8e-06
RVBD3922c:RVBD3922c	RVBD3922c	RVBD3922c	Essential	-1.8371	0.009136	-1.9609	0.004313	-2.6453	0.000563	-3.0086	0.00275	-4.0248	0.000209	-2.6974	0.00107	-1.7103	0.020383	-2.519	0.079858	-5.5079	0.001186	-4.8974	8e-06
RVBD2720:lexA	RVBD2720	lexA	Essential	-6.9068	8e-06	-3.658	9e-06	-5.6762	2.4e-05	-4.263	8e-06	-5.7668	9.9e-05	-4.3491	1e-05	-6.1977	3e-05	-4.6589	9e-06	-7.103	9e-06	-4.8921	7e-05
RVBD2247:accD6	RVBD2247	accD6	Essential	-6.8281	8e-06	-8.2241	9e-06	-7.4453	9e-06	-7.6158	8e-06	-5.5169	1e-05	-4.3898	1e-05	-4.8881	1.1e-05	-6.8914	9e-06	-7.2722	9e-06	-4.8789	8e-06
RVBD0957:purH	RVBD0957	purH	Essential	-6.1515	8e-06	-6.569	9e-06	-7.9009	9e-06	-6.9591	8e-06	-4.0655	1e-05	-4.0496	1e-05	-4.6462	1.1e-05	-5.789	9e-06	-6.115	9e-06	-4.8776	8e-06
RVBD3609c:folE	RVBD3609c	folE	Essential	-7.0136	8e-06	-5.6321	9e-06	-7.4389	9e-06	-6.9774	8e-06	-5.1015	1e-05	-4.8977	1e-05	-5.213	1.1e-05	-5.4668	9e-06	-5.6322	9e-06	-4.8618	8e-06
RVBD0023:RVBD0023	RVBD0023	RVBD0023	Essential	-3.1618	0.011913	-3.5247	0.083717	-1.7253	0.034425	-2.5712	0.002295	-5.0799	0.032942	-2.5405	0.005005	-5.5246	1.1e-05	-3.0153	0.036298	-3.4614	0.031187	-4.8456	0.03681
RVBD3808c:glfT	RVBD3808c	glfT	Essential	-6.6764	8e-06	-7.7343	9e-06	-7.9125	9e-06	-7.3664	8e-06	-5.0424	1e-05	-4.6758	1e-05	-5.2188	1.1e-05	-5.4293	9e-06	-6.9229	9e-06	-4.8442	8e-06
RVBD3396c:guaA	RVBD3396c	guaA	Essential	-5.6224	8e-06	-5.6936	9e-06	-5.4907	9e-06	-6.0531	8e-06	-5.146	1e-05	-3.8096	1e-05	-4.3143	1.1e-05	-5.3165	9e-06	-5.9311	9e-06	-4.8305	8e-06
RVBD0808:purF	RVBD0808	purF	Essential	-5.7758	8e-06	-7.6708	9e-06	-7.1554	9e-06	-6.5474	8e-06	-4.9673	1e-05	-4.8545	1e-05	-5.1483	1.1e-05	-6.1028	9e-06	-5.0763	9e-06	-4.82	8e-06
RVBD0668:rpoC	RVBD0668	rpoC	Essential	-5.5284	8e-06	-8.0823	9e-06	-6.215	9e-06	-6.2015	8e-06	-3.6539	1e-05	-4.7663	1e-05	-3.7091	1.1e-05	-5.3267	9e-06	-6.5322	9e-06	-4.8162	8e-06
RVBD0956:purN	RVBD0956	purN	Essential	-6.632	8e-06	-6.086	9e-06	-6.7156	9e-06	-6.3084	8e-06	-4.5947	1e-05	-4.159	1e-05	-5.5194	1.1e-05	-6.0839	9e-06	-5.8507	9e-06	-4.8078	8e-06
RVBD0903c:prrA	RVBD0903c	prrA	Essential	-6.1341	8e-06	-7.7526	9e-06	-6.4221	9e-06	-6.5159	8e-06	-4.7966	1e-05	-4.7251	1e-05	-4.7554	1.1e-05	-5.3584	9e-06	-4.7263	9e-06	-4.8013	8e-06
RVBD3566A:RVBD3566A	RVBD3566A	RVBD3566A	NonEssential	-7.0557	8e-06	-7.4649	8.4e-05	-6.9596	3.8e-05	-7.4883	7.9e-05	-4.4057	1e-05	-3.0824	0.000115	-3.6697	4.9e-05	-6.25	9e-06	-6.1593	9e-06	-4.7939	8e-06
RVBD3257c:manB	RVBD3257c	manB	Essential	-5.4429	8e-06	-4.5205	9e-06	-6.2517	9e-06	-5.5301	8e-06	-3.9928	1e-05	-2.9875	1e-05	-2.0547	1.1e-05	-4.4424	9e-06	-4.2349	9e-06	-4.7926	8e-06
RVBD3264c:manB	RVBD3264c	manB	Essential	-5.4429	8e-06	-4.5205	9e-06	-2.6255	9e-06	-2.2186	8e-06	-3.9928	1e-05	-2.9875	1e-05	-2.0547	1.1e-05	-4.4424	9e-06	-4.2349	9e-06	-4.7926	8e-06
RVBD0667:rpoB	RVBD0667	rpoB	Essential	-5.9101	8e-06	-5.6398	9e-06	-5.8637	9e-06	-6.9954	8e-06	-4.1239	1e-05	-4.6974	1e-05	-5.3087	1.1e-05	-4.8455	9e-06	-5.2372	9e-06	-4.7922	8e-06
RVBD3011c:gatA	RVBD3011c	gatA	Essential	-5.6688	8e-06	-5.984	9e-06	-7.2092	9e-06	-8.2277	8e-06	-5.8855	1e-05	-4.8506	1e-05	-5.5671	1.1e-05	-6.1195	9e-06	-6.7098	9e-06	-4.7898	8e-06
RVBD2809:RVBD2809	RVBD2809	RVBD2809	NonEssential	-1.3326	0.002261	-8.7693	0.015255	-0.037888	0.139678	0.21165	0.063988	-0.80724	0.080038	-6.0579	0.017841	-7.2029	0.043069	-9.1636	0.025896	-1.5587	0.256413	-4.7891	0.052419
RVBD0993:galU	RVBD0993	galU	Essential	-7.1059	8e-06	-5.7265	9e-06	-6.283	9e-06	-6.7932	8e-06	-4.5278	1e-05	-2.7166	1e-05	-3.7726	1.1e-05	-4.9548	9e-06	-5.2344	9e-06	-4.7799	8e-06
RVBD0682:rpsL	RVBD0682	rpsL	Essential	-7.2783	8e-06	-8.8467	9e-06	-7.7866	9e-06	-7.0094	8e-06	-5.6019	1e-05	-5.1206	1e-05	-5.4485	1.1e-05	-6.4876	9e-06	-5.6043	9e-06	-4.7714	8e-06
RVBD3646c:topA	RVBD3646c	topA	Essential	-6.7479	8e-06	-9.8161	9e-06	-6.8044	9e-06	-7.2961	8e-06	-5.1294	1e-05	-4.5719	1e-05	-4.7774	1.1e-05	-7.8267	9e-06	-5.4317	9e-06	-4.7558	8e-06
RVBD3285:accA3	RVBD3285	accA3	Essential	-5.0082	8e-06	-5.9157	9e-06	-6.1939	9e-06	-7.0762	8e-06	-4.4787	1e-05	-3.776	1e-05	-4.0771	1.1e-05	-4.6751	9e-06	-5.3083	9e-06	-4.751	8e-06
RVBD3722c:RVBD3722c	RVBD3722c	RVBD3722c	Essential	-5.9461	8e-06	-5.0475	9e-06	-5.9315	9e-06	-6.8403	8e-06	-4.0038	1e-05	-5.0393	1e-05	-5.0375	0.000143	-4.9056	9e-06	-5.7066	9e-06	-4.747	8e-06
RVBD1017c:prsA	RVBD1017c	prsA	Essential	-7.1817	8e-06	-9.7833	9e-06	-8.1589	9e-06	-7.7821	8e-06	-6.1844	1e-05	-5.5871	1e-05	-5.3259	1.1e-05	-5.7325	9e-06	-6.0852	9e-06	-4.7436	8e-06
RVBD3915:RVBD3915	RVBD3915	RVBD3915	Essential	-6.8736	8e-06	-8.9678	9e-06	-7.4411	9e-06	-8.0839	8e-06	-4.9676	1e-05	-4.6818	1e-05	-4.7565	1.1e-05	-6.0355	9e-06	-6.2952	9e-06	-4.7413	8e-06
RVBD1783:RVBD1783	RVBD1783	RVBD1783	Essential	-4.3035	8e-06	-5.4921	9e-06	-6.5861	9e-06	-7.2717	8e-06	-4.8436	1e-05	-4.6068	1e-05	-5.2301	1.1e-05	-5.1897	9e-06	-6.3655	9e-06	-4.739	8e-06
RVBD0450c:mmpL4	RVBD0450c	mmpL4	NonEssential	-1.5195	0.004157	-1.777	0.001578	-1.9338	0.00023	-1.322	0.000104	-1.3181	0.001582	-1.7172	0.000319	-1.4114	0.008672	-4.314	9e-06	-4.2996	9e-06	-4.7193	8e-06
RVBD3459c:rpsK	RVBD3459c	rpsK	Essential	-7.0859	8e-06	-6.5181	9e-06	-6.4257	9e-06	-6.0487	8e-06	-5.0999	1e-05	-4.8645	1e-05	-3.7961	1.1e-05	-4.8845	9e-06	-6.028	9e-06	-4.6887	8e-06
RVBD2889c:tsf	RVBD2889c	tsf	Essential	-6.2134	8e-06	-8.4766	9e-06	-7.1746	9e-06	-7.8974	8e-06	-6.7845	1e-05	-6.4697	1e-05	-5.7333	1.1e-05	-5.9653	9e-06	-5.8002	9e-06	-4.6651	8e-06
RVBD3276c:purK	RVBD3276c	purK	Essential	-4.8325	8e-06	-6.2918	9e-06	-5.9637	9e-06	-4.9495	8e-06	-4.0452	1e-05	-4.1263	1e-05	-4.5063	1.1e-05	-4.5254	9e-06	-4.9849	9e-06	-4.6472	8e-06
RVBD0018c:ppp	RVBD0018c	ppp	Essential	-5.0916	8e-06	-5.9703	9e-06	-5.7662	9e-06	-5.7816	8e-06	-3.6994	1e-05	-2.9126	1e-05	-5.0666	1.1e-05	-3.6742	9e-06	-5.2191	9e-06	-4.6383	8e-06
RVBD0715:rplX	RVBD0715	rplX	NonEssential	-3.7127	8e-06	-5.8856	0.008853	-5.4797	0.018079	-5.4336	0.009008	-3.7512	1e-05	-4.0717	1e-05	-2.7875	0.013483	-4.53	9e-06	-5.283	9e-06	-4.6346	8e-06
RVBD3101c:ftsX	RVBD3101c	ftsX	Essential	-5.1949	8e-06	-5.7285	9e-06	-6.6596	9e-06	-5.4979	8e-06	-3.4643	1e-05	-4.0147	1e-05	-4.7546	1.1e-05	-4.5496	9e-06	-4.8481	9e-06	-4.6308	8e-06
RVBD3248c:sahH	RVBD3248c	sahH	Essential	-5.2839	8e-06	-4.4275	9e-06	-5.5697	9e-06	-5.9873	8e-06	-3.7997	1e-05	-4.2952	1e-05	-4.2398	1.1e-05	-4.6775	9e-06	-4.5787	9e-06	-4.629	8e-06
RVBD1229c:mrp	RVBD1229c	mrp	Essential	-3.2996	8e-06	-2.8521	9e-06	-2.9912	2.4e-05	-2.2968	8e-06	-2.5637	0.00018	-2.729	1e-05	-1.9564	0.015683	-4.2172	9e-06	-4.9447	9e-06	-4.6249	8e-06
RVBD0290:RVBD0290	RVBD0290	RVBD0290	Essential	-5.4125	8e-06	-6.0832	9e-06	-6.0422	9e-06	-6.4099	8e-06	-4.452	1e-05	-4.3427	1e-05	-4.3592	1.1e-05	-5.0951	9e-06	-5.1987	9e-06	-4.6138	8e-06
RVBD1299:prfA	RVBD1299	prfA	Essential	-6.0173	8e-06	-8.3594	9e-06	-7.2299	9e-06	-7.4814	8e-06	-5.1087	1e-05	-5.1013	1e-05	-6.7921	1.1e-05	-6.7901	9e-06	-6.3346	9e-06	-4.586	8e-06
RVBD0511:hemD	RVBD0511	hemD	Essential	-6.2513	8e-06	-8.0479	9e-06	-6.604	9e-06	-5.9301	8e-06	-5.0865	1e-05	-4.4194	1e-05	-4.2078	1.1e-05	-5.3048	9e-06	-7.0878	9e-06	-4.5794	8e-06
RVBD1349:RVBD1349	RVBD1349	RVBD1349	NonEssential	-1.5729	0.00486	-2.387	0.000789	-2.7081	6.8e-05	-1.9652	0.000871	-2.7581	1e-05	-1.7179	0.077603	-1.2871	0.00038	-3.6941	9e-06	-4.7793	9e-06	-4.5714	8e-06
RVBD0979c:RVBD0979c	RVBD0979c	RVBD0979c	Essential	-5.7602	8e-06	-6.4017	9e-06	-6.1511	9e-06	-5.7886	8e-06	-4.9633	1e-05	-5.304	1e-05	-5.4488	1.1e-05	-4.749	9e-06	-5.1208	9e-06	-4.5683	8e-06
RVBD1377c:RVBD1377c	RVBD1377c	RVBD1377c	NonEssential	-2.9439	0.03204	-1.5786	0.375883	-0.13241	0.201471	-0.27491	0.076839	-1.8045	0.074978	-4.0206	0.005734	-4.3583	0.010875	-0.97159	0.648829	-0.78973	0.146961	-4.5463	0.003852
RVBD0423c:thiC	RVBD0423c	thiC	Essential	-3.7123	8e-06	-3.1456	9e-06	-5.6661	9e-06	-5.2986	8e-06	-4.815	1e-05	-3.9429	1e-05	-3.8024	1.1e-05	-4.7385	9e-06	-5.12	9e-06	-4.543	8e-06
RVBD0046c:ino1	RVBD0046c	ino1	Essential	-6.2007	8e-06	-5.5407	9e-06	-6.5812	9e-06	-7.1751	8e-06	-4.3772	1e-05	-5.6728	1e-05	-4.6862	1.1e-05	-5.3473	9e-06	-5.8231	9e-06	-4.5394	8e-06
RVBD0787A:RVBD0787A	RVBD0787A	RVBD0787A	Essential	-6.2945	8e-06	-5.4842	8.4e-05	-5.024	0.000166	-4.8877	9.1e-05	-2.8227	4.8e-05	-3.1994	0.003128	-5.2444	4.9e-05	-5.4459	9e-06	-6.3334	9e-06	-4.5373	8e-06
RVBD1797:RVBD1797	RVBD1797	RVBD1797	Essential	-3.8055	8e-06	-4.2455	9e-06	-5.6913	9e-06	-5.9013	8e-06	-4.1699	1e-05	-4.6332	1e-05	-4.4393	1.1e-05	-4.4425	9e-06	-5.8863	9e-06	-4.5372	8e-06
RVBD3678c:RVBD3678c	RVBD3678c	RVBD3678c	NonEssential	-1.2867	0.016934	-1.1457	0.342885	-0.42958	0.285792	-1.0571	0.000658	-1.0414	0.216519	-0.98861	0.317156	-1.4853	0.540621	-0.60495	0.426622	-1.8044	0.031766	-4.5207	0.063368
RVBD2969c:RVBD2969c	RVBD2969c	RVBD2969c	Essential	-5.397	8e-06	-4.8242	9e-06	-6.1289	9e-06	-5.8222	8e-06	-4.3709	1e-05	-3.7387	1e-05	-3.9109	1.1e-05	-4.973	9e-06	-5.0596	9e-06	-4.5154	8e-06
RVBD1477:RVBD1477	RVBD1477	RVBD1477	Essential	-5.5237	8e-06	-6.2809	9e-06	-7.2083	9e-06	-5.7886	8e-06	-3.1291	1e-05	-4.2424	1e-05	-4.9896	1.1e-05	-4.8316	9e-06	-5.8323	9e-06	-4.5118	8e-06
RVBD0824c:desA1	RVBD0824c	desA1	Essential	-4.1645	8e-06	-8.0094	9e-06	-6.3571	9e-06	-6.1434	8e-06	-2.9676	1e-05	-3.116	1e-05	-3.0572	1.1e-05	-5.6615	9e-06	-5.1765	9e-06	-4.5046	8e-06
RVBD3227:aroA	RVBD3227	aroA	Essential	-6.1671	8e-06	-7.3637	9e-06	-6.1875	9e-06	-7.1501	8e-06	-4.28	1e-05	-3.8162	1e-05	-2.8115	1.1e-05	-4.978	9e-06	-5.3945	9e-06	-4.5019	8e-06
RVBD3676:RVBD3676	RVBD3676	RVBD3676	Essential	-3.5007	0.025127	-4.9114	0.013419	-0.096054	0.025243	-0.70371	0.005473	-1.9132	0.017408	-1.0091	0.033053	-5.7914	0.010875	-3.7338	0.04992	-3.009	0.029147	-4.4922	0.002168
RVBD1408:rpe	RVBD1408	rpe	Essential	-5.91	8e-06	-5.4849	9e-06	-6.6406	9e-06	-7.3218	8e-06	-5.0256	1e-05	-4.7893	1e-05	-4.9309	1.1e-05	-4.9969	9e-06	-5.9123	9e-06	-4.491	8e-06
RVBD2538c:aroB	RVBD2538c	aroB	Essential	-4.6234	8e-06	-6.0808	9e-06	-4.9329	9e-06	-4.4486	8e-06	-3.4931	1e-05	-3.8015	4.7e-05	-3.3592	0.009362	-2.9196	9e-06	-5.2352	9e-06	-4.4887	8e-06
RVBD2444c:rne	RVBD2444c	rne	Essential	-4.319	8e-06	-5.5492	9e-06	-6.8325	9e-06	-7.2949	8e-06	-4.3034	1e-05	-4.1248	1e-05	-3.6148	1.1e-05	-4.9383	9e-06	-5.4067	9e-06	-4.4867	8e-06
RVBD2415c:RVBD2415c	RVBD2415c	RVBD2415c	NonEssential	-0.72665	0.211158	-0.893	0.32065	-1.7806	0.006894	-1.0875	0.009716	-0.92265	0.114933	-0.65784	0.317156	-1.0303	0.08858	-3.4565	0.088891	-2.9796	0.03051	-4.4793	0.009367
RVBD0803:purL	RVBD0803	purL	Essential	-5.9496	8e-06	-5.9241	9e-06	-5.9089	9e-06	-6.5477	8e-06	-3.2667	1e-05	-3.5753	1e-05	-3.8882	1.1e-05	-4.2482	9e-06	-4.9411	9e-06	-4.4751	8e-06
RVBD1913:RVBD1913	RVBD1913	RVBD1913	NonEssential	-1.1765	0.113193	-1.0984	0.375883	-0.809	0.108714	-1.0849	0.003588	0	0.949117	-1.6505	0.226006	-2.3142	0.090333	-2.8944	0.274249	-2.7216	0.329289	-4.4536	0.002168
RVBD3801c:fadD32	RVBD3801c	fadD32	Essential	-4.6738	8e-06	-6.3753	9e-06	-6.9998	9e-06	-7.0562	8e-06	-3.8942	1e-05	-4.0354	1e-05	-3.6108	1.1e-05	-5.198	9e-06	-5.9852	9e-06	-4.4426	8e-06
RVBD1605:hisF	RVBD1605	hisF	Essential	-5.5231	8e-06	-5.4961	9e-06	-7.0511	9e-06	-7.0985	8e-06	-5.1426	1e-05	-5.3712	1e-05	-5.0906	1.1e-05	-5.6321	9e-06	-5.8351	9e-06	-4.4221	8e-06
RVBD1483:fabG1	RVBD1483	fabG1	Essential	-4.9188	8e-06	-3.9303	9e-06	-5.9873	9e-06	-6.0841	8e-06	-3.6613	1e-05	-2.7303	1e-05	-3.0631	1.1e-05	-4.774	9e-06	-4.8951	9e-06	-4.4142	8e-06
RVBD1449c:tkt	RVBD1449c	tkt	Essential	-5.4542	8e-06	-7.9469	9e-06	-6.4035	9e-06	-6.7636	8e-06	-4.652	1e-05	-4.5863	1e-05	-5.2828	1.1e-05	-4.57	9e-06	-4.8416	9e-06	-4.4029	8e-06
RVBD3884c:RVBD3884c	RVBD3884c	RVBD3884c	NonEssential	-2.9166	0.016073	-2.0259	0.07136	0.012458	0.149276	-0.62082	0.108419	-1.5295	0.003326	-2.2815	0.026187	-0.73903	0.103848	-1.7279	0.025896	-1.5644	0.006101	-4.3968	0.062376
RVBD0102:RVBD0102	RVBD0102	RVBD0102	Essential	-3.4785	8e-06	-4.4912	9e-06	-4.052	9e-06	-4.468	8e-06	-3.1755	1e-05	-3.1945	1e-05	-4.0755	1.1e-05	-4.3051	9e-06	-5.3846	9e-06	-4.392	8e-06
RVBD3042c:serB2	RVBD3042c	serB2	Essential	-5.8278	8e-06	-6.1795	9e-06	-5.3475	9e-06	-5.8887	8e-06	-3.9259	1e-05	-4.0368	1e-05	-3.4838	1.1e-05	-3.5745	9e-06	-4.9489	9e-06	-4.3567	8e-06
RVBD1093:glyA	RVBD1093	glyA	Essential	-4.8417	8e-06	-3.472	9e-06	-6.9381	9e-06	-6.1395	8e-06	-3.9669	1e-05	-3.0547	1e-05	-3.0341	1.1e-05	-4.4321	9e-06	-5.837	9e-06	-4.3553	8e-06
RVBD1384:carB	RVBD1384	carB	Essential	-4.9106	8e-06	-4.1768	9e-06	-5.5555	9e-06	-5.0848	8e-06	-4.4965	1e-05	-3.7687	1e-05	-4.5626	1.1e-05	-3.9951	9e-06	-5.37	9e-06	-4.338	8e-06
RVBD3367:PE-PGRS51	RVBD3367	PE-PGRS51	NonEssential	-0.8725	0.550052	-4.281	0.026111	-0.21073	0.294988	-0.12489	0.072958	-3.5084	0.052069	-1.7878	0.059536	-1.0005	0.338812	-1.3641	0.457684	-2.3416	0.243881	-4.3296	0.068173
RVBD3105c:prfB	RVBD3105c	prfB	Essential	-4.4414	8e-06	-5.4598	9e-06	-5.9296	9e-06	-5.9983	8e-06	-4.4271	1e-05	-5.5776	1e-05	-4.5484	1.1e-05	-4.4549	9e-06	-4.6821	9e-06	-4.3184	8e-06
RVBD0809:purM	RVBD0809	purM	Essential	-4.3254	8e-06	-6.6399	9e-06	-6.4647	9e-06	-5.4684	8e-06	-3.6408	1e-05	-4.6452	1e-05	-3.7326	1.1e-05	-3.6012	9e-06	-5.1933	9e-06	-4.2935	8e-06
RVBD3907c:pcnA	RVBD3907c	pcnA	Essential	-5.0065	8e-06	-6.1154	9e-06	-6.3726	9e-06	-5.5661	8e-06	-5.2699	1e-05	-5.5412	1e-05	-4.6602	1.1e-05	-4.2674	9e-06	-5.0557	9e-06	-4.2866	8e-06
RVBD1391:dfp	RVBD1391	dfp	Essential	-4.4041	8e-06	-5.9728	9e-06	-5.7898	9e-06	-5.0114	8e-06	-5.0314	1e-05	-2.5876	1e-05	-4.2989	1.1e-05	-4.9426	9e-06	-5.216	9e-06	-4.2852	8e-06
RVBD0318c:RVBD0318c	RVBD0318c	RVBD0318c	NonEssential	-1.7325	0.001322	-2.4202	0.000694	-0.36271	0.00352	-0.75611	0.002338	-4.7969	0.002234	-2.0735	0.009863	-2.8958	0.064546	-3.3455	0.002281	-3.1378	0.001664	-4.274	0.001421
RVBD3806c:RVBD3806c	RVBD3806c	RVBD3806c	Essential	-5.3563	8e-06	-6.265	9e-06	-6.5207	9e-06	-5.9848	8e-06	-3.7858	1e-05	-3.1296	1e-05	-4.1228	1.1e-05	-5.0136	9e-06	-5.9508	9e-06	-4.265	8e-06
RVBD3754:tyrA	RVBD3754	tyrA	Essential	-4.4612	8e-06	-5.0213	9e-06	-5.4197	9e-06	-5.1278	8e-06	-4.3175	1e-05	-4.174	1e-05	-4.1598	1.1e-05	-3.6422	9e-06	-5.3632	9e-06	-4.262	8e-06
RVBD1255c:RVBD1255c	RVBD1255c	RVBD1255c	NonEssential	-2.4012	0.021122	-4.1327	0.000804	-0.091241	0.173631	-0.0047669	0.073679	0	0.978611	-1.5212	0.151882	-2.896	0.081973	-2.4679	0.521978	-1.4976	0.184625	-4.2603	0.037626
RVBD0482:murB	RVBD0482	murB	Essential	-5.1834	8e-06	-6.2679	9e-06	-6.2047	9e-06	-6.6537	8e-06	-4.5516	1e-05	-4.1614	1e-05	-3.159	1.1e-05	-4.4119	0.000575	-4.5483	9e-06	-4.2424	8e-06
RVBD0455c:RVBD0455c	RVBD0455c	RVBD0455c	Essential	-3.345	0.000264	-4.4981	9e-06	-4.393	2.4e-05	-3.3164	8e-06	-2.2852	2.9e-05	-1.4872	8.2e-05	-1.8597	1.1e-05	-4.9179	9e-06	-3.4171	9e-06	-4.2404	8e-06
RVBD1423:whiA	RVBD1423	whiA	Essential	-5.8155	8e-06	-6.1038	9e-06	-6.3156	9e-06	-6.374	8e-06	-3.9562	1e-05	-4.1207	1e-05	-2.8347	3e-05	-5.9722	9e-06	-5.7616	9e-06	-4.231	8e-06
RVBD1134:RVBD1134	RVBD1134	RVBD1134	NonEssential	0	0.518529	-1.5381	0.234203	-0.093087	0.401744	-1.5648	0.029345	-3.0361	0.122331	-0.62023	0.409152	-1.1679	0.387609	0	0.771484	0	0.698699	-4.2195	0.058095
RVBD0415:thiO	RVBD0415	thiO	Essential	-4.3385	8e-06	-4.9492	9e-06	-5.8813	9e-06	-5.1713	8e-06	-5.0131	1e-05	-4.9523	1e-05	-4.1879	1.1e-05	-4.1617	9e-06	-5.0199	9e-06	-4.1958	8e-06
RVBD0528:RVBD0528	RVBD0528	RVBD0528	Essential	-6.9382	8e-06	-5.8193	9e-06	-6.0195	9e-06	-6.2712	8e-06	-5.3141	1e-05	-3.8134	1e-05	-4.8395	1.1e-05	-5.8166	9e-06	-5.8665	9e-06	-4.195	8e-06
RVBD0206c:mmpL3	RVBD0206c	mmpL3	Essential	-4.7534	8e-06	-4.085	9e-06	-5.6061	9e-06	-5.7052	8e-06	-3.2478	1e-05	-2.7495	1e-05	-2.9393	1.1e-05	-4.492	9e-06	-5.0324	9e-06	-4.1946	8e-06
RVBD0810c:RVBD0810c	RVBD0810c	RVBD0810c	Essential	-5.3454	8e-06	-5.8906	9e-06	-6.2109	9e-06	-6.8174	8e-06	-3.8821	1e-05	-5.1505	1e-05	-3.7636	1.1e-05	-4.9207	9e-06	-6.7981	9e-06	-4.1831	8e-06
RVBD1603:hisA	RVBD1603	hisA	Essential	-6.0322	8e-06	-5.8859	9e-06	-5.8227	9e-06	-4.9404	8e-06	-4.2912	1e-05	-5.0216	1e-05	-4.0976	1.1e-05	-5.195	9e-06	-5.2713	9e-06	-4.1741	8e-06
RVBD1309:atpG	RVBD1309	atpG	Essential	-4.4342	8e-06	-5.4329	9e-06	-8.0785	9e-06	-6.2124	8e-06	-3.7257	1e-05	-5.6311	1e-05	-5.1417	1.1e-05	-6.4533	9e-06	-5.6705	9e-06	-4.1673	8e-06
RVBD3275c:purE	RVBD3275c	purE	Essential	-4.2939	8e-06	-5.6692	9e-06	-5.9242	9e-06	-5.1245	8e-06	-4.1866	1e-05	-5.4521	1e-05	-4.3427	1.1e-05	-4.6242	9e-06	-5.2993	9e-06	-4.1583	8e-06
RVBD3342:RVBD3342	RVBD3342	RVBD3342	NonEssential	-1.1225	0.496977	-1.5729	0.016955	-1.0502	0.023059	-0.22301	0.745486	-2.681	0.129058	-1.0225	0.555947	-1.9286	0.31627	-0.67404	0.513952	-1.0148	0.791973	-4.1538	0.001599
RVBD3277:RVBD3277	RVBD3277	RVBD3277	Essential	-4.5549	8e-06	-5.048	9e-06	-5.6391	9e-06	-4.4036	8e-06	-3.4885	1e-05	-4.2557	1e-05	-3.5855	1.1e-05	-4.6063	9e-06	-4.8637	9e-06	-4.1522	8e-06
RVBD3709c:ask	RVBD3709c	ask	Essential	-6.2373	8e-06	-6.8664	9e-06	-6.3794	9e-06	-6.14	8e-06	-4.3713	1e-05	-3.5139	1e-05	-4.0198	1.1e-05	-5.0549	9e-06	-5.6294	9e-06	-4.1188	8e-06
RVBD2524c:fas	RVBD2524c	fas	Essential	-4.3195	8e-06	-8.5487	9e-06	-5.4655	9e-06	-5.4443	8e-06	-3.5114	1e-05	-3.5069	1e-05	-3.2511	1.1e-05	-4.4056	9e-06	-4.9551	9e-06	-4.1182	8e-06
RVBD0077c:RVBD0077c	RVBD0077c	RVBD0077c	NonEssential	-1.0525	0.528145	0	0.808214	0.46776	0.519373	-0.11834	0.156808	-0.59854	0.730414	-1.1909	0.142615	-1.0784	0.723624	-1.0324	0.177326	-1.4792	0.099575	-4.1167	0.080264
RVBD3012c:gatC	RVBD3012c	gatC	Essential	-4.7842	8e-06	-7.6919	9e-06	-5.7249	9e-06	-5.1477	8e-06	-6.37	1e-05	-4.8215	1e-05	-3.1196	3e-05	-3.7584	9e-06	-5.5338	9e-06	-4.1043	8e-06
RVBD2246:kasB	RVBD2246	kasB	Essential	-4.2736	8e-06	-5.4312	9e-06	-5.0623	9e-06	-6.2976	8e-06	-4.5351	1e-05	-3.3516	1e-05	-2.9502	1.1e-05	-4.0734	9e-06	-4.14	9e-06	-4.095	8e-06
RVBD3644c:RVBD3644c	RVBD3644c	RVBD3644c	Essential	-4.7145	8e-06	-4.0998	9e-06	-4.7042	9e-06	-4.7572	8e-06	-3.1063	1e-05	-4.4972	1e-05	-3.0301	1.1e-05	-3.6414	2.6e-05	-3.3631	0.000431	-4.0903	8e-06
RVBD0096:PPE1	RVBD0096	PPE1	NonEssential	-3.0501	8e-06	-3.3856	9e-06	-4.1496	9e-06	-4.3409	8e-06	-2.1434	1e-05	-1.9756	0.00107	-2.0115	1.1e-05	-3.3586	9e-06	-5.1734	9e-06	-4.0172	8e-06
RVBD0975c:fadE13	RVBD0975c	fadE13	NonEssential	-1.5951	0.016934	-5.7152	0.071955	-0.4359	0.027232	-0.25394	0.060524	-2.8177	0.059014	-5.0765	0.001417	-3.358	0.096463	-1.8437	0.028552	-1.5061	0.01542	-4.0159	0.004916
RVBD0771:RVBD0771	RVBD0771	RVBD0771	NonEssential	-5.9379	0.00034	-3.7175	0.000126	-0.47755	0.006477	-0.48387	0.001815	-4.156	0.00549	-4.6778	0.001929	-5.2385	0.008289	-2.7235	0.001599	-6.0124	0.000958	-4.0142	0.005228
RVBD1456c:RVBD1456c	RVBD1456c	RVBD1456c	Essential	-3.8417	8e-06	-3.7169	0.000193	-3.4572	0.001401	-4.1251	8e-06	-3.205	0.00018	-3.0854	1e-05	-3.2577	0.000195	-4.0209	9e-06	-4.9153	9e-06	-4.0119	8e-06
RVBD3090:RVBD3090	RVBD3090	RVBD3090	NonEssential	-1.714	0.107072	-0.84933	0.656637	-0.45214	0.47827	-0.25042	0.605572	-1.9112	0.083811	-5.8968	0.047405	-6.2127	0.089302	-1.2292	0.230951	-1.6776	0.184625	-4.0097	0.071039
RVBD2611c:RVBD2611c	RVBD2611c	RVBD2611c	Essential	-5.1197	8e-06	-4.1374	9e-06	-5.5655	9e-06	-5.109	8e-06	-3.3122	1e-05	-3.0594	1e-05	-2.6859	3e-05	-3.3479	9e-06	-4.5108	9e-06	-4.0051	8e-06
RVBD2612c:pgsA1	RVBD2612c	pgsA1	Essential	-4.3796	8e-06	-4.6502	9e-06	-5.1615	9e-06	-5.179	8e-06	-4.0624	1e-05	-2.7311	1e-05	-3.3781	1.1e-05	-4.7019	9e-06	-3.9857	9e-06	-4.0029	8e-06
RVBD3586:RVBD3586	RVBD3586	RVBD3586	NonEssential	-2.0672	0.131391	-4.3872	0.029515	1.1774	0.109117	0.71001	0.118992	-0.75758	0.613644	-2.0092	0.059179	0	0.938562	-1.0633	0.825712	-2.4542	0.594879	-3.9973	0.071766
RVBD2786c:ribF	RVBD2786c	ribF	Essential	-3.8689	8e-06	-3.2182	9e-06	-4.8365	9e-06	-6.1118	8e-06	-4.1323	1e-05	-3.3396	1e-05	-2.8463	1.1e-05	-4.3086	9e-06	-4.9165	9e-06	-3.992	8e-06
RVBD1794:RVBD1794	RVBD1794	RVBD1794	Essential	-3.0529	8e-06	-2.5667	9e-06	-4.6954	9e-06	-4.5611	8e-06	-4.3649	1e-05	-2.9829	1e-05	-3.5998	1.1e-05	-3.406	9e-06	-4.1729	9e-06	-3.9909	8e-06
RVBD3244c:lpqB	RVBD3244c	lpqB	Essential	-4.651	8e-06	-5.0421	9e-06	-4.5396	9e-06	-5.0006	8e-06	-3.536	1e-05	-2.5349	1e-05	-4.0829	1.1e-05	-4.051	9e-06	-4.1961	9e-06	-3.9748	8e-06
RVBD1609:trpE	RVBD1609	trpE	Essential	-4.0271	8e-06	-4.6596	9e-06	-4.4191	9e-06	-5.249	8e-06	-2.7414	1e-05	-2.8934	1e-05	-3.3119	0.001602	-3.458	0.001001	-4.8328	0.000446	-3.9693	8e-06
RVBD2182c:RVBD2182c	RVBD2182c	RVBD2182c	Essential	-5.8422	8e-06	-5.7497	9e-06	-6.2237	9e-06	-6.6068	8e-06	-4.7428	1e-05	-4.8369	1e-05	-4.7895	1.1e-05	-5.2896	9e-06	-5.3617	9e-06	-3.9623	8e-06
RVBD1416:ribH	RVBD1416	ribH	Essential	-5.3783	8e-06	-7.1028	8.4e-05	-6.0463	0.000166	-6.3468	7.9e-05	-3.7309	1e-05	-4.0999	0.00107	-3.8386	4.9e-05	-5.2571	9e-06	-4.5344	9e-06	-3.9606	8e-06
RVBD3543c:fadE29	RVBD3543c	fadE29	NonEssential	-4.3015	8e-06	-5.0798	9e-06	-4.4366	9e-06	-4.3441	8e-06	-3.2163	1e-05	-3.4036	1e-05	-4.8509	1.1e-05	-4.0495	9e-06	-4.2408	0.000342	-3.9551	8e-06
RVBD1133c:metE	RVBD1133c	metE	Essential	-3.2282	8e-06	-3.4091	9e-06	-5.3389	9e-06	-4.0861	8e-06	-4.3625	1e-05	-3.9801	1e-05	-2.7147	8.7e-05	-4.3609	9e-06	-4.5047	9e-06	-3.9445	8e-06
RVBD0217c:lipW	RVBD0217c	lipW	NonEssential	-3.1615	0.103409	-0.99883	0.338099	-0.20775	0.187798	-0.52688	0.058412	-0.81872	0.052069	-0.92042	0.260067	0	0.997154	-0.58858	0.763409	-1.695	0.07875	-3.9417	0.002168
RVBD3807c:RVBD3807c	RVBD3807c	RVBD3807c	Essential	-4.906	8e-06	-5.8522	9e-06	-7.1074	9e-06	-5.7689	8e-06	-2.3377	2.9e-05	-2.9778	1e-05	-3.5963	1.1e-05	-4.9959	9e-06	-5.1994	9e-06	-3.9353	8e-06
RVBD1383:carA	RVBD1383	carA	Essential	-4.203	8e-06	-5.5305	9e-06	-5.4071	9e-06	-5.4749	8e-06	-4.9709	1e-05	-4.2844	1e-05	-5.9937	1.1e-05	-5.1992	9e-06	-4.7725	9e-06	-3.9236	8e-06
RVBD1796:mycP5	RVBD1796	mycP5	Essential	-2.1076	8e-06	-3.0361	9e-06	-4.285	9e-06	-4.9041	8e-06	-3.7569	1e-05	-3.77	1e-05	-3.4631	1.1e-05	-4.407	9e-06	-4.1256	9e-06	-3.9122	8e-06
RVBD3858c:gltD	RVBD3858c	gltD	Essential	-3.1137	8e-06	-3.5661	9e-06	-4.2066	9e-06	-3.8156	8e-06	-2.0217	0.001744	-2.4061	2.9e-05	-2.7927	1.1e-05	-3.8578	9e-06	-4.3478	9e-06	-3.9121	8e-06
RVBD2219:RVBD2219	RVBD2219	RVBD2219	Essential	-4.0292	8e-06	-4.8245	9e-06	-3.918	9e-06	-4.7297	8e-06	-3.318	1e-05	-2.825	1e-05	-2.606	1.1e-05	-4.7748	9e-06	-4.5582	9e-06	-3.9099	8e-06
RVBD1382:RVBD1382	RVBD1382	RVBD1382	Essential	-4.5606	8e-06	-4.6247	9e-06	-6.355	9e-06	-4.6543	8e-06	-3.146	1e-05	-3.4466	1e-05	-4.5352	1.1e-05	-4.6282	9e-06	-5.0248	9e-06	-3.903	8e-06
RVBD6014:tRNA-Ala	RVBD6014	tRNA-Ala	NonEssential	-4.5065	8e-06	-3.2908	0.000221	-5.0853	0.000166	-5.9432	7.9e-05	-4.3547	1e-05	-4.3622	1e-05	-5.5232	1.1e-05	-5.2604	9e-06	-4.5932	9e-06	-3.8922	8e-06
RVBD0350:dnaK	RVBD0350	dnaK	Essential	-4.608	8e-06	-5.9941	9e-06	-5.6609	9e-06	-5.2158	8e-06	-3.2814	1e-05	-3.1263	1e-05	-3.6718	1.1e-05	-4.1106	9e-06	-4.2402	9e-06	-3.8898	8e-06
RVBD1612:trpB	RVBD1612	trpB	Essential	-4.4714	8e-06	-4.2191	9e-06	-5.1132	9e-06	-4.26	8e-06	-3.6546	1e-05	-3.9184	1e-05	-4.0112	1.1e-05	-4.3998	9e-06	-4.836	9e-06	-3.8885	8e-06
RVBD6025:tRNA-Val	RVBD6025	tRNA-Val	NonEssential	-4.9626	8e-06	-5.1123	9e-06	-4.3352	0.000358	-3.6765	0.00013	-3.6133	1e-05	-4.1305	1e-05	-3.8118	1.1e-05	-4.1386	9e-06	-4.5852	9e-06	-3.8747	8e-06
RVBD6033:tRNA-Val	RVBD6033	tRNA-Val	NonEssential	-4.9626	8e-06	-5.1123	9e-06	-4.0903	0.000369	-3.9717	9.1e-05	-3.6133	1e-05	-4.1305	1e-05	-3.8118	1.1e-05	-4.1386	9e-06	-4.5852	9e-06	-3.8747	8e-06
RVBD6036:tRNA-Val	RVBD6036	tRNA-Val	Essential	-4.9626	8e-06	-5.1123	9e-06	-5.3275	2.4e-05	-5.1236	8e-06	-3.6133	1e-05	-4.1305	1e-05	-3.8118	1.1e-05	-4.1386	9e-06	-4.5852	9e-06	-3.8747	8e-06
RVBD3800c:pks13	RVBD3800c	pks13	Essential	-5.1147	8e-06	-5.3627	9e-06	-5.8006	9e-06	-5.2583	8e-06	-2.9406	1e-05	-2.4068	1e-05	-3.2468	1.1e-05	-5.2214	9e-06	-5.1604	9e-06	-3.8732	8e-06
RVBD1023:eno	RVBD1023	eno	Essential	-5.5227	8e-06	-9.2047	9e-06	-6.6681	9e-06	-6.3517	8e-06	-4.7391	1e-05	-4.2066	1e-05	-3.6749	1.1e-05	-4.9253	9e-06	-5.1408	9e-06	-3.8553	8e-06
RVBD1003:RVBD1003	RVBD1003	RVBD1003	Essential	-3.0994	0.001539	-5.4185	0.000139	-1.9728	0.001981	-1.1139	0.019782	-2.8289	0.000661	-1.1614	0.005734	-1.8925	0.020629	-2.8716	0.019772	-1.914	0.029147	-3.8389	0.002377
RVBD1652:argC	RVBD1652	argC	Essential	-4.2041	8e-06	-4.7511	9e-06	-5.1273	9e-06	-4.7202	8e-06	-3.5476	2.9e-05	-4.0524	1e-05	-3.6168	1.1e-05	-4.0763	2.6e-05	-4.2683	0.000126	-3.8345	8e-06
RVBD3137:RVBD3137	RVBD3137	RVBD3137	Essential	-4.2122	8e-06	-4.7785	9e-06	-4.8487	9e-06	-4.6219	8e-06	-4.5146	1e-05	-3.844	1e-05	-2.9738	1.1e-05	-4.1133	9e-06	-4.1303	9e-06	-3.8243	8e-06
RVBD3624c:hpt	RVBD3624c	hpt	Essential	-5.2847	8e-06	-5.5532	9e-06	-4.4335	9e-06	-5.6059	8e-06	-3.9478	1e-05	-3.3825	1e-05	-4.5978	1.1e-05	-5.3201	9e-06	-4.245	9e-06	-3.8145	8e-06
RVBD3799c:accD4	RVBD3799c	accD4	Essential	-4.1688	8e-06	-4.6981	9e-06	-4.9293	9e-06	-6.0896	8e-06	-1.8573	0.000225	-2.514	1e-05	-1.865	0.000316	-2.9331	2.6e-05	-3.7011	9e-06	-3.8064	8e-06
RVBD0796:RVBD0796	RVBD0796	RVBD0796	Essential	-4.3054	2.3e-05	-4.023	9e-06	-3.6428	0.00022	-3.0611	8e-06	-4.8878	0.004494	-2.6784	0.000198	-4.8714	0.009249	-2.9889	0.001846	-1.8574	0.042303	-3.8027	4e-05
RVBD1841c:RVBD1841c	RVBD1841c	RVBD1841c	NonEssential	-1.3538	0.018363	-4.1334	0.068427	0.56012	0.331607	-0.67842	0.137732	-2.6853	0.262684	-1.1435	0.048744	-1.392	0.143683	-1.183	0.054735	-1.435	0.121236	-3.7816	0.002783
RVBD1832:gcvB	RVBD1832	gcvB	Essential	-4.3619	8e-06	-3.9276	9e-06	-5.6747	9e-06	-5.6116	8e-06	-3.449	1e-05	-3.3313	1e-05	-3.6705	1.1e-05	-3.6169	9e-06	-5.1336	9e-06	-3.7749	8e-06
RVBD0291:mycP3	RVBD0291	mycP3	Essential	-4.6806	8e-06	-5.9547	9e-06	-5.6408	9e-06	-5.4975	8e-06	-4.4237	1e-05	-4.8371	1e-05	-3.3544	1.1e-05	-3.8255	9e-06	-5.1084	9e-06	-3.7716	8e-06
RVBD1713:engA	RVBD1713	engA	Essential	-4.9318	8e-06	-4.7326	9e-06	-5.7057	9e-06	-5.0501	8e-06	-3.5937	1e-05	-3.1932	1e-05	-3.5934	1.1e-05	-4.5099	9e-06	-4.0539	9e-06	-3.77	8e-06
RVBD0457c:RVBD0457c	RVBD0457c	RVBD0457c	NonEssential	-2.1947	0.256378	-1.4351	0.068427	-0.55215	0.109861	-0.21655	0.258588	0	0.949577	0	0.761101	-0.52737	0.545895	-0.7557	0.071766	-1.4655	0.001814	-3.7601	0.002783
RVBD3436c:glmS	RVBD3436c	glmS	Essential	-5.1621	8e-06	-4.6718	9e-06	-7.2931	9e-06	-5.6176	8e-06	-4.2658	1e-05	-4.4757	1e-05	-4.0194	1.1e-05	-5.0271	9e-06	-5.7908	9e-06	-3.7586	8e-06
RVBD0468:fadB2	RVBD0468	fadB2	NonEssential	-1.773	0.011861	-6.9369	0.002702	-0.63179	0.025492	-1.4628	0.015377	-3.118	0.048501	-2.273	0.031065	-3.7608	0.020156	-1.9358	0.00876	-2.3752	0.004271	-3.7559	0.009736
RVBD2153c:murG	RVBD2153c	murG	Essential	-6.8164	8e-06	-5.5608	9e-06	-7.107	9e-06	-6.309	8e-06	-5.1131	1e-05	-4.1999	1e-05	-3.9226	1.1e-05	-5.4351	9e-06	-5.8594	9e-06	-3.7552	8e-06
RVBD1388:mihF	RVBD1388	mihF	Essential	-4.2093	8e-06	-3.2007	9e-06	-4.8323	9e-06	-4.947	8e-06	-3.9194	8.3e-05	-3.693	1e-05	-4.055	1.1e-05	-3.9791	9e-06	-4.2867	9e-06	-3.7528	8e-06
RVBD1440:secG	RVBD1440	secG	Essential	-4.2612	8e-06	-4.5527	9e-06	-4.6789	9e-06	-5.3381	8e-06	-3.1557	1e-05	-3.8274	1e-05	-3.8681	1.1e-05	-4.0062	9e-06	-4.4104	9e-06	-3.7397	8e-06
RVBD2984:ppk	RVBD2984	ppk	Essential	-3.9629	0.00107	-4.035	4e-05	-3.9618	9e-06	-3.8207	8e-06	-2.2268	1e-05	-2.3192	1e-05	-2.1799	1.1e-05	-4.1736	9e-06	-3.4627	2.7e-05	-3.7392	8e-06
RVBD0659c:RVBD0659c	RVBD0659c	RVBD0659c	NonEssential	-1.7794	0.081451	-3.0709	0.072792	0.212	0.262609	-0.10644	0.058412	-0.67093	0.337352	-4.4052	0.003238	-3.492	0.126014	0	0.933668	-1.7516	0.19763	-3.7068	0.00459
RVBD1378c:RVBD1378c	RVBD1378c	RVBD1378c	NonEssential	-2.4013	0.00486	-5.8903	0.001636	-0.33095	0.003606	-0.92355	0.004901	-3.2538	0.003838	-2.9138	0.003641	-4.7112	0.008471	-3.0585	0.004879	-3.191	0.003446	-3.688	0.008296
RVBD1409:ribG	RVBD1409	ribG	Essential	-4.9395	8e-06	-4.6006	9e-06	-5.9997	9e-06	-5.7589	8e-06	-5.2207	1e-05	-3.7946	1e-05	-3.7025	1.1e-05	-4.0981	9e-06	-4.5615	9e-06	-3.6824	8e-06
RVBD1381:pyrC	RVBD1381	pyrC	Essential	-4.3852	8e-06	-4.7354	9e-06	-5.832	9e-06	-4.4881	8e-06	-3.4382	1e-05	-4.2603	1e-05	-4.3913	1.1e-05	-3.9465	9e-06	-4.063	9e-06	-3.6752	8e-06
RVBD0952:sucD	RVBD0952	sucD	Essential	-3.1603	8e-06	-3.7169	9e-06	-3.5712	9e-06	-3.8858	8e-06	-2.9834	1e-05	-2.8538	1e-05	-3.0685	1.1e-05	-3.5724	0.000119	-4.6597	9e-06	-3.6693	8e-06
RVBD0780:hemH	RVBD0780	hemH	Essential	-4.8592	8e-06	-4.4411	9e-06	-5.2488	9e-06	-5.9483	8e-06	-5.0478	1e-05	-2.8733	1e-05	-3.8125	1.1e-05	-3.4771	4.2e-05	-4.1061	9e-06	-3.6525	8e-06
RVBD1485:hemH	RVBD1485	hemH	Essential	-4.8592	8e-06	-4.4411	9e-06	-0.98669	0.00803	-1.0171	0.007907	-5.0478	1e-05	-2.8733	1e-05	-3.8125	1.1e-05	-3.4771	4.2e-05	-4.1061	9e-06	-3.6525	8e-06
RVBD1018c:glmU	RVBD1018c	glmU	Essential	-4.8137	8e-06	-5.6352	9e-06	-5.7502	9e-06	-5.2349	8e-06	-3.6471	1e-05	-3.8211	1e-05	-3.4725	1.1e-05	-4.3706	9e-06	-4.2118	9e-06	-3.651	8e-06
RVBD2847c:cysG	RVBD2847c	cysG	NonEssential	-3.6811	8e-06	-3.4309	9e-06	-4.4248	9e-06	-3.9559	8e-06	-3.2924	1e-05	-2.6912	1e-05	-3.1023	1.1e-05	-4.4904	9e-06	-5.3076	9e-06	-3.6493	8e-06
RVBD2218:lipA	RVBD2218	lipA	Essential	-3.8212	8e-06	-5.6804	9e-06	-4.6555	9e-06	-5.1617	8e-06	-4.0026	1e-05	-2.5116	1e-05	-3.1975	1.1e-05	-3.5004	9e-06	-4.8128	9e-06	-3.6433	8e-06
RVBD0258c:RVBD0258c	RVBD0258c	RVBD0258c	NonEssential	-4.4439	0.053875	-2.0757	0.338099	-0.65078	0.139678	-0.65952	0.128755	-1.3669	0.029992	-3.9374	0.093619	-0.76683	0.685556	-1.6425	0.378067	-1.3393	0.146961	-3.6401	0.004369
RVBD3781:rfbE	RVBD3781	rfbE	Essential	-4.4772	8e-06	-6.0623	9e-06	-5.2072	9e-06	-5.3796	8e-06	-2.934	1e-05	-5.0366	1e-05	-3.3489	1.1e-05	-3.9755	9e-06	-4.3749	9e-06	-3.6315	8e-06
RVBD0989c:grcC2	RVBD0989c	grcC2	NonEssential	-4.2521	8e-06	-6.9033	9e-06	-4.864	9e-06	-5.4005	8e-06	-3.0399	1e-05	-2.6525	1e-05	-2.8475	1.1e-05	-4.3301	9e-06	-3.9855	9e-06	-3.6154	8e-06
RVBD0218:RVBD0218	RVBD0218	RVBD0218	NonEssential	-1.7745	0.00659	-3.3785	0.000728	-0.90031	0.00803	-1.4562	0.005473	-1.3014	0.030669	-3.3686	0.026187	-5.0498	0.008758	-2.8986	0.102033	-2.952	0.009278	-3.5984	0.003592
RVBD2413c:RVBD2413c	RVBD2413c	RVBD2413c	NonEssential	-5.3829	8e-06	-6.4424	9e-06	-4.9569	9e-06	-5.4925	8e-06	-6.11	1e-05	-5.565	1e-05	-4.6493	1.1e-05	-3.5636	9e-06	-4.5176	9e-06	-3.5973	8e-06
RVBD3803c:fbpD	RVBD3803c	fbpD	NonEssential	-0.93438	0.222316	-0.8944	0.259709	0.089384	0.754712	-1.2764	0.023758	-1.2213	0.033548	-1.2473	0.153767	-1.3383	0.035651	-2.2319	0.129348	-1.5047	0.12786	-3.5967	0.003852
RVBD0047c:RVBD0047c	RVBD0047c	RVBD0047c	Essential	-1.2851	5.3e-05	-4.6257	9e-06	-3.7944	9e-06	-2.8452	8e-06	-3.3617	2.9e-05	-2.4312	8.2e-05	-7.1707	0.000512	-2.9816	0.000311	-3.9983	9e-06	-3.5869	8e-06
RVBD1872c:lldD2	RVBD1872c	lldD2	NonEssential	-3.5568	8e-06	-4.1288	9e-06	-4.2212	9e-06	-4.1925	8e-06	-3.6455	1e-05	-2.9368	1e-05	-3.6237	1.1e-05	-3.8005	9e-06	-4.0867	9e-06	-3.5831	8e-06
RVBD1932:tpx	RVBD1932	tpx	NonEssential	-0.88742	0.447135	-0.65753	0.350709	-0.38037	0.388783	-0.69524	0.072529	0	0.862112	-1.6101	0.207523	-1.0581	0.119114	-0.57451	0.365061	-1.463	0.040281	-3.5776	0.022685
RVBD1613:trpA	RVBD1613	trpA	Essential	-2.827	8e-06	-3.9819	9e-06	-4.3797	9e-06	-4.0102	8e-06	-3.5127	1e-05	-3.082	1e-05	-2.9592	1.1e-05	-2.1405	9e-06	-2.7537	9e-06	-3.5736	8e-06
RVBD3014c:ligA	RVBD3014c	ligA	Essential	-4.5255	8e-06	-5.4173	9e-06	-5.0053	9e-06	-4.5029	8e-06	-2.4934	1e-05	-2.1804	1e-05	-3.2378	1.1e-05	-4.6419	9e-06	-4.3293	9e-06	-3.573	8e-06
RVBD0852:fadD16	RVBD0852	fadD16	NonEssential	-2.3079	0.046217	-3.4047	0.072792	-0.38715	0.108714	0.11694	0.494892	-1.0128	0.542436	-1.9651	0.031227	-0.93886	0.583406	-1.4699	0.002281	-0.61167	0.856428	-3.5529	0.00676
RVBD3280:accD5	RVBD3280	accD5	Essential	-4.1076	8e-06	-4.4963	9e-06	-5.7926	9e-06	-4.9638	8e-06	-3.9362	1e-05	-2.9146	1e-05	-2.9959	1.1e-05	-3.8435	9e-06	-5.1517	9e-06	-3.5517	8e-06
RVBD1798:RVBD1798	RVBD1798	RVBD1798	NonEssential	-2.6822	8e-06	-2.4553	9e-06	-3.6782	9e-06	-3.8933	8e-06	-3.7706	1e-05	-3.7279	1e-05	-4.4789	1.1e-05	-3.1293	9e-06	-4.327	9e-06	-3.5479	8e-06
RVBD3442c:rpsI	RVBD3442c	rpsI	Essential	-4.3557	8e-06	-3.7552	9e-06	-4.8028	9e-06	-4.5403	8e-06	-3.6992	1e-05	-3.2648	1e-05	-3.9142	1.1e-05	-3.3675	9e-06	-3.6338	9e-06	-3.5471	8e-06
RVBD2164c:RVBD2164c	RVBD2164c	RVBD2164c	Essential	-6.6408	8e-06	-5.2886	9e-06	-4.4199	9e-06	-4.4848	8e-06	-3.5524	1e-05	-3.7265	1e-05	-3.3796	1.1e-05	-6.217	9e-06	-7.6473	9e-06	-3.5435	8e-06
RVBD2965c:coaD	RVBD2965c	coaD	Essential	-2.9775	8e-06	-3.3474	9e-06	-4.0689	9e-06	-4.8046	8e-06	-3.6101	1e-05	-3.0181	1e-05	-2.0879	4.9e-05	-3.5483	9e-06	-4.6991	9e-06	-3.5376	8e-06
RVBD2533c:nusB	RVBD2533c	nusB	Essential	-3.1915	8e-06	-2.7999	2.5e-05	-4.1443	9e-06	-3.4991	0.000799	-2.5242	1e-05	-1.8048	0.000149	-2.6828	4.9e-05	-2.3608	9.1e-05	-3.1251	2.7e-05	-3.5322	8e-06
RVBD3918c:parA	RVBD3918c	parA	Essential	-5.0082	8e-06	-4.2654	9e-06	-5.682	9e-06	-4.9469	8e-06	-3.7757	1e-05	-3.4038	1e-05	-3.6072	1.1e-05	-4.3365	9e-06	-6.2198	9e-06	-3.5202	8e-06
RVBD2145c:wag31	RVBD2145c	wag31	Essential	-5.3079	8e-06	-5.3395	9e-06	-5.5589	9e-06	-5.5752	8e-06	-3.4924	1e-05	-2.7306	1e-05	-3.0572	1.1e-05	-4.687	9e-06	-4.2085	9e-06	-3.5127	8e-06
RVBD1831:RVBD1831	RVBD1831	RVBD1831	Essential	-4.4345	8e-06	-3.1328	9e-06	-5.0391	2.4e-05	-4.9849	8e-06	-2.6736	1e-05	-3.1185	1e-05	-3.6291	1.1e-05	-3.8103	9e-06	-4.0524	9e-06	-3.5123	8e-06
RVBD1828:RVBD1828	RVBD1828	RVBD1828	Essential	-4.8907	8e-06	-5.4051	9e-06	-4.948	9e-06	-5.395	8e-06	-2.8679	1e-05	-3.3514	1e-05	-3.5816	1.1e-05	-4.5007	9e-06	-3.9862	9e-06	-3.4895	8e-06
RVBD0500:proC	RVBD0500	proC	Essential	-3.7317	8e-06	-3.862	9e-06	-4.2881	9e-06	-5.1049	8e-06	-3.2379	1e-05	-3.512	8.2e-05	-3.0395	0.000143	-3.5372	9e-06	-4.1343	9e-06	-3.4888	8e-06
RVBD3153:nuoI	RVBD3153	nuoI	NonEssential	-1.2935	9.7e-05	-5.9768	0.001408	-0.19889	0.003255	-0.95381	0.00426	-2.508	0.129058	-5.058	0.00107	-2.1423	0.004747	-0.7806	0.014018	-1.053	0.002376	-3.4765	0.01318
RVBD2862c:RVBD2862c	RVBD2862c	RVBD2862c	NonEssential	-1.2343	0.051911	-1.0513	0.350709	-0.28759	0.388783	0.24445	0.954059	0	0.793335	-1.4594	0.062468	-0.85304	0.483523	-1.327	0.16704	-2.7223	0.455338	-3.4763	0.093395
RVBD0653c:RVBD0653c	RVBD0653c	RVBD0653c	NonEssential	-1.4829	0.004157	-1.2731	0.037626	-0.041265	0.066134	0.11446	0.023758	0	0.856659	-3.9374	0.093619	-1.6916	0.066954	-2.7112	0.177326	-3.3446	0.206436	-3.4563	0.006469
RVBD0883c:RVBD0883c	RVBD0883c	RVBD0883c	Essential	-4.4089	8e-06	-4.9841	9e-06	-6.1217	9e-06	-5.4079	8e-06	-2.9275	1e-05	-3.1485	1e-05	-3.1182	1.1e-05	-4.6045	9e-06	-4.8695	9e-06	-3.4553	8e-06
RVBD0430:RVBD0430	RVBD0430	RVBD0430	Essential	-6.0401	8e-06	-5.5208	9e-06	-5.7841	9e-06	-5.7303	8e-06	-4.5208	1e-05	-3.5456	1e-05	-4.6443	1.1e-05	-4.7985	9e-06	-4.8763	9e-06	-3.4547	8e-06
RVBD0227c:RVBD0227c	RVBD0227c	RVBD0227c	Essential	-4.6464	8e-06	-6.2016	9e-06	-4.6583	9e-06	-4.9462	8e-06	-2.6298	1e-05	-2.7599	1e-05	-2.9568	1.1e-05	-3.4635	9e-06	-4.5292	9e-06	-3.4537	8e-06
RVBD0447c:ufaA1	RVBD0447c	ufaA1	NonEssential	-2.1347	0.034926	-2.2414	0.025573	-0.13992	0.112292	-0.068367	0.099013	-1.3938	0.286548	-2.9341	0.001287	-2.4119	0.173828	-2.1303	0.045998	-4.2264	0.003442	-3.4422	0.097274
RVBD3780:RVBD3780	RVBD3780	RVBD3780	Essential	-5.5265	8e-06	-6.2556	0.000221	-4.9675	0.000358	-5.5375	7.9e-05	-5.0128	0.000209	-2.4216	0.002325	-5.0252	0.000195	-4.8142	9e-06	-5.5045	9e-06	-3.4361	8e-06
RVBD2438c:nadE	RVBD2438c	nadE	Essential	-4.3763	8e-06	-3.7065	9e-06	-5.2594	9e-06	-5.5319	8e-06	-3.582	1e-05	-3.0288	1e-05	-3.2596	3e-05	-2.8069	9e-06	-4.2138	9e-06	-3.433	8e-06
RVBD0811c:RVBD0811c	RVBD0811c	RVBD0811c	Essential	-2.8599	8e-06	-2.2743	9e-06	-3.2029	9e-06	-4.4574	8e-06	-2.5614	1e-05	-2.4223	1e-05	-2.0203	1.1e-05	-4.1074	9e-06	-4.7933	9e-06	-3.4209	8e-06
RVBD3195:RVBD3195	RVBD3195	RVBD3195	NonEssential	-1.5301	0.021001	-1.6177	0.071955	-0.76192	0.01046	-0.39636	0.102594	0	0.800973	-3.2399	0.04835	-2.0018	0.497419	-1.1436	0.04992	-1.8654	0.010741	-3.4154	0.133218
RVBD3520c:RVBD3520c	RVBD3520c	RVBD3520c	NonEssential	-1.1304	0.149889	-0.87831	0.245084	-0.98072	0.066305	-0.86635	0.076839	-0.688	0.129058	-2.6971	0.077603	-1.9342	0.427474	-3.4546	0.04992	-1.7465	0.316454	-3.4046	0.14235
RVBD3347c:PPE55	RVBD3347c	PPE55	NonEssential	-4.9782	8e-06	-1.4505	0.000113	-0.37954	0.002112	-0.85409	0.002079	-3.1586	0.000909	-2.454	0.00211	-3.1713	0.008195	-4.2141	9e-06	-1.1588	9e-06	-3.4038	0.005228
RVBD2152c:murC	RVBD2152c	murC	Essential	-5.5387	8e-06	-9.5357	9e-06	-5.257	9e-06	-5.8163	8e-06	-3.9779	1e-05	-3.7618	1e-05	-3.6701	1.1e-05	-4.0401	9e-06	-5.1401	9e-06	-3.4032	8e-06
RVBD3608c:folP1	RVBD3608c	folP1	Essential	-5.2418	8e-06	-6.1108	9e-06	-5.0674	9e-06	-6.2203	8e-06	-4.3262	1e-05	-4.3781	1e-05	-4.3387	1.1e-05	-5.3525	9e-06	-3.4525	9e-06	-3.3947	8e-06
RVBD0004:RVBD0004	RVBD0004	RVBD0004	Essential	-3.9555	8e-06	-4.006	0.000716	-3.7873	5.3e-05	-3.3181	8e-06	-2.4686	0.00549	-1.9217	6.6e-05	-2.919	0.000646	-3.0433	0.014718	-3.1876	0.008861	-3.3839	0.001171
RVBD3029c:fixA	RVBD3029c	fixA	Essential	-2.5671	0.000201	-2.242	0.00081	-2.7312	2.4e-05	-3.4446	8e-06	-1.1509	0.031988	-1.8573	0.002817	-2.0579	0.008289	-2.764	0.000714	-3.1121	0.000321	-3.3812	2.4e-05
RVBD0982:mprB	RVBD0982	mprB	Essential	-2.7553	8e-06	-2.624	9e-06	-2.7221	2.4e-05	-4.3102	8e-06	-2.1862	0.001202	-1.3782	1e-05	-2.1772	4.9e-05	-2.7311	9e-06	-3.9144	9e-06	-3.3737	8e-06
RVBD2465c:RVBD2465c	RVBD2465c	RVBD2465c	Essential	-5.6445	8e-06	-5.7868	9e-06	-5.2873	9e-06	-4.5882	0.000155	-2.7903	1e-05	-2.893	1e-05	-2.5468	1.1e-05	-4.0307	9e-06	-4.1628	9e-06	-3.3726	8e-06
RVBD0555:menD	RVBD0555	menD	Essential	-3.0426	8e-06	-3.2271	9e-06	-4.3209	9e-06	-4.6951	8e-06	-2.6768	1e-05	-2.8952	1e-05	-2.4778	1.1e-05	-2.8209	9e-06	-3.4618	9e-06	-3.3684	8e-06
RVBD2192c:trpD	RVBD2192c	trpD	Essential	-3.7343	8e-06	-4.9044	9e-06	-4.6583	9e-06	-4.8384	8e-06	-3.0898	0.000887	-2.8691	1e-05	-1.7378	6.8e-05	-3.7169	9e-06	-4.0263	9e-06	-3.3662	8e-06
RVBD3541c:RVBD3541c	RVBD3541c	RVBD3541c	NonEssential	-3.0529	8e-06	-3.8172	9e-06	-5.1513	9e-06	-4.144	8e-06	-2.2712	0.000132	-2.7063	1e-05	-3.683	1.1e-05	-2.7481	9e-06	-3.3168	9e-06	-3.3649	8e-06
RVBD1606:hisI	RVBD1606	hisI	Essential	-4.0682	8e-06	-4.5155	9e-06	-5.0319	9e-06	-4.3787	8e-06	-2.7464	1e-05	-2.8786	0.000228	-2.5834	1.1e-05	-4.8054	9.1e-05	-3.8833	2.7e-05	-3.3506	8e-06
RVBD2215:dlaT	RVBD2215	dlaT	Essential	-3.474	8e-06	-4.444	9e-06	-4.0228	9e-06	-4.6281	8e-06	-2.6322	1e-05	-2.7676	1e-05	-2.5954	3e-05	-2.9836	9e-06	-4.4223	9e-06	-3.3496	8e-06
RVBD1718:RVBD1718	RVBD1718	RVBD1718	NonEssential	-4.3004	0.00247	-1.0679	0.013563	-1.1111	0.021644	-0.029559	0.069572	-2.7266	0.130177	-3.817	0.013687	-1.4481	0.077327	-1.366	0.017192	-4.8303	0.07875	-3.3476	0.0229
RVBD0311:RVBD0311	RVBD0311	RVBD0311	NonEssential	-1.0681	0.132291	-0.64684	0.673061	-0.39338	0.066305	-0.66329	0.012445	-0.61625	0.755126	0	0.715746	-0.63009	0.842454	-1.7714	0.031111	-1.6235	0.150061	-3.3399	0.088425
RVBD1465:RVBD1465	RVBD1465	RVBD1465	NonEssential	-0.76231	0.111408	-2.6714	4e-05	-2.7666	0.000126	-2.2106	0.005473	-1.0625	0.006167	-1.2205	0.013953	-1.2083	0.105959	-3.4492	9e-06	-4.3921	9e-06	-3.3382	8e-06
RVBD0451c:mmpS4	RVBD0451c	mmpS4	NonEssential	0	0.919736	0	0.951098	-0.55891	0.180779	-1.2226	0.005473	-1.0943	0.34726	-0.85054	0.06943	-1.3734	0.024921	-2.0699	0.000535	-3.176	9e-06	-3.3353	8e-06
RVBD0562:grcC1	RVBD0562	grcC1	Essential	-3.1045	8e-06	-4.6094	9e-06	-4.5818	9e-06	-4.6997	8e-06	-2.0824	0.000147	-2.629	1e-05	-3.4524	1.1e-05	-3.9257	9e-06	-3.842	0.000342	-3.3343	8e-06
RVBD3544c:fadE28	RVBD3544c	fadE28	NonEssential	-5.1888	8e-06	-6.1571	9e-06	-4.1692	9e-06	-4.8938	8e-06	-3.2179	1e-05	-3.4764	1e-05	-3.8479	1.1e-05	-3.8517	9e-06	-4.7276	9e-06	-3.3239	8e-06
RVBD0019c:RVBD0019c	RVBD0019c	RVBD0019c	Essential	-4.2503	8e-06	-3.1888	9e-06	-4.7984	9e-06	-3.8239	8e-06	-2.3109	1e-05	-2.7379	1e-05	-2.5887	1.1e-05	-2.6658	0.00174	-3.748	9e-06	-3.3232	8e-06
RVBD0622:RVBD0622	RVBD0622	RVBD0622	NonEssential	-2.887	0.000506	-3.7138	0.001343	-1.9196	0.003703	-0.62945	0.095761	-1.1252	0.043689	-2.1818	0.145085	-1.7855	0.156669	-1.3651	0.04992	-2.3401	0.007644	-3.3158	0.015191
RVBD1884c:rpfC	RVBD1884c	rpfC	NonEssential	-1.4866	0.149889	-5.235	0.072792	0.16783	0.113014	-0.49906	0.130446	0	0.891024	-0.71788	0.420082	-0.27087	0.773953	-3.8042	0.135331	-1.7937	0.108361	-3.3004	0.071766
RVBD3542c:RVBD3542c	RVBD3542c	RVBD3542c	NonEssential	-5.1541	8e-06	-4.5138	9e-06	-4.8809	9e-06	-4.4756	8e-06	-2.9751	1e-05	-2.9582	1e-05	-4.1265	1.1e-05	-4.1903	9e-06	-3.1665	9e-06	-3.2991	8e-06
RVBD1826:gcvH	RVBD1826	gcvH	Essential	-4.7909	8e-06	-6.2356	0.000207	-4.6715	0.000358	-3.8817	9.1e-05	-3.3253	4.8e-05	-2.3817	0.033277	-2.5375	0.006554	-3.1762	0.009228	-3.4275	0.008573	-3.2983	8e-06
RVBD0360c:RVBD0360c	RVBD0360c	RVBD0360c	NonEssential	-1.1587	0.010766	-0.87479	0.011606	-0.61863	0.065595	-0.65542	0.074618	-7.1342	0.034998	-3.9005	0.024098	-2.7459	0.053288	-1.9703	0.002058	-1.8269	0.003617	-3.2743	0.026867
RVBD3628:ppa	RVBD3628	ppa	Essential	-3.5405	8e-06	-3.2269	9e-06	-4.5102	9e-06	-4.1728	8e-06	-2.8247	1e-05	-2.4472	1e-05	-2.5963	6.8e-05	-4.1044	9e-06	-3.6623	9e-06	-3.2724	8e-06
RVBD2763c:dfrA	RVBD2763c	dfrA	Essential	-3.4344	0.002609	-3.8686	0.000854	-3.5046	9e-06	-2.6461	0.000221	-3.3751	8.3e-05	-3.5315	0.000276	-2.4231	1.1e-05	-2.609	0.001567	-2.4716	0.0005	-3.2564	0.000285
RVBD2548A:RVBD2548A	RVBD2548A	RVBD2548A	Essential	-2.2568	5.3e-05	-4.8065	7e-05	-2.0754	0.00348	-2.7711	0.001815	-2.5771	0.001607	-2.8501	0.002732	-2.9101	0.000881	-2.5782	0.000563	-2.9948	0.000225	-3.2468	8.5e-05
RVBD2391:nirA	RVBD2391	nirA	NonEssential	-2.9181	8e-06	-3.0182	0.000648	-4.1901	9e-06	-3.3127	8e-06	-2.9524	0.001103	-2.9825	0.000132	-2.6205	0.001341	-3.5716	9e-06	-3.1042	0.000655	-3.2458	8e-06
RVBD3846:sodA	RVBD3846	sodA	Essential	-3.2817	8e-06	-3.9345	9e-06	-4.1274	9e-06	-4.4647	8e-06	-4.4841	1e-05	-3.3533	1e-05	-4.1351	1.1e-05	-3.4416	9e-06	-3.6443	9e-06	-3.2393	8e-06
RVBD3545c:cyp125	RVBD3545c	cyp125	NonEssential	-3.6783	8e-06	-3.6469	9e-06	-2.9202	9e-06	-3.181	8e-06	-2.7223	1e-05	-2.8839	1e-05	-3.4626	3e-05	-2.6207	9e-06	-1.4947	0.042303	-3.2386	8e-06
RVBD3266c:rmlD	RVBD3266c	rmlD	Essential	-6.5418	8e-06	-4.7131	9e-06	-6.2249	9e-06	-5.0896	8e-06	-3.9559	1e-05	-3.2563	1e-05	-2.6003	1.1e-05	-3.8548	9e-06	-4.6579	9e-06	-3.2321	8e-06
RVBD2477c:RVBD2477c	RVBD2477c	RVBD2477c	Essential	-2.8893	8e-06	-2.5221	2.5e-05	-2.8872	2.4e-05	-2.9288	8e-06	-3.0785	1e-05	-2.2926	1e-05	-2.2899	3e-05	-2.3232	0.00159	-2.039	0.002443	-3.2305	8e-06
RVBD0383c:RVBD0383c	RVBD0383c	RVBD0383c	Essential	-2.8244	8e-06	-3.687	9e-06	-4.7427	9e-06	-4.8959	8e-06	-2.6118	1e-05	-2.1746	1e-05	-2.613	1.1e-05	-3.7489	9e-06	-3.8201	9e-06	-3.2253	8e-06
RVBD1296:thrB	RVBD1296	thrB	Essential	-3.8566	8e-06	-3.1025	9e-06	-4.416	9e-06	-4.613	8e-06	-3.1095	1e-05	-2.721	1e-05	-3.3146	1.1e-05	-3.3296	9e-06	-4.6477	9e-06	-3.2207	8e-06
RVBD0003:recF	RVBD0003	recF	NonEssential	-4.6784	8e-06	-4.5704	9e-06	-3.7405	3.8e-05	-5.1563	8e-06	-2.3559	0.000195	-2.6759	1e-05	-2.0777	0.00812	-3.8423	9e-06	-4.9115	0.000342	-3.2198	8e-06
RVBD2445c:ndk	RVBD2445c	ndk	Essential	-3.6178	8e-06	-4.5439	9e-06	-4.6281	9e-06	-3.3268	8e-06	-2.2062	0.002008	-2.679	1e-05	-3.0703	3e-05	-2.6463	9e-06	-3.8681	4.4e-05	-3.2198	8e-06
RVBD2242:RVBD2242	RVBD2242	RVBD2242	Essential	-3.3623	8e-06	-3.3844	9e-06	-4.3122	9e-06	-3.6427	8e-06	-2.75	2.9e-05	-2.1904	2.9e-05	-2.0161	0.001344	-2.5548	9e-06	-3.1329	0.000342	-3.2186	8e-06
RVBD3634c:galE1	RVBD3634c	galE1	Essential	-4.913	8e-06	-5.4177	9e-06	-4.501	9e-06	-4.6332	8e-06	-3.2914	1e-05	-2.7047	1e-05	-3.9158	1.1e-05	-4.2202	9e-06	-4.4552	9e-06	-3.2174	8e-06
RVBD1604:impA	RVBD1604	impA	Essential	-4.2478	8e-06	-4.5869	9e-06	-5.1021	9e-06	-4.9479	8e-06	-4.2799	1e-05	-4.7692	1e-05	-4.053	1.1e-05	-3.1548	9e-06	-4.3296	9e-06	-3.2145	8e-06
RVBD3909:RVBD3909	RVBD3909	RVBD3909	Essential	-3.9802	8e-06	-4.3465	9e-06	-5.8574	9e-06	-4.5041	8e-06	-2.4785	0.000132	-2.626	1e-05	-1.9805	0.000281	-3.4124	9e-06	-2.6639	9e-06	-3.2132	8e-06
RVBD1594:nadA	RVBD1594	nadA	Essential	-3.8552	8e-06	-4.4629	9e-06	-4.4686	9e-06	-4.6428	8e-06	-2.1158	1e-05	-2.3435	1e-05	-2.3149	0.000212	-3.659	9e-06	-5.0048	9e-06	-3.2113	8e-06
RVBD1176c:RVBD1176c	RVBD1176c	RVBD1176c	NonEssential	-2.3184	0.063904	-1.3586	0.287254	-0.068458	0.486722	-0.26716	0.814551	-1.9211	0.337352	-1.2956	0.357306	-1.392	0.548261	-1.4218	0.020417	-2.3735	0.19763	-3.2107	0.036244
RVBD3764c:RVBD3764c	RVBD3764c	RVBD3764c	Essential	-5.333	3.8e-05	-7.457	9e-06	-4.0983	0.00023	-4.6169	8e-06	-4.6077	0.00018	-3.5959	0.000692	-3.4499	0.002631	-4.1498	0.002007	-4.7747	9e-06	-3.2093	0.000746
RVBD0422c:thiD	RVBD0422c	thiD	NonEssential	-0.99369	0.183456	0	0.350648	-2.031	0.056388	-1.6259	0.070661	0	0.388352	-1.1632	0.157808	-3.9672	1.1e-05	-2.7657	0.085104	-0.88652	0.388599	-3.1935	0.010344
RVBD2405:RVBD2405	RVBD2405	RVBD2405	NonEssential	-1.6306	0.013014	-5.3572	0.015255	0.66362	0.006477	-2.5873	0.001815	-3.2917	0.055297	-0.5867	0.092495	-3.4043	0.089302	-1.8184	0.086495	-1.2081	0.152468	-3.1845	0.0229
RVBD3081:RVBD3081	RVBD3081	RVBD3081	NonEssential	-0.90509	0.051911	-2.2941	0.013563	-0.0041496	0.251483	-0.87531	0.072958	-1.09	0.257865	-0.56332	0.384792	-0.54546	0.803773	-1.4666	0.103348	-1.4794	0.316454	-3.1839	0.161817
RVBD2610c:pimA	RVBD2610c	pimA	Essential	-4.7524	8e-06	-3.2612	9e-06	-3.8317	9e-06	-4.2415	8e-06	-2.6081	1e-05	-2.7739	1e-05	-2.9093	0.001344	-3.5681	9e-06	-4.1532	9e-06	-3.1767	8e-06
RVBD2883c:pyrH	RVBD2883c	pyrH	Essential	-2.8355	8e-06	-4.2385	9e-06	-4.783	9e-06	-4.3692	8e-06	-1.7853	2.9e-05	-2.5048	1e-05	-2.7678	1.1e-05	-3.8089	9e-06	-4.3291	9e-06	-3.1741	8e-06
RVBD2309c:RVBD2309c	RVBD2309c	RVBD2309c	Essential	-4.4966	8e-06	-4.9757	9e-06	-4.2548	9e-06	-4.87	8e-06	-3.3284	1e-05	-3.4338	1e-05	-2.967	3e-05	-4.0039	9e-06	-4.9541	9e-06	-3.1735	7e-05
RVBD1710:RVBD1710	RVBD1710	RVBD1710	Essential	-3.8656	8e-06	-2.689	9e-06	-2.858	9e-06	-3.8132	8e-06	-3.2038	1e-05	-2.4786	1e-05	-2.2778	3e-05	-2.475	9e-06	-1.5814	0.010741	-3.1728	8e-06
RVBD2050:RVBD2050	RVBD2050	RVBD2050	NonEssential	-4.0432	8e-06	-5.9168	0.000866	-4.4582	0.000358	-3.3365	9.1e-05	-2.3051	0.084626	-1.3199	0.019876	-3.3367	0.000498	-2.7077	0.019424	-3.9646	0.00242	-3.1662	8e-06
RVBD0839:RVBD0839	RVBD0839	RVBD0839	NonEssential	-8.5112	0.00441	-3.1052	0.234441	-0.59901	0.146818	0.61195	0.073679	-1.297	0.009713	-2.6203	0.060077	-2.1005	0.309111	-0.76118	0.141207	-0.86615	0.085777	-3.1557	0.161817
RVBD2697c:dut	RVBD2697c	dut	Essential	-3.3181	8e-06	-3.6924	9e-06	-4.1767	9e-06	-4.9262	8e-06	-3.8278	1e-05	-3.3381	1e-05	-3.6291	1.1e-05	-4.3859	9e-06	-3.7305	9e-06	-3.1495	8e-06
RVBD2848c:cobB	RVBD2848c	cobB	NonEssential	-2.9766	0.113193	-0.95456	0.029607	-0.19959	0.269657	-0.43579	0.52024	-0.73165	0.410966	-2.1029	0.293222	-1.3573	0.33828	-1.1756	0.002821	-1.4128	0.153106	-3.1494	0.161817
RVBD2600:RVBD2600	RVBD2600	RVBD2600	NonEssential	-0.83087	0.12668	-2.4452	0.013563	0.038469	0.066305	0.61909	0.81889	-3.2143	0.017408	-1.8998	0.139707	0	0.88863	-1.7696	0.020648	-0.82362	0.127732	-3.1481	0.122271
RVBD0986:RVBD0986	RVBD0986	RVBD0986	NonEssential	-2.5198	0.058986	-2.2344	0.101301	-0.12256	0.223952	-0.10829	0.149807	-0.71754	0.436686	-1.3118	0.025396	-1.6377	0.587819	-1.8375	0.141207	-2.0237	0.182032	-3.1419	0.161817
RVBD0733:adk	RVBD0733	adk	Essential	-3.9408	8e-06	-5.3253	9e-06	-4.2736	9e-06	-4.2731	8e-06	-3.5536	0.00035	-2.7941	0.000507	-3.0053	0.004747	-3.512	9e-06	-3.5546	0.000513	-3.1415	8e-06
RVBD3825c:pks2	RVBD3825c	pks2	NonEssential	-3.1331	0.016073	-2.8665	0.023796	-0.32022	0.097402	-0.37792	0.070385	-1.7453	0.218752	-0.87557	0.060077	-3.38	0.028983	-2.4521	0.026818	-2.0234	0.021276	-3.141	0.058095
RVBD0186Ac:RVBD0186Ac	RVBD0186Ac	RVBD0186Ac	NonEssential	-0.89935	0.039903	-2.7319	0.071955	-1.0607	0.061462	-0.57212	0.010895	-3.3935	0.046498	-1.5186	0.27579	-1.1505	0.255137	-1.6765	0.019729	-4.3682	0.007901	-3.1399	0.068144
RVBD3196:RVBD3196	RVBD3196	RVBD3196	NonEssential	-0.87285	0.588121	-1.139	0.402217	-0.46759	0.109117	0.57568	0.934999	-2.0544	0.35682	-2.6953	0.198087	-1.4331	0.089302	-2.739	0.513952	-3.0632	0.448904	-3.1334	0.089682
RVBD2968c:RVBD2968c	RVBD2968c	RVBD2968c	Essential	-3.2358	8e-06	-4.8645	9e-06	-3.6291	9e-06	-4.1713	8e-06	-1.9373	6.6e-05	-2.59	0.000212	-2.5335	1.1e-05	-2.887	2.6e-05	-4.1902	9e-06	-3.1318	8e-06
RVBD1654:argB	RVBD1654	argB	Essential	-6.8422	8e-06	-4.5399	9e-06	-5.2103	9e-06	-5.2121	8e-06	-3.6759	1e-05	-3.6857	1e-05	-3.5825	1.1e-05	-4.1775	9e-06	-4.6172	9e-06	-3.1261	8e-06
RVBD3258c:RVBD3258c	RVBD3258c	RVBD3258c	Essential	-4.3845	8e-06	-4.1417	9e-06	-3.4303	2.4e-05	-5.0322	8e-06	-3.9637	1e-05	-3.4001	1e-05	-1.8764	1.1e-05	-3.3075	7.5e-05	-4.8675	9e-06	-3.1152	2.4e-05
RVBD1539:lspA	RVBD1539	lspA	Essential	-2.7374	8e-06	-2.5867	9e-06	-3.8492	9e-06	-4.3311	8e-06	-3.1772	1e-05	-3.1787	1e-05	-3.7244	1.1e-05	-2.5598	9e-06	-2.686	0.000321	-3.1149	8e-06
RVBD3540c:ltp2	RVBD3540c	ltp2	NonEssential	-4.7316	8e-06	-3.9935	9e-06	-3.6755	9e-06	-3.3047	8e-06	-2.4769	1e-05	-1.9616	1e-05	-2.7221	1.1e-05	-3.0103	9e-06	-3.0339	9e-06	-3.0962	8e-06
RVBD0225:RVBD0225	RVBD0225	RVBD0225	Essential	-3.3455	8e-06	-3.2882	9e-06	-6.0412	9e-06	-4.589	8e-06	-1.7713	0.000536	-1.6353	0.001545	-2.0639	1.1e-05	-2.9734	9e-06	-2.996	9e-06	-3.0937	8e-06
RVBD2392:cysH	RVBD2392	cysH	NonEssential	-2.9389	8e-06	-4.2525	2.5e-05	-3.6409	9e-06	-3.3004	8e-06	-1.6593	2.9e-05	-2.6273	1e-05	-2.8415	1.1e-05	-3.3451	9e-06	-2.758	9e-06	-3.0905	8e-06
RVBD1717:RVBD1717	RVBD1717	RVBD1717	NonEssential	-6.0045	0.00486	-1.3135	5.5e-05	-0.20764	0.006477	-1.1998	0.006401	-3.1959	0.03688	-3.7687	0.025857	-1.1763	0.034754	-1.5733	0.137996	-4.8171	0.035513	-3.0903	0.0229
RVBD1569:bioF1	RVBD1569	bioF1	NonEssential	-3.8459	8e-06	-5.4309	9e-06	-5.315	9e-06	-3.6651	8e-06	-1.9187	8.3e-05	-2.3223	0.001332	-2.2686	0.000346	-3.4929	7.5e-05	-3.4805	9e-06	-3.0798	8e-06
RVBD1655:argD	RVBD1655	argD	Essential	-2.9286	8e-06	-3.0643	9e-06	-4.1035	2.4e-05	-3.7292	5.1e-05	-2.2941	0.002725	-2.757	0.000165	-1.9119	1.1e-05	-3.6051	9e-06	-2.5318	9e-06	-3.0741	0.000697
RVBD2217:lipB	RVBD2217	lipB	Essential	-3.8058	8e-06	-2.953	0.006663	-5.6936	0.000154	-4.3073	9.1e-05	-4.3702	1e-05	-3.9372	0.004077	-2.3611	0.012317	-4.5446	0.002442	-2.8324	0.055828	-3.074	0.000231
RVBD1194c:RVBD1194c	RVBD1194c	RVBD1194c	NonEssential	-3.5534	0.113193	-1.347	0.351727	-0.84509	0.068539	-0.42278	0.11782	-0.89887	0.648732	-0.79602	0.116771	-2.7668	0.042568	-1.0626	0.109532	-1.9797	0.283745	-3.0737	0.168526
RVBD1535:RVBD1535	RVBD1535	RVBD1535	NonEssential	-0.61264	0.602886	0	0.963358	-0.17854	0.240718	-0.18815	0.058412	-0.80901	0.613644	0	0.804932	-2.6771	0.378638	-1.6706	0.274249	-1.4641	0.243881	-3.0698	0.161817
RVBD0034:RVBD0034	RVBD0034	RVBD0034	NonEssential	-0.68628	0.010766	-1.8049	0.101301	-0.1098	0.179455	-0.26132	0.309266	-0.9358	0.052069	-1.0251	0.247557	-0.7995	0.233888	-1.9285	0.047677	-1.8356	0.227	-3.0651	0.17077
RVBD0948c:RVBD0948c	RVBD0948c	RVBD0948c	Essential	-3.7095	8e-06	-4.2137	9e-06	-4.2071	9e-06	-3.8105	8e-06	-3.3112	1e-05	-2.7916	1e-05	-3.2493	0.000346	-3.6104	9e-06	-3.4786	9e-06	-3.0536	8e-06
RVBD0111:RVBD0111	RVBD0111	RVBD0111	NonEssential	-2.8769	0.016934	-6.9274	0.004315	-0.94507	0.063701	-2.1236	6.6e-05	-2.915	0.022188	-1.8242	0.000319	-1.467	0.031872	-1.7732	0.028552	-2.2135	0.018937	-3.0501	0.022685
RVBD2155c:murD	RVBD2155c	murD	Essential	-5.2357	8e-06	-5.0486	9e-06	-5.7981	9e-06	-5.6732	8e-06	-3.6268	1e-05	-2.9204	1e-05	-2.8065	1.1e-05	-4.0712	9e-06	-4.0898	9e-06	-3.0489	8e-06
RVBD1094:desA2	RVBD1094	desA2	Essential	-4.745	8e-06	-3.6852	9e-06	-5.5561	9e-06	-5.2589	8e-06	-1.6485	0.001537	-2.1731	1e-05	-3.1341	3e-05	-3.8222	9e-06	-3.6173	9e-06	-3.0451	8e-06
RVBD1538c:ansA	RVBD1538c	ansA	NonEssential	-0.72304	0.051911	-2.5677	0.013563	-0.65998	0.171733	0.042506	0.459176	-1.2257	0.042449	-0.96757	0.134568	-0.73124	0.33828	-1.2919	0.050499	-1.2372	0.040281	-3.0399	0.0229
RVBD2211c:gcvT	RVBD2211c	gcvT	Essential	-3.0685	8e-06	-2.1392	0.004076	-3.671	9e-06	-3.32	8e-06	-1.8251	0.013752	-1.4516	0.003641	-1.5446	0.012327	-2.5792	0.000922	-3.956	0.025485	-3.0388	0.00016
RVBD1130:RVBD1130	RVBD1130	RVBD1130	NonEssential	-3.2945	8e-06	-3.7667	9e-06	-3.3308	9e-06	-4.0304	8e-06	-1.989	4.8e-05	-1.2259	0.000165	-1.9961	0.001042	-3.2299	9e-06	-3.1432	9e-06	-3.0362	8e-06
RVBD2746c:pgsA3	RVBD2746c	pgsA3	Essential	-4.5642	8e-06	-6.8733	9e-06	-5.5806	9e-06	-7.3486	8e-06	-2.9065	1e-05	-2.2186	1e-05	-2.3074	0.000178	-4.8954	9e-06	-5.0242	9e-06	-3.0325	8e-06
RVBD3579c:RVBD3579c	RVBD3579c	RVBD3579c	Essential	-3.9546	8e-06	-3.1569	2.5e-05	-2.6327	3.8e-05	-2.0711	8e-06	-1.8887	0.001202	-2.637	0.001782	-2.2099	0.027083	-2.7402	0.0074	-2.3682	0.002589	-3.0281	8e-06
RVBD2971:RVBD2971	RVBD2971	RVBD2971	Essential	-3.9628	8e-06	-3.4852	9e-06	-4.5269	9e-06	-4.4494	8e-06	-2.2842	1e-05	-1.7454	1e-05	-1.7443	1.1e-05	-3.1118	9e-06	-3.3159	9e-06	-3.0229	8e-06
RVBD3782:RVBD3782	RVBD3782	RVBD3782	Essential	-5.4798	8e-06	-5.1378	9e-06	-4.4966	9e-06	-4.7085	8e-06	-3.5815	1e-05	-3.3746	1e-05	-2.4791	1.1e-05	-2.9153	9e-06	-3.8035	9e-06	-3.0053	8e-06
RVBD1044:RVBD1044	RVBD1044	RVBD1044	NonEssential	-2.0859	0.002767	-2.9865	0.104097	-1.1043	0.139002	-2.2586	0.00275	-1.4545	0.03764	-0.91263	0.036573	-2.4546	0.207553	-2.6399	0.033557	-2.2666	0.027679	-3.0049	0.000231
RVBD1484:inhA	RVBD1484	inhA	Essential	-5.3407	8e-06	-5.6391	9e-06	-6.0157	9e-06	-5.7502	8e-06	-2.8382	1e-05	-2.198	1e-05	-2.9671	1.1e-05	-3.9488	9e-06	-4.9196	9e-06	-3.0023	8e-06
RVBD1315:murA	RVBD1315	murA	Essential	-4.252	8e-06	-4.1691	9e-06	-5.7524	9e-06	-5.3772	8e-06	-3.0401	1e-05	-3.3263	1e-05	-2.5955	1.1e-05	-3.6142	9e-06	-4.0414	9e-06	-3.0005	8e-06
RVBD2613c:RVBD2613c	RVBD2613c	RVBD2613c	Essential	-3.2425	8e-06	-3.1743	9e-06	-4.0473	3.8e-05	-3.3052	8e-06	-1.9671	0.001209	-1.839	0.000804	-2.3107	0.000281	-2.6996	0.002096	-3.7566	9e-06	-2.9822	8e-06
RVBD3686c:RVBD3686c	RVBD3686c	RVBD3686c	NonEssential	-3.5058	0.00486	-3.5033	0.012506	-1.3309	0.012227	-2.1238	0.008554	-2.8214	0.012897	-1.7036	0.124463	-2.0754	0.043069	-1.2362	0.063568	-3.6769	0.009397	-2.9793	0.006027
RVBD2422:RVBD2422	RVBD2422	RVBD2422	NonEssential	-1.5813	0.018363	-1.0559	0.006902	-0.29351	0.066305	-0.19554	0.070385	0	0.94679	-0.8399	0.317156	-1.744	0.540621	-1.0781	0.103348	-1.7797	0.19763	-2.9765	0.068173
RVBD1822:pgsA2	RVBD1822	pgsA2	Essential	-3.4833	8e-06	-3.7274	9e-06	-3.9121	9e-06	-3.6019	8e-06	-2.4164	1e-05	-1.7713	1e-05	-2.4403	1.1e-05	-3.1381	9e-06	-4.5795	9e-06	-2.9716	8e-06
RVBD0236A:RVBD0236A	RVBD0236A	RVBD0236A	Essential	-2.7339	8e-06	-3.1334	9e-06	-4.6488	9e-06	-4.3442	8e-06	-2.2182	1e-05	-2.5015	0.000306	-2.8664	6.8e-05	-3.1011	9e-06	-3.006	9e-06	-2.9647	8e-06
RVBD0216:RVBD0216	RVBD0216	RVBD0216	NonEssential	-3.3237	8e-06	-2.9044	0.000509	-1.8063	0.000626	-2.7372	0.00013	-2.1361	0.001258	-2.5274	1e-05	-2.3245	4.9e-05	-3.9795	4.2e-05	-2.573	9e-06	-2.9642	0.000987
RVBD1619:RVBD1619	RVBD1619	RVBD1619	NonEssential	-1.4142	0.024484	-2.9818	0.151244	-0.76829	0.004073	-3.3952	0.000804	-2.4415	0.084225	-1.1127	0.068327	-3.1585	0.081973	-1.5757	0.03658	-1.6389	0.021299	-2.9598	0.001796
RVBD3912:RVBD3912	RVBD3912	RVBD3912	NonEssential	-0.98946	0.572945	0	0.808214	-0.70191	0.111353	-0.67453	0.076839	0	0.860509	-0.61652	0.585606	-2.1418	0.492998	-0.7309	0.818371	-2.402	0.23084	-2.9579	0.180849
RVBD2837c:RVBD2837c	RVBD2837c	RVBD2837c	Essential	-2.4471	8e-06	-3.0598	9e-06	-3.726	9e-06	-3.7039	8e-06	-3.0588	1e-05	-2.7181	1e-05	-2.7116	1.1e-05	-2.3885	9e-06	-2.2989	9e-06	-2.952	8e-06
RVBD3003c:ilvB1	RVBD3003c	ilvB1	Essential	-3.5714	8e-06	-3.6983	0.000126	-4.1847	9e-06	-3.3432	8e-06	-3.78	1e-05	-2.8368	1e-05	-2.7217	1.1e-05	-4.7638	9e-06	-3.7247	9e-06	-2.9465	8e-06
RVBD3167c:RVBD3167c	RVBD3167c	RVBD3167c	NonEssential	-1.4171	0.285261	-4.8038	0.013563	-0.052816	0.197141	-0.65434	0.076839	-2.2927	0.19146	-2.7596	0.060752	-2.6683	0.261561	-3.666	0.219509	-1.0481	0.184625	-2.9458	0.036265
RVBD0931c:pknD	RVBD0931c	pknD	NonEssential	-1.5602	0.106933	-0.94455	0.283943	-1.0902	0.024815	-0.10775	0.52024	-0.75909	0.344565	-0.91637	0.001929	-0.64389	0.436269	-1.2398	0.111331	-1.5789	0.031374	-2.9442	0.17077
RVBD1055:RVBD1055	RVBD1055	RVBD1055	NonEssential	-2.4202	0.007727	-2.3718	0.006663	-3.6498	0.000358	-3.7466	9.1e-05	-2.9681	1e-05	-1.9691	0.002755	-3.2272	4.9e-05	-3.6827	9e-06	-2.8934	0.000777	-2.9433	8e-06
RVBD3583c:RVBD3583c	RVBD3583c	RVBD3583c	Essential	-2.9238	8e-06	-3.2977	9e-06	-5.1694	9e-06	-4.7797	8e-06	-1.9387	1e-05	-2.7419	1e-05	-1.9308	1.1e-05	-2.6877	9e-06	-3.3938	9e-06	-2.932	8e-06
RVBD0509:hemA	RVBD0509	hemA	Essential	-3.6148	9.7e-05	-4.1599	9e-06	-4.3847	9e-06	-4.5635	8e-06	-3.1164	1e-05	-3.1569	1e-05	-3.3336	1.1e-05	-4.1664	9e-06	-4.0377	9e-06	-2.9312	8e-06
RVBD2664:RVBD2664	RVBD2664	RVBD2664	Essential	-4.5403	0.012246	-1.3473	0.008645	-3.0186	0.008964	-2.9667	0.005262	-2.1876	0.030748	-0.73278	0.010515	-2.4375	0.096463	-5.1583	5.9e-05	-2.7039	0.002088	-2.9303	8e-06
RVBD0338c:RVBD0338c	RVBD0338c	RVBD0338c	Essential	-3.8869	8e-06	-3.8797	9e-06	-3.9897	9e-06	-3.5386	8e-06	-2.3266	1e-05	-2.3821	1e-05	-2.2244	6.8e-05	-3.5236	4.2e-05	-3.3852	9e-06	-2.9255	8e-06
RVBD0950c:RVBD0950c	RVBD0950c	RVBD0950c	NonEssential	-1.2288	0.00247	-2.0334	9e-06	-1.5462	2.4e-05	-2.0248	8e-06	-2.0857	9.9e-05	-1.5868	8.2e-05	-2.6523	1.1e-05	-2.7409	0.015341	-1.9416	0.00097	-2.9091	8e-06
RVBD2959c:RVBD2959c	RVBD2959c	RVBD2959c	NonEssential	-1.2533	0.108945	-1.7413	0.071955	-1.0455	0.063701	-0.23789	0.178862	-1.305	0.08588	-1.07	0.049766	-2.1991	0.261007	-2.5249	0.102033	-1.3022	0.031374	-2.9075	0.182871
RVBD0364:RVBD0364	RVBD0364	RVBD0364	Essential	-4.0225	8e-06	-3.986	9e-06	-4.8197	9e-06	-4.8707	8e-06	-2.8422	1e-05	-2.1334	1e-05	-2.2943	1.1e-05	-3.6692	9e-06	-3.8579	9e-06	-2.9041	8e-06
RVBD2139:pyrD	RVBD2139	pyrD	Essential	-2.3785	0.008111	-2.9578	0.001429	-3.6589	9.8e-05	-2.9857	0.000352	-2.6262	0.000887	-2.494	1e-05	-2.3631	6.8e-05	-2.1968	0.005182	-3.0763	0.000677	-2.9	8e-06
RVBD3102c:ftsE	RVBD3102c	ftsE	Essential	-2.9827	8e-06	-3.6087	9e-06	-3.0014	9e-06	-3.6779	8e-06	-2.1041	1e-05	-2.4767	1e-05	-2.3469	0.000212	-2.4548	9e-06	-3.275	2.7e-05	-2.8993	8e-06
RVBD0044c:RVBD0044c	RVBD0044c	RVBD0044c	NonEssential	-2.7956	0.047176	-2.5784	0.023349	-0.3012	0.163055	-0.4808	0.076839	-0.79666	0.063633	-4.5318	0.071104	-2.5532	0.147915	-1.4719	0.054744	-1.1021	0.529171	-2.8993	0.004791
RVBD0416:thiS	RVBD0416	thiS	NonEssential	-3.6629	8e-06	-3.8516	0.008854	-3.4571	0.024977	-3.8135	0.009008	-2.8957	0.011994	-5.3075	1e-05	-2.1914	0.024239	-1.8486	0.02464	-4.7838	9e-06	-2.8966	0.010344
RVBD2841c:nusA	RVBD2841c	nusA	Essential	-2.7153	8e-06	-3.601	9e-06	-3.5512	9e-06	-3.8619	8e-06	-2.5197	1e-05	-2.9415	1e-05	-2.9887	1.1e-05	-2.9366	9e-06	-2.2933	0.000578	-2.8952	8e-06
RVBD1111c:RVBD1111c	RVBD1111c	RVBD1111c	Essential	-4.7452	8e-06	-3.5621	9e-06	-3.8833	9e-06	-5.3806	8e-06	-2.2265	1e-05	-2.8149	1e-05	-3.1881	0.000281	-4.2806	9e-06	-4.2585	9e-06	-2.8922	0.00019
RVBD1712:cmk	RVBD1712	cmk	Essential	-4.2827	8e-06	-5.1434	9e-06	-3.8408	9e-06	-4.2578	8e-06	-2.8685	1e-05	-3.6674	1e-05	-3.4628	1.1e-05	-2.6147	9e-06	-2.738	9.5e-05	-2.8901	2.4e-05
RVBD1487:RVBD1487	RVBD1487	RVBD1487	NonEssential	-3.5664	0.03128	-1.0627	0.006178	-0.62163	0.066305	-0.71187	0.058412	-5.5436	0.065055	-1.442	0.000804	-0.74953	0.002677	-1.2169	0.030585	-1.2591	0.063075	-2.8854	0.033816
RVBD3783:rfbD	RVBD3783	rfbD	Essential	-4.7892	8e-06	-4.0796	9e-06	-5.987	9e-06	-5.304	8e-06	-3.4074	1e-05	-3.3742	1e-05	-2.5165	1.1e-05	-3.6462	9e-06	-4.6863	9e-06	-2.8786	8e-06
RVBD3712:RVBD3712	RVBD3712	RVBD3712	Essential	-4.2827	8e-06	-4.7083	9e-06	-5.6821	9e-06	-4.9406	8e-06	-3.0663	1e-05	-3.0153	1e-05	-2.8245	1.1e-05	-3.3188	9e-06	-3.7406	9e-06	-2.8633	8e-06
RVBD3713:cobQ2	RVBD3713	cobQ2	Essential	-2.5578	0.000124	-2.9412	9e-06	-3.6189	9e-06	-3.425	8e-06	-3.099	1e-05	-1.9839	0.00984	-2.1857	0.008986	-2.4244	0.003337	-2.5122	0.017351	-2.8562	8e-06
RVBD2838c:rbfA	RVBD2838c	rbfA	NonEssential	-1.7425	2.3e-05	-2.3141	9e-06	-2.1615	3.8e-05	-2.3613	8e-06	-2.1151	8.3e-05	-2.3244	2.9e-05	-2.6505	1.1e-05	-2.8922	9e-06	-1.9611	0.000332	-2.853	8e-06
RVBD0871:cspB	RVBD0871	cspB	NonEssential	0	0.774834	0	1	0.32832	0.760283	0.40893	0.976463	0	0.837191	0	0.726099	-1.1921	0.48028	0	1	-0.59046	0.886186	-2.8476	0.173343
RVBD1793:esxN	RVBD1793	esxN	NonEssential	-2.9096	0.072603	-0.92755	0.382091	-4.4801	0.000358	-3.1319	9.1e-05	-2.4073	0.005404	-3.8697	0.003137	-2.9674	0.012317	-3.8654	0.009228	-4.1524	0.002036	-2.8393	8e-06
RVBD0879c:RVBD0879c	RVBD0879c	RVBD0879c	Essential	-2.0198	8e-06	-2.8877	7e-05	-2.8583	2.4e-05	-3.2353	3.7e-05	-1.8575	1e-05	-1.9413	0.00094	-2.4553	0.002048	-2.8257	0.002281	-3.3815	9e-06	-2.8339	8e-06
RVBD2794c:RVBD2794c	RVBD2794c	RVBD2794c	Essential	-3.7911	8e-06	-3.0155	9e-06	-5.3059	9e-06	-4.0642	8e-06	-1.8824	1e-05	-1.5277	0.000165	-1.7947	1.1e-05	-2.3806	9e-06	-3.3311	9e-06	-2.8252	8e-06
RVBD2586c:secF	RVBD2586c	secF	Essential	-3.1278	8e-06	-4.9293	9e-06	-2.9156	9e-06	-3.5646	8e-06	-2.7382	1e-05	-2.9861	1e-05	-3.045	1.1e-05	-2.5805	2.6e-05	-2.8333	9e-06	-2.8247	8e-06
RVBD1047:RVBD1047	RVBD1047	RVBD1047	NonEssential	-2.5109	0.170455	-0.92056	0.557354	-0.22783	0.101585	-0.52215	0.169089	-0.97409	0.120714	-1.8233	0.145085	-1.7411	0.495294	-3.9661	0.106912	-1.4414	0.063075	-2.8145	0.058095
RVBD2868c:ispG	RVBD2868c	ispG	Essential	-3.8422	8e-06	-5.2952	9e-06	-4.2222	9e-06	-4.3126	8e-06	-2.37	1e-05	-2.5874	1e-05	-2.1092	3e-05	-2.9165	9e-06	-3.3734	9e-06	-2.8078	8e-06
RVBD0984:moaB2	RVBD0984	moaB2	NonEssential	-1.4566	0.015995	-2.4134	0.016955	-0.6363	0.111353	-0.72601	0.099099	-2.3744	0.136955	-1.6328	0.100495	-1.0077	0.081973	-1.3243	0.024272	-2.8873	0.084441	-2.8041	0.05447
RVBD3923c:rnpA	RVBD3923c	rnpA	Essential	-2.749	8e-06	-2.3298	9e-06	-3.8646	9e-06	-3.4933	8e-06	-2.708	1e-05	-2.6074	6.6e-05	-2.6128	3e-05	-2.8593	0.000935	-3.8433	9e-06	-2.7999	8e-06
RVBD3902c:RVBD3902c	RVBD3902c	RVBD3902c	NonEssential	-4.5751	8e-06	-2.4853	0.056574	-4.54	0.024977	-2.852	0.016509	-1.2211	0.13646	-1.2899	0.151501	-2.1622	0.103906	-3.5398	0.010967	-4.2674	0.010617	-2.7973	0.010344
RVBD0155:pntAa	RVBD0155	pntAa	NonEssential	-2.2586	0.263712	-4.7426	0.017283	-0.22074	0.215048	-0.76086	0.012445	-1.0545	0.231508	-2.1111	0.170507	-0.87974	0.483523	-4.1506	0.056231	-2.675	0.256413	-2.7883	0.173343
RVBD2986c:hupB	RVBD2986c	hupB	NonEssential	-1.2352	0.037095	-2.2756	0.096083	-1.9932	0.003083	-2.3114	0.002295	-1.1499	0.019261	-1.8123	0.002761	-2.4284	6.8e-05	-1.1193	0.028606	-1.5194	0.020145	-2.784	8e-06
RVBD1965:yrbE3B	RVBD1965	yrbE3B	NonEssential	-1.9803	0.001079	-0.98436	0.00412	-0.54558	0.173631	-1.0682	0.058412	-1.391	0.030669	-1.6487	0.059536	-1.7341	0.577077	-1.0507	0.535347	-1.3281	0.152468	-2.7788	0.17077
RVBD3917c:parB	RVBD3917c	parB	Essential	-4.341	8e-06	-3.4238	9e-06	-3.9201	9e-06	-3.8077	8e-06	-1.7997	1e-05	-2.0029	1e-05	-3.5489	1.1e-05	-4.1183	9e-06	-4.8212	9e-06	-2.7785	8e-06
RVBD0962c:lprP	RVBD0962c	lprP	NonEssential	-2.2174	0.068071	-0.87708	0.071955	-0.62664	0.063701	-0.74302	0.059437	-1.3819	0.056814	-1.5999	0.021438	-1.7304	0.028983	-1.5203	0.128595	-1.729	0.087426	-2.7769	0.050828
RVBD3790:RVBD3790	RVBD3790	RVBD3790	Essential	-3.78	8e-06	-4.1547	9e-06	-5.5634	9e-06	-4.7449	8e-06	-2.8537	1e-05	-1.6844	1e-05	-2.5124	1.1e-05	-3.0535	9e-06	-3.7314	9e-06	-2.7756	8e-06
RVBD3193c:RVBD3193c	RVBD3193c	RVBD3193c	Essential	-3.1292	0.000147	-2.8794	9e-06	-2.1446	3.8e-05	-2.8685	8e-06	-2.9143	1e-05	-2.4411	1e-05	-2.8043	1.1e-05	-2.284	0.002096	-2.6396	9e-06	-2.7747	8e-06
RVBD2277c:RVBD2277c	RVBD2277c	RVBD2277c	NonEssential	-2.0877	0.252754	-1.4474	0.125324	-0.54464	0.193226	-0.75227	0.109671	-1.8028	0.422189	-2.4814	0.204621	-1.2838	0.309111	-1.6248	0.028552	-1.3389	0.005526	-2.7673	0.187788
RVBD2235:RVBD2235	RVBD2235	RVBD2235	Essential	-2.0795	8e-06	-2.3136	9e-06	-3.4297	9e-06	-3.5881	8e-06	-1.468	0.000225	-1.1708	2.9e-05	-1.8884	3e-05	-3.5971	9e-06	-3.7848	9e-06	-2.7634	8e-06
RVBD2870c:dxr	RVBD2870c	dxr	Essential	-3.6097	0.003302	-3.5837	9e-06	-2.8295	2.4e-05	-4.2936	8e-06	-1.5224	0.003395	-1.2875	0.000306	-2.1062	0.009203	-2.1633	0.000922	-3.2028	7.8e-05	-2.7593	0.001512
RVBD2970c:lipN	RVBD2970c	lipN	NonEssential	-1.4312	0.393211	-1.3351	0.091393	0.52251	0.475563	0.12394	0.118992	-1.1695	0.000115	-0.98471	0.009863	-2.7132	0.156618	-1.3584	0.145801	-1.2631	0.802956	-2.7519	0.140074
RVBD0292:RVBD0292	RVBD0292	RVBD0292	Essential	-2.5554	8e-06	-7.0038	9e-06	-2.9095	0.000126	-3.2344	8e-06	-3.0429	0.001202	-0.92372	0.027103	-1.1841	0.042568	-3.7044	0.000297	-3.1427	0.015648	-2.7472	8e-06
RVBD0462:lpd	RVBD0462	lpd	Essential	-1.4915	0.000214	-1.9807	0.000305	-3.0772	2.4e-05	-3.5489	8e-06	-2.3188	1e-05	-1.8418	9.8e-05	-2.2218	1.1e-05	-3.0426	9e-06	-3.0829	9e-06	-2.7343	8e-06
RVBD2438A:RVBD2438A	RVBD2438A	RVBD2438A	Essential	-3.4993	0.000607	-3.4169	9e-06	-4.359	9e-06	-4.5591	8e-06	-2.4613	1e-05	-2.4228	2.9e-05	-2.4924	1.1e-05	-2.7235	9e-06	-2.7852	9e-06	-2.7299	8e-06
RVBD1211:RVBD1211	RVBD1211	RVBD1211	Essential	-3.3571	8e-06	-2.4604	2.5e-05	-3.1008	9e-06	-3.1646	8e-06	-3.3965	1e-05	-2.9727	1e-05	-3.0494	1.1e-05	-2.2669	0.00084	-2.4569	0.009834	-2.7297	0.000577
RVBD0028:RVBD0028	RVBD0028	RVBD0028	NonEssential	-2.2867	0.107072	-1.156	0.157776	-0.069075	0.152581	-0.77235	0.076839	-2.7997	0.231508	-1.8274	0.185909	-2.5411	0.338812	-1.3089	0.061746	-2.3155	0.017622	-2.7293	0.187788
RVBD2163c:pbpB	RVBD2163c	pbpB	Essential	-8.6756	8e-06	-5.3089	9e-06	-2.8081	9e-06	-3.8407	8e-06	-3.3281	1e-05	-2.9753	1e-05	-1.7384	3e-05	-3.7185	9e-06	-5.7551	9e-06	-2.7289	8e-06
RVBD0637:RVBD0637	RVBD0637	RVBD0637	Essential	-2.1681	8e-06	-1.3417	0.000139	-3.1072	9e-06	-3.4294	8e-06	-1.9249	1e-05	-1.5818	1e-05	-2.1678	1.1e-05	-1.6964	2.6e-05	-1.7305	0.000225	-2.7272	8e-06
RVBD0276:RVBD0276	RVBD0276	RVBD0276	NonEssential	-0.6054	0.613754	-0.90764	0.072792	-0.20796	0.667735	0.12378	0.60332	-0.91755	0.60741	-0.87493	0.359683	-1.5166	0.210778	-0.72858	0.267528	-0.86144	0.004162	-2.7258	0.030696
RVBD1570:bioD	RVBD1570	bioD	NonEssential	-1.2775	0.020357	-2.6538	0.00512	-0.85515	0.019377	-1.5996	0.00426	-1.6616	0.448192	-1.33	0.359683	-1.7774	0.309111	-1.959	0.361654	-1.3877	0.146961	-2.7193	0.044806
RVBD3597c:lsr2	RVBD3597c	lsr2	NonEssential	-2.3499	0.005195	-1.1977	9.8e-05	-2.3763	2.4e-05	-2.6727	8e-06	-2.8919	0.000442	-1.2294	0.000949	-1.3964	0.000449	-3.6993	0.00083	-2.4958	0.001737	-2.7183	5.6e-05
RVBD1881c:lppE	RVBD1881c	lppE	NonEssential	-0.72133	0.602886	-0.7303	0.623769	-0.15517	0.294988	-0.3265	0.340667	-0.88697	0.512939	-2.666	0.223407	-0.51681	0.5887	0	0.982599	-1.0585	0.23084	-2.7164	0.187788
RVBD2179c:RVBD2179c	RVBD2179c	RVBD2179c	NonEssential	-0.90698	0.285261	-1.0277	0.023796	-0.42826	0.294988	0.23579	0.979444	-0.90856	0.040512	-0.75461	0.082162	-1.392	0.083026	-1.0103	0.081689	-3.6578	0.084441	-2.7123	0.161817
RVBD1697:RVBD1697	RVBD1697	RVBD1697	Essential	-5.151	8e-06	-5.4974	9e-06	-5.6995	9e-06	-5.1264	8e-06	-3.0205	1e-05	-2.7934	1e-05	-2.6891	1.1e-05	-2.8937	4.2e-05	-3.6126	9e-06	-2.7111	8e-06
RVBD0084:hycD	RVBD0084	hycD	Essential	-2.7721	0.000136	-3.65	0.000716	-2.8755	0.002102	-3.4539	2.2e-05	-1.507	0.017408	-2.317	0.003507	-2.3453	0.014084	-3.4456	0.000119	-2.4317	0.002362	-2.7103	0.002168
RVBD2587c:secD	RVBD2587c	secD	Essential	-3.465	0.000147	-3.0457	0.00018	-3.1246	9e-06	-2.7584	8e-06	-4.0788	1e-05	-2.4993	0.000333	-2.6834	3e-05	-2.7333	9e-06	-3.2437	9e-06	-2.7066	8e-06
RVBD2370c:RVBD2370c	RVBD2370c	RVBD2370c	NonEssential	-2.7389	0.043674	-1.2755	0.351727	0.094666	0.197141	0.057682	0.494892	-1.0805	0.130177	-0.92515	0.013953	-1.1788	0.697289	-1.5638	0.068379	-2.3373	0.042303	-2.6977	0.191621
RVBD2764c:thyA	RVBD2764c	thyA	Essential	-3.2718	8e-06	-3.1356	9e-06	-4.0328	9e-06	-3.4991	8e-06	-2.5768	8.3e-05	-3.1012	1e-05	-2.8824	1.1e-05	-3.9839	9e-06	-4.2511	9e-06	-2.6959	8e-06
RVBD3231c:RVBD3231c	RVBD3231c	RVBD3231c	NonEssential	-2.7843	0.164553	-1.3396	0.351727	-0.70913	0.109861	-0.16491	0.252401	-1.382	0.524954	-1.3174	0.127158	-2.1997	0.44604	-2.5688	0.028867	-2.4778	0.152468	-2.6936	0.195738
RVBD3559c:RVBD3559c	RVBD3559c	RVBD3559c	NonEssential	-1.6717	8e-06	-5.6029	0.000193	-1.6828	2.4e-05	-3.0668	8e-06	-1.9692	9.9e-05	-1.8337	0.044803	-2.0948	0.01835	-2.4842	0.0074	-3.6742	0.000342	-2.6926	0.000218
RVBD2534c:efp	RVBD2534c	efp	Essential	-2.6371	8e-06	-2.0941	9e-06	-2.6806	2.4e-05	-2.2405	8e-06	-2.5094	1e-05	-2.6158	1e-05	-3.0751	3e-05	-1.9925	2.6e-05	-3.5625	9e-06	-2.6872	7e-05
RVBD2219A:RVBD2219A	RVBD2219A	RVBD2219A	NonEssential	-1.7619	0.107072	-0.77321	0.684748	0.23891	0.48255	0.33741	0.296523	0	0.934581	0	0.764783	-0.65115	0.850152	-1.1888	0.345502	-1.738	0.4626	-2.6853	0.029808
RVBD1380:pyrB	RVBD1380	pyrB	Essential	-3.8906	8e-06	-4.1861	9e-06	-4.1694	9e-06	-4.7128	8e-06	-3.5467	1e-05	-3.6747	1e-05	-3.2896	1.1e-05	-3.2802	9e-06	-3.7263	9e-06	-2.6826	8e-06
RVBD1695:ppnK	RVBD1695	ppnK	Essential	-3.926	8e-06	-2.965	9e-06	-4.4909	9e-06	-2.8329	8e-06	-2.1708	0.000147	-1.6166	0.007749	-0.99171	0.031872	-2.6852	9e-06	-3.7442	9e-06	-2.6794	2.4e-05
RVBD0558:ubiE	RVBD0558	ubiE	Essential	-3.0829	8e-06	-3.9467	0.000716	-4.7451	9e-06	-4.3294	0.000142	-3.3755	0.000132	-3.7162	0.000115	-3.124	1.1e-05	-3.6497	2.6e-05	-3.6021	0.000332	-2.6779	8e-06
RVBD0970:RVBD0970	RVBD0970	RVBD0970	NonEssential	-2.4545	0.013527	-1.8226	0.011235	-0.35912	0.173631	-0.37163	0.070385	-1.6795	0.073376	-2.0198	0.151882	-1.6638	0.19685	-1.2147	0.101514	-0.86298	0.085777	-2.6758	0.025983
RVBD0082:RVBD0082	RVBD0082	RVBD0082	NonEssential	-1.6533	0.072603	-2.7424	0.016341	-2.3347	0.002542	-2.3862	0.00275	-1.4323	0.009611	-1.2952	0.047405	-2.6921	0.006554	-0.97863	0.417297	-2.3786	0.034896	-2.671	8e-06
RVBD3665c:dppB	RVBD3665c	dppB	NonEssential	-3.1685	0.001064	-1.9754	0.000694	-2.443	0.000242	-3.0628	0.000859	-2.0282	0.004494	-1.6636	0.003185	-2.1326	0.008672	-3.7746	2.6e-05	-3.0499	0.000332	-2.6622	0.0001
RVBD2553c:RVBD2553c	RVBD2553c	RVBD2553c	Essential	-4.2379	8e-06	-4.0159	9e-06	-4.3967	2.4e-05	-4.8189	8e-06	-3.5759	2.9e-05	-4.071	1e-05	-2.8374	1.1e-05	-4.014	9e-06	-3.3252	0.000257	-2.6608	8e-06
RVBD1363c:RVBD1363c	RVBD1363c	RVBD1363c	NonEssential	-4.2881	0.053875	-2.6567	0.093195	-0.61342	0.109117	-0.043355	0.076839	0	0.732403	-2.7231	0.170507	-5.0669	0.140858	-3.579	0.133629	-3.0237	0.085777	-2.6587	0.14235
RVBD0497:RVBD0497	RVBD0497	RVBD0497	NonEssential	-1.6694	9.7e-05	-1.9403	9e-06	-1.9522	9e-06	-1.7093	8e-06	-1.5154	1e-05	-1.9966	1e-05	-2.375	0.000265	-2.2482	9e-06	-1.3303	0.003207	-2.6572	8e-06
RVBD2158c:murE	RVBD2158c	murE	Essential	-6.3755	8e-06	-5.4347	9e-06	-6.0776	9e-06	-5.4625	8e-06	-4.1081	1e-05	-2.6674	1e-05	-3.7779	1.1e-05	-4.4394	9e-06	-4.6573	9e-06	-2.6504	8e-06
RVBD0205:RVBD0205	RVBD0205	RVBD0205	NonEssential	-2.7197	8e-06	-2.6921	9e-06	-2.8324	9e-06	-2.6458	8e-06	-1.8119	0.000256	-1.3762	0.000768	-3.1966	0.008571	-3.1904	9e-06	-2.3326	9e-06	-2.6444	8e-06
RVBD3450c:RVBD3450c	RVBD3450c	RVBD3450c	NonEssential	-2.0957	0.013527	-3.3082	0.014697	-0.53778	0.021644	-0.61372	0.058412	-2.0857	0.059014	-2.6414	0.025857	-1.205	0.023139	-1.8935	2.6e-05	-2.6293	0.002443	-2.6411	0.021097
RVBD3718c:RVBD3718c	RVBD3718c	RVBD3718c	NonEssential	-1.0335	0.170455	-1.485	0.093195	-0.59281	0.135935	-0.76279	0.089101	-0.8935	0.249246	-0.72298	0.375251	-0.80792	0.261007	-0.66475	0.365061	-1.0174	0.664773	-2.641	0.185066
RVBD1343c:lprD	RVBD1343c	lprD	Essential	-3.7144	8e-06	-6.686	9e-06	-4.6919	2.4e-05	-3.9019	8e-06	-3.0396	0.00155	-3.1787	1e-05	-3.756	1.1e-05	-5.5563	9e-06	-5.2656	9e-06	-2.6376	8e-06
RVBD3346c:RVBD3346c	RVBD3346c	RVBD3346c	NonEssential	-2.2833	0.081451	-5.2517	0.003846	-1.8528	0.004827	-1.0864	0.058412	-2.6274	0.040512	-3.1156	0.017841	-2.4176	0.096463	-1.9388	0.019557	-0.92964	0.283745	-2.6333	0.028808
RVBD0431:RVBD0431	RVBD0431	RVBD0431	Essential	-3.2447	8e-06	-3.7231	9e-06	-5.1657	9e-06	-4.6145	8e-06	-2.3087	1e-05	-1.8516	0.00108	-2.5765	1.1e-05	-2.5329	2.6e-05	-3.5041	9e-06	-2.63	8e-06
RVBD0166:fadD5	RVBD0166	fadD5	NonEssential	-4.3915	0.00659	-2.2845	0.013419	-0.19187	0.063701	-0.87242	0.006286	-1.8592	0.01035	-2.8154	0.010973	-1.5416	0.342486	-2.9581	0.033557	-2.7706	0.040281	-2.6267	0.0229
RVBD0711:atsA	RVBD0711	atsA	NonEssential	-1.3642	0.215465	0	0.894469	-0.048555	0.354126	0.18689	0.241969	-1.9361	0.19146	-1.09	0.145085	-0.60472	0.803773	-1.0949	0.521978	-1.0484	0.383529	-2.6256	0.197887
RVBD1845c:RVBD1845c	RVBD1845c	RVBD1845c	Essential	-1.5773	0.000124	-1.313	0.042994	-2.0549	0.001743	-2.2191	0.000427	-1.68	1e-05	-1.6642	2.9e-05	-1.9325	0.004747	-2.977	9e-06	-3.7434	9e-06	-2.618	2.4e-05
RVBD3206c:moeB1	RVBD3206c	moeB1	Essential	-1.7553	0.000214	-2.8756	9e-06	-2.8582	9e-06	-2.8688	8e-06	-2.3287	1e-05	-2.5867	0.001332	-2.4977	0.000867	-1.9628	0.000133	-4.8566	9e-06	-2.6173	8e-06
RVBD3593:lpqF	RVBD3593	lpqF	NonEssential	-1.6064	3.8e-05	-2.3017	9e-06	-1.8271	0.004073	-1.6647	0.00426	-1.358	0.001732	-2.5106	8.2e-05	-1.4551	0.001344	-1.8069	0.002821	-2.9814	9e-06	-2.6089	8e-06
RVBD1205:RVBD1205	RVBD1205	RVBD1205	NonEssential	-4.4612	0.000981	-1.2979	0.013419	-0.47588	0.108714	-0.5828	0.061475	-2.9779	0.058765	-4.0963	0.001327	-5.1091	0.065318	-3.8614	0.002244	-3.5968	0.010741	-2.6055	0.056066
RVBD2675c:RVBD2675c	RVBD2675c	RVBD2675c	NonEssential	-0.68998	0.66598	0	0.987566	-1.0603	0.026215	-0.4508	0.296523	-2.0777	0.146839	-1.0674	0.079657	-1.2737	0.302295	-1.9317	0.345502	-0.6256	0.307639	-2.6036	0.195738
RVBD3919c:gidB	RVBD3919c	gidB	Essential	-2.0962	0.007654	-3.5567	0.004921	-1.4455	0.020031	-1.8466	0.00426	-1.1897	0.02327	-1.4062	9.8e-05	-1.9743	0.027916	-1.6804	0.002281	-2.9846	9e-06	-2.595	0.0229
RVBD0603:RVBD0603	RVBD0603	RVBD0603	NonEssential	-0.88035	0.000353	-1.9492	0.001419	-0.55669	0.019377	-0.82605	0.017635	-1.5653	0.390141	-1.0248	0.000521	-1.9063	0.000363	-1.4334	0.012301	-1.7349	0.005526	-2.5912	0.0229
RVBD0399c:lpqK	RVBD0399c	lpqK	NonEssential	-4.9553	2.3e-05	-3.9369	0.001609	-1.3211	0.002014	-0.90055	0.000104	-6.5344	0.052069	-3.8943	0.028783	-1.3921	0.081973	-2.0652	0.047677	-4.5877	0.071362	-2.5882	0.000746
RVBD2156c:mraY	RVBD2156c	mraY	Essential	-5.1499	8e-06	-5.7546	9e-06	-5.7301	9e-06	-4.8806	8e-06	-3.1504	1e-05	-3.0637	1e-05	-2.5952	0.000867	-3.4662	9e-06	-3.9309	9e-06	-2.5843	8e-06
RVBD3085:RVBD3085	RVBD3085	RVBD3085	NonEssential	-1.0337	0.441479	-1.7395	0.016955	0.292	0.62785	-0.32142	0.568204	0	0.886365	-1.1124	0.015429	-1.8971	0.004139	-1.3836	0.423611	-1.758	0.009281	-2.5842	0.177303
RVBD3028c:fixB	RVBD3028c	fixB	Essential	-3.3512	8e-06	-4.0544	9e-06	-3.2143	9e-06	-3.3472	8e-06	-1.4882	0.000147	-1.3736	0.000507	-1.9489	3e-05	-2.2981	2.6e-05	-3.3434	9e-06	-2.5824	8e-06
RVBD2882c:frr	RVBD2882c	frr	NonEssential	-2.2432	0.00276	-2.9754	0.000876	-3.7942	0.000358	-3.8031	9.1e-05	-2.2893	0.027015	-3.3704	0.000348	-2.2748	0.021488	-3.311	9.1e-05	-2.8847	0.00722	-2.5814	8e-06
RVBD2981c:ddl	RVBD2981c	ddl	Essential	-4.6145	8e-06	-4.732	9e-06	-5.4515	9e-06	-5.4271	8e-06	-2.89	1e-05	-2.8127	1e-05	-2.6868	1.1e-05	-3.5676	9e-06	-4.0627	9e-06	-2.5734	8e-06
RVBD0647c:RVBD0647c	RVBD0647c	RVBD0647c	Essential	-3.5679	8e-06	-3.7885	9e-06	-4.7978	9e-06	-4.4437	8e-06	-2.6854	1e-05	-2.7837	1e-05	-2.042	0.000195	-2.745	9e-06	-3.0231	9e-06	-2.5733	8e-06
RVBD1238:sugC	RVBD1238	sugC	NonEssential	-1.5911	0.03709	-1.0889	0.072792	-0.59616	0.025492	-2.8196	0.001815	-1.5102	0.074978	-1.5818	0.001104	-3.3795	0.111953	-2.1468	0.047677	-0.9042	0.229841	-2.5704	0.027941
RVBD0535:pnp	RVBD0535	pnp	NonEssential	-1.8276	0.000991	-1.4057	0.020492	-1.2001	3.8e-05	-1.3256	0.002035	-0.60065	0.422189	0	0.796691	-0.47534	0.867766	-1.1902	0.014018	-0.77308	0.400514	-2.5683	0.201124
RVBD1327c:glgE	RVBD1327c	glgE	Essential	-3.9532	8e-06	-4.4526	9e-06	-3.9144	9e-06	-4.1053	8e-06	-2.7986	0.000115	-2.0826	0.001332	-2.3474	0.001557	-4.0377	9e-06	-3.2644	0.002376	-2.5671	8e-06
RVBD3531c:RVBD3531c	RVBD3531c	RVBD3531c	NonEssential	-3.0929	0.010766	-2.6841	0.029607	-0.56455	0.116952	-0.12668	0.070385	-1.6085	0.02038	-1.2357	0.031065	-2.7067	0.072843	-1.2134	0.012847	-1.1845	0.020531	-2.5669	0.060022
RVBD2410c:RVBD2410c	RVBD2410c	RVBD2410c	NonEssential	-3.0972	0.00659	-1.0653	0.013563	-1.3861	0.01667	-0.91783	0.02407	-2.3491	0.080038	-1.9086	0.048744	-1.4749	0.043069	-3.4078	0.016398	-2.5819	0.085777	-2.5659	0.0229
RVBD2537c:aroD	RVBD2537c	aroD	Essential	-4.065	8e-06	-3.6042	9e-06	-2.9652	9e-06	-3.5202	8e-06	-1.0027	0.001329	-2.7658	1e-05	-2.869	0.011762	-2.9651	9e-06	-3.6694	9e-06	-2.5624	8e-06
RVBD0510:hemC	RVBD0510	hemC	Essential	-3.2361	8e-06	-6.0644	9e-06	-2.6968	9e-06	-2.8457	9.1e-05	-2.438	0.000909	-2.1862	0.004454	-2.957	0.001103	-3.157	0.000119	-3.4112	9.5e-05	-2.5613	2.4e-05
RVBD1171:RVBD1171	RVBD1171	RVBD1171	NonEssential	-3.8725	0.010766	-3.0217	0.07136	-0.19565	0.143687	0.030608	0.076839	-0.68838	0.073376	-0.95785	0.090018	-1.3318	0.400952	-0.73586	0.1115	-1.1191	0.045653	-2.5609	0.09228
RVBD0513:RVBD0513	RVBD0513	RVBD0513	NonEssential	-1.8146	0.033687	-4.1228	0.019356	-1.3687	0.021644	-1.2702	0.002242	-1.187	0.040512	-0.90932	0.025857	-0.97453	0.126014	-0.73068	0.095146	-0.80259	0.118186	-2.5598	0.034856
RVBD3236c:RVBD3236c	RVBD3236c	RVBD3236c	NonEssential	-1.053	0.000709	-3.2212	0.019739	-1.0061	0.01879	0.06227	0.017244	-2.0865	0.103929	-1.9308	0.080875	-0.90507	0.024921	-2.3756	0.027798	-1.2946	0.044668	-2.5573	0.025264
RVBD3910:RVBD3910	RVBD3910	RVBD3910	Essential	-3.6041	8e-06	-3.3114	9e-06	-4.4704	9e-06	-3.4654	8e-06	-2.2996	1e-05	-2.5918	1e-05	-2.091	0.002885	-1.9199	0.000355	-2.4243	0.004619	-2.5531	8e-06
RVBD3221c:TB7.3	RVBD3221c	TB7.3	Essential	-2.9029	8e-06	-2.378	9e-06	-4.012	2.4e-05	-4.0518	7.9e-05	-2.2321	8.3e-05	-2.0425	0.00082	-1.6122	3e-05	-2.5315	9e-06	-2.7574	9e-06	-2.5519	5.6e-05
RVBD0634B:rpmG	RVBD0634B	rpmG	Essential	-2.3677	0.009939	-2.676	0.004312	-2.6893	0.00165	-3.9203	9.1e-05	-1.7845	0.050337	-2.8083	0.000115	-2.6091	0.001196	-2.9101	4.2e-05	-3.034	0.001186	-2.5485	8e-06
RVBD2057c:rpmG	RVBD2057c	rpmG	NonEssential	-2.3677	0.009939	-2.676	0.004312	-0.22316	0.310314	-0.22146	0.415106	-1.7845	0.050337	-2.8083	0.000115	-2.6091	0.001196	-2.9101	4.2e-05	-3.034	0.001186	-2.5485	8e-06
RVBD2188c:RVBD2188c	RVBD2188c	RVBD2188c	Essential	-2.6257	8e-06	-2.6457	9e-06	-4.0468	9e-06	-4.0018	8e-06	-2.7144	1e-05	-3.1865	1e-05	-2.6863	1.1e-05	-3.7423	9e-06	-4.4912	9e-06	-2.5423	8e-06
RVBD2507:RVBD2507	RVBD2507	RVBD2507	NonEssential	-2.3025	0.000188	-2.6562	9e-06	-1.7969	9e-06	-1.7061	8e-06	-1.5683	0.021241	-1.8362	0.000198	-1.7561	0.00916	-2.182	4.2e-05	-2.3232	0.002443	-2.5421	0.00013
RVBD3460c:rpsM	RVBD3460c	rpsM	Essential	-3.6119	0.000201	-2.5054	4e-05	-2.677	0.007767	-1.437	0.001092	-3.4819	0.068133	-2.9306	1e-05	-2.7705	0.005918	-2.4557	0.066553	-3.0674	0.0041	-2.5419	0.000577
RVBD0542c:menE	RVBD0542c	menE	Essential	-2.5594	8e-06	-2.4943	9e-06	-3.1982	9e-06	-3.2187	8e-06	-1.5982	9.9e-05	-2.0305	8.2e-05	-2.2382	0.000578	-2.806	9e-06	-2.169	9e-06	-2.5349	8e-06
RVBD0251c:hsp	RVBD0251c	hsp	NonEssential	-1.9936	0.00947	-2.7798	0.023908	0.25148	0.152457	-0.98319	0.043612	-2.1628	0.305845	0	0.739362	-5.2629	0.118913	-2.9903	0.007559	-2.3596	0.03051	-2.5326	0.003271
RVBD1131:gltA1	RVBD1131	gltA1	NonEssential	-3.6721	8e-06	-3.7035	9e-06	-2.7787	9e-06	-4.0859	8e-06	-2.3055	1e-05	-2.1045	1e-05	-2.2259	1.1e-05	-3.0843	9e-06	-3.0347	9e-06	-2.5297	8e-06
RVBD0549c:RVBD0549c	RVBD0549c	RVBD0549c	NonEssential	-1.4081	0.053875	-2.6877	0.002091	0.73242	0.410012	-0.21903	0.099013	-1.548	0.446522	-0.87183	0.399219	-3.7014	0.309111	-2.3093	0.122058	-2.1209	0.043414	-2.5297	0.062902
RVBD0915c:PPE14	RVBD0915c	PPE14	NonEssential	-1.592	0.281241	-1.5128	0.069665	0.029468	0.294988	-0.46814	0.017635	-2.063	0.166284	-1.2499	0.094208	-0.76917	0.08787	-1.1682	0.297666	-0.58609	0.79545	-2.5248	0.098352
RVBD1607:chaA	RVBD1607	chaA	NonEssential	-1.2013	0.001543	-2.0075	0.005817	-1.4945	0.00352	-0.88231	0.075899	-2.713	0.216474	-1.8893	0.00273	-1.4787	0.162111	-1.5274	0.111331	-3.3175	0.046552	-2.5243	0.027941
RVBD2358:RVBD2358	RVBD2358	RVBD2358	Essential	-2.0397	2.3e-05	-1.7468	0.013419	-3.8667	9e-06	-2.7926	8e-06	-1.6832	0.000256	-2.1435	0.004454	-1.574	0.000346	-3.3728	9e-06	-3.7944	0.000386	-2.5241	0.001277
RVBD1402:priA	RVBD1402	priA	Essential	-4.1469	8e-06	-4.8947	9e-06	-2.7441	2.4e-05	-2.7986	8e-06	-2.5755	1e-05	-2.6256	1e-05	-2.9137	1.1e-05	-3.5397	9e-06	-2.5753	0.000126	-2.5181	8e-06
RVBD0987:RVBD0987	RVBD0987	RVBD0987	NonEssential	-2.3015	2.3e-05	-3.142	9e-06	-1.3288	3.8e-05	-1.6328	0.001159	-1.7336	0.005503	-1.2875	1e-05	-2.3388	0.00812	-1.8264	2.6e-05	-2.6297	9e-06	-2.5178	0.002783
RVBD2221c:glnE	RVBD2221c	glnE	Essential	-3.28	8e-06	-3.198	9e-06	-3.6853	9e-06	-3.7865	8e-06	-3.0979	1e-05	-2.5431	1e-05	-2.4053	6.8e-05	-3.5236	9e-06	-3.8208	9e-06	-2.5076	8e-06
RVBD0575c:RVBD0575c	RVBD0575c	RVBD0575c	NonEssential	-1.3274	0.36912	-2.2424	0.287254	-1.2571	0.003786	-0.12957	0.058412	-2.0896	0.059014	-2.4808	0.056233	-0.97418	0.402573	-1.3893	0.516083	-2.8875	0.477792	-2.4995	0.161817
RVBD0207c:RVBD0207c	RVBD0207c	RVBD0207c	Essential	-3.7788	0.000175	-3.9008	0.000716	-3.5464	0.000369	-2.5645	3.7e-05	-2.5739	0.000147	-1.9775	0.000582	-1.5541	0.020629	-3.2426	0.001846	-3.0016	0.003446	-2.4962	0.001825
RVBD1015c:rplY	RVBD1015c	rplY	Essential	-3.8601	8e-06	-4.026	9e-06	-3.5768	9e-06	-3.7179	8e-06	-2.9168	1e-05	-1.9184	1e-05	-2.658	1.1e-05	-2.2531	9e-06	-3.7017	9e-06	-2.4933	8e-06
RVBD3385c:RVBD3385c	RVBD3385c	RVBD3385c	NonEssential	-0.62816	0.721955	-1.015	0.452631	-0.25042	0.506898	0.12285	0.926309	-2.6352	0.275474	-0.95469	0.409152	0	0.877164	-0.91707	0.218691	-0.90791	0.326466	-2.4915	0.187788
RVBD2871:RVBD2871	RVBD2871	RVBD2871	NonEssential	0	0.706582	-0.73197	0.4891	-0.19135	0.065595	-0.47321	0.065199	0	0.987707	0	0.739362	0	0.948942	-1.2604	0.391069	-0.94977	0.288736	-2.4903	0.056066
RVBD3332:nagA	RVBD3332	nagA	NonEssential	0	0.765184	-0.78858	0.680006	-0.46183	0.32179	-0.6117	0.010496	-2.6354	0.286548	-1.1202	0.077603	-0.80749	0.483523	-1.1524	0.047677	-1.0469	0.063075	-2.4889	0.197887
RVBD0008c:RVBD0008c	RVBD0008c	RVBD0008c	NonEssential	-1.3367	0.36912	-1.0358	0.484135	-0.72027	0.116952	-0.81694	0.017635	-1.04	0.218752	0	0.774839	-2.8266	0.366475	-1.7458	0.211712	-1.3355	0.622732	-2.4793	0.069317
RVBD1589:bioB	RVBD1589	bioB	NonEssential	-4.036	8e-06	-4.9844	9e-06	-5.0005	9e-06	-5.0131	8e-06	-2.5673	9.9e-05	-1.7416	1e-05	-2.3006	1.1e-05	-4.023	9e-06	-3.9633	9e-06	-2.4763	8e-06
RVBD2954c:RVBD2954c	RVBD2954c	RVBD2954c	NonEssential	-1.6752	0.077796	-2.0922	0.000703	-0.93199	0.01879	-1.2707	0.023791	-0.77856	0.120714	-1.027	0.048744	-1.0502	0.124322	-3.3307	0.000119	-0.77233	0.085777	-2.4761	0.029808
RVBD1499:RVBD1499	RVBD1499	RVBD1499	NonEssential	-2.3604	0.252754	-1.4164	0.029607	-0.90488	0.064868	-0.42728	0.231318	-1.9983	0.129058	-1.2806	0.151882	-0.95189	0.742957	-1.2416	0.230951	-0.69643	0.435356	-2.4737	0.195738
RVBD0085:hycP	RVBD0085	hycP	NonEssential	-1.9857	0.00429	-0.96985	0.013563	-0.13421	0.108714	-1.4294	0.015664	-2.7018	0.089456	-2.9055	0.005655	-1.7246	0.020156	-1.6492	0.016343	-2.518	0.004364	-2.4714	0.09228
RVBD1412:ribC	RVBD1412	ribC	Essential	-3.7967	0.005908	-3.5712	0.004074	-3.0131	2.4e-05	-3.9162	0.000439	-1.8734	0.06642	-3.2756	1e-05	-2.0522	0.000106	-4.348	0.012773	-3.3522	0.012972	-2.4708	0.003576
RVBD0758:phoR	RVBD0758	phoR	NonEssential	-1.1987	0.173516	-2.2802	0.176232	-1.089	0.064868	-0.84279	0.007555	-0.89294	0.446522	0	0.827753	-3.0764	0.275143	0	0.949612	-1.8505	0.085151	-2.4635	0.008296
RVBD0935:pstC1	RVBD0935	pstC1	NonEssential	-1.967	0.101335	-1.8371	0.101301	-0.81341	0.108714	-0.86607	0.010895	-1.4206	0.120714	-2.9875	0.058469	-1.9562	0.331646	-1.5323	0.061746	-2.5391	0.146961	-2.4614	0.211478
RVBD1277:RVBD1277	RVBD1277	RVBD1277	NonEssential	-1.9247	0.015995	-1.3873	0.022513	-1.146	0.026215	-0.83314	0.058412	-3.2061	0.052069	-0.58303	0.069856	-1.0157	0.218364	-2.7994	0.000133	-1.549	0.017622	-2.4589	0.133218
RVBD1785c:cyp143	RVBD1785c	cyp143	NonEssential	-3.7286	0.083579	-2.0041	0.071955	-1.3944	0.020031	-1.2596	0.002037	-2.4167	0.008415	-1.6683	0.005734	-2.0093	0.092411	-1.6756	0.054735	-1.8936	0.125976	-2.4541	0.080264
RVBD0101:nrp	RVBD0101	nrp	Essential	-3.9808	8e-06	-3.294	9e-06	-2.8131	2.4e-05	-3.0212	8e-06	-3.3115	1e-05	-3.0394	0.000319	-3.6864	1.1e-05	-4.0572	2.6e-05	-4.3303	9e-06	-2.4533	2.4e-05
RVBD2755c:hsdS.1	RVBD2755c	hsdS.1	NonEssential	-1.6927	0.153431	-1.2049	0.283943	0.040898	0.243887	-0.66573	0.108419	-2.8937	0.249246	0	0.761101	-1.6512	0.610438	-0.6746	0.709644	-1.5265	0.0142	-2.447	0.201124
RVBD1566c:RVBD1566c	RVBD1566c	RVBD1566c	NonEssential	-1.4992	0.001198	-1.7287	0.003404	-0.43308	0.108714	-0.38704	0.299745	-2.0567	0.052069	-1.4789	0.093619	-3.0142	0.124322	-1.8159	0.005241	-0.83388	0.80921	-2.446	0.195738
RVBD3176c:mesT	RVBD3176c	mesT	NonEssential	-1.707	0.001312	-1.4546	0.026111	-1.4415	0.01667	-1.9636	0.000414	-2.2	0.048501	-1.0213	0.139707	-0.81979	0.059514	-2.4162	0.005241	-1.7332	0.001148	-2.4445	0.0023
RVBD0405:pks6	RVBD0405	pks6	Essential	-2.034	3.8e-05	-2.3339	9e-06	-2.1706	2.4e-05	-2.5567	8e-06	-1.7837	1e-05	-2.0401	8.2e-05	-1.3341	0.002231	-2.2947	9e-06	-2.387	9e-06	-2.4432	8e-06
RVBD1166:lpqW	RVBD1166	lpqW	Essential	-3.0722	8e-06	-3.2444	9e-06	-5.0136	9e-06	-3.7849	8e-06	-2.5941	1e-05	-2.597	1e-05	-3.5764	1.1e-05	-3.2706	2.6e-05	-2.7826	0.000193	-2.4425	8e-06
RVBD1686c:RVBD1686c	RVBD1686c	RVBD1686c	NonEssential	0	0.769047	-1.0581	0.008736	-1.0359	0.063701	-0.37732	0.089101	-0.40048	0.750256	-2.5647	0.238704	0	0.9419	-0.50393	0.215663	-1.782	0.549817	-2.4357	0.197887
RVBD0481c:RVBD0481c	RVBD0481c	RVBD0481c	NonEssential	-5.3725	0.038368	-1.6897	0.022513	-0.62059	0.066305	-0.89089	0.070385	-0.82543	0.089456	-2.694	0.098295	-2.7287	0.162875	-0.97291	0.306502	-1.9667	0.063075	-2.4337	0.04158
RVBD3669:RVBD3669	RVBD3669	RVBD3669	Essential	-3.4381	8e-06	-2.4157	9e-06	-3.7439	9e-06	-4.074	8e-06	-1.9104	9.9e-05	-2.1228	9.8e-05	-1.6804	1.1e-05	-2.7836	0.000254	-2.169	0.000342	-2.4292	8e-06
RVBD3274c:fadE25	RVBD3274c	fadE25	NonEssential	-2.3889	0.002807	-2.0862	0.08524	-0.31718	0.374525	-0.045432	0.231318	-1.8352	0.059014	-1.0105	9.8e-05	-1.6365	0.205086	-1.9133	0.051826	-0.78745	0.085777	-2.4254	0.182871
RVBD2017:RVBD2017	RVBD2017	RVBD2017	Essential	-3.7081	8e-06	-3.1549	9e-06	-1.8399	0.000154	-1.6801	0.001251	-2.1741	9.9e-05	-2.6092	1e-05	-2.0936	0.000161	-2.5792	0.000703	-3.3599	9e-06	-2.4233	8e-06
RVBD0699:RVBD0699	RVBD0699	RVBD0699	NonEssential	-6.1997	0.002755	-4.7045	0.004076	-2.1692	0.000626	-2.2449	0.007342	-3.5163	0.012897	-3.8002	1e-05	-1.4899	0.012327	-3.8519	0.000297	-4.5026	0.009688	-2.4194	0.004537
RVBD3793:embC	RVBD3793	embC	Essential	-2.2541	0.001813	-2.3588	9e-06	-3.294	9e-06	-2.997	8e-06	-1.6363	0.068133	-2.2547	0.000333	-1.4773	0.000346	-2.6497	0.000119	-2.9457	0.007644	-2.4185	8e-06
RVBD2531c:RVBD2531c	RVBD2531c	RVBD2531c	NonEssential	-4.0204	0.002827	-1.1704	0.013419	-0.71941	0.066134	-1.1495	0.015664	-1.5525	0.115569	-0.83969	0.012753	-1.2849	0.059514	-0.87692	0.030048	-1.4767	0.016069	-2.4152	0.10778
RVBD3853:menG	RVBD3853	menG	NonEssential	-1.0022	0.550052	-0.5638	0.562342	0.3212	0.620339	0.21255	0.270062	-0.59309	0.628893	0	0.764783	-0.77915	0.447133	-0.62841	0.620858	-0.72307	0.45849	-2.4148	0.211478
RVBD2241:aceE	RVBD2241	aceE	Essential	-1.9092	0.038481	-1.3378	0.00208	-2.1728	0.000358	-2.1797	8e-06	-1.9804	1e-05	-2.0865	1e-05	-1.765	0.000512	-2.5771	0.000961	-2.3242	0.00097	-2.4146	8e-06
RVBD0478:deoC	RVBD0478	deoC	NonEssential	-1.7788	0.016934	-1.4606	0.037626	-1.1414	0.063701	-0.44944	0.137732	-1.3386	0.170072	-2.5853	0.032243	-1.4965	0.14606	-1.7989	0.137996	-1.2026	0.018243	-2.4137	0.028808
RVBD3001c:ilvC	RVBD3001c	ilvC	Essential	-2.1292	0.001943	-1.7128	0.000139	-2.739	9e-06	-2.8152	8e-06	-2.435	1e-05	-1.7233	1e-05	-1.7639	3e-05	-3.2656	4.2e-05	-4.4853	9e-06	-2.4016	8e-06
RVBD1664:pks9	RVBD1664	pks9	NonEssential	-0.98327	0.108945	-2.165	0.001801	-0.28316	0.294988	-1.3966	0.011246	-0.67111	0.129058	-0.97207	0.060077	-1.3238	0.083413	-1.91	0.041389	-2.6515	0.059357	-2.3988	0.0229
RVBD3212:RVBD3212	RVBD3212	RVBD3212	NonEssential	-1.8295	0.016073	-1.5267	0.029607	-0.34515	0.269657	-0.46378	0.241969	-1.0095	0.083811	-0.72804	0.07693	-1.7785	0.158246	-0.64217	0.783623	-1.0681	0.375388	-2.397	0.068173
RVBD1024:RVBD1024	RVBD1024	RVBD1024	Essential	-3.7014	8e-06	-5.0037	9e-06	-4.8535	9e-06	-4.9979	8e-06	-3.6286	1e-05	-2.4516	1e-05	-2.325	0.000161	-2.7189	0.000106	-3.5719	9e-06	-2.3867	8e-06
RVBD3200c:RVBD3200c	RVBD3200c	RVBD3200c	NonEssential	-2.0523	8e-06	-2.4027	0.000563	-1.53	0.006477	-2.5912	8e-06	-1.1879	0.2087	-1.6078	0.004454	-3.8691	0.261007	-1.9681	0.001856	-1.8433	0.044922	-2.3742	0.099922
RVBD2142A:RVBD2142A	RVBD2142A	RVBD2142A	NonEssential	-2.5015	0.001854	-3.8825	0.003108	-1.7976	0.00803	-1.0386	0.001815	-2.859	0.001202	-2.2058	1e-05	-1.9533	0.020759	-1.5103	0.08218	-2.142	0.010928	-2.3719	0.000526
RVBD0020c:TB39.8	RVBD0020c	TB39.8	Essential	-1.9891	0.001168	-2.3281	0.000305	-3.0107	9e-06	-3.2667	8e-06	-1.3471	0.056814	-4.0636	1e-05	-2.4381	0.001344	-3.1517	2.6e-05	-2.9449	0.002362	-2.3686	8e-06
RVBD3343c:PPE54	RVBD3343c	PPE54	NonEssential	-2.1788	8e-06	-1.4569	9e-06	-0.96593	0.00803	-1.962	0.00277	-1.7143	0.000899	-2.8655	0.005232	-3.019	0.028983	-2.9723	2.6e-05	-4.0613	9e-06	-2.3674	0.001421
RVBD3587c:RVBD3587c	RVBD3587c	RVBD3587c	Essential	-4.5106	8e-06	-7.5874	9e-06	-4.0391	9e-06	-4.3397	8e-06	-3.7419	1e-05	-2.861	1e-05	-3.1959	1.1e-05	-4.3489	9e-06	-5.4866	9e-06	-2.3629	8e-06
RVBD2157c:murF	RVBD2157c	murF	Essential	-4.2015	8e-06	-6.9198	9e-06	-5.0719	9e-06	-5.9399	8e-06	-2.5575	1e-05	-2.8473	1e-05	-2.4263	0.000713	-3.1283	9e-06	-3.3395	9e-06	-2.3625	8e-06
RVBD2003c:RVBD2003c	RVBD2003c	RVBD2003c	NonEssential	-0.977	0.000136	-1.1478	0.350709	-0.32697	0.185738	-0.53834	0.076839	0	0.862075	-1.201	0.031065	-1.392	0.08787	-1.5848	0.378067	-0.75663	0.622732	-2.359	0.215381
RVBD2297:RVBD2297	RVBD2297	RVBD2297	NonEssential	-0.89399	0.091692	-1.2046	0.072792	0.22347	0.193226	-0.10336	0.171591	-0.70017	0.426724	0	0.91366	0	0.881358	-1.1079	0.484946	-1.2709	0.184625	-2.3585	0.204521
RVBD0876c:RVBD0876c	RVBD0876c	RVBD0876c	Essential	-1.605	0.00429	-1.6185	0.005817	-2.0831	3.8e-05	-2.2384	8e-06	-1.6651	0.000826	-1.5323	8.2e-05	-2.0607	0.000281	-2.486	0.000428	-2.8876	0.000588	-2.3548	8e-06
RVBD3604c:RVBD3604c	RVBD3604c	RVBD3604c	Essential	-3.3661	0.000124	-3.1591	2.5e-05	-1.4666	3.8e-05	-2.6176	0.00013	-3.9266	1e-05	-2.0876	0.001287	-1.663	0.000947	-2.5311	0.002058	-2.5605	0.000655	-2.3535	8e-06
RVBD0189c:ilvD	RVBD0189c	ilvD	Essential	-2.0187	0.001957	-2.5099	2.5e-05	-2.4052	2.4e-05	-3.0956	8e-06	-2.8216	1e-05	-3.2109	1e-05	-3.9715	1.1e-05	-3.5629	9e-06	-2.2533	0.006229	-2.3514	8e-06
RVBD0346c:ansP2	RVBD0346c	ansP2	NonEssential	-1.4921	0.00486	-1.2936	0.072792	-1.5051	0.007051	-1.8647	0.001044	-1.2322	0.114933	-3.4318	0.145085	-1.7359	0.263292	-1.8201	0.017192	-2.1471	0.047771	-2.3459	8.5e-05
RVBD0930:pstA1	RVBD0930	pstA1	NonEssential	-3.9717	0.007293	-0.68906	0.022513	-0.021689	0.066305	-0.40189	0.072958	-3.7195	0.161793	-4.2186	0.060752	-6.3547	0.042568	-1.0174	0.025896	-1.2144	0.002362	-2.3454	0.093395
RVBD0086:hycQ	RVBD0086	hycQ	NonEssential	-2.087	0.00486	-2.5605	0.000659	-2.1291	9e-06	-2.3358	8e-06	-1.167	0.000209	-2.662	0.000949	-2.8697	0.001341	-4.1974	2.6e-05	-3.0797	0.000126	-2.3436	0.001748
RVBD0696:RVBD0696	RVBD0696	RVBD0696	NonEssential	-2.923	0.05867	-1.7398	0.005969	-1.3867	0.013462	-2.6099	0.006721	-2.6689	0.023379	-1.1671	0.145085	-2.3767	0.034754	-3.9941	0.008553	-2.3412	0.167816	-2.3435	0.002783
RVBD1014c:pth	RVBD1014c	pth	Essential	-3.4284	8e-06	-3.2473	9e-06	-3.9795	9e-06	-3.9831	8e-06	-2.3384	1e-05	-1.7527	0.000276	-2.3454	1.1e-05	-3.4879	9e-06	-3.4664	9e-06	-2.3418	8e-06
RVBD3208:RVBD3208	RVBD3208	RVBD3208	NonEssential	-1.6551	0.000136	-2.1414	2.5e-05	-2.7591	9e-06	-2.4312	8e-06	-0.93919	0.001249	-1.0425	0.005655	-1.2536	0.483523	-1.6142	0.002096	-2.2971	9e-06	-2.3406	2.4e-05
RVBD0650:RVBD0650	RVBD0650	RVBD0650	NonEssential	-1.528	0.053875	-3.2128	0.016955	-1.227	0.020031	-0.80285	0.013895	-0.88971	0.130177	-1.6158	0.024098	-2.5356	0.065318	-1.2684	0.138459	-2.9719	0.004364	-2.3381	0.003852
RVBD1733c:RVBD1733c	RVBD1733c	RVBD1733c	NonEssential	-1.0238	0.03709	-5.4121	0.091393	0.077204	0.664184	0.12846	0.148252	-0.6722	0.659438	-1.0152	0.360166	0	0.877164	-1.0241	0.516083	-3.2009	0.099575	-2.3378	0.197887
RVBD0107c:ctpI	RVBD0107c	ctpI	NonEssential	-1.6223	0.04717	-1.0063	0.350709	-0.5165	0.525103	0.011925	0.568204	-0.60627	0.135499	-0.84508	0.320498	-2.0587	0.369145	-1.4221	0.025896	-0.64538	0.316454	-2.3339	0.068173
RVBD0135c:RVBD0135c	RVBD0135c	RVBD0135c	NonEssential	-3.961	0.003514	-2.1916	0.004857	-0.084284	0.025243	-1.2711	0.002751	-4.5629	0.031988	-1.8419	0.004454	-1.5137	0.05172	-1.37	0.002058	-1.7742	0.007644	-2.3308	0.022685
RVBD1553:frdB	RVBD1553	frdB	NonEssential	-1.2777	0.02401	-1.114	0.068427	0.030265	0.064868	-1.1108	0.004901	-2.7178	0.00397	-1.2691	0.420082	-3.6382	0.126014	-2.5545	0.16704	-1.8236	0.085777	-2.3302	0.072205
RVBD3423c:alr	RVBD3423c	alr	Essential	-2.46	8e-06	-2.8147	9e-06	-2.9567	9e-06	-3.1391	8e-06	-1.4412	0.00549	-1.0253	0.170507	-1.2788	0.124322	-2.4593	0.000297	-2.5591	9e-06	-2.3217	0.000577
RVBD0628c:RVBD0628c	RVBD0628c	RVBD0628c	NonEssential	-1.6261	0.007795	-3.4244	0.001579	-0.83225	0.063701	-0.40828	0.099013	0	0.848052	-1.486	0.21009	-1.3035	0.096626	-2.0386	0.016343	-2.097	0.010741	-2.3204	0.008801
RVBD2899c:fdhD	RVBD2899c	fdhD	NonEssential	-2.401	8e-06	-2.6456	9e-06	-2.1617	0.001223	-2.1405	0.000104	-0.78784	0.002383	-2.9087	0.003641	-1.0385	0.177526	-2.2146	0.000148	-1.616	0.016737	-2.3166	0.000231
RVBD2977c:thiL	RVBD2977c	thiL	Essential	-2.231	0.001168	-2.6803	0.003769	-2.5388	9e-06	-2.4282	8e-06	-1.079	8.3e-05	-2.2622	0.000804	-2.5866	1.1e-05	-2.2644	2.6e-05	-2.5709	0.002377	-2.3155	8e-06
RVBD3787c:RVBD3787c	RVBD3787c	RVBD3787c	NonEssential	-1.7442	0.001948	-2.8444	0.012506	-0.45821	0.144889	-0.73172	0.106921	-2.3298	0.129058	-0.96669	0.009939	-1.6223	0.156669	-2.5995	0.092018	-4.1155	0.048779	-2.3152	0.201124
RVBD0404:fadD30	RVBD0404	fadD30	NonEssential	-2.001	2.3e-05	-3.1868	9e-06	-2.8452	0.002102	-2.4764	0.001958	-1.2028	0.002016	-2.1323	0.000949	-3.1414	0.002643	-2.2712	0.002281	-2.8338	0.000588	-2.3138	0.002168
RVBD1432:RVBD1432	RVBD1432	RVBD1432	NonEssential	-2.3273	8e-06	-2.395	9e-06	-2.1136	9e-06	-3.0721	8e-06	-2.0695	1e-05	-1.065	0.000768	-1.0895	0.001341	-2.8198	0.000163	-2.3357	9e-06	-2.3138	8e-06
RVBD2603c:RVBD2603c	RVBD2603c	RVBD2603c	Essential	-2.3756	0.000227	-3.4703	0.000644	-1.2014	0.025492	-2.7819	0.001815	-1.5775	0.013912	-1.0288	0.005232	-2.3479	0.00916	-1.5155	0.000482	-2.6836	0.01542	-2.3084	0.009367
RVBD0588:yrbE2B	RVBD0588	yrbE2B	NonEssential	-1.7744	0.00034	-3.4998	9e-06	-1.8584	0.000369	-2.6041	2.2e-05	-3.2545	0.004957	-1.8372	0.007989	-1.9942	0.000397	-2.148	0.002007	-2.1814	0.000526	-2.3049	0.000987
RVBD0873:fadE10	RVBD0873	fadE10	NonEssential	-0.70659	0.324246	-0.68973	0.507338	0.0070068	0.446933	-0.75172	0.084686	-0.79266	0.017408	-1.2718	0.192122	-0.59535	0.495294	-1.7063	0.021364	-1.4076	0.452387	-2.2989	0.215381
RVBD0951:sucC	RVBD0951	sucC	Essential	-3.5105	5.3e-05	-2.256	9e-06	-4.1143	9e-06	-2.69	8e-06	-1.8817	6.6e-05	-2.5763	1e-05	-3.6615	0.000332	-3.1575	9e-06	-3.6678	0.000513	-2.298	8e-06
RVBD1089A:celA2a	RVBD1089A	celA2a	NonEssential	-3.561	0.010659	-6.4976	0.032835	-2.3258	0.001311	-1.6182	0.048506	-1.2399	0.286548	-1.6349	0.118869	-2.443	0.089302	0	0.806297	-2.8814	0.095415	-2.2955	0.011657
RVBD3265c:wbbL1	RVBD3265c	wbbL1	Essential	-3.2422	8e-06	-2.1497	9e-06	-4.2995	9e-06	-3.5143	8e-06	-2.0265	1e-05	-2.5525	1e-05	-3.2683	1.1e-05	-2.132	0.000714	-2.0492	9e-06	-2.2923	0.000218
RVBD2140c:TB18.6	RVBD2140c	TB18.6	NonEssential	-1.603	0.14644	-4.3	0.022513	0.3684	0.187798	-0.95959	0.003726	-0.72031	0.089456	-1.8824	0.145085	-1.0278	0.708438	-1.0398	0.068379	-0.50557	0.828349	-2.2902	0.191621
RVBD3603c:RVBD3603c	RVBD3603c	RVBD3603c	Essential	-1.8922	0.060306	-4.4714	0.029515	-0.11144	0.187798	-1.0791	0.014314	-1.4854	0.249246	-1.2033	0.013953	-1.1981	0.548261	-0.52757	0.79009	-1.6514	0.256413	-2.2885	0.027941
RVBD3100c:smpB	RVBD3100c	smpB	Essential	-2.2059	8e-06	-1.7103	0.001091	-3.2668	0.000358	-2.2941	0.002347	-2.4553	1e-05	-1.3971	0.000582	-2.4128	1.1e-05	-3.1085	9e-06	-4.3853	4.4e-05	-2.284	8e-06
RVBD0377:RVBD0377	RVBD0377	RVBD0377	NonEssential	-3.3662	8e-06	-2.3475	4e-05	-2.4232	2.4e-05	-1.9081	8e-06	-2.0658	2.9e-05	-2.491	1e-05	-1.892	4.9e-05	-2.4843	9e-06	-2.1865	0.0041	-2.2834	0.000458
RVBD3335c:RVBD3335c	RVBD3335c	RVBD3335c	NonEssential	0	0.888872	-0.78994	0.502044	-0.39766	0.401744	-0.25994	0.360569	-1.1981	0.249246	-1.0462	0.443036	-0.60535	0.600333	-0.85263	0.235078	-0.70479	0.283745	-2.2822	0.197887
RVBD1240:mdh	RVBD1240	mdh	Essential	-2.176	0.000147	-1.7423	7e-05	-2.3587	9e-06	-2.591	8e-06	-2.0993	1e-05	-1.9626	0.025857	-1.3742	0.007796	-1.7166	0.001018	-2.3637	9e-06	-2.2807	8e-06
RVBD2726c:dapF	RVBD2726c	dapF	Essential	-3.1396	0.001064	-2.4044	0.00018	-2.4764	0.00022	-1.4601	0.000965	-1.0412	0.001209	-1.1755	0.047405	-1.3633	0.023949	-2.1641	0.002096	-1.5109	0.029147	-2.2781	0.000218
RVBD0035:fadD34	RVBD0035	fadD34	NonEssential	-1.846	0.03709	-1.21	0.087661	-0.51195	0.215048	-1.264	0.002138	-1.2864	0.181844	-1.066	0.080875	-1.6114	0.644579	-1.8356	0.004554	-0.78395	0.284865	-2.2762	0.215381
RVBD2404c:lepA	RVBD2404c	lepA	NonEssential	-1.2297	0.006807	-2.4031	0.072792	-0.27454	0.163055	0.18468	0.192519	-1.518	0.346196	-1.7876	0.317156	-3.2026	0.224485	-3.1077	0.103348	-2.5698	0.19763	-2.275	0.204269
RVBD2475c:RVBD2475c	RVBD2475c	RVBD2475c	NonEssential	-1.834	0.149889	-0.82692	0.041872	-0.29044	0.194905	-0.49867	0.299745	0	0.807824	-0.96339	0.059179	-0.7035	0.723624	-1.2782	7.5e-05	-1.408	0.004271	-2.2732	0.00019
RVBD3340:metC	RVBD3340	metC	Essential	-2.3929	0.000991	-2.9062	2.5e-05	-3.7567	9e-06	-2.0618	8e-06	-2.61	9.9e-05	-2.3699	2.9e-05	-2.2782	0.000212	-3.1108	0.000764	-4.6109	9e-06	-2.2696	8e-06
RVBD3294c:RVBD3294c	RVBD3294c	RVBD3294c	NonEssential	-1.3894	0.041339	-1.6862	0.071955	-0.48925	0.185738	-0.69818	0.130446	-0.85335	0.03764	-1.5556	0.409152	0	0.931783	-1.4131	0.023861	-0.67847	0.329289	-2.2678	0.122271
RVBD2926c:RVBD2926c	RVBD2926c	RVBD2926c	Essential	-4.1679	8e-06	-3.4759	0.000716	-4.432	9e-06	-3.4752	8e-06	-3.5368	8.3e-05	-2.0547	0.002394	-2.3065	1.1e-05	-2.8765	0.000819	-3.1405	0.002376	-2.2656	0.000589
RVBD0963c:RVBD0963c	RVBD0963c	RVBD0963c	NonEssential	-3.4241	0.12668	-1.8251	0.017283	-1.5831	0.00803	-0.80333	0.076839	-2.3084	0.157673	-3.0121	0.049766	-5.4155	0.113637	-0.69101	0.088891	-1.7218	0.023239	-2.2604	0.122271
RVBD2781c:RVBD2781c	RVBD2781c	RVBD2781c	NonEssential	-1.7675	0.388655	-1.4563	0.015255	-0.55113	0.215048	-0.40232	0.078892	-1.7261	0.059014	-0.74972	0.375251	-2.0919	0.331646	-2.2045	0.028867	-1.0844	0.085777	-2.2601	0.0229
RVBD3816c:RVBD3816c	RVBD3816c	RVBD3816c	NonEssential	-1.2905	0.010766	-1.1783	0.07136	-1.3777	0.003786	-0.32859	0.060524	-0.99322	0.006748	-1.8639	0.031065	-1.5946	0.309111	-1.1951	0.097415	-2.1415	0.003617	-2.2599	0.069317
RVBD0414c:thiE	RVBD0414c	thiE	NonEssential	-4.1124	8e-06	-0.98161	0.201417	-3.8537	0.024977	-4.0035	0.009008	-2.3077	0.021914	-1.7027	0.077603	-2.5743	0.024239	-2.8059	0.010967	-2.9023	0.031374	-2.2579	0.010344
RVBD2535c:pepQ	RVBD2535c	pepQ	NonEssential	-1.1582	0.01647	-0.81978	0.000804	-1.6263	2.4e-05	-1.2685	0.000804	-3.2989	0.048501	-0.92313	0.047405	-1.62	0.001116	-1.4008	9e-06	-0.78581	0.007644	-2.2525	0.122271
RVBD1379:pyrR	RVBD1379	pyrR	Essential	-2.8514	8e-06	-3.8614	9e-06	-3.883	9e-06	-2.4376	8e-06	-3.6345	1e-05	-3.1359	1e-05	-2.6599	1.1e-05	-2.5438	9e-06	-3.7398	9e-06	-2.2518	8e-06
RVBD1656:argF	RVBD1656	argF	Essential	-1.7676	8e-06	-2.0612	9e-06	-2.1906	2.4e-05	-2.0272	8e-06	-1.8964	9.9e-05	-1.5025	1e-05	-1.1344	0.000466	-2.4977	2.6e-05	-2.2452	0.000342	-2.2456	8e-06
RVBD3719:RVBD3719	RVBD3719	RVBD3719	NonEssential	-0.84306	0.03709	-1.353	0.03105	-1.2036	0.019377	-0.85352	0.076839	-3.2725	0.019333	-2.1176	0.084554	-1.0559	0.083413	-2.5248	0.002281	-1.2211	9e-06	-2.2453	0.099922
RVBD1385:pyrF	RVBD1385	pyrF	Essential	-1.5306	0.021122	-1.7404	0.003404	-2.469	0.001735	-2.151	0.00013	-2.0428	1e-05	-2.5244	0.000165	-2.6689	0.000777	-1.8922	0.002443	-2.1573	0.001737	-2.2405	8.5e-05
RVBD1459c:RVBD1459c	RVBD1459c	RVBD1459c	Essential	-2.2488	8e-06	-2.9313	9e-06	-2.3201	0.00022	-2.3334	8e-06	-0.91348	8.3e-05	-1.3476	0.000306	-1.6769	0.000777	-3.4757	9e-06	-2.4397	0.000588	-2.2401	8e-06
RVBD3560c:fadE30	RVBD3560c	fadE30	NonEssential	-1.9546	0.000709	-4.3331	0.000644	-0.2466	0.194905	-0.96884	0.065199	-2.4467	0.052069	-2.19	0.067761	-1.8984	0.008409	-3.3524	0.004879	-3.2472	0.001664	-2.2326	8e-06
RVBD3215:entC	RVBD3215	entC	Essential	-1.3183	0.053377	-1.8197	0.350709	-0.18994	0.404837	-0.44231	0.231318	-3.7687	0.129058	-4.9515	0.002822	-1.0508	0.156669	-1.8769	0.122058	-1.2335	0.617468	-2.2309	0.071766
RVBD3017c:esxQ	RVBD3017c	esxQ	NonEssential	-4.6448	0.068071	-1.4383	0.093195	0.0079571	0.135935	-0.092852	0.494892	-0.61257	0.747217	-0.32702	0.706726	-3.0416	0.309111	-1.19	0.365061	-0.72332	0.874816	-2.2302	0.072205
RVBD3753c:RVBD3753c	RVBD3753c	RVBD3753c	Essential	-3.993	8e-06	-4.4919	9e-06	-5.0738	9e-06	-2.9805	8e-06	-2.2126	1e-05	-2.8442	1e-05	-2.2149	0.000332	-2.3687	4.2e-05	-2.6803	2.7e-05	-2.2285	2.4e-05
RVBD2162c:PE-PGRS38	RVBD2162c	PE-PGRS38	NonEssential	-0.86541	0.068071	-6.4225	0.069334	-0.10581	0.098108	-1.458	0.001779	-1.0449	0.542436	-2.8346	0.028783	-2.6035	0.011762	-2.3617	0.04992	-3.0138	0.031374	-2.2237	0.023767
RVBD3916c:RVBD3916c	RVBD3916c	RVBD3916c	Essential	-2.2322	0.002827	-2.9776	8.4e-05	-1.8304	0.007955	-1.8007	8e-06	-2.3186	0.029342	-3.0724	0.060077	-2.8281	0.010456	-1.6578	0.030048	-2.2552	0.020531	-2.2218	0.003852
RVBD3835:RVBD3835	RVBD3835	RVBD3835	NonEssential	-2.0726	0.004789	-3.4153	0.000126	-1.7981	3.8e-05	-2.2574	8e-06	-2.2346	0.000335	-1.6537	1e-05	-2.1256	3e-05	-1.5191	0.162933	-3.4413	0.002589	-2.2163	8e-06
RVBD1054:RVBD1054	RVBD1054	RVBD1054	NonEssential	-1.0578	0.170455	-1.1326	0.072792	-0.66828	0.109861	-0.46031	0.148252	-1.5311	0.218752	-0.64888	0.001472	-2.5471	0.309111	-1.4661	0.101514	-1.2832	0.000372	-2.215	0.225318
RVBD2701c:suhB	RVBD2701c	suhB	NonEssential	-1.8407	0.042717	-2.178	0.104808	-1.151	0.063701	-0.49848	0.148252	-0.83665	0.017408	-0.85048	0.581099	-1.5637	0.540621	-1.1413	0.033041	-2.0257	0.009278	-2.212	0.238077
RVBD3843c:RVBD3843c	RVBD3843c	RVBD3843c	NonEssential	0	0.829858	0	0.564583	-0.69698	0.071227	-0.55494	0.144212	-2.993	0.004568	-2.241	0.145039	-0.97175	0.397342	-1.3314	0.417297	-1.8589	0.403462	-2.2107	0.089682
RVBD0949:uvrD1	RVBD0949	uvrD1	Essential	-3.1515	8e-06	-2.8035	9e-06	-3.1213	9e-06	-2.8189	8e-06	-1.7996	0.002168	-1.5116	2.9e-05	-2.0566	1.1e-05	-2.6164	9e-06	-2.2664	9e-06	-2.2106	8e-06
RVBD3733c:RVBD3733c	RVBD3733c	RVBD3733c	NonEssential	-0.77677	0.01415	-1.29	0.068427	-0.63002	0.127935	-0.88076	0.073679	-1.4504	0.512939	-0.7288	0.30567	-2.4252	0.233888	-1.3186	0.056231	-1.8526	0.127732	-2.2061	0.225318
RVBD3313c:add	RVBD3313c	add	NonEssential	-3.3385	0.011978	-3.6669	0.013419	-0.71814	0.066305	0.27294	0.058412	-1.1406	0.328218	-1.6937	0.145085	-3.8962	0.083026	-1.8697	0.174687	-2.5469	0.12964	-2.2057	0.050828
RVBD3898c:RVBD3898c	RVBD3898c	RVBD3898c	NonEssential	-3.7977	0.007654	-2.7699	0.00512	-2.404	0.003461	-0.055066	0.00426	-1.8883	0.082323	-1.6683	0.060077	-0.90455	0.153913	-2.859	0.002064	-1.5382	0.009397	-2.1927	0.001512
RVBD1458c:RVBD1458c	RVBD1458c	RVBD1458c	NonEssential	-1.2184	0.006457	-1.1269	0.071955	-1.7491	0.004167	-0.91717	0.00426	-2.1068	0.007385	-1.2931	0.000165	-0.80918	0.164426	-2.0961	9e-06	-2.3447	9e-06	-2.1925	0.000884
RVBD3210c:RVBD3210c	RVBD3210c	RVBD3210c	NonEssential	-3.6041	8e-06	-2.7099	9e-06	-3.0238	2.4e-05	-2.6459	8e-06	-1.9294	1e-05	-2.3966	4.7e-05	-1.9833	0.000212	-2.1554	4.2e-05	-2.6313	9e-06	-2.1921	0.000333
RVBD3062:ligB	RVBD3062	ligB	NonEssential	-1.0732	0.132291	-2.4832	0.092801	0.21449	0.916231	-0.17734	0.850696	-0.88576	0.120714	0	0.791368	-0.77951	0.712852	-1.6924	0.287445	-0.66231	0.19763	-2.1907	0.204269
RVBD0507:mmpL2	RVBD0507	mmpL2	NonEssential	-2.9536	0.02401	-1.8168	0.00512	-1.0142	0.066305	-1.3808	0.006896	-1.2838	0.175394	-1.0303	0.098295	-2.62	0.199483	-2.331	0.00876	-2.2968	0.005526	-2.1895	0.00607
RVBD3036c:TB22.2	RVBD3036c	TB22.2	NonEssential	-1.9155	0.000649	-1.6061	0.001801	-0.67091	0.015267	-0.74322	0.005473	-1.0659	0.009713	-1.4913	0.032243	-2.1178	0.205086	-2.1677	0.028552	-2.3104	0.206436	-2.1891	0.073885
RVBD0195:RVBD0195	RVBD0195	RVBD0195	NonEssential	-2.0008	0.010542	-1.9256	0.008736	-0.87865	0.066305	-0.14946	0.099099	-2.2292	0.073376	-2.2176	0.080875	-0.92794	0.162111	-0.80748	0.028552	-1.1114	0.012726	-2.1878	0.088425
RVBD1469:ctpD	RVBD1469	ctpD	NonEssential	-2.751	0.053875	-0.60597	0.10072	-0.30768	0.378666	-0.25296	0.213862	-1.2199	0.262684	-0.89414	0.034092	-2.4816	0.089302	-0.94977	0.056231	-1.729	0.123683	-2.1836	0.238077
RVBD0776c:RVBD0776c	RVBD0776c	RVBD0776c	NonEssential	-1.1454	0.07038	-1.5835	0.293239	-0.40281	0.185738	0.062029	0.089101	-1.7658	0.048501	-2.0057	0.116771	-2.6358	0.089302	-0.36855	0.842387	-1.036	0.578286	-2.1827	0.071039
RVBD1657:argR	RVBD1657	argR	Essential	-1.3268	0.032372	-1.3085	0.005817	-0.98137	0.066305	-0.81106	0.069572	-0.97352	0.009312	-1.5582	8.2e-05	-1.0861	0.00812	-1.6815	0.050499	-0.93564	0.082892	-2.1825	0.056066
RVBD1500:RVBD1500	RVBD1500	RVBD1500	NonEssential	-5.1397	0.001168	-6.0183	0.000984	-0.14162	0.116952	-1.1074	0.02407	-2.0025	0.286548	-2.1886	0.060077	-0.67952	0.185929	-2.2142	0.028867	-2.7905	0.106282	-2.1822	0.033816
RVBD3737:RVBD3737	RVBD3737	RVBD3737	NonEssential	-1.0872	0.03128	-1.6672	0.016955	-0.21795	0.234798	-0.65406	0.019017	-0.77815	0.074978	-1.4244	0.005232	-0.86921	0.156669	-1.5373	0.447557	-1.8193	0.146961	-2.1812	0.083001
RVBD0842:RVBD0842	RVBD0842	RVBD0842	NonEssential	-2.3604	0.001948	-2.7209	0.002091	-2.0374	0.004073	-1.3283	0.012445	-1.3297	0.022188	-1.5702	0.060077	-0.90388	0.275143	-2.8344	0.002821	-0.789	0.03051	-2.169	0.025983
RVBD3792:RVBD3792	RVBD3792	RVBD3792	Essential	-4.3532	8e-06	-2.8268	0.000126	-3.7901	9e-06	-3.8823	8e-06	-2.2591	1e-05	-2.3603	8.2e-05	-2.1916	0.009249	-2.6949	0.00174	-2.9161	0.001814	-2.1673	0.0001
RVBD0231:fadE4	RVBD0231	fadE4	NonEssential	-1.9191	0.008506	-1.3764	0.069334	-2.2481	3.8e-05	-2.2357	0.002233	-1.4771	0.231282	-2.3557	0.000228	-1.6337	0.03929	-3.4503	2.6e-05	-2.3874	0.006378	-2.1638	0.033816
RVBD1890c:RVBD1890c	RVBD1890c	RVBD1890c	NonEssential	-1.1829	0.032372	-1.3743	0.276102	-0.39255	0.294988	-1.75	0.004692	-3.3277	0.17268	-0.68255	0.604293	-0.93052	0.338812	-0.99983	0.345502	-3.327	0.182032	-2.1635	0.027941
RVBD0642c:mmaA4	RVBD0642c	mmaA4	NonEssential	-3.367	8e-06	-1.5094	0.000126	-2.0408	9e-06	-2.3579	8e-06	-2.0374	9.9e-05	-2.5344	0.002394	-0.91213	0.483523	-0.99662	0.138459	-1.7041	0.071362	-2.1628	7e-05
RVBD3555c:RVBD3555c	RVBD3555c	RVBD3555c	NonEssential	-1.0587	0.149889	-1.767	0.002702	-0.11994	0.234798	-0.21743	0.459176	-2.236	0.03583	-1.3929	0.386523	-0.98419	0.400952	-1.071	0.002096	-1.0531	0.0142	-2.1627	0.122271
RVBD3660c:RVBD3660c	RVBD3660c	RVBD3660c	NonEssential	-1.2308	0.14644	-0.91174	0.101301	-0.0773	0.652925	-0.67102	0.061216	-1.2	0.257865	-1.8364	0.198087	-0.81419	0.436269	-1.4948	0.694992	-0.89988	0.72095	-2.1615	0.131058
RVBD0442c:PPE10	RVBD0442c	PPE10	NonEssential	-4.7084	0.032372	-3.5492	0.03047	-0.37993	0.185738	-0.47786	0.078892	-2.2029	0.222757	-5.041	0.032243	-0.98868	0.145142	-3.5064	0.002788	-3.6778	0.044668	-2.1599	0.161817
RVBD2842c:RVBD2842c	RVBD2842c	RVBD2842c	Essential	-1.974	8e-06	-2.101	2.5e-05	-2.8442	9e-06	-3.0965	8e-06	-2.9435	1e-05	-1.756	1e-05	-2.6401	1.1e-05	-2.1522	9e-06	-2.2769	9e-06	-2.1583	8e-06
RVBD1708:RVBD1708	RVBD1708	RVBD1708	Essential	-3.8305	8e-06	-2.9332	9e-06	-3.559	9e-06	-3.0149	8e-06	-2.4219	0.000782	-2.3347	1e-05	-1.8253	0.000316	-2.1152	0.000482	-3.4298	0.000588	-2.1559	8e-06
RVBD2606c:RVBD2606c	RVBD2606c	RVBD2606c	NonEssential	-7.1013	0.016073	-2.5066	0.101301	-0.27871	0.265971	-0.017645	0.285937	0	0.88083	0	0.91366	-1.0853	0.497419	-1.3642	0.164313	-1.1774	0.343284	-2.1547	0.072205
RVBD2915c:RVBD2915c	RVBD2915c	RVBD2915c	NonEssential	-2.2905	0.060306	-3.4671	0.071955	-0.56435	0.193226	-0.081496	0.023791	0	0.949117	-0.90585	0.360166	-0.96773	0.709808	-2.0226	0.033041	-0.79065	0.084441	-2.1538	0.033816
RVBD1659:argH	RVBD1659	argH	Essential	-2.3542	0.001052	-3.0869	0.003846	-3.8027	0.000512	-1.3752	8e-06	-3.5884	0.022188	-1.4791	8.2e-05	-3.8789	0.009881	-4.3873	0.001801	-5.4362	0.002098	-2.1492	8e-06
RVBD0433:RVBD0433	RVBD0433	RVBD0433	NonEssential	-2.5758	0.053875	-2.153	0.12397	-0.25768	0.116952	-0.66597	0.063401	-1.7948	0.19146	-2.3422	0.059179	-2.0992	0.090333	-0.79396	0.389051	-1.3781	0.343284	-2.1463	0.133218
RVBD2925c:rnc	RVBD2925c	rnc	Essential	-3.702	8e-06	-4.4586	9e-06	-4.6306	9e-06	-3.1892	8e-06	-1.5815	0.008173	-1.8095	0.005734	-2.5653	0.028814	-3.5662	9e-06	-3.2528	0.000632	-2.1431	8e-06
RVBD1375:RVBD1375	RVBD1375	RVBD1375	NonEssential	-0.76566	0.03128	-2.5727	0.042994	-2.0857	0.003703	-0.76636	0.015664	-0.77184	0.031988	-1.4613	0.017841	-2.2146	0.143683	-2.3437	0.007132	-1.2424	0.004603	-2.1414	0.076441
RVBD1662:pks8	RVBD1662	pks8	NonEssential	-1.7282	0.007293	-1.822	0.000648	-1.3388	0.024977	-2.3193	0.002138	-1.3714	0.029092	-1.955	1e-05	-1.3204	0.028815	-2.0956	0.008277	-2.4528	0.001538	-2.1345	0.031879
RVBD3573c:fadE34	RVBD3573c	fadE34	NonEssential	-3.2726	0.001168	-2.2137	0.003995	-1.5499	0.010939	-0.90522	0.024409	-1.5675	0.031988	-1.8363	0.060077	-2.6833	0.008672	-4.2611	0.000725	-1.8714	0.000487	-2.1342	0.062902
RVBD2979c:RVBD2979c	RVBD2979c	RVBD2979c	Essential	-2.5575	8e-06	-2.012	7e-05	-3.1016	3.8e-05	-2.7015	8e-06	-1.7451	6.6e-05	-1.5663	0.016575	-2.4276	1.1e-05	-3.3802	9e-06	-2.5742	9e-06	-2.1335	8e-06
RVBD1100:RVBD1100	RVBD1100	RVBD1100	NonEssential	-2.0683	0.000981	-2.1448	9e-06	-1.6593	0.00022	-1.6231	8e-06	-1.6798	9.9e-05	-1.4857	8.2e-05	-1.447	1.1e-05	-2.3492	0.000133	-3.7154	9e-06	-2.1285	8e-06
RVBD2169c:RVBD2169c	RVBD2169c	RVBD2169c	NonEssential	-3.2337	8e-06	-3.9817	9e-06	-2.059	9e-06	-2.8657	0.001815	-2.4106	9.9e-05	-2.376	1e-05	-1.9409	1.1e-05	-2.3091	0.002007	-1.799	0.031374	-2.1271	0.00026
RVBD2308:RVBD2308	RVBD2308	RVBD2308	NonEssential	-3.6809	0.017332	-6.7019	0.042994	-0.51315	0.294098	-1.1084	0.058412	-0.68358	0.586521	-2.5359	0.077603	-3.1015	0.136137	-0.5801	0.133629	-2.0913	0.002377	-2.1257	0.182871
RVBD0548c:menB	RVBD0548c	menB	Essential	-2.3313	8e-06	-3.297	9e-06	-3.9327	9e-06	-3.8433	8e-06	-1.8981	0.000115	-2.3258	0.000115	-1.9676	0.000481	-2.842	4.2e-05	-2.7865	9e-06	-2.1232	8e-06
RVBD1400c:lipI	RVBD1400c	lipI	NonEssential	-1.3558	0.001422	-0.64537	0.17344	-1.9631	0.003606	-0.84598	0.058412	-2.8444	0.007086	-2.4974	9.8e-05	-2.0218	0.131088	-2.4902	0.013831	-1.1306	0.082965	-2.1217	0.025264
RVBD0757:phoP	RVBD0757	phoP	Essential	-1.9529	0.072603	-2.2663	0.004637	-2.1001	0.000358	-1.0514	0.000836	-1.0442	0.305845	-0.86829	0.207388	-1.0514	0.649352	-2.8057	9e-06	-1.6398	0.006838	-2.1211	8e-06
RVBD1125:RVBD1125	RVBD1125	RVBD1125	NonEssential	-2.4307	0.060306	-1.8522	0.000139	0.31048	0.197141	-0.53647	0.089101	-0.68836	0.120714	-1.2889	0.048744	-0.93497	0.156669	-1.6401	0.113435	-1.3128	0.487122	-2.1181	0.031879
RVBD2668:RVBD2668	RVBD2668	RVBD2668	NonEssential	-2.5625	0.042717	-4.8636	0.019739	-1.2021	0.026215	-1.7144	8e-06	-2.7005	0.068133	-1.6072	0.042098	-1.808	0.143683	-1.8822	0.378067	-2.1432	0.184625	-2.1176	0.258025
RVBD2340c:PE-PGRS39	RVBD2340c	PE-PGRS39	NonEssential	-1.3336	0.017332	-1.1706	0.004315	-0.23663	0.176496	-0.57543	0.058412	-1.1149	0.216519	-2.0739	0.00596	-0.84422	0.210778	-1.2701	0.014718	-2.3275	0.184625	-2.1175	0.028808
RVBD3505:fadE27	RVBD3505	fadE27	NonEssential	-0.64147	0.624771	-0.6542	0.680006	0.44924	0.975832	-0.57501	0.4254	-1.4153	0.135499	-1.0196	0.375251	0	0.976299	-1.6768	0.054735	-1.0781	0.284865	-2.1132	0.258025
RVBD2721c:RVBD2721c	RVBD2721c	RVBD2721c	NonEssential	-2.5211	5.3e-05	-2.7746	5.5e-05	-3.272	0.001393	-2.5192	0.000804	-2.1777	0.005503	-2.441	0.000165	-2.3956	0.000229	-2.8772	4.2e-05	-3.3249	9e-06	-2.1108	0.001277
RVBD2530A:RVBD2530A	RVBD2530A	RVBD2530A	NonEssential	-0.92032	0.089429	-1.128	0.101301	-0.32239	0.176496	-1.0665	0.059437	-0.7418	0.074978	-2.3541	0.204621	-0.66034	0.803773	-1.4333	0.061746	-2.1505	0.044668	-2.1095	0.04158
RVBD1206:fadD6	RVBD1206	fadD6	NonEssential	-1.5411	0.333314	-1.3584	0.042994	-0.95983	0.066305	-0.75219	0.109671	-2.086	0.040512	-1.4801	0.021438	-0.99589	0.742957	-2.6501	0.025896	-2.2534	0.077326	-2.1061	0.033816
RVBD0426c:RVBD0426c	RVBD0426c	RVBD0426c	NonEssential	-1.4871	0.000624	-1.9766	0.002221	-1.2481	0.060589	-0.823	0.05754	-1.6035	0.120714	-0.69679	0.341642	-1.1395	0.436269	-1.7163	0.035257	-1.458	0.060425	-2.1056	0.08784
RVBD1328:glgP	RVBD1328	glgP	NonEssential	-2.3904	0.016073	-1.4826	0.101301	-2.2411	0.003557	-1.5764	0.003453	-1.5847	0.071804	-1.3556	1e-05	-1.4303	0.060994	-1.4837	0.030585	-2.346	0.009281	-2.1055	0.002783
RVBD0473:RVBD0473	RVBD0473	RVBD0473	NonEssential	-1.9557	0.077796	-2.2292	0.072792	-1.8469	0.00352	-0.62828	0.061216	-1.518	0.448192	-2.3991	0.218328	-1.6194	0.011297	-3.8361	0.012773	-1.4216	0.112478	-2.1048	0.004369
RVBD3311:RVBD3311	RVBD3311	RVBD3311	NonEssential	-1.3593	0.441479	0	0.774069	-0.59359	0.146818	-0.26761	0.252401	-1.3341	0.000115	-1.6493	0.027108	-0.63926	0.006706	-0.65353	0.335242	-0.51493	0.72095	-2.1047	0.262768
RVBD1248c:kgd	RVBD1248c	kgd	NonEssential	-2.7099	3.8e-05	-2.8905	5.5e-05	-1.2291	0.003606	-0.99219	0.000142	-1.8192	1e-05	-1.4948	0.026187	-1.5863	0.001116	-2.3132	0.002742	-1.4916	0.000958	-2.1028	2.4e-05
RVBD3908:RVBD3908	RVBD3908	RVBD3908	Essential	-3.1331	8e-06	-3.6171	9e-06	-2.2311	0.00022	-2.7212	8e-06	-1.6501	0.000132	-2.8383	1e-05	-2.9786	0.000746	-2.513	0.005077	-2.5002	4.4e-05	-2.1027	7e-05
RVBD0220:lipC	RVBD0220	lipC	NonEssential	-1.97	0.008506	-1.2858	0.042994	-1.2874	0.025492	-0.61173	0.02407	-1.0858	0.016856	-1.637	0.012046	-2.535	0.309111	-2.4352	0.019424	-1.7136	0.029586	-2.1008	0.00459
RVBD1060:RVBD1060	RVBD1060	RVBD1060	NonEssential	-3.9163	0.099017	-2.2486	0.12397	-0.24819	0.187496	0.070288	0.309266	-0.70564	0.739358	-2.5506	0.220014	-1.0106	0.343665	0	0.959838	-1.7641	0.182032	-2.0998	0.161817
RVBD0200:RVBD0200	RVBD0200	RVBD0200	NonEssential	-1.7949	0.001312	-1.7734	0.027567	-1.1436	0.007955	-0.99639	0.002138	-1.323	0.009713	-1.7225	0.004454	-1.8892	0.016416	-2.418	0.028552	-1.1058	0.330322	-2.0974	0.009736
RVBD3648c:cspA	RVBD3648c	cspA	NonEssential	-1.5605	0.006807	-1.5998	0.000193	-1.8586	0.000358	-1.9948	8e-06	-1.7457	0.038327	-1.5128	0.094208	-0.94665	0.333333	-1.465	0.052186	-2.4698	0.000305	-2.0954	8e-06
RVBD2486:echA14	RVBD2486	echA14	NonEssential	0	0.824991	-1.1039	0.544795	-0.12345	0.38628	-0.81424	0.076839	-0.81044	0.648732	-1.7937	0.052132	0	0.931783	-0.64547	0.846699	-1.0738	0.694628	-2.0953	0.262768
RVBD2253:RVBD2253	RVBD2253	RVBD2253	NonEssential	-2.4771	0.249299	-0.60563	0.484135	-0.036171	0.294098	-0.31193	0.494892	-2.1523	0.351927	-2.2662	0.112223	-2.1365	0.127375	-2.1361	0.16704	-1.7899	0.322959	-2.0926	0.258025
RVBD1492:mutA	RVBD1492	mutA	NonEssential	-0.93648	0.103409	-1.2845	0.016955	-0.0303	0.066305	0.63771	0.149807	-2.3382	0.045339	-0.88713	0.005655	-1.306	0.093567	-2.3744	0.002821	-1.6063	0.036325	-2.0925	0.068173
RVBD1048c:RVBD1048c	RVBD1048c	RVBD1048c	NonEssential	-2.0494	0.290406	-2.6681	0.101301	-0.15358	0.779283	-0.50939	0.340667	-1.2097	0.579448	-4.4503	0.077603	-2.6753	0.251853	-0.85577	0.526059	0	0.8901	-2.0913	0.04158
RVBD2852c:mqo	RVBD2852c	mqo	NonEssential	-2.3644	0.021122	-2.8711	0.023338	0.13147	0.187798	0.32676	0.148252	-1.747	0.154678	-1.436	0.060077	-1.0339	0.385052	-2.5187	0.028552	-2.4039	0.040281	-2.0887	0.238077
RVBD0358:RVBD0358	RVBD0358	RVBD0358	NonEssential	-3.7008	2.3e-05	-3.8295	0.00581	-1.4741	0.013057	-2.6529	0.006809	-3.0985	0.030748	-2.2319	0.029519	-2.9021	0.076876	-4.6934	9e-06	-3.5964	6.1e-05	-2.0874	0.002655
RVBD1129c:RVBD1129c	RVBD1129c	RVBD1129c	NonEssential	-3.0809	8e-06	-1.9636	2.5e-05	-2.4477	9e-06	-3.3207	8e-06	-1.9881	1e-05	-0.97048	0.305281	-1.8386	0.041579	-2.0089	0.000369	-2.1859	0.020509	-2.0848	8e-06
RVBD1098c:fumC	RVBD1098c	fumC	Essential	-2.2533	8e-06	-2.7082	7e-05	-2.8928	9e-06	-2.4906	8e-06	-3.1154	1e-05	-2.2811	1e-05	-3.2977	3e-05	-2.8364	9e-06	-3.4225	9e-06	-2.0836	8e-06
RVBD1854c:ndh	RVBD1854c	ndh	Essential	-1.8532	0.000136	-2.9219	9e-06	-1.737	2.4e-05	-2.0885	8e-06	-2.684	0.065055	-2.2792	0.305281	-3.3423	0.31627	-2.7918	9e-06	-2.8876	9e-06	-2.0821	8e-06
RVBD1716:RVBD1716	RVBD1716	RVBD1716	NonEssential	-2.4978	0.048818	-1.0873	0.07136	-0.66497	0.171733	-0.41967	0.128755	-1.5743	0.103929	-0.69564	0.139707	-0.79634	0.596246	-2.4177	0.071766	-2.3204	0.063075	-2.0802	0.254266
RVBD1813c:RVBD1813c	RVBD1813c	RVBD1813c	NonEssential	-1.3818	0.441479	-1.1524	0.093195	-0.1308	0.779283	0.18843	0.231318	-0.8635	0.446522	-1.3232	0.443036	-1.171	0.702861	-0.80781	0.16704	-1.0494	0.411462	-2.0783	0.258025
RVBD0997:RVBD0997	RVBD0997	RVBD0997	NonEssential	-2.2976	0.03204	-2.73	0.015255	-0.83456	0.025835	-0.29088	0.024409	-3.6232	0.166284	-1.189	0.005655	-1.0279	0.136137	-2.3585	0.219509	-2.7058	0.125976	-2.0698	0.00459
RVBD2677c:hemY	RVBD2677c	hemY	Essential	-2.3934	0.002827	-2.1743	0.001801	-2.295	0.000537	-1.2046	0.001251	-1.4257	0.249246	-1.3166	0.145085	-1.2492	0.14606	-1.6714	0.002281	-2.0896	0.085777	-2.0695	0.04158
RVBD3008:RVBD3008	RVBD3008	RVBD3008	NonEssential	0	0.82213	0	0.821612	-0.037024	0.48255	-0.49937	0.340667	-0.55013	0.749013	-1.3342	0.476333	-0.57119	0.810051	-1.1589	0.620858	-1.4995	0.070679	-2.067	0.262768
RVBD3468c:RVBD3468c	RVBD3468c	RVBD3468c	NonEssential	-1.6246	0.006109	-1.7777	0.000694	-0.34686	0.193226	0.25189	0.109671	-1.7356	0.073376	-1.0276	0.060752	-1.3114	0.001663	-1.4915	0.047677	-3.3632	0.009278	-2.065	0.165221
RVBD3914:trxC	RVBD3914	trxC	Essential	-1.7522	0.015995	-1.8202	0.002091	-2.1193	0.003606	-2.381	0.000221	-1.8869	0.000132	-2.9167	0.000804	-2.2848	0.004747	-2.4616	0.004879	-4.8931	9e-06	-2.0644	0.000246
RVBD0429c:def	RVBD0429c	def	Essential	-0.81824	0.000616	-1.9927	0.004637	-1.4893	2.4e-05	-2.3672	8e-06	-0.94052	0.007086	-0.78565	0.025857	-1.1553	0.156669	-2.982	9e-06	-2.2574	0.016813	-2.0626	8e-06
RVBD2504c:scoA	RVBD2504c	scoA	NonEssential	-3.5102	0.12668	-2.3158	0.022513	-0.91663	0.066305	-0.50565	0.118992	-0.90552	0.328218	-0.9505	0.581099	-1.2352	0.309111	-1.2684	0.230951	-1.1693	0.330322	-2.0624	0.258025
RVBD3432c:gadB	RVBD3432c	gadB	NonEssential	0	0.789997	-1.0957	0.402217	0.29356	0.362311	-0.5494	0.108419	-2.1068	0.052069	-2.4934	0.100495	-0.64808	0.836649	-1.1567	0.020052	-1.6572	0.152468	-2.0604	0.266932
RVBD0472c:RVBD0472c	RVBD0472c	RVBD0472c	NonEssential	-2.5061	0.000136	-2.148	9e-06	-1.8363	0.000537	-2.0348	0.001815	-1.5589	4.8e-05	-1.6474	0.000521	-1.6273	0.002631	-1.9922	0.004123	-1.9411	0.00011	-2.0602	8e-06
RVBD0902c:prrB	RVBD0902c	prrB	Essential	-2.7745	8e-06	-3.4886	9e-06	-3.5121	9e-06	-3.5886	8e-06	-1.6217	0.009713	-2.2819	9.8e-05	-1.5115	0.024921	-2.9259	9e-06	-3.2434	9e-06	-2.0508	8e-06
RVBD2850c:RVBD2850c	RVBD2850c	RVBD2850c	NonEssential	-1.5986	0.060306	-0.69408	0.72794	-0.42602	0.294988	-0.93279	0.014314	-1.7318	0.446522	-1.9533	0.071104	-0.47231	0.870129	-0.81918	0.126618	-0.77565	0.664773	-2.0435	0.14235
RVBD3207c:RVBD3207c	RVBD3207c	RVBD3207c	NonEssential	-2.1101	2.3e-05	-1.9879	0.000644	-2.0783	0.000381	-0.86045	0.000965	-2.2377	1e-05	-1.8815	1e-05	-1.9459	0.001341	-1.6378	9e-06	-2.6816	0.007644	-2.0433	8e-06
RVBD3321c:RVBD3321c	RVBD3321c	RVBD3321c	NonEssential	-0.95872	0.266746	-1.2925	0.322263	-0.04342	0.691299	0.16074	0.076839	0	0.837191	-1.6982	0.062468	0	0.959689	0	0.941797	-0.94548	0.418814	-2.0403	0.266932
RVBD0532:PE-PGRS6	RVBD0532	PE-PGRS6	NonEssential	-2.7109	0.016934	-1.1799	0.072792	-1.2531	0.00803	-0.98267	0.019017	-0.60388	0.446522	-1.592	0.030387	-1.5523	0.271639	-1.43	0.089857	-2.2237	0.010741	-2.0363	0.072205
RVBD3641c:fic	RVBD3641c	fic	NonEssential	-1.2096	0.025127	-1.3397	0.26162	-0.99315	0.066305	0.10892	0.476472	-2.3883	0.231508	-1.4023	0.293222	-1.6152	0.356331	-1.3601	0.177326	-0.91532	0.154427	-2.0336	0.266932
RVBD3494c:mce4F	RVBD3494c	mce4F	NonEssential	-2.0517	0.107072	-0.89148	0.152692	-0.1471	0.187798	-0.30974	0.132533	-0.91797	0.075653	-0.83939	0.025857	-1.2098	0.302295	-1.7862	0.101514	-1.7051	0.01542	-2.0328	0.17077
RVBD1403c:RVBD1403c	RVBD1403c	RVBD1403c	NonEssential	-3.697	0.016934	-1.9005	0.017283	-0.10998	0.020031	-0.28688	0.063401	-7.7934	0.017408	-3.1147	0.060077	-0.85205	0.023139	-1.4669	0.037597	-1.4377	0.057385	-2.0293	0.029808
RVBD3827c:RVBD3827c	RVBD3827c	RVBD3827c	NonEssential	-0.69301	0.205038	-1.2577	0.322263	-0.48203	0.173631	-0.24997	0.180228	-1.6304	0.218752	-0.87222	0.077603	-1.8757	0.158246	-1.4567	0.027798	-1.4238	0.012972	-2.0264	0.062902
RVBD2946c:pks1	RVBD2946c	pks1	NonEssential	-1.8399	0.016073	-0.88941	0.101301	-0.65751	0.173631	-0.71986	0.076839	-3.2467	0.226523	-2.0371	0.170507	-1.2883	0.10834	-1.7073	0.138459	-0.95617	0.364791	-2.0261	0.14235
RVBD3278c:RVBD3278c	RVBD3278c	RVBD3278c	NonEssential	-1.988	0.288148	-1.4743	0.331676	-0.22983	0.187798	-0.13135	0.171591	-0.8802	0.482544	-1.3843	0.469689	0	0.885162	-2.6117	0.164313	-0.6999	0.751485	-2.023	0.269132
RVBD1025:RVBD1025	RVBD1025	RVBD1025	Essential	-2.8839	8e-06	-3.6426	9e-06	-2.3901	9e-06	-3.2024	8e-06	-1.7116	1e-05	-1.522	0.00107	-2.0424	0.008571	-2.9936	0.00174	-3.0524	0.006101	-2.0199	2.4e-05
RVBD0858c:RVBD0858c	RVBD0858c	RVBD0858c	NonEssential	-1.7171	0.005852	-1.6832	0.094352	0.40931	0.294098	-0.41321	0.122397	-1.0968	0.18489	-2.4648	0.226006	-0.5107	0.842454	-1.0818	0.093521	0	0.891989	-2.0183	0.161817
RVBD3561:fadD3	RVBD3561	fadD3	NonEssential	-0.85936	0.103409	-1.8004	0.071955	-0.52915	0.174953	-0.21568	0.11214	-1.5539	0.448192	-0.85816	0.581099	-1.4584	0.164426	-1.2094	0.624744	-0.61384	0.878476	-2.0143	0.020575
RVBD1262c:RVBD1262c	RVBD1262c	RVBD1262c	NonEssential	-1.0887	0.164553	-2.2106	0.091393	-0.79291	0.108714	0.74228	0.644756	-0.55777	0.670193	-0.67874	0.581099	-0.7069	0.205086	-2.5744	0.126618	-1.5033	0.036325	-2.0088	0.238077
RVBD0654:RVBD0654	RVBD0654	RVBD0654	NonEssential	-0.51276	0.058986	-6.4672	0.001498	-0.19269	0.372429	-0.43263	0.070661	-1.3879	0.164299	-1.5918	0.060752	-0.6094	0.602519	-1.6571	0.000703	-1.654	0.017622	-2.0077	0.060022
RVBD0253:nirD	RVBD0253	nirD	NonEssential	-2.652	0.069884	-1.4788	0.178403	0.24469	0.754712	-1.2336	0.025435	0	0.848052	-1.5374	0.305281	-0.78935	0.298553	-0.81897	0.37242	-1.9351	0.23084	-2.0075	0.266932
RVBD1968:mce3C	RVBD1968	mce3C	NonEssential	-1.2135	0.393211	-0.84493	0.072792	0.13969	0.294098	-0.12299	0.47058	-1.1405	0.435094	-1.28	0.375251	-1.1076	0.030695	-1.1264	0.001599	-0.67431	0.400514	-2.005	0.254266
RVBD2138:lppL	RVBD2138	lppL	Essential	-1.9351	3.8e-05	-2.0715	0.002044	-1.3332	0.00023	-2.0868	8e-06	-1.7309	1e-05	-1.7417	0.004963	-1.7911	0.020156	-2.7177	9e-06	-2.9625	9e-06	-2.0021	8e-06
RVBD3588c:RVBD3588c	RVBD3588c	RVBD3588c	NonEssential	-1.6759	0.399528	-0.73726	0.689155	-0.031252	0.182033	0.34373	0.494892	-1.5735	0.123272	-1.8031	0.223407	-0.846	0.14606	-1.2146	0.102033	-0.80974	0.243881	-1.9995	0.262768
RVBD3883c:mycP1	RVBD3883c	mycP1	NonEssential	-3.353	0.001059	-2.2564	0.004315	-1.6179	0.00803	0.19701	0.005473	-1.1777	0.415478	-1.0147	0.049766	-1.5718	0.162111	-2.2408	0.043843	-3.2596	0.012972	-1.9951	0.00676
RVBD1208:RVBD1208	RVBD1208	RVBD1208	Essential	-1.3073	5.3e-05	-1.0634	0.071955	-2.396	2.4e-05	-2.7325	8e-06	-1.919	0.000209	-0.86307	0.06943	-1.1094	0.028983	-1.1387	0.162698	-1.2818	0.009281	-1.9951	0.001421
RVBD1533:RVBD1533	RVBD1533	RVBD1533	NonEssential	-1.0162	0.550052	-0.80002	0.535116	0.32652	0.620339	-0.13777	0.178862	-0.95964	0.249246	-1.1243	0.238704	-1.5267	0.5887	-0.90948	0.102033	-1.2834	0.330322	-1.9949	0.269132
RVBD2300c:RVBD2300c	RVBD2300c	RVBD2300c	NonEssential	-2.4305	0.001452	-3.2984	0.001408	-0.56525	0.099451	-0.77637	0.070385	-0.99042	0.052069	-1.608	0.024098	-3.1063	0.059514	-2.0642	0.014018	-1.1847	0.063075	-1.9942	0.165221
RVBD0483:lprQ	RVBD0483	lprQ	NonEssential	-0.78026	0.252754	-1.2582	0.072792	-0.684	0.065595	-0.80375	0.080397	-1.7798	0.236123	-1.5422	0.102691	-1.4575	0.156669	-0.9145	0.586702	-1.2199	0.044922	-1.9926	0.269132
RVBD1436:gap	RVBD1436	gap	Essential	-2.2031	0.013527	-1.3714	0.038824	-1.0336	0.064868	-0.37544	0.076839	-1.0035	0.087672	-1.4746	0.047405	-1.6187	0.31627	-1.4071	0.089857	-1.7441	0.004364	-1.9869	0.010556
RVBD1222:RVBD1222	RVBD1222	RVBD1222	Essential	-3.3898	8e-06	-3.6193	9e-06	-2.9585	9e-06	-2.6151	8e-06	-1.9067	4.8e-05	-1.8722	1e-05	-2.3098	0.002231	-4.5681	9e-06	-3.5949	9e-06	-1.9857	8.5e-05
RVBD1720c:RVBD1720c	RVBD1720c	RVBD1720c	NonEssential	-1.4243	0.252754	-1.2577	0.502044	-0.13089	0.779283	-0.0069954	0.934999	-0.7575	0.586521	-3.878	0.093619	-0.63882	0.773953	-2.165	0.345502	-2.1179	0.243881	-1.9856	0.229239
RVBD2210c:ilvE	RVBD2210c	ilvE	Essential	-2.8404	8e-06	-2.4915	0.003846	-2.5859	0.000141	-1.884	8e-06	-1.7017	1e-05	-1.718	1e-05	-2.3078	1.1e-05	-2.8481	9e-06	-2.3992	9e-06	-1.9849	8e-06
RVBD0246:RVBD0246	RVBD0246	RVBD0246	NonEssential	-2.8583	0.015102	-2.1366	0.000703	-0.34254	0.174953	-1.6197	0.007907	-0.92481	0.00549	-1.6073	0.048744	-1.7576	0.19495	-1.5869	0.020648	-2.2863	0.099575	-1.9849	0.033816
RVBD3220c:RVBD3220c	RVBD3220c	RVBD3220c	NonEssential	-1.9473	3.8e-05	-1.6232	0.00512	-1.9056	0.00305	-1.7042	8e-06	-1.5561	0.00294	-1.2507	0.024098	-1.9408	0.000346	-2.6418	0.002064	-2.6196	0.001737	-1.9831	8e-06
RVBD1046c:RVBD1046c	RVBD1046c	RVBD1046c	NonEssential	-1.1811	0.149889	-1.887	0.375883	0.17437	0.378666	-0.51403	0.299745	-0.7932	0.644208	-1.0118	0.555947	-0.7172	0.48028	-0.84235	0.698631	-1.1138	0.652561	-1.9803	0.140074
RVBD2222c:glnA2	RVBD2222c	glnA2	NonEssential	-1.9749	8e-06	-1.9607	0.000139	-1.6348	0.000154	-1.7312	8e-06	-1.209	0.00018	-1.1442	0.000181	-1.3279	0.043069	-2.0998	0.00047	-2.631	9e-06	-1.9796	8e-06
RVBD2655c:RVBD2655c	RVBD2655c	RVBD2655c	NonEssential	-1.2966	0.016934	-1.5722	0.022513	-0.70764	0.127935	-0.49195	0.076839	-0.75436	0.120714	-2.0726	0.151882	-2.334	0.096463	-0.96663	0.345502	-2.5473	0.249811	-1.9763	0.269132
RVBD3612c:RVBD3612c	RVBD3612c	RVBD3612c	NonEssential	-3.618	0.011861	-2.4502	0.071955	-1.124	0.027232	-0.32825	0.169089	-1.0222	0.06642	-1.0113	0.052132	-1.7312	0.14606	-1.0481	0.616516	-0.51461	0.858447	-1.9726	0.180849
RVBD2483c:plsC	RVBD2483c	plsC	NonEssential	-3.9586	0.005908	-6.8996	0.003846	-1.4194	0.018079	-2.0522	0.002638	-1.7308	0.018129	-1.61	0.06109	-1.4683	0.006168	-2.7568	0.007177	-4.4127	0.004533	-1.9706	0.000936
RVBD3106:fprA	RVBD3106	fprA	NonEssential	-1.2182	0.068071	-1.4505	0.013563	-1.1966	0.003461	-0.093824	0.148252	-2.6187	0.218752	-1.6532	0.132293	-2.9852	0.074796	-1.3759	0.04992	-0.87461	0.400514	-1.9677	0.133218
RVBD2881c:cdsA	RVBD2881c	cdsA	Essential	-1.8966	8e-06	-2.1766	5.5e-05	-2.4635	9e-06	-2.9539	8e-06	-1.3991	0.000209	-1.5725	0.001536	-1.4364	0.00812	-1.6127	0.002064	-1.5245	0.001737	-1.9659	8e-06
RVBD0543c:RVBD0543c	RVBD0543c	RVBD0543c	Essential	-2.3363	0.010878	-1.7181	2.5e-05	-2.4694	0.007821	-0.86012	0.099013	-1.6318	0.000737	-1.989	0.284614	-1.7744	0.009418	-1.7753	0.013831	-1.4193	0.001589	-1.9657	0.00047
RVBD1880c:cyp140	RVBD1880c	cyp140	NonEssential	-1.5172	0.032372	-0.62071	0.736106	0.083976	0.779283	-0.9009	0.058412	-0.98351	0.613644	-1.0122	0.071104	-1.729	0.58506	-1.6013	0.345502	-1.6237	0.044922	-1.9624	0.269132
RVBD0134:ephF	RVBD0134	ephF	NonEssential	0	0.992352	-0.49882	0.656637	0.099857	0.47827	-1.5816	0.004692	-0.91947	0.582635	-1.2344	0.170507	-1.441	0.205086	-2.743	0.406176	-1.3318	0.224045	-1.9615	0.067603
RVBD2978c:RVBD2978c	RVBD2978c	RVBD2978c	Essential	-2.3033	2.3e-05	-1.8844	0.000563	-2.1843	0.003557	-2.5111	0.002069	-1.7096	0.002016	-1.1196	1e-05	-1.2569	0.083413	-1.6133	0.001514	-2.7066	0.001664	-1.9614	0.000205
RVBD0368c:RVBD0368c	RVBD0368c	RVBD0368c	NonEssential	-1.0783	0.149889	-2.6169	0.264502	-0.4688	0.652925	-0.46682	0.076839	-0.35553	0.747217	-1.1835	0.004454	-1.5346	0.164426	-0.89671	0.111331	-1.1343	0.184625	-1.9602	0.173343
RVBD0259c:RVBD0259c	RVBD0259c	RVBD0259c	NonEssential	-1.0678	0.083579	-0.9895	0.094352	-0.53899	0.38628	-0.6052	0.299745	-1.1618	0.059014	0	0.853258	-0.7133	0.548261	-0.32784	0.894319	-1.1825	0.05644	-1.96	0.266932
RVBD0242c:fabG	RVBD0242c	fabG	NonEssential	-2.681	2.3e-05	-1.6353	9.8e-05	-1.2485	0.000166	-1.4872	8e-06	-1.2042	0.022188	-1.294	0.005528	-1.1832	0.030695	-2.6524	0.001005	-3.3931	9e-06	-1.9563	0.003852
RVBD0687:fabG	RVBD0687	fabG	NonEssential	-2.681	2.3e-05	-1.6353	9.8e-05	-0.47615	0.183439	-0.67554	0.135805	-1.2042	0.022188	-1.294	0.005528	-1.1832	0.030695	-2.6524	0.001005	-3.3931	9e-06	-1.9563	0.003852
RVBD1350:fabG	RVBD1350	fabG	NonEssential	-2.681	2.3e-05	-1.6353	9.8e-05	-0.11312	0.686076	-0.27811	0.299745	-1.2042	0.022188	-1.294	0.005528	-1.1832	0.030695	-2.6524	0.001005	-3.3931	9e-06	-1.9563	0.003852
RVBD2766c:fabG	RVBD2766c	fabG	NonEssential	-2.681	2.3e-05	-1.6353	9.8e-05	0.4917	0.433172	0.45147	0.491276	-1.2042	0.022188	-1.294	0.005528	-1.1832	0.030695	-2.6524	0.001005	-3.3931	9e-06	-1.9563	0.003852
RVBD3502c:fabG	RVBD3502c	fabG	NonEssential	-2.681	2.3e-05	-1.6353	9.8e-05	-3.1621	2.4e-05	-1.9337	8e-06	-1.2042	0.022188	-1.294	0.005528	-1.1832	0.030695	-2.6524	0.001005	-3.3931	9e-06	-1.9563	0.003852
RVBD3469c:mhpE	RVBD3469c	mhpE	NonEssential	-1.7929	0.000238	-1.1173	0.004637	-1.3913	0.002123	-1.821	0.00426	-1.5118	0.000411	-0.65735	0.082162	-1.887	0.087462	-2.1054	2.6e-05	-2.0849	9.5e-05	-1.9552	0.046266
RVBD2772c:RVBD2772c	RVBD2772c	RVBD2772c	NonEssential	-0.92617	0.058986	-1.586	0.408165	-0.11887	0.872151	-0.37452	0.524255	-0.54123	0.582635	-1.2064	0.463761	-0.92716	0.436269	-0.72359	0.709644	-0.72776	0.396499	-1.9545	0.269132
RVBD1631:coaE	RVBD1631	coaE	Essential	-1.919	8e-06	-5.6006	4e-05	-2.4998	2.4e-05	-3.2634	0.001159	-2.4507	0.000195	-1.9701	0.00429	-1.1249	0.001042	-1.5951	2.6e-05	-2.0198	4.4e-05	-1.9532	7e-05
RVBD1210:tagA	RVBD1210	tagA	NonEssential	-0.84093	0.010542	-1.0688	0.283943	-0.53781	0.152581	-0.91843	0.066759	-0.97257	0.628893	0	0.782451	-0.95121	0.40993	-1.0227	0.097415	-1.5769	0.15663	-1.9509	0.071766
RVBD3664c:dppC	RVBD3664c	dppC	NonEssential	-1.5366	0.007795	-1.1376	0.015255	-1.6245	0.00803	-1.006	0.010895	-0.95959	0.058765	-2.656	0.079657	-2.5267	0.013641	-2.678	0.016343	-1.4039	0.029147	-1.9506	0.002383
RVBD0567:RVBD0567	RVBD0567	RVBD0567	NonEssential	-1.3475	0.173516	-0.92196	0.10072	-0.91213	0.064868	-0.67639	0.076839	-0.7263	0.362469	-1.3179	0.238704	-1.4244	0.342486	-0.70713	0.100358	-1.4527	0.152468	-1.9486	0.105244
RVBD3791:RVBD3791	RVBD3791	RVBD3791	Essential	-3.1384	8e-06	-2.8048	9e-06	-4.5062	9e-06	-3.6014	8e-06	-2.0352	6.6e-05	-1.9939	9.8e-05	-1.6898	0.005026	-2.753	4.2e-05	-2.6535	9e-06	-1.9468	7e-05
RVBD1147:RVBD1147	RVBD1147	RVBD1147	NonEssential	-1.3517	0.103409	-1.6926	0.087661	-0.72174	0.116952	-0.25284	0.072958	-1.9232	0.415478	-0.88211	0.001417	-0.8583	0.034754	-1.052	0.031111	-1.6224	0.003084	-1.945	0.291494
RVBD1629:polA	RVBD1629	polA	Essential	-2.4186	8e-06	-2.0925	0.00018	-2.6686	0.001743	-3.2676	0.001151	-1.1331	0.435094	-1.731	0.009863	-1.1458	0.002885	-1.7586	0.005854	-2.603	2.7e-05	-1.9434	0.001512
RVBD2173:idsA2	RVBD2173	idsA2	NonEssential	-1.5684	0.00656	-1.4271	0.019739	-2.2415	0.00023	-2.0667	8e-06	-1.6154	0.000396	-1.5313	0.001782	-1.0832	0.00235	-2.2683	0.0074	-1.6302	0.004005	-1.9434	8e-06
RVBD3658c:RVBD3658c	RVBD3658c	RVBD3658c	NonEssential	-1.5406	0.167809	-1.7755	0.101301	-0.58378	0.193226	-0.60744	0.173374	-1.8547	0.436686	-1.7075	0.360166	-1.0666	0.111953	-0.61194	0.391069	-1.0243	0.329289	-1.9416	0.028808
RVBD3673c:RVBD3673c	RVBD3673c	RVBD3673c	Essential	-3.1946	8e-06	-3.3553	0.014697	-2.3234	0.000154	-2.9132	0.001151	-2.3591	0.040512	-1.3747	0.032243	-1.3702	0.002631	-2.5881	0.010382	-4.2044	0.000655	-1.9402	0.000325
RVBD2361c:RVBD2361c	RVBD2361c	RVBD2361c	Essential	-3.4571	8e-06	-3.6204	9e-06	-3.8722	9e-06	-3.9339	8e-06	-2.2274	1e-05	-2.6513	1e-05	-2.248	3e-05	-3.0068	9e-06	-3.1304	9e-06	-1.9372	8e-06
RVBD0208c:trmB	RVBD0208c	trmB	NonEssential	-1.073	0.03204	-0.52656	0.569648	-0.96977	0.021644	-0.4391	0.148252	-1.6566	0.262684	-0.66389	0.670029	-1.1048	0.126014	-2.6826	0.04992	-2.0847	0.012272	-1.9365	0.14235
RVBD2272:RVBD2272	RVBD2272	RVBD2272	NonEssential	-3.1236	0.107072	-1.3336	0.292709	-0.6111	0.127935	0.021297	0.171591	-1.3412	0.056814	-0.67297	0.142615	-0.81433	0.757637	-0.97975	0.3439	-1.3284	0.153106	-1.935	0.065775
RVBD1259:RVBD1259	RVBD1259	RVBD1259	NonEssential	-1.0717	0.002827	-0.73605	0.101301	-0.79312	0.019377	-0.38348	0.213862	-1.4896	0.059014	-0.74187	0.001327	-0.75427	0.038478	-0.7922	0.101514	-0.97171	0.307639	-1.9344	0.229239
RVBD3812:PE-PGRS62	RVBD3812	PE-PGRS62	NonEssential	-1.1443	0.496977	-1.0932	0.201417	-1.0212	0.013153	-0.013803	0.148252	-0.68496	0.628893	-4.5318	0.071104	-4.84	0.145142	-1.1262	0.427608	-5.4766	0.206436	-1.9328	0.102188
RVBD3581c:ispF	RVBD3581c	ispF	Essential	-2.6289	8e-06	-2.2399	0.000278	-3.1253	9e-06	-3.322	8e-06	-1.3743	0.00035	-2.2893	1e-05	-2.0104	0.000265	-1.693	0.054735	-1.2959	0.01225	-1.9301	0.000146
RVBD3069:ccrB	RVBD3069	ccrB	NonEssential	-3.5833	0.017332	-1.1821	0.026111	0.16131	0.223952	0.17127	0.979019	-1.3147	0.166284	-3.3984	0.059179	-0.86111	0.761686	-1.3197	0.047677	-1.2604	0.039039	-1.9301	0.291494
RVBD3070:ccrB	RVBD3070	ccrB	NonEssential	-3.5833	0.017332	-1.1821	0.026111	-0.36602	0.234798	-0.11737	0.34683	-1.3147	0.166284	-3.3984	0.059179	-0.86111	0.761686	-1.3197	0.047677	-1.2604	0.039039	-1.9301	0.291494
RVBD3761c:fadE36	RVBD3761c	fadE36	NonEssential	0	0.774834	-2.1691	0.283943	-0.52457	0.197141	0.079734	0.494892	-2.5828	0.216519	-0.99032	0.060077	-0.87596	0.483523	0	0.941797	-1.6554	0.153106	-1.9279	0.269132
RVBD1313c:RVBD1313c	RVBD1313c	RVBD1313c	NonEssential	-0.88786	0.263712	-1.1955	0.019739	0.059761	0.331607	-0.6307	0.135805	0	0.938004	0	0.989668	-1.9471	0.548261	-1.5485	0.174687	-0.97487	0.663648	-1.9257	0.161817
RVBD0093c:RVBD0093c	RVBD0093c	RVBD0093c	NonEssential	-1.0371	0.007293	-1.1875	0.087661	-0.49487	0.135935	-0.50007	0.299745	-1.1993	0.299319	-1.005	0.518519	-0.92301	0.400952	-0.99034	0.411362	-0.5645	0.784749	-1.9226	0.065775
RVBD0504c:RVBD0504c	RVBD0504c	RVBD0504c	NonEssential	-2.1645	0.002827	-1.9994	0.025573	-1.3473	0.00022	-2.0129	8e-06	-2.9197	0.033548	-0.68239	0.098295	-1.02	0.156669	-2.1893	0.009743	-2.0396	0.031241	-1.9218	0.002475
RVBD1253:deaD	RVBD1253	deaD	NonEssential	-1.4044	0.149889	-2.4905	0.022513	-0.49027	0.099451	-0.5506	0.171591	-1.4729	0.089456	-2.0442	0.098295	-1.5713	0.309111	-2.5631	0.019557	-2.358	0.063075	-1.9207	0.069317
RVBD0793:RVBD0793	RVBD0793	RVBD0793	NonEssential	-1.29	0.019679	-1.7352	0.009613	-0.678	0.151444	-0.28337	0.060524	-0.77795	0.087672	-1.4356	0.005734	-1.9554	0.010875	-2.0218	0.028867	-0.71107	0.572105	-1.9205	0.008296
RVBD1178:RVBD1178	RVBD1178	RVBD1178	NonEssential	-1.2257	0.011861	-1.0317	0.071955	-2.0577	0.004073	-2.5204	8e-06	-3.1384	0.123272	-1.2932	0.296035	-1.3063	0.009249	-3.1327	0.002064	-4.417	4.4e-05	-1.9166	0.001161
RVBD0818:RVBD0818	RVBD0818	RVBD0818	NonEssential	-1.9331	0.002807	-2.0763	0.000799	-0.46869	0.193226	-0.070308	0.148252	-0.85204	0.130177	-2.0066	0.032243	-1.4333	0.333333	-1.5961	0.000441	-1.426	0.029147	-1.9163	0.04909
RVBD1853:ureD	RVBD1853	ureD	NonEssential	-0.85529	0.032372	-4.3898	0.104808	-0.31142	0.215273	-0.44356	0.171591	0	0.823243	-1.0725	0.192122	-1.4146	0.469661	-1.8075	0.091554	-1.3495	0.776976	-1.9127	0.161817
RVBD1065:RVBD1065	RVBD1065	RVBD1065	NonEssential	-1.3025	0.281241	-0.8355	0.585996	-0.39177	0.207356	-0.14427	0.211071	0	0.830238	0	0.689637	0	0.842454	-2.1323	0.16704	-1.0998	0.146961	-1.9115	0.031879
RVBD2857c:RVBD2857c	RVBD2857c	RVBD2857c	NonEssential	-5.4704	0.02714	-1.679	0.264884	-0.33224	0.173631	-0.60048	0.012445	-2.8045	0.083811	-0.75271	0.07693	-4.9951	0.143105	-1.6085	0.060277	-6.0096	0.15663	-1.911	0.071766
RVBD0681:RVBD0681	RVBD0681	RVBD0681	NonEssential	-1.5236	0.211158	-4.0275	0.10404	-0.060809	0.097402	-0.56176	0.012445	-2.0481	0.166284	-4.5881	0.055521	-0.73363	0.691145	-1.8221	0.016398	-1.606	0.044922	-1.9076	0.079865
RVBD3485c:RVBD3485c	RVBD3485c	RVBD3485c	NonEssential	-1.5817	0.00091	-2.3444	0.01146	-0.92003	0.061462	-1.4267	0.047844	-2.0558	0.056814	-1.5597	0.003238	-1.0196	0.006711	-2.0824	0.008553	-1.9126	0.072934	-1.9072	0.097274
RVBD3359:RVBD3359	RVBD3359	RVBD3359	NonEssential	-1.5766	0.252754	-1.0502	0.072792	-0.36986	0.533261	-0.47411	0.148252	-0.48451	0.730414	-1.3295	0.305281	-0.63054	0.757637	-1.7647	0.030048	-1.4663	0.007644	-1.9072	0.291494
RVBD0083:RVBD0083	RVBD0083	RVBD0083	NonEssential	-2.9247	0.000276	-2.4448	0.000575	-2.2312	3.8e-05	-1.5991	8e-06	-2.5251	8.3e-05	-2.1658	0.00596	-1.2072	0.020156	-2.8838	0.002007	-2.0414	0.012865	-1.9051	0.000333
RVBD3125c:PPE49	RVBD3125c	PPE49	NonEssential	-2.7369	0.015995	-2.6753	0.002445	-2.1119	0.000626	-1.4474	0.00426	-1.3337	0.048501	-1.4227	0.003238	-1.4751	0.023139	-2.4198	0.005241	-2.7154	0.003207	-1.9048	0.002783
RVBD2669:RVBD2669	RVBD2669	RVBD2669	NonEssential	-3.3226	0.12668	-2.7151	0.245084	-0.40323	0.185738	-0.82199	0.081966	-1.1249	0.436686	-2.1977	0.042098	-3.7642	0.271639	-0.83871	0.411362	-2.7408	0.099575	-1.9044	0.291494
RVBD3040c:RVBD3040c	RVBD3040c	RVBD3040c	Essential	-2.7775	8e-06	-2.3724	0.002044	-2.697	0.001412	-2.2929	0.000104	-1.4671	0.016856	-1.449	0.001965	-1.4571	0.010456	-2.0907	0.001005	-1.3294	0.029464	-1.8997	0.006469
RVBD3353c:RVBD3353c	RVBD3353c	RVBD3353c	NonEssential	-1.4581	0.071909	-0.8688	0.557354	-0.20488	0.833918	0.39746	0.524255	-0.7434	0.730414	-0.94348	0.578591	0	0.93687	-0.89408	0.414582	-1.291	0.316454	-1.8971	0.291494
RVBD0691c:RVBD0691c	RVBD0691c	RVBD0691c	NonEssential	-0.6975	0.316389	-1.1171	0.351727	-0.10059	0.401744	-0.2344	0.337851	-0.76817	0.730414	-0.92575	0.581099	0	0.950866	-1.5854	0.177326	-1.0209	0.663648	-1.8956	0.291494
RVBD1399c:lipH	RVBD1399c	lipH	NonEssential	-1.3376	0.167809	-1.3829	0.350709	0.16543	0.879173	-0.21205	0.311854	-0.71277	0.415478	-0.83141	0.360166	-0.62194	0.521582	-1.6486	0.164313	-0.65407	0.521282	-1.8903	0.291494
RVBD0056:rplI	RVBD0056	rplI	NonEssential	-3.0847	0.010134	-2.5944	0.004637	-1.0558	0.00873	-1.4987	0.009008	-0.79892	0.101087	-1.8771	0.00194	-1.9456	0.092411	-1.7583	0.00224	-1.8917	0.010741	-1.8885	0.001512
RVBD0184:RVBD0184	RVBD0184	RVBD0184	NonEssential	-1.0336	0.441479	-1.0152	0.599509	0.047103	0.362311	-0.059444	0.442573	-0.85944	0.286548	-0.58189	0.386523	-1.0259	0.70682	-0.81118	0.810074	-0.94373	0.784749	-1.8821	0.269132
RVBD3823c:mmpL8	RVBD3823c	mmpL8	NonEssential	-2.17	0.00486	-3.5802	0.00412	-0.80875	0.065595	-0.95829	0.058412	-1.2169	0.01035	-2.0531	0.014774	-1.6895	0.074796	-2.4753	0.028867	-3.192	0.01542	-1.8818	0.099922
RVBD0064:RVBD0064	RVBD0064	RVBD0064	NonEssential	-1.4628	0.003514	-1.6646	0.12397	-0.72191	0.109117	-0.58601	0.061475	-1.8261	0.226523	-1.0895	0.00429	-1.6496	0.644579	-1.8779	0.013579	-1.3263	0.277113	-1.8806	0.003592
RVBD0553:menC	RVBD0553	menC	Essential	-3.5456	8e-06	-4.0472	9e-06	-3.2364	9e-06	-3.4974	8e-06	-2.1281	1e-05	-1.7051	1e-05	-1.9986	1.1e-05	-2.969	0.000369	-2.8308	9e-06	-1.8801	8e-06
RVBD2811:RVBD2811	RVBD2811	RVBD2811	NonEssential	-0.6598	0.680398	-0.63348	0.585996	0.36832	0.533261	0.10556	0.762977	0	0.898541	0	0.769236	-0.76963	0.444627	-1.8551	0.345502	-2.9768	0.45849	-1.8771	0.069317
RVBD1792:RVBD1792	RVBD1792	RVBD1792	Uncertain	0	0.86634	-1.4413	0.234203	-0.72746	0.096242	-0.89184	0.070661	-1.4637	0.192532	0	0.505465	-2.0427	0.018062	-0.92527	0.432421	-1.3865	0.048772	-1.8747	0.105244
RVBD0051:RVBD0051	RVBD0051	RVBD0051	NonEssential	-5.2219	0.00486	-2.4185	0.036241	-1.7212	0.00803	-0.47649	0.067323	-3.0627	0.074978	-2.0732	0.049766	-1.5799	0.040498	-2.1458	0.030048	-2.9094	0.075252	-1.8737	0.003027
RVBD1778c:RVBD1778c	RVBD1778c	RVBD1778c	NonEssential	-1.0869	0.532621	-1.5105	0.465255	0.59965	0.550645	0.5983	0.975771	-1.4657	0.508276	-1.1621	0.226006	0	0.997909	-1.278	0.196636	-1.1007	0.364791	-1.8737	0.291494
RVBD2522c:RVBD2522c	RVBD2522c	RVBD2522c	NonEssential	-0.92305	0.053875	-0.99267	0.196365	-0.2205	0.171733	-1.4305	0.002138	-0.93936	0.075653	-0.92261	0.555947	-1.2779	0.162875	-1.2751	0.763409	-2.1528	0.182032	-1.8726	0.161817
RVBD1069c:RVBD1069c	RVBD1069c	RVBD1069c	NonEssential	-1.2279	0.016073	-1.2955	0.000139	-0.66528	0.171733	-0.79581	0.089101	0	0.975981	0	0.774839	-0.64688	0.060994	-1.4905	0.001574	-1.1993	0.152468	-1.872	0.291494
RVBD3814c:RVBD3814c	RVBD3814c	RVBD3814c	NonEssential	-2.2372	0.001059	-2.3183	0.008736	-1.7832	0.003557	-1.849	8e-06	-0.74662	0.00024	-1.0136	0.026187	-1.9277	0.309111	-2.3656	5.9e-05	-1.7893	0.018243	-1.8709	0.000577
RVBD1011:ispE	RVBD1011	ispE	Essential	-2.5972	8e-06	-2.8194	9e-06	-3.579	9e-06	-4.0136	8e-06	-1.7305	1e-05	-2.7311	1e-05	-1.5997	1.1e-05	-3.0235	9e-06	-3.7081	9e-06	-1.8692	8e-06
RVBD0822c:RVBD0822c	RVBD0822c	RVBD0822c	NonEssential	-1.3909	0.149889	-1.351	0.465255	0.10548	0.834618	-0.47842	0.078892	-0.7972	0.426724	-0.98052	0.30567	0	0.938562	-1.2109	0.1115	-0.98604	0.29975	-1.8676	0.173343
RVBD2950c:fadD29	RVBD2950c	fadD29	NonEssential	-2.5323	0.03204	-0.89653	0.338099	-0.61522	0.182033	-0.61583	0.061216	-1.7197	0.02327	-1.6764	0.000804	-1.7091	0.145142	-1.9475	0.013579	-1.9334	0.036325	-1.8672	0.17077
RVBD3635:RVBD3635	RVBD3635	RVBD3635	Essential	-1.4702	0.103409	-3.1153	9e-06	-3.1631	9e-06	-1.1021	0.002138	-1.133	0.068133	-2.8899	0.025857	-1.945	0.089302	-1.8672	0.016343	-1.8761	0.085777	-1.8652	8e-06
RVBD1029:kdpA	RVBD1029	kdpA	NonEssential	-1.3217	0.02401	-1.6392	0.015255	-1.5541	0.001137	-1.9608	8e-06	-1.5922	1e-05	-1.5078	0.007989	-1.3582	0.022751	-1.6176	0.000133	-1.5055	9e-06	-1.8649	0.003592
RVBD3617:ephA	RVBD3617	ephA	NonEssential	-1.9195	0.001198	-1.7719	0.176232	0.14277	0.108714	-0.55509	0.171591	-2.4597	0.048501	-1.1277	0.079657	-1.033	0.145142	-1.9183	0.000133	-2.5766	0.002494	-1.8625	0.062902
RVBD2594c:ruvC	RVBD2594c	ruvC	Essential	-3.4509	8e-06	-2.7625	9e-06	-2.518	9e-06	-2.0845	8e-06	-1.634	0.00024	-1.4255	1e-05	-1.4676	3e-05	-2.4219	9e-06	-2.586	9e-06	-1.8609	8e-06
RVBD0655:mkl	RVBD0655	mkl	NonEssential	-1.3756	0.001001	-1.4252	0.003769	-1.5734	0.001421	-1.302	5.1e-05	-1.7968	0.001607	-1.3456	0.001332	-1.7397	0.001344	-2.9136	0.106912	-1.0429	0.284865	-1.8601	0.006469
RVBD3189:RVBD3189	RVBD3189	RVBD3189	NonEssential	-2.0471	0.101335	-5.3202	0.072792	0.14808	0.486722	-0.43964	0.205613	-0.6393	0.531711	-0.78228	0.207388	-1.4228	0.506622	-1.8065	0.047677	-2.4372	0.243881	-1.8598	0.133218
RVBD3094c:RVBD3094c	RVBD3094c	RVBD3094c	NonEssential	-1.0481	0.534946	-0.95002	0.375883	0.072368	0.497866	-0.40348	0.270062	-1.0493	0.446522	0	0.825084	-1.1706	0.14606	-0.94452	0.050499	-0.44122	0.8901	-1.8597	0.112762
RVBD3685c:cyp137	RVBD3685c	cyp137	NonEssential	-2.2441	0.002827	-2.2579	0.08159	-0.63721	0.171733	-0.80937	0.070385	-1.4708	0.071804	-1.1034	0.00107	-1.0871	0.343665	-2.6667	0.033557	-1.9268	0.061067	-1.8584	0.068173
RVBD1761c:RVBD1761c	RVBD1761c	RVBD1761c	NonEssential	-1.0829	0.288148	-1.2265	0.101301	-0.48354	0.240718	-0.28561	0.178862	-1.2592	0.314468	-1.126	0.033053	-0.50981	0.850152	-1.3273	0.103348	-0.81471	0.487122	-1.857	0.269132
RVBD1099c:glpX	RVBD1099c	glpX	Essential	-2.0862	8e-06	-2.5726	9e-06	-3.0635	9e-06	-2.7113	8e-06	-2.8078	1e-05	-1.8711	1e-05	-2.3466	0.004747	-3.6029	2.6e-05	-2.2301	0.007644	-1.8569	8e-06
RVBD0899:ompA	RVBD0899	ompA	NonEssential	-1.5089	0.005195	-3.6109	0.032059	-0.85544	0.098833	-1.5175	0.007907	-2.3467	0.052069	-1.2493	0.001545	-4.5421	0.059514	-1.951	0.009743	-2.2848	0.039039	-1.8568	0.161817
RVBD2830c:RVBD2830c	RVBD2830c	RVBD2830c	NonEssential	-1.7061	0.060306	-2.416	0.091393	0.18038	0.294098	-1.4389	0.016885	-1.2248	0.03764	-1.0063	0.502751	-1.4849	0.483523	-1.7755	0.230951	-0.71396	0.448904	-1.8566	0.056066
RVBD0906:RVBD0906	RVBD0906	RVBD0906	NonEssential	-0.93153	0.053875	-1.344	0.023796	0.042804	0.171733	-0.8286	0.070385	-1.5332	0.249246	-1.8692	0.049766	-1.4827	0.645734	-2.6238	0.031111	-1.2336	0.152468	-1.8547	0.069317
RVBD2401A:RVBD2401A	RVBD2401A	RVBD2401A	Essential	-3.0275	0.007795	-2.7877	0.00081	-2.2184	0.00352	-2.0631	0.000155	-1.9869	0.017408	-1.4343	0.049766	-1.4842	0.001244	-1.97	0.023861	-2.0802	0.013587	-1.8544	0.161817
RVBD3752c:RVBD3752c	RVBD3752c	RVBD3752c	Essential	-3.585	8e-06	-3.5709	9e-06	-3.02	9e-06	-3.5356	8e-06	-2.6865	0.00018	-2.767	1e-05	-2.9443	1.1e-05	-2.1439	9e-06	-3.579	9e-06	-1.8496	8e-06
RVBD3198c:uvrD2	RVBD3198c	uvrD2	Essential	-1.9105	8e-06	-2.6392	9e-06	-3.0944	0.001876	-3.0374	8e-06	-1.1528	0.048501	-1.5392	0.000292	-2.8047	0.000562	-2.4081	0.001514	-3.901	0.000578	-1.8494	0.000333
RVBD0959:RVBD0959	RVBD0959	RVBD0959	NonEssential	-1.3346	0.03709	-1.2348	0.076598	-0.48601	0.108714	-0.12887	0.148252	-1.0558	0.299319	-1.1777	0.007989	-1.8057	0.467495	-1.8926	0.164313	-1.4582	0.284865	-1.8481	0.133218
RVBD3614c:RVBD3614c	RVBD3614c	RVBD3614c	NonEssential	-1.4674	0.060306	-1.5895	0.402217	-0.87986	0.066305	-0.56346	0.375618	-1.0774	0.222757	-1.1035	0.097703	0	0.998981	-1.2289	0.016343	-0.69919	0.694628	-1.8477	0.14235
RVBD1188:RVBD1188	RVBD1188	RVBD1188	NonEssential	-2.4031	0.021866	-2.7905	0.000703	-0.73608	0.013462	-1.9719	0.007606	-2.1268	0.258015	-1.148	0.080875	-4.4684	0.156669	-2.8887	0.028867	-1.1903	0.284865	-1.8463	0.001117
RVBD0739:RVBD0739	RVBD0739	RVBD0739	NonEssential	-1.0929	0.333314	-1.8393	0.071955	-0.74071	0.116952	-1.1086	0.058412	0	0.784347	-0.71173	0.082162	-1.325	0.492998	-1.4063	0.106912	-1.2608	0.036325	-1.8456	0.073885
RVBD3622c:PE32	RVBD3622c	PE32	NonEssential	-0.98613	0.266746	-1.2183	0.402217	-0.51209	0.652925	0.17014	0.459176	-0.77939	0.446522	-0.8098	0.614791	-0.8871	0.436269	-0.49214	0.801391	-1.4672	0.084441	-1.8453	0.299719
RVBD0534c:menA	RVBD0534c	menA	Essential	-1.9354	0.002807	-2.1679	9e-06	-2.6038	9e-06	-3.0439	8e-06	-2.0115	0.001202	-1.5534	0.000804	-1.7121	8.7e-05	-2.5072	7.5e-05	-2.5413	9e-06	-1.843	0.000205
RVBD1373:RVBD1373	RVBD1373	RVBD1373	NonEssential	-1.1637	0.144031	-2.9941	0.00512	-0.70754	0.116952	-0.93898	0.005473	-0.93877	0.115569	-1.2974	0.360166	-0.78766	0.028983	-1.6229	0.349169	-1.5514	0.07875	-1.8415	0.291494
RVBD3224:RVBD3224	RVBD3224	RVBD3224	NonEssential	-2.4001	0.02714	-0.80847	0.201417	-0.59129	0.174953	-0.50983	0.679832	-0.68043	0.320156	-0.88487	0.555947	-1.2251	0.685556	-0.62954	0.389051	-0.89432	0.127732	-1.8391	0.185066
RVBD3657c:RVBD3657c	RVBD3657c	RVBD3657c	NonEssential	-0.87864	0.053875	-1.8579	0.03047	-0.25741	0.269657	-0.71426	0.000957	-1.8614	0.286548	-1.0535	0.059179	-1.3833	0.309111	-2.2099	0.028552	-1.9437	0.152468	-1.8387	0.185066
RVBD0958:RVBD0958	RVBD0958	RVBD0958	NonEssential	-1.5883	0.383084	-1.0628	0.03105	-0.1783	0.486722	-0.14087	0.180228	-1.9541	0.286548	-0.77278	0.614791	-2.6559	0.321594	-1.4266	0.02975	-1.2301	0.039039	-1.8384	0.025983
RVBD1302:rfe	RVBD1302	rfe	Essential	-3.9601	8e-06	-4.2139	9e-06	-3.4081	9e-06	-3.1208	8e-06	-1.7442	1e-05	-2.6683	1e-05	-1.7529	1.1e-05	-2.9505	9e-06	-2.4861	0.00011	-1.8378	8e-06
RVBD0891c:RVBD0891c	RVBD0891c	RVBD0891c	NonEssential	-0.73281	0.346831	-1.8892	0.178403	-0.78169	0.109117	-0.14487	0.47058	-1.176	0.249246	-2.0968	0.30567	-0.86548	0.185929	-0.94778	0.101514	-1.5281	0.288736	-1.8377	0.299719
RVBD3394c:RVBD3394c	RVBD3394c	RVBD3394c	NonEssential	-4.6193	0.05867	-2.6558	0.21637	-0.47427	0.152457	-0.99154	0.052983	-0.62099	0.074978	-1.4422	0.096718	-1.2746	0.587424	-2.4375	0.056231	-1.9692	0.031766	-1.8367	0.08784
RVBD2399c:cysT	RVBD2399c	cysT	NonEssential	-1.4121	0.000624	-1.6971	0.003846	-2.5435	0.000323	-3.7213	8e-06	-2.6154	0.08588	-2.2167	0.00119	-2.344	0.177817	-2.1655	0.035257	-1.0316	0.73117	-1.8331	0.056066
RVBD3410c:guaB3	RVBD3410c	guaB3	Essential	-1.387	2.3e-05	-1.2023	0.000613	-2.3042	9e-06	-2.5046	8e-06	-1.0426	0.436686	-1.7198	0.000181	-2.3102	3e-05	-2.229	0.000441	-1.98	9e-06	-1.8315	5.6e-05
RVBD2042c:RVBD2042c	RVBD2042c	RVBD2042c	NonEssential	0	0.893251	-2.1387	0.071955	-0.50556	0.193226	-0.75069	0.087912	-0.40823	0.730414	-1.3589	0.095647	-1.4695	0.649352	-0.60762	0.818371	-1.1338	0.106282	-1.828	0.269132
RVBD0736:RVBD0736	RVBD0736	RVBD0736	NonEssential	-1.8978	0.002609	-2.0565	4e-05	-1.8531	3.8e-05	-1.3527	0.007555	-1.5667	0.000812	-1.6288	0.002732	-1.6417	0.000106	-2.5705	9e-06	-1.979	0.000193	-1.8262	0.000115
RVBD0888:RVBD0888	RVBD0888	RVBD0888	NonEssential	-1.6292	0.111346	-1.5102	0.029607	-0.56984	0.109117	-1.2836	0.002383	-0.82742	0.000411	-0.72909	0.017841	-0.72376	0.060994	-0.86041	0.1115	-1.7645	0.00196	-1.8233	0.060022
RVBD2941:fadD28	RVBD2941	fadD28	NonEssential	-2.0418	0.016073	-1.4848	0.276102	-1.5155	0.014451	-1.7211	0.004692	-1.8872	0.231508	-0.86543	0.143937	-0.88054	0.28984	-1.1568	0.138459	-3.5569	0.036325	-1.8218	0.299719
RVBD0610c:RVBD0610c	RVBD0610c	RVBD0610c	NonEssential	-1.3384	0.107072	-0.93416	0.544795	-0.596	0.404837	-0.66814	0.092312	-1.9314	0.436686	-0.84906	0.375251	-1.8471	0.119114	-3.0845	0.397182	-1.2441	0.383529	-1.8213	0.089682
RVBD1497:lipL	RVBD1497	lipL	NonEssential	-2.9385	0.144031	-6.9086	0.038824	-1.0095	0.014451	-0.1903	0.102594	-2.5201	0.130177	-2.5314	0.098295	-2.3579	0.164426	-0.9779	0.105357	0	0.854952	-1.82	0.033816
RVBD3055:RVBD3055	RVBD3055	RVBD3055	NonEssential	0	0.94867	-0.60873	0.569648	0.44161	0.388783	-0.074509	0.476472	-1.3837	0.45447	-0.78265	0.535127	-0.55303	0.497419	-1.123	0.106912	-0.4898	0.856428	-1.8175	0.10778
RVBD0413:mutT3	RVBD0413	mutT3	NonEssential	-2.5879	0.008506	-2.5471	0.000789	-0.34772	0.025835	-0.9982	0.00426	-1.3832	0.004494	-1.9028	0.031065	-1.6703	0.000762	-1.6983	0.002007	-2.6529	0.002488	-1.8164	0.038943
RVBD2428:ahpC	RVBD2428	ahpC	NonEssential	-0.72621	0.252754	-0.90141	0.10072	-0.15535	0.109117	-0.064053	0.154869	-0.64723	0.670193	-1.1705	0.386523	-2.2994	0.164426	0	0.910767	-0.6124	0.728809	-1.8142	0.201124
RVBD3720:RVBD3720	RVBD3720	RVBD3720	NonEssential	-1.3665	0.001948	-1.4792	0.076598	-1.8243	0.000369	-1.391	0.000804	-1.0088	0.059014	-1.5361	0.003774	-1.6503	0.009029	-2.017	0.016343	-1.9134	0.002443	-1.8101	0.004369
RVBD3261:fbiA	RVBD3261	fbiA	NonEssential	-1.3984	0.032372	-4.6502	0.026111	-1.0113	0.004167	-1.6814	0.005473	-0.60895	0.739358	-1.7161	0.134568	-1.0536	0.421393	-1.8632	0.020648	-1.5258	0.134408	-1.8099	0.038943
RVBD3427c:RVBD3427c	RVBD3427c	RVBD3427c	NonEssential	0	0.774834	-1.1658	0.264884	0.53267	1	0.2927	1	-1.032	0.524954	-0.72793	0.384792	-0.74514	0.421393	0	1	-0.81767	0.494509	-1.8097	0.098352
RVBD2397c:cysA1	RVBD2397c	cysA1	NonEssential	-2.4294	2.3e-05	-1.5221	0.002091	-2.4613	2.4e-05	-2.3944	8e-06	-2.5882	0.056814	-3.3985	0.00429	-2.8176	0.002677	-2.852	0.028867	-2.3345	0.026257	-1.8075	0.04158
RVBD3702c:RVBD3702c	RVBD3702c	RVBD3702c	NonEssential	-2.0324	0.106933	-3.6739	0.110989	-0.10053	0.024977	-1.7411	0.001159	-1.4142	0.225008	-1.1958	0.029868	-1.7473	0.004386	-1.3984	0.092018	-1.4425	0.311876	-1.8064	0.089682
RVBD3822:RVBD3822	RVBD3822	RVBD3822	NonEssential	-1.5887	0.234163	-2.2783	0.042994	0.093815	0.833918	-0.3225	0.241969	-1.2612	0.218752	-1.0907	0.124463	-1.2698	0.504844	-1.2004	0.089857	-1.2913	0.063075	-1.8058	0.165221
RVBD3832c:RVBD3832c	RVBD3832c	RVBD3832c	NonEssential	-0.97817	0.144031	-2.5484	0.152692	-0.80386	0.011016	-0.37576	0.063988	-2.4599	0.017408	-0.91066	0.341642	-3.8859	0.105208	-1.1635	0.427608	-1.0433	0.0241	-1.8056	0.034856
RVBD1086:RVBD1086	RVBD1086	RVBD1086	NonEssential	-1.0613	0.08513	-1.9305	0.151244	-0.36564	0.101585	-1.205	0.02407	0	0.901909	-1.0447	0.077603	-0.85856	0.054935	-1.5769	0.365061	-1.6539	0.096335	-1.8049	0.052419
RVBD3820c:papA2	RVBD3820c	papA2	NonEssential	-1.3727	0.042717	-2.1467	0.011235	-0.36312	0.173631	-0.67409	0.076839	-1.1049	0.040512	-0.59933	0.143937	-0.94817	0.00235	-1.0785	0.068379	-1.2951	0.004899	-1.8043	0.185066
RVBD0934:pstS1	RVBD0934	pstS1	NonEssential	-3.1077	0.000302	-2.3812	0.003108	-1.5986	0.008799	-2.86	0.000414	-1.7796	0.040512	-1.7792	0.000276	-1.6208	0.003092	-1.9092	0.007012	-1.7297	0.006459	-1.8036	8e-06
RVBD2270:lppN	RVBD2270	lppN	NonEssential	-1.8094	0.015995	-2.5436	0.094352	-0.46146	0.199315	-1.2986	0.023791	-2.3475	0.297975	-1.2042	0.360166	-0.88419	0.5887	-1.898	0.126618	-1.4	0.069006	-1.8002	0.187788
RVBD0073:RVBD0073	RVBD0073	RVBD0073	NonEssential	-1.7141	0.094164	-1.2064	0.230733	-0.15669	0.294098	-0.44462	0.459176	-0.70092	0.299319	-1.068	0.145085	-0.8981	0.455289	-0.45299	0.624744	-1.2999	0.012865	-1.7995	0.299719
RVBD2366c:RVBD2366c	RVBD2366c	RVBD2366c	NonEssential	-1.7249	0.107072	-3.7844	0.013563	-0.72144	0.108714	-0.71011	0.078193	-1.2394	0.448192	-1.6688	0.145085	-1.7568	0.028983	-3.1947	0.024272	-2.7826	0.002443	-1.7966	0.046266
RVBD2350c:plcB	RVBD2350c	plcB	NonEssential	-2.0498	0.043674	-1.5049	0.003846	-1.4965	0.00803	-0.55337	0.061978	-3.2367	0.120714	-0.71956	0.095647	-3.0323	0.033768	-3.3056	0.009743	-2.1125	0.322959	-1.7938	0.011443
RVBD0521:RVBD0521	RVBD0521	RVBD0521	NonEssential	-4.8936	0.010766	-1.5084	0.023796	0.25427	0.021644	-0.39251	0.148252	-0.83477	0.592385	-1.4977	0.116771	-3.427	0.202474	-4.1177	0.126618	-3.0106	0.150061	-1.7916	0.296607
RVBD3795:embB	RVBD3795	embB	Essential	-2.7933	8e-06	-3.0193	2.5e-05	-2.6276	9e-06	-3.7591	8e-06	-1.5494	0.008839	-1.7565	0.003238	-1.5373	0.000481	-2.0982	9.1e-05	-2.5132	0.002365	-1.7909	0.001512
RVBD3804c:fbpA	RVBD3804c	fbpA	NonEssential	-2.3044	8e-06	-2.2385	9e-06	-2.1509	9e-06	-2.9679	8e-06	-1.2511	0.001439	-1.7967	0.02008	-1.0744	0.092411	-3.0231	9e-06	-2.0188	9e-06	-1.7898	0.038943
RVBD2462c:tig	RVBD2462c	tig	NonEssential	-3.6489	0.010766	-2.7579	0.104808	-1.3163	0.003247	-0.83077	0.005473	-1.1548	0.043689	-1.4186	0.026187	-0.99688	0.309111	-2.1633	0.028867	-2.4005	0.075252	-1.7888	0.050828
RVBD0992c:RVBD0992c	RVBD0992c	RVBD0992c	NonEssential	-1.7387	0.016934	-2.3414	0.302364	0.91805	0.755519	0.11567	0.745486	0	0.869741	-2.4364	0.082162	0	0.879586	-2.378	0.516083	-0.80858	0.487122	-1.7831	0.173343
RVBD3625c:mesJ	RVBD3625c	mesJ	Essential	-1.9471	0.000147	-2.0644	0.000318	-2.4424	3.8e-05	-2.2505	8e-06	-1.5965	0.001329	-1.0979	0.009408	-0.98753	0.028983	-1.6814	2.6e-05	-1.9414	9e-06	-1.7829	0.001171
RVBD1840c:PE-PGRS34	RVBD1840c	PE-PGRS34	NonEssential	-0.82376	0.04717	-1.4036	0.013563	-1.3541	0.006477	-1.3579	8e-06	-0.67199	0.730414	-1.0508	0.132293	-1.3136	0.085384	-1.3426	0.345502	-0.69378	0.364791	-1.7821	0.161817
RVBD1429:RVBD1429	RVBD1429	RVBD1429	NonEssential	-2.4774	0.02401	-3.3727	0.006178	-0.276	0.107885	-1.4679	0.006401	-1.3678	0.175394	-1.6435	0.112223	-1.3161	0.087462	-1.4471	0.028552	-1.3542	0.03051	-1.7801	0.056066
RVBD0228:RVBD0228	RVBD0228	RVBD0228	Essential	-1.8457	0.00486	-1.5855	0.101301	-2.9283	2.4e-05	-2.1242	2.2e-05	-1.2172	0.021241	-1.3499	0.000507	-1.5685	0.028983	-1.7755	0.003632	-1.7794	0.004364	-1.7773	0.000218
RVBD2554c:RVBD2554c	RVBD2554c	RVBD2554c	Essential	-1.7718	0.002305	-2.364	0.040719	-3.2053	0.000112	-2.36	0.000155	-3.8505	1e-05	-1.0705	0.028536	-4.8822	0.019906	-4.7215	9e-06	-1.6751	0.040468	-1.7753	0.000602
RVBD3217c:RVBD3217c	RVBD3217c	RVBD3217c	NonEssential	-1.3004	0.048818	-1.9563	0.351727	0.083808	0.486722	-0.079818	0.731216	-0.85524	0.644208	-1.4696	0.031065	-1.102	0.684396	-0.77292	0.694992	-0.66476	0.772803	-1.7747	0.173343
RVBD0209:RVBD0209	RVBD0209	RVBD0209	NonEssential	-1.0269	0.010134	-3.2909	0.013419	-1.3396	0.023059	-0.051251	0.328286	-1.7694	0.03583	-1.297	0.030387	-2.6851	0.385052	-0.53241	0.892628	-1.3992	0.075252	-1.774	0.047052
RVBD1401:RVBD1401	RVBD1401	RVBD1401	Essential	-2.6046	0.000981	-2.3612	9e-06	-2.1613	9e-06	-2.5323	8e-06	-1.2942	1e-05	-1.8861	9.8e-05	-1.5613	3e-05	-2.9624	9e-06	-2.233	0.00011	-1.7734	0.000325
RVBD3778c:RVBD3778c	RVBD3778c	RVBD3778c	Essential	-1.6392	2.3e-05	-2.0281	2.5e-05	-2.2521	9e-06	-2.4452	8e-06	-1.7593	0.016856	-1.4936	9.8e-05	-1.2575	0.03589	-2.0863	0.000254	-1.8666	0.000257	-1.7732	8e-06
RVBD3031:RVBD3031	RVBD3031	RVBD3031	Essential	-2.3378	0.00429	-2.0055	0.000804	-1.154	3.8e-05	-1.9647	8e-06	-2.0258	0.03583	-0.88149	0.059536	-0.92325	0.005667	-0.8852	0.694992	-1.6049	0.07875	-1.7723	0.009367
RVBD0474:RVBD0474	RVBD0474	RVBD0474	NonEssential	-1.4014	0.182623	-3.6094	0.101301	-0.29949	0.101585	-0.19935	0.084686	-1.117	0.536287	-1.5267	0.223407	-0.61267	0.174935	-0.92846	0.135331	-0.53223	0.224045	-1.7719	0.299719
RVBD0892:RVBD0892	RVBD0892	RVBD0892	NonEssential	-1.7797	0.000616	-2.7663	9e-06	-0.98875	0.063701	-1.0014	0.023791	-0.91989	0.000335	-1.6781	0.002732	-1.4357	0.03929	-1.8627	0.223579	-1.8946	0.043414	-1.7698	0.001512
RVBD3409c:choD	RVBD3409c	choD	NonEssential	-1.7431	0.128728	-1.8255	0.08524	-0.34637	0.182033	-0.0066577	0.156808	-1.5247	0.083811	-1.2615	0.433425	0	0.949245	-1.8088	0.002096	-1.4011	0.084441	-1.7695	0.299719
RVBD3205c:RVBD3205c	RVBD3205c	RVBD3205c	NonEssential	-2.1026	0.071909	-1.4471	0.010037	-0.43032	0.191477	-0.55235	0.108419	-1.2728	0.216519	-1.2902	0.364861	-1.349	0.483523	-0.88382	0.033041	-1.532	0.061067	-1.7695	0.161817
RVBD0385:RVBD0385	RVBD0385	RVBD0385	NonEssential	-1.4577	0.045065	-4.6154	0.003769	-1.5533	0.01046	-1.1801	0.006596	-1.4127	0.022188	-2.0644	0.003499	-1.1331	0.102437	-1.8657	0.009743	-3.0864	0.002443	-1.7691	0.0023
RVBD0661c:RVBD0661c	RVBD0661c	RVBD0661c	NonEssential	-0.947	0.017332	-4.0904	0.042994	0.2875	0.962404	-0.37642	0.745486	0	0.862075	-0.21105	0.550989	-3.6301	0.189022	-1.2114	0.586702	-0.82773	0.277113	-1.7689	0.034856
RVBD0767c:RVBD0767c	RVBD0767c	RVBD0767c	NonEssential	0	0.762537	-0.76562	0.624156	0.018827	0.533261	-0.38693	0.555747	-0.99774	0.120714	-0.84219	0.561091	-0.70383	0.75326	-2.2285	0.061169	-1.3415	0.227	-1.7689	0.109626
RVBD3679:RVBD3679	RVBD3679	RVBD3679	NonEssential	-1.3406	0.04717	-1.9175	0.068427	-0.846	0.007051	-1.1566	0.058412	-1.0925	0.001113	-1.1194	0.00108	-1.8414	0.090333	-2.1061	0.000369	-1.6939	0.012272	-1.7683	0.16143
RVBD2953:RVBD2953	RVBD2953	RVBD2953	NonEssential	-0.99805	0.04717	-2.4097	0.108877	-1.3776	0.023753	-0.27183	0.169089	-2.0212	0.216519	-0.92713	0.293222	-1.2193	0.540621	-3.1351	0.116201	-1.7734	0.029586	-1.7677	0.299719
RVBD1722:RVBD1722	RVBD1722	RVBD1722	NonEssential	0	0.930033	-1.4864	0.101301	-0.79938	0.108714	-0.31642	0.47058	0	0.914109	-0.75889	0.384792	-0.65055	0.850152	-0.59995	0.541025	-1.4488	0.154427	-1.7659	0.050828
RVBD3341:metX	RVBD3341	metX	Essential	-1.4052	0.010542	-3.1743	0.000139	-2.0513	2.4e-05	-1.6319	9.1e-05	-0.88945	0.000115	-2.6648	0.004454	-2.0355	0.059514	-4.0081	9e-06	-4.4852	0.000332	-1.7634	8.5e-05
RVBD3708c:asd	RVBD3708c	asd	Essential	-3.0214	8e-06	-3.571	9e-06	-3.9725	9e-06	-3.7506	8e-06	-2.007	1e-05	-1.0785	0.000333	-1.6302	0.008292	-3.1057	9.1e-05	-3.1668	9e-06	-1.7626	2.4e-05
RVBD2037c:RVBD2037c	RVBD2037c	RVBD2037c	NonEssential	-1.7554	0.048818	-1.4517	0.002091	0.074931	0.102826	0.12487	0.213862	-0.63364	0.401637	-1.1242	0.260067	-0.96281	0.131088	-1.308	0.030048	-1.5285	0.012972	-1.7615	0.067603
RVBD1512:epiA	RVBD1512	epiA	NonEssential	-2.7481	0.030194	-4.7371	0.03047	-1.2219	0.026215	-1.1536	0.058412	-0.89483	0.017408	-1.7224	0.047405	-1.2236	0.009362	-0.95424	0.028867	-1.3403	0.004619	-1.7614	0.008296
RVBD1092c:coaA	RVBD1092c	coaA	Essential	-3.3212	8e-06	-2.9391	9e-06	-2.7758	9e-06	-2.8401	8e-06	-2.0264	0.000287	-1.8577	0.00081	-2.1767	1.1e-05	-1.6935	0.000482	-2.3905	0.000257	-1.7612	8e-06
RVBD1202:dapE	RVBD1202	dapE	Essential	-2.0899	0.000147	-2.4913	0.000799	-3.5353	2.4e-05	-1.9796	8e-06	-0.91712	0.262684	-1.2405	0.000319	-1.1608	0.024921	-1.0686	0.516083	-1.276	0.039999	-1.7612	0.000884
RVBD0900:RVBD0900	RVBD0900	RVBD0900	NonEssential	-1.6868	0.144031	-1.153	0.101301	-1.1318	0.063701	-2.3121	0.002138	-1.0895	0.052069	-1.5501	0.026187	-1.2197	0.214466	-1.1748	0.030048	-1.9802	0.007644	-1.7586	0.056066
RVBD2260:RVBD2260	RVBD2260	RVBD2260	NonEssential	-1.8035	0.051911	-1.2976	0.544795	-0.52052	0.146818	0.10956	0.154869	-2.8046	0.140329	-0.93933	0.305281	0	0.959689	-0.92363	0.30263	-1.7648	0.487122	-1.7584	0.243666
RVBD0907:RVBD0907	RVBD0907	RVBD0907	NonEssential	-1.0536	0.234163	-1.306	0.09654	-0.23917	0.828821	-1.005	0.01169	-0.85632	0.023379	-0.6843	0.64068	-2.7628	0.156618	-0.74396	0.252512	-1.7809	0.040281	-1.7584	0.056066
RVBD3703c:RVBD3703c	RVBD3703c	RVBD3703c	NonEssential	-2.6072	0.001948	-1.1491	0.03105	-0.7554	0.066305	-0.4809	0.070661	-0.98249	0.068133	-0.71172	0.022693	-1.2457	0.01835	-2.3551	0.014018	-1.8039	0.018937	-1.7566	0.182871
RVBD3345c:PE-PGRS50	RVBD3345c	PE-PGRS50	NonEssential	-1.3605	0.00034	-1.0862	0.000644	-1.2029	0.003021	-1.0331	0.003588	-0.69703	0.115569	-1.3216	0.003238	-1.3801	0.081973	-1.1818	0.027798	-1.3065	0.01542	-1.7563	0.173343
RVBD1990c:RVBD1990c	RVBD1990c	RVBD1990c	NonEssential	-1.3014	0.010878	-1.7536	0.000586	-1.2318	0.00873	-1.2605	0.000836	-1.4342	0.083536	-0.91146	0.284614	-1.1881	0.059514	-1.1391	0.122058	-2.0093	0.14893	-1.7562	8e-06
RVBD2903c:lepB	RVBD2903c	lepB	Essential	-2.5048	8e-06	-3.4814	9e-06	-2.9884	9e-06	-3.179	8e-06	-1.5973	0.00549	-2.5429	0.001929	-2.2941	0.012324	-3.1992	0.002096	-1.5982	0.000386	-1.7557	5.6e-05
RVBD0059:RVBD0059	RVBD0059	RVBD0059	NonEssential	-5.0274	0.005852	-1.4864	0.01881	-0.32793	0.019377	-0.40029	0.003588	-1.0485	0.052069	-3.4161	0.042098	-0.99747	0.08787	-0.82512	0.047677	-9.175	0.036325	-1.7528	0.001139
RVBD1481:RVBD1481	RVBD1481	RVBD1481	Essential	-2.8146	0.005548	-3.5797	0.00512	-1.6267	9e-06	-0.75803	0.000804	-1.98	0.010792	-1.8112	0.01071	-1.8369	0.01835	-1.4863	0.068379	-2.2788	0.007644	-1.7526	0.015191
RVBD2256c:RVBD2256c	RVBD2256c	RVBD2256c	NonEssential	-2.5279	0.000147	-2.2198	2.5e-05	-1.7154	0.00023	-1.9399	0.00013	-1.8431	0.000147	-2.4442	0.001413	-1.8396	0.017096	-3.3582	9e-06	-2.3406	0.000372	-1.7524	0.000333
RVBD1524:RVBD1524	RVBD1524	RVBD1524	NonEssential	-1.0197	0.337424	-2.3995	0.001503	-0.85514	0.108714	-1.261	0.00275	-1.0337	0.129058	-1.04	0.247557	-1.3495	0.397342	-1.6666	0.019557	-2.1578	0.010741	-1.7514	0.067603
RVBD0459:RVBD0459	RVBD0459	RVBD0459	NonEssential	-2.3469	0.068071	-1.7791	0.013563	-1.0008	0.066064	0.13717	0.158565	-1.2364	0.547955	-2.3182	0.042098	-1.7379	0.127375	-1.0831	0.041389	-0.99898	0.174569	-1.746	0.187788
RVBD0167:yrbE1A	RVBD0167	yrbE1A	NonEssential	-1.7814	8e-06	-2.7429	0.000659	-1.7593	0.003461	-2.0348	0.000117	-2.4981	1e-05	-1.6524	0.000521	-1.3107	0.010875	-1.7145	0.00174	-1.7135	0.0142	-1.7454	8e-06
RVBD2678c:hemE	RVBD2678c	hemE	Essential	-3.4536	8e-06	-3.5144	9e-06	-2.4375	9e-06	-3.5529	8e-06	-1.789	2.9e-05	-2.5128	0.00107	-1.3259	0.059514	-2.8223	2.6e-05	-2.5558	0.003207	-1.7449	0.000333
RVBD2690c:RVBD2690c	RVBD2690c	RVBD2690c	NonEssential	-3.7113	8e-06	-3.6932	9e-06	-3.7612	9e-06	-4.8274	8e-06	-1.7108	1e-05	-3.0173	1e-05	-1.6892	1.1e-05	-2.9537	9e-06	-2.7461	9e-06	-1.7447	8e-06
RVBD1540:RVBD1540	RVBD1540	RVBD1540	NonEssential	-0.97597	0.148019	-2.6569	0.027567	-1.8919	0.056388	-1.9648	0.061801	-2.0699	0.011994	-1.3061	0.092495	-1.2432	0.162111	-1.2054	0.135331	-2.0694	0.037598	-1.7441	0.033816
RVBD0488:RVBD0488	RVBD0488	RVBD0488	NonEssential	-2.1418	0.01647	-2.1875	0.03105	-1.1503	0.003171	-0.87106	0.072529	-2.0114	0.129058	-1.3703	0.049766	-1.578	0.436269	-2.5999	0.000119	-0.98274	0.039039	-1.7439	0.058095
RVBD1387:PPE20	RVBD1387	PPE20	NonEssential	-1.5391	0.182623	-1.7635	0.029607	-0.6194	0.066305	-0.61721	0.097523	-0.902	0.392011	-0.90539	0.134568	-0.67543	0.261007	-1.4356	0.004879	-1.5994	0.06488	-1.7433	0.187788
RVBD1116A:RVBD1116A	RVBD1116A	RVBD1116A	NonEssential	-1.6681	0.106933	-1.4584	0.151244	0.069434	0.755519	-0.22991	0.620528	-0.74391	0.628893	0	0.774839	-0.67822	0.261561	-1.1852	0.391069	-1.8837	0.243881	-1.743	0.299719
RVBD2552c:aroE	RVBD2552c	aroE	Essential	-2.6652	8e-06	-3.2529	9e-06	-4.0443	9e-06	-3.4931	8e-06	-1.273	0.000147	-1.8879	1e-05	-3.0797	1.1e-05	-2.5763	9e-06	-3.7249	9e-06	-1.7406	8e-06
RVBD0552:RVBD0552	RVBD0552	RVBD0552	Essential	-2.8609	0.001019	-4.2099	9e-06	-2.5128	0.001876	-2.8142	0.000814	-1.3184	0.074978	-1.971	0.004454	-1.2959	0.085384	-1.4034	0.000297	-3.1666	0.000487	-1.7393	0.008296
RVBD0164:TB18.5	RVBD0164	TB18.5	Essential	-1.5348	0.000147	-1.9199	0.001713	-2.7505	9e-06	-2.5987	8e-06	-1.1034	0.033548	-1.705	4.7e-05	-1.1515	0.000316	-1.4212	0.019424	-1.7764	0.011825	-1.7359	8e-06
RVBD1973:RVBD1973	RVBD1973	RVBD1973	NonEssential	0	0.827534	-0.81726	0.656637	-0.15866	0.197141	0.21609	0.299745	0	0.95546	-1.2947	0.502751	-2.1008	0.483523	-1.3471	0.033557	-1.0785	0.455338	-1.7352	0.050828
RVBD3602c:panC	RVBD3602c	panC	Essential	-1.7096	0.149889	-1.0948	0.101301	-0.71348	0.108714	-0.76329	0.102594	-1.0535	0.052069	-1.3234	0.157719	-0.78957	0.592776	-1.3523	0.086495	-1.3987	0.570184	-1.7348	0.197887
RVBD1422:RVBD1422	RVBD1422	RVBD1422	NonEssential	-1.0962	0.003124	-1.3341	8.4e-05	-1.8461	0.002119	-1.9936	0.002994	-1.8604	0.029092	-1.664	0.003238	-1.5748	0.113637	-2.6959	0.000106	-3.1653	0.000578	-1.7347	0.008296
RVBD3419c:gcp	RVBD3419c	gcp	NonEssential	-1.8658	0.007805	-5.6136	0.007398	-0.29944	0.163055	-1.1034	0.067132	-0.94495	0.08149	0	0.851582	-1.1383	0.047413	-3.0557	0.103348	-0.98644	0.650268	-1.7309	0.002271
RVBD3404c:RVBD3404c	RVBD3404c	RVBD3404c	NonEssential	-1.6272	0.006109	-0.70192	0.680006	-0.23941	0.108714	-0.16595	0.389874	0	0.932914	-0.87315	0.359683	-1.352	0.001677	-0.77747	0.435535	-1.1268	0.383529	-1.7305	0.161817
RVBD2136c:uppP	RVBD2136c	uppP	NonEssential	-1.3647	0.113193	-2.0213	0.000644	-1.6249	0.00873	-0.88772	0.004692	-0.93442	0.218752	-2.0033	0.114539	-1.6809	0.261007	-1.21	0.019424	-1.6334	0.000578	-1.7297	0.030696
RVBD3235:RVBD3235	RVBD3235	RVBD3235	NonEssential	-6.9867	0.016934	-2.1768	0.338099	-0.26392	0.151444	-0.60031	0.156808	-0.81748	0.115569	-0.69876	0.420082	-1.0085	0.545895	-0.86248	0.724732	-0.81572	0.681665	-1.7253	0.211478
RVBD0773c:ggtA	RVBD0773c	ggtA	NonEssential	-0.75049	0.333314	-0.99785	0.402217	0.0027281	0.48255	-0.27987	0.47058	-1.1265	0.040512	-1.2607	0.426432	-0.89312	0.73859	-0.88733	0.051826	-1.6959	0.07875	-1.7232	0.299719
RVBD3289c:RVBD3289c	RVBD3289c	RVBD3289c	NonEssential	-3.0391	0.045065	-1.6192	0.023796	-0.85185	0.011016	-0.64216	0.211071	-1.4797	0.059014	-1.2229	0.511846	0	0.885162	-1.1645	0.164313	-0.78054	0.0142	-1.7231	0.16143
RVBD0932c:pstS2	RVBD0932c	pstS2	NonEssential	-1.2183	0.144031	-1.259	0.375883	-0.39133	0.446933	-0.55482	0.745486	-0.73185	0.651666	-1.1045	0.079657	-0.58345	0.719512	-1.8355	0.002244	-0.96258	0.330322	-1.7225	0.197887
RVBD0875c:RVBD0875c	RVBD0875c	RVBD0875c	NonEssential	-2.3159	8e-06	-1.8258	0.000789	-1.5591	9e-06	-2.1302	8e-06	-1.1958	9.9e-05	-1.426	0.002894	-1.2244	0.021004	-3.4186	9e-06	-3.0893	0.000513	-1.7194	7e-05
RVBD1159A:phhB	RVBD1159A	phhB	NonEssential	-3.0044	0.106933	-1.7931	0.042994	-0.39183	0.191477	0.14812	0.095761	-1.2571	0.305845	-2.9541	0.112223	-3.5189	0.050427	-1.2472	0.177811	-3.7617	0.237115	-1.7191	0.269132
RVBD0106:RVBD0106	RVBD0106	RVBD0106	NonEssential	-1.9357	0.057378	-1.4645	0.002048	-0.30747	0.294988	-0.0025011	0.169089	-2.3636	0.026106	-0.81795	0.013953	-1.8747	0.055095	-1.0944	0.166413	-1.3229	0.455338	-1.7176	0.030696
RVBD3830c:RVBD3830c	RVBD3830c	RVBD3830c	NonEssential	-2.6828	0.149889	-0.66499	0.03105	0.094736	0.197141	-0.45382	0.151606	-0.8252	0.00035	-1.7193	0.003641	-5.6374	0.111953	-4.0709	0.101514	-1.7522	0.051814	-1.7144	0.058095
RVBD3533c:PPE62	RVBD3533c	PPE62	NonEssential	-3.2883	0.00659	-3.12	0.014697	-0.40583	0.109117	-0.79942	0.058412	-1.1522	0.029342	-0.99198	0.007989	-1.1852	0.081973	-1.8375	0.109532	-1.0521	0.017622	-1.7136	0.062902
RVBD0245:RVBD0245	RVBD0245	RVBD0245	NonEssential	-1.5159	0.021001	-0.76304	0.502044	0.30333	0.294098	-0.02743	0.169089	-1.261	0.392011	-3.3838	0.028783	-2.0415	0.492998	-1.5042	0.30263	-4.4637	0.224045	-1.7108	0.029808
RVBD2374c:hrcA	RVBD2374c	hrcA	Essential	-1.0805	0.002827	-2.1943	0.000113	-1.273	0.003083	-1.3376	0.005473	-1.3792	0.216519	-0.83818	0.016776	-1.1242	0.017096	-3.4107	0.001567	-2.1323	0.01542	-1.7106	8e-06
RVBD3551:RVBD3551	RVBD3551	RVBD3551	NonEssential	-2.4421	0.003326	-2.0142	0.004921	-1.3638	0.003461	-1.0487	0.005473	-2.2163	0.048501	-0.69437	0.132293	-0.96786	0.709808	-1.7605	0.000764	-1.9945	0.000332	-1.7042	0.000589
RVBD0676c:mmpL5	RVBD0676c	mmpL5	NonEssential	-1.5347	0.00429	-1.3265	0.004637	-0.38776	0.108714	-1.2658	0.002299	-2.7034	0.002179	-1.0407	0.031065	-2.4829	0.033768	-1.2123	0.001567	-3.7795	0.001538	-1.7041	0.001269
RVBD2420c:RVBD2420c	RVBD2420c	RVBD2420c	NonEssential	-2.6225	0.001087	-2.1948	0.004857	-1.9248	0.002145	-2.3476	8e-06	-0.97559	0.005503	-1.2914	0.01071	-1.6452	0.081973	-1.7609	0.001514	-2.4261	0.003207	-1.7039	0.025264
RVBD3305c:amiA1	RVBD3305c	amiA1	NonEssential	-1.0299	0.128728	-4.3795	0.029607	-0.11971	0.32179	-0.39973	0.47058	-1.0445	0.115569	-1.2259	0.409152	-0.95266	0.162875	-2.2128	0.002788	-1.256	0.071362	-1.7013	0.299719
RVBD0178:RVBD0178	RVBD0178	RVBD0178	NonEssential	-0.94954	0.051911	-1.6217	0.435841	-0.064459	0.294098	-0.63671	0.169089	-0.97184	0.083811	-2.433	0.130121	-0.95072	0.436269	-1.0348	0.411362	-1.2167	0.4626	-1.7013	0.177303
RVBD3171c:hpx	RVBD3171c	hpx	NonEssential	-1.8328	0.128728	-2.0112	0.108877	-0.55494	0.064868	-0.087517	0.299745	-3.0554	0.231508	-0.65102	0.134568	-1.5982	0.644404	-1.9966	0.016343	-1.5154	0.084441	-1.7008	0.069317
RVBD0502:RVBD0502	RVBD0502	RVBD0502	NonEssential	-1.2899	0.001508	-1.6083	0.001043	-0.33364	0.197141	-0.42873	0.076839	-0.97284	0.333219	-1.3733	0.118869	-0.72953	0.205086	-2.1188	0.009743	-1.4996	0.108361	-1.6997	0.060022
RVBD3026c:RVBD3026c	RVBD3026c	RVBD3026c	NonEssential	-1.6017	0.018363	-2.2442	0.016955	-1.7705	0.006477	-1.3563	0.017635	-1.0194	0.033548	-1.4938	0.01071	-1.0166	0.099116	-1.723	0.030048	-2.259	0.000983	-1.6994	0.008694
RVBD1493:mutB	RVBD1493	mutB	NonEssential	-0.7706	0.182623	-2.1861	0.125324	-0.053595	0.201471	-1.2933	0.019017	-2.4046	0.249246	-3.5663	0.080875	-0.7524	0.205086	-2.2885	0.016343	-0.93348	0.06488	-1.6991	0.319221
RVBD2511:orn	RVBD2511	orn	Essential	-1.8967	5.3e-05	-2.7604	9e-06	-2.4355	2.4e-05	-2.1787	0.000965	-1.5592	0.059014	-1.0505	0.00081	-1.1111	0.001103	-3.0058	9e-06	-2.652	0.000332	-1.699	8e-06
RVBD2225:panB	RVBD2225	panB	NonEssential	-2.2614	0.001079	-2.3556	5.5e-05	-0.40037	0.185738	-0.74687	0.010895	-1.3319	0.012104	-1.5122	0.198087	-0.76581	0.497419	-2.0549	0.001514	-2.4128	0.007644	-1.6976	0.001139
RVBD0204c:RVBD0204c	RVBD0204c	RVBD0204c	NonEssential	-1.9098	0.000276	-1.7733	0.002044	-1.8254	5.3e-05	-1.1844	8e-06	-0.59931	0.001537	-1.5963	0.001536	-2.3503	0.089302	-1.7206	0.050499	-1.7014	0.024895	-1.6936	0.007943
RVBD2523c:acpS	RVBD2523c	acpS	Essential	-1.8428	8e-06	-1.8982	0.000305	-2.4166	0.000166	-2.7031	3.7e-05	-1.0033	0.075653	-1.1551	0.127158	-1.2069	0.156669	-1.994	0.005241	-1.7396	0.004364	-1.6926	0.000325
RVBD0614:RVBD0614	RVBD0614	RVBD0614	NonEssential	-1.4736	0.016934	-2.9624	0.032059	-0.26847	0.127935	-0.65322	0.146185	-1.2312	0.087672	-2.9029	0.003238	-2.0949	0.090333	-1.791	0.017192	-1.4744	0.004364	-1.6917	0.133218
RVBD2310:RVBD2310	RVBD2310	RVBD2310	NonEssential	-1.7669	0.005852	-1.1489	0.283943	-0.25696	0.13795	-0.20297	0.063988	-1.9979	0.426724	-0.81528	0.341642	-0.61016	0.870129	-0.97459	0.648829	-1.0764	0.071362	-1.6912	0.052419
RVBD2249c:glpD1	RVBD2249c	glpD1	NonEssential	0	0.785559	-1.2524	0.094352	-0.87056	0.098108	-0.50866	0.34683	-0.93026	0.340299	-1.2109	0.170507	0	0.979111	-0.87667	0.588906	-2.1618	0.047771	-1.6893	0.299719
RVBD1066:RVBD1066	RVBD1066	RVBD1066	NonEssential	-1.4273	0.344005	-1.5534	0.331676	-0.093216	0.779283	-0.28256	0.494892	-0.72615	0.299319	-2.1059	0.105406	-2.7706	0.096463	-0.6554	0.713636	-0.79398	0.410512	-1.6873	0.296607
RVBD2383c:mbtB	RVBD2383c	mbtB	NonEssential	-0.8087	0.572945	-1.3791	0.071955	-0.083966	0.779283	0.077147	0.591203	-1.4207	0.482544	-1.6508	0.198087	-1.7297	0.162875	-1.8176	0.043843	-2.1229	0.184625	-1.6852	0.003852
RVBD0531:RVBD0531	RVBD0531	RVBD0531	NonEssential	-1.2933	3.8e-05	-2.0982	0.000644	-3.63	2.4e-05	-1.9812	8e-06	-1.8564	0.00333	-2.2911	0.002903	-1.597	0.060994	-2.0986	0.000119	-1.7588	0.000526	-1.6851	8e-06
RVBD3813c:RVBD3813c	RVBD3813c	RVBD3813c	NonEssential	-0.97529	0.081451	-1.6973	0.264884	-0.28282	0.620339	-0.57544	0.299745	-1.0986	0.604565	-1.3199	0.491354	-0.90271	0.469661	-0.87481	0.378067	-1.489	0.125976	-1.6822	0.308323
RVBD3131:RVBD3131	RVBD3131	RVBD3131	NonEssential	-1.0484	0.550052	-1.8407	0.196365	0.13199	0.73101	-0.36963	0.296523	0	0.999432	0	0.730421	-0.97587	0.742957	-1.1698	0.513952	-1.3407	0.004364	-1.6814	0.001415
RVBD3445c:esxU	RVBD3445c	esxU	NonEssential	-2.9619	0.051911	-0.92119	0.283943	-0.42042	0.160598	-0.61315	0.114219	-2.1756	0.144648	-0.8103	0.116771	-1.5997	0.596246	0	0.926504	-1.3949	0.384931	-1.6813	0.008694
RVBD0908:ctpE	RVBD0908	ctpE	NonEssential	-1.5463	0.004157	-0.86111	0.101301	0.13669	0.299053	0.11312	0.076839	-1.3883	0.328218	-1.3829	0.049766	-0.72643	0.055095	-1.0236	0.111331	-0.97046	0.070679	-1.6811	0.114957
RVBD3829c:RVBD3829c	RVBD3829c	RVBD3829c	NonEssential	-2.003	0.182623	-2.6604	0.101301	-0.8178	0.00803	-0.60345	0.11214	-2.6133	0.055297	-1.0298	0.082162	-1.7599	0.298553	-1.3411	0.086495	-2.1309	0.099575	-1.6806	0.173343
RVBD1132:RVBD1132	RVBD1132	RVBD1132	NonEssential	-1.6219	0.060306	-2.3499	9e-06	-1.9033	0.001345	-1.4154	0.001535	-1.8457	0.041911	-1.0846	0.00081	-1.8617	0.013641	-2.3184	9e-06	-1.605	0.012808	-1.68	0.003022
RVBD2732c:RVBD2732c	RVBD2732c	RVBD2732c	NonEssential	-2.2775	0.046217	-2.2427	0.101301	-0.12385	0.144889	-0.55697	0.070385	-2.0263	0.140329	-1.3052	0.305281	-3.6274	0.309111	-2.0647	0.02975	-1.7507	0.031241	-1.6796	0.09228
RVBD1956:RVBD1956	RVBD1956	RVBD1956	NonEssential	-3.0511	0.016934	-4.5168	0.042994	-1.1843	0.063701	-0.8949	0.010895	-0.97849	0.073376	-2.7319	0.060752	-1.0215	0.099116	-0.99003	0.230951	-2.555	0.029586	-1.6784	0.122271
RVBD2160A:RVBD2160A	RVBD2160A	RVBD2160A	NonEssential	-0.9696	0.425719	-2.684	0.087661	-0.036855	0.691299	-0.17391	0.135805	-1.1892	0.126626	0	0.811442	-1.0972	0.387609	-1.6067	0.365061	-0.86092	0.751485	-1.6762	0.046266
RVBD2955c:RVBD2955c	RVBD2955c	RVBD2955c	NonEssential	-1.0102	0.001715	-0.58956	0.201417	-0.26899	0.108714	-1.2622	0.00426	-2.3538	0.045339	-0.91959	0.001327	-1.724	0.008672	-1.8991	0.04992	-1.3609	0.110659	-1.6744	0.022685
RVBD0807:RVBD0807	RVBD0807	RVBD0807	NonEssential	-1.8987	0.107072	-1.3883	0.125324	-0.47217	0.189725	-0.18531	0.211071	-1.6476	0.37718	-1.3881	0.420082	-0.71596	0.158246	-1.3052	0.219509	-2.1598	0.084441	-1.6739	0.211478
RVBD2328:PE23	RVBD2328	PE23	NonEssential	-1.3235	0.053875	-0.80735	0.342512	-0.54444	0.132347	0.51867	0.488638	-0.66955	0.747217	-1.34	0.491354	-1.1094	0.385052	-0.51774	0.858032	-0.84593	0.652561	-1.6737	0.339304
RVBD3711c:dnaQ	RVBD3711c	dnaQ	NonEssential	-1.113	0.024484	-2.2702	0.042994	-1.5301	0.012603	-0.76504	0.090492	-0.94131	0.420091	-1.1359	0.359683	-0.911	0.023139	-1.2764	0.023003	-2.4338	0.012865	-1.6735	0.187788
RVBD0128:RVBD0128	RVBD0128	RVBD0128	NonEssential	-2.4731	0.026384	-1.8442	0.003846	-2.2466	0.003346	-0.88225	0.009372	-2.0528	0.075653	-1.696	0.003238	-1.5705	0.013641	-1.865	0.002096	-1.6225	0.010741	-1.6734	0.023767
RVBD0015c:pknA	RVBD0015c	pknA	Essential	-3.2536	8e-06	-4.4164	7e-05	-3.772	9e-06	-3.8122	8e-06	-3.0372	0.001814	-1.3867	9.8e-05	-5.0296	0.001877	-1.9492	9e-06	-1.0287	9.5e-05	-1.6729	8e-06
RVBD0352:dnaJ1	RVBD0352	dnaJ1	Essential	-2.0717	0.016934	-1.4546	0.001801	-1.3244	0.013153	-1.1561	0.006286	-1.0288	0.120714	-1.9894	0.157719	-1.8493	0.143683	-2.6686	0.018894	-1.6017	0.012865	-1.6728	0.009736
RVBD0063:RVBD0063	RVBD0063	RVBD0063	NonEssential	-2.4275	0.081451	-2.1172	0.007737	-1.3397	0.02098	-1.2908	0.010496	-1.2	0.014681	-1.8834	0.005232	-1.8857	0.040498	-1.6283	0.013579	-2.6468	0.042303	-1.6719	0.003852
RVBD0686:RVBD0686	RVBD0686	RVBD0686	NonEssential	-0.91567	0.327096	-1.0712	0.101301	-0.9021	0.068539	-0.49933	0.072958	-1.8757	0.249246	-0.78136	0.118869	-0.76582	0.164426	-2.2042	0.122058	-0.79005	0.529171	-1.6712	0.0229
RVBD2262c:RVBD2262c	RVBD2262c	RVBD2262c	NonEssential	-1.9731	0.016934	-2.3235	0.075766	-0.66742	0.066305	-0.61718	0.122397	-1.2766	0.029992	-1.0554	0.00107	-1.2945	0.261007	-0.9787	0.365061	-1.118	0.656392	-1.671	0.197887
RVBD1824:RVBD1824	RVBD1824	RVBD1824	NonEssential	0	0.930523	0	0.998456	0.43785	0.984309	1.3678	1	0	1	-1.3396	0.333858	0	0.917651	0	0.945245	0	1	-1.6699	0.299719
RVBD1473:RVBD1473	RVBD1473	RVBD1473	NonEssential	-2.0132	0.005908	-2.3907	9e-06	-1.4428	0.001939	-1.4687	0.002413	-1.4853	0.154049	-2.708	0.001976	-2.1679	0.022751	-1.5261	0.011254	-2.9056	0.002269	-1.6692	0.079865
RVBD1522c:mmpL12	RVBD1522c	mmpL12	NonEssential	-0.90365	0.33159	-0.73596	0.698293	-0.36273	0.189725	0.3542	0.767518	-0.69117	0.129058	-1.2534	0.127158	-0.82926	0.045684	-1.2508	0.218691	-1.051	0.572105	-1.6689	0.339304
RVBD1010:ksgA	RVBD1010	ksgA	NonEssential	-3.071	0.043674	-1.5213	0.011235	-1.7233	0.00803	-0.79878	0.068153	-0.71128	0.022188	-1.5524	0.059536	-1.9652	0.331646	-1.2297	0.411362	-1.6944	0.004619	-1.6673	0.007943
RVBD1121:zwf1	RVBD1121	zwf1	NonEssential	-0.99504	0.008506	-1.4583	0.03047	-1.6301	0.002123	-1.7147	0.002233	-2.576	0.286548	-2.2644	0.049766	-1.5095	0.009677	-2.1491	0.028552	-2.6819	0.0041	-1.6661	0.001817
RVBD3365c:RVBD3365c	RVBD3365c	RVBD3365c	NonEssential	-2.4478	0.003017	-1.021	0.004921	-0.68281	0.108714	-1.9317	0.002994	-0.84324	0.140329	-1.2643	0.130121	-1.1564	0.034754	-1.5447	0.103348	-1.5198	0.576062	-1.6652	0.037626
RVBD0621:RVBD0621	RVBD0621	RVBD0621	NonEssential	-1.2738	0.015761	-3.3316	9e-06	-1.3659	0.000381	-1.1716	0.002138	-1.5108	0.041911	-1.6588	0.001417	-0.8535	0.041779	-3.6252	0.002058	-1.3728	0.007644	-1.6626	0.00676
RVBD0616c:RVBD0616c	RVBD0616c	RVBD0616c	NonEssential	0	0.785559	-0.82896	0.652399	-0.21291	0.218013	0.18732	0.671115	0	0.862075	0	0.940072	-1.5288	0.406498	-2.2411	0.30263	-1.8283	0.316454	-1.6624	0.185066
RVBD3645:RVBD3645	RVBD3645	RVBD3645	Essential	-1.6653	0.226725	-2.0247	0.196365	-0.30543	0.197141	-0.18531	0.092312	0	0.862112	-1.4409	0.30567	-0.99793	0.5887	-1.6541	0.047677	-1.3256	0.284865	-1.6618	0.00115
RVBD2894c:xerC	RVBD2894c	xerC	NonEssential	-1.6401	0.001064	-1.516	0.000648	-1.0852	0.064868	-0.14005	0.171591	-0.9098	0.249246	-0.84577	0.375251	-0.92205	0.179789	-0.66745	0.435535	-2.1494	0.001737	-1.6616	0.299719
RVBD0670:end	RVBD0670	end	NonEssential	-2.4512	0.032372	-2.8675	0.101301	-1.0385	0.001616	-0.81598	0.007555	-0.92224	0.075653	-1.8705	0.170507	-1.8004	0.085384	-1.4981	0.045192	-1.7212	0.031241	-1.6608	0.073885
RVBD3568c:bphC	RVBD3568c	bphC	NonEssential	-3.5786	8e-06	-2.7726	9e-06	-2.56	2.4e-05	-2.4095	8e-06	-1.8283	8.3e-05	-1.4476	0.009408	-1.1637	0.000528	-1.6539	0.000133	-2.5988	0.00011	-1.6589	8e-06
RVBD0032:bioF2	RVBD0032	bioF2	NonEssential	-1.2475	0.12668	-2.7346	0.101301	-0.77064	0.108714	-0.38256	0.805327	0	0.842475	-0.57494	0.705233	-0.78711	0.668367	-1.7379	0.005241	-1.1939	0.022164	-1.6581	0.072205
RVBD2769c:PE27	RVBD2769c	PE27	NonEssential	-2.9443	0.053377	-1.2999	0.013419	0.20918	0.404837	-0.22009	0.113879	-1.4115	0.495875	-1.3908	0.00273	-2.2201	0.309111	-1.5302	0.164313	-1.6581	0.146961	-1.6569	0.069317
RVBD1694:tlyA	RVBD1694	tlyA	Essential	-3.1221	0.001168	-2.6602	7e-05	-1.6749	0.001876	-3.321	0.001149	-0.97785	0.098387	-1.6006	0.000276	-1.1557	0.369145	-1.9576	0.016343	-1.7109	0.012972	-1.6568	0.008296
RVBD3246c:mtrA	RVBD3246c	mtrA	Essential	-3.4022	8e-06	-3.1177	9e-06	-3.3316	9e-06	-3.1539	8e-06	-2.3409	4.8e-05	-1.5018	1e-05	-2.2647	1.1e-05	-3.0387	9e-06	-2.7854	9e-06	-1.6559	8e-06
RVBD0269c:RVBD0269c	RVBD0269c	RVBD0269c	NonEssential	-1.5185	0.252754	-1.1529	0.465255	0.14896	0.294988	0.01392	0.924825	-0.99783	0.344565	-2.4646	0.003641	-0.94548	0.374919	-1.2507	0.526059	-0.94357	0.123683	-1.6554	0.17077
RVBD2957:RVBD2957	RVBD2957	RVBD2957	NonEssential	-2.72	0.03204	-1.4257	0.076598	-0.036456	0.879173	-0.72623	0.122397	0	0.765763	-1.119	0.359683	-0.91939	0.685556	-1.5344	0.004879	-1.0286	0.529171	-1.6527	0.182871
RVBD0469:umaA	RVBD0469	umaA	NonEssential	-3.4565	0.00486	-3.0098	0.013563	-1.3862	0.020031	-0.63417	0.023791	-1.7568	0.003103	-3.3518	0.001782	-1.9156	0.004139	-2.6496	0.019557	-1.563	0.0241	-1.6496	0.010556
RVBD0373c:RVBD0373c	RVBD0373c	RVBD0373c	NonEssential	0	0.828411	-1.356	0.068427	-0.041255	0.101585	-0.053066	0.097523	-2.6295	0.249246	-2.2086	0.098295	-2.415	0.172563	-0.56352	0.37525	-1.167	0.246502	-1.6487	0.278595
RVBD1221:sigE	RVBD1221	sigE	NonEssential	-1.9873	0.00429	-1.6919	0.068427	-1.5382	0.000876	-1.1119	0.009716	-1.0103	0.033407	-1.187	0.029868	-1.6622	0.237348	-2.7301	0.072473	-1.1122	0.237115	-1.6469	0.000759
RVBD1954c:RVBD1954c	RVBD1954c	RVBD1954c	NonEssential	-1.1346	0.048818	-3.2035	0.176232	-0.19834	0.234798	0.10109	0.62482	-0.65671	0.446522	-0.78399	0.080875	-1.4841	0.339965	-1.1359	0.218691	-0.77474	0.330322	-1.6469	0.345834
RVBD2908c:RVBD2908c	RVBD2908c	RVBD2908c	NonEssential	-0.80305	0.198457	-0.91871	0.199028	-0.19934	0.475563	-0.88033	0.180228	0	0.516468	0	0.655622	0	0.60561	-0.97096	0.220773	-0.93531	0.256413	-1.6466	0.046276
RVBD2447c:folC	RVBD2447c	folC	Essential	-3.1878	8e-06	-2.5776	9e-06	-2.3119	0.00022	-3.3484	8e-06	-1.8383	0.001113	-1.8595	0.033053	-1.3648	0.008672	-2.3048	0.002007	-2.4964	9e-06	-1.6465	0.00459
RVBD0240:RVBD0240	RVBD0240	RVBD0240	NonEssential	-1.2675	0.081451	-1.4934	0.292709	-0.2757	0.215273	-1.5629	0.005473	-0.9804	0.181844	-0.91993	0.585606	0	0.98321	-1.4222	0.521978	-1.4435	0.368832	-1.6453	0.197887
RVBD1770:RVBD1770	RVBD1770	RVBD1770	NonEssential	-2.3308	0.053875	-2.5438	0.029515	-0.32661	0.173631	0.0035725	0.178862	-1.2711	0.216519	-1.2438	0.132293	-0.82364	0.060994	-1.8169	0.169581	-0.71424	0.477792	-1.6439	0.345834
RVBD0115:hddA	RVBD0115	hddA	NonEssential	-3.8413	0.011861	-1.8409	0.015255	-0.90934	0.01667	-1.7806	0.00426	-2.5558	0.042449	-3.3483	0.118869	-2.981	0.042568	-2.3879	0.002281	-2.3467	0.003617	-1.6434	0.062902
RVBD0265c:RVBD0265c	RVBD0265c	RVBD0265c	NonEssential	-2.9611	0.14644	-1.1165	0.375883	-0.17218	0.294098	0.11408	0.149807	-1.7743	0.075653	-0.87627	0.143937	-0.80926	0.773953	-1.4977	0.207789	-1.6546	0.044922	-1.6431	0.345834
RVBD1511:gmdA	RVBD1511	gmdA	NonEssential	-1.6253	0.00659	-3.1694	0.003995	-0.97666	0.027232	-0.3792	0.154869	-1.1018	0.446522	-1.1148	0.033053	-1.1638	0.205086	-1.6777	0.002443	-2.0445	0.03051	-1.6429	0.187788
RVBD3789:RVBD3789	RVBD3789	RVBD3789	NonEssential	-1.3954	0.005908	-2.2767	0.245084	-0.82515	0.106359	-1.4025	0.010895	-1.9699	0.314468	-1.2197	0.025396	-0.73959	0.149926	-1.0707	0.016343	-0.70806	0.072934	-1.6426	0.042048
RVBD3509c:ilvX	RVBD3509c	ilvX	NonEssential	-1.313	8e-06	-1.5688	0.072792	-0.28127	0.025243	-0.96664	0.012445	-0.9062	0.000287	-1.7537	0.080875	-1.0412	0.024921	-1.541	0.014018	-1.7363	0.000777	-1.6416	0.002044
RVBD1895:RVBD1895	RVBD1895	RVBD1895	NonEssential	-0.68769	0.236893	-1.8946	0.076598	-0.70191	0.108714	0.41923	0.591203	-2.2393	0.161793	-1.574	0.137574	0	0.896793	-0.76434	0.516083	-1.1577	0.661623	-1.6402	0.182871
RVBD2053c:fxsA	RVBD2053c	fxsA	NonEssential	-1.2363	0.011861	-2.0648	0.013419	0.017398	0.340203	0.054232	0.600001	-0.84671	0.340299	-1.2445	0.341642	0	0.886674	-1.2315	0.016165	-1.1978	0.04903	-1.6385	0.291494
RVBD0942:RVBD0942	RVBD0942	RVBD0942	NonEssential	-0.74832	0.583087	-1.0994	0.171745	0.10858	0.151444	0.36321	0.178862	0	0.898541	-2.1029	0.024098	-1.4277	0.298553	-1.3264	0.002064	-0.79035	0.246566	-1.6381	0.131058
RVBD3339c:icd1	RVBD3339c	icd1	NonEssential	-1.6479	0.12668	-1.896	0.13297	-0.493	0.193226	-0.58693	0.151606	-0.78044	0.022188	-1.2893	0.409152	-1.4219	0.379713	-1.3249	0.470213	-1.2082	0.084441	-1.6373	0.067603
RVBD3245c:mtrB	RVBD3245c	mtrB	Essential	-3.0855	8e-06	-2.5074	9e-06	-3.4569	9e-06	-3.0749	8e-06	-1.6535	0.000365	-1.6935	0.005734	-2.1065	0.002927	-1.619	0.004036	-2.4837	9e-06	-1.6369	0.007685
RVBD2453c:mobA	RVBD2453c	mobA	NonEssential	-1.2475	0.016073	-4.9518	0.015796	-0.035634	0.185738	-0.6332	0.118992	-1.6674	0.17874	-2.6314	0.226006	-0.96123	0.709808	-0.88074	0.783623	-0.90134	0.284865	-1.6355	0.071039
RVBD1480:RVBD1480	RVBD1480	RVBD1480	Essential	-3.8504	8e-06	-3.0586	2.5e-05	-3.7341	9e-06	-4.5392	8e-06	-1.549	0.002234	-1.5615	0.001327	-2.2635	0.28984	-3.2512	2.6e-05	-3.787	9e-06	-1.6349	8e-06
RVBD1087A:RVBD1087A	RVBD1087A	RVBD1087A	NonEssential	-2.4069	0.149889	-1.2384	0.452631	-0.74933	0.116952	-0.45743	0.148252	-0.57114	0.123272	-0.83039	0.589221	-0.78567	0.48028	-0.82489	0.00876	-1.0059	0.45849	-1.6349	0.345834
RVBD2938:drrC	RVBD2938	drrC	NonEssential	-1.0846	0.077796	-1.0415	0.013419	-0.86227	0.108714	0.19886	0.158565	-1.2437	0.446522	0	0.774839	-0.86703	0.492998	-1.0117	0.000254	-0.56891	0.455338	-1.6347	0.345834
RVBD3734c:RVBD3734c	RVBD3734c	RVBD3734c	NonEssential	-1.4719	0.006109	-2.7813	0.002091	-0.79247	0.068539	-0.5777	0.072958	-0.78897	0.651666	-1.5997	0.207523	-1.9961	0.020629	-1.6623	0.230951	-0.72791	0.146961	-1.6346	0.133218
RVBD0351:grpE	RVBD0351	grpE	Essential	-1.7	0.001947	-2.3721	0.000821	-1.4891	0.00348	-2.4433	0.001218	-1.8413	0.042449	-1.4646	0.005655	-1.1979	0.013641	-2.3427	0.138459	-1.276	0.020531	-1.6308	0.002475
RVBD3447c:RVBD3447c	RVBD3447c	RVBD3447c	NonEssential	-1.8944	0.001201	-1.8853	0.015796	-1.443	0.003606	-1.8105	0.001737	-1.8424	0.068133	-1.1946	0.003238	-1.2175	0.013641	-1.1958	0.061746	-3.3124	0.012272	-1.6301	0.005228
RVBD3310:RVBD3310	RVBD3310	RVBD3310	NonEssential	0	0.785559	-1.0035	0.010037	-0.18648	0.550645	0.31025	0.825349	0	0.901909	-1.0799	0.555947	-0.79876	0.773953	-0.72487	0.278561	-0.99288	0.572105	-1.629	0.33393
RVBD3539:PPE63	RVBD3539	PPE63	NonEssential	-0.87463	0.053377	-0.72779	0.656637	-0.31874	0.506898	-0.14326	0.47058	-1.2081	0.579448	-0.80633	0.523758	-0.91147	0.649352	-1.0708	0.014718	-1.2587	0.364791	-1.6288	0.299719
RVBD1161:narG	RVBD1161	narG	NonEssential	-1.2928	0.016934	-1.2128	0.076598	-0.11742	0.218013	-0.52051	0.11782	-1.0084	0.029342	-1.6176	0.107444	-1.0933	0.321594	-1.8819	0.027798	-2.1279	0.042303	-1.6237	0.008803
RVBD2181:RVBD2181	RVBD2181	RVBD2181	NonEssential	-1.3882	0.12668	-1.0947	0.283943	-0.83618	0.101585	-1.6218	0.002233	-1.1297	0.041911	-1.1981	0.320498	-1.4617	0.430871	-1.4612	4.2e-05	-1.2067	0.12964	-1.6229	0.065775
RVBD3492c:RVBD3492c	RVBD3492c	RVBD3492c	NonEssential	-0.94187	0.107072	-0.90761	0.10072	-0.81058	0.108714	-1.055	0.060524	-0.90519	0.068133	-0.67108	0.30567	-1.835	0.177526	-0.85666	0.680051	-1.4537	0.694628	-1.6229	0.133218
RVBD0595c:RVBD0595c	RVBD0595c	RVBD0595c	NonEssential	-3.3573	0.072603	-1.3616	0.269688	-2.2116	0.024127	-1.3616	0.009834	-4.4662	0.09498	0	0.706726	-3.6313	0.174935	-2.2491	0.23612	-1.184	0.294767	-1.6195	0.128609
RVBD0407:fgd1	RVBD0407	fgd1	NonEssential	-3.3633	0.001011	-3.229	0.001609	0.030869	0.025492	-1.1507	0.012445	-1.391	0.02327	-1.401	0.026187	-2.437	0.096463	-2.5195	0.004554	-1.4097	0.00011	-1.6193	0.029808
RVBD3398c:idsA1	RVBD3398c	idsA1	NonEssential	-2.5504	0.053875	-4.03	0.027567	-0.33353	0.189725	-0.18979	0.149807	-1.4282	0.115569	-1.5754	0.170507	-1.2747	0.309111	-2.3155	0.010382	-0.74181	0.843582	-1.6191	0.296607
RVBD0097:RVBD0097	RVBD0097	RVBD0097	NonEssential	-1.5486	0.032372	-1.5557	0.094352	-0.51054	0.109861	-0.59381	0.130446	-1.4659	0.231508	-0.95553	0.359683	-1.5071	0.059514	-2.2678	0.003237	-1.2929	0.084441	-1.6184	0.215381
RVBD2833c:ugpB	RVBD2833c	ugpB	NonEssential	-0.94849	0.01647	-2.2296	5.5e-05	-1.6059	0.006477	-1.0378	0.001747	-1.0963	0.160207	-1.5726	0.003641	-0.88583	0.045684	-1.7607	0.014018	-1.2878	0.029147	-1.6179	0.00676
RVBD2567:RVBD2567	RVBD2567	RVBD2567	NonEssential	-0.73081	0.042717	-1.4122	0.000716	-0.83586	0.00873	-0.92869	0.004901	-1.3335	0.2087	-0.74771	0.07693	-0.98754	0.174935	-0.93772	0.004554	-2.0836	0.00011	-1.6178	0.067603
RVBD2398c:cysW	RVBD2398c	cysW	NonEssential	-2.3441	0.001064	-2.0845	9e-06	-2.1314	9e-06	-1.9047	8e-06	-1.1868	0.016856	-1.4346	0.002822	-0.92697	0.024921	-2.2837	0.002096	-1.613	0.000848	-1.6176	0.003852
RVBD2699c:RVBD2699c	RVBD2699c	RVBD2699c	NonEssential	-1.5124	0.000289	-2.0527	0.003932	-1.5811	0.014465	-2.7213	0.000404	-1.2305	0.017408	-1.3544	0.007722	-1.4573	0.025558	-1.1774	0.000738	-2.6206	2.7e-05	-1.6174	0.000273
RVBD2646:RVBD2646	RVBD2646	RVBD2646	NonEssential	-1.7244	0.010766	-0.88401	0.013563	-0.97895	0.066305	-0.48152	0.389874	-0.83796	0.648732	0	0.768385	-0.87167	0.48028	-1.713	0.164313	-2.054	0.057385	-1.6161	0.007943
RVBD0843:RVBD0843	RVBD0843	RVBD0843	NonEssential	-4.1024	0.016934	-4.4467	0.009613	-0.44097	0.185738	-0.82828	0.058412	-1.0404	0.115569	-2.3077	0.118869	-1.0726	0.602519	-1.4612	0.103348	-2.6385	0.085777	-1.6152	0.173343
RVBD3796:RVBD3796	RVBD3796	RVBD3796	NonEssential	-0.92487	0.005195	-0.94425	0.283943	-0.49901	0.388783	0.004583	0.491276	0	0.903983	-0.69582	0.635125	-0.66596	0.769945	-1.4513	0.1115	-1.4675	0.010741	-1.615	0.345834
RVBD0494:RVBD0494	RVBD0494	RVBD0494	NonEssential	-0.90912	0.00486	-1.5759	0.152692	-1.4051	0.00022	-0.52471	0.102594	-0.85975	0.249246	-2.9087	0.134568	-1.4572	0.045684	-0.76631	0.111331	-1.745	0.487122	-1.6134	0.177303
RVBD2822c:RVBD2822c	RVBD2822c	RVBD2822c	NonEssential	-1.7048	0.182623	-1.0714	0.029607	-1.4894	0.018079	-0.70154	0.102594	-1.1326	0.00397	-1.1162	0.305281	-1.5192	0.085384	-2.4604	0.164313	-1.539	0.46689	-1.6123	0.14235
RVBD3821:RVBD3821	RVBD3821	RVBD3821	NonEssential	-1.8991	0.149889	-1.0909	0.171745	-0.18061	0.180779	-0.53256	0.108419	-1.1025	0.136955	-1.6249	0.00429	-1.0001	0.127375	-0.99389	0.177326	-1.7246	0.084441	-1.6105	0.358371
RVBD1727:RVBD1727	RVBD1727	RVBD1727	NonEssential	-1.5769	0.001168	-1.2659	0.072792	-0.58547	0.223952	0.17135	0.169089	-1.1553	0.040512	-1.3246	0.30567	-1.1458	0.688508	-1.1832	0.093521	-1.786	0.057385	-1.6094	0.182871
RVBD1431:RVBD1431	RVBD1431	RVBD1431	NonEssential	-3.0537	8e-06	-2.1455	0.000804	-1.7781	3.8e-05	-1.8639	0.000234	-1.9508	0.000256	-1.7978	0.000292	-1.2705	0.081973	-2.4992	0.000106	-2.3523	9e-06	-1.6093	8e-06
RVBD2627c:RVBD2627c	RVBD2627c	RVBD2627c	NonEssential	-1.0821	0.032372	-2.0226	0.000716	-2.1045	0.003703	-1.5971	0.00013	-1.0089	0.118708	-0.98545	0.059536	-0.98616	0.145142	-1.9229	0.004554	-3.3871	0.035513	-1.6064	0.0229
RVBD0210:RVBD0210	RVBD0210	RVBD0210	NonEssential	-1.6925	0.107072	-1.5095	0.196365	0.056337	0.415786	0.30987	0.149807	-1.0954	0.249246	-0.71578	0.026187	-1.4836	0.202474	-0.78996	0.374957	-0.47635	0.152468	-1.6062	0.299719
RVBD0885:RVBD0885	RVBD0885	RVBD0885	NonEssential	-1.124	0.034926	-1.2868	0.13297	-0.92534	0.003606	-0.51921	0.205613	-1.2444	0.448192	-0.7643	0.555947	-0.96953	0.119114	-1.381	0.177326	-0.72039	0.477792	-1.6061	0.013238
RVBD2458:mmuM	RVBD2458	mmuM	NonEssential	-1.0212	0.288148	-1.2725	0.375883	0.33891	0.649399	-0.36243	0.34683	-0.70451	0.685462	-1.4877	0.139707	-1.5998	0.447133	-1.282	0.024272	-1.1962	0.330322	-1.6061	0.345834
RVBD0782:ptrBb	RVBD0782	ptrBb	NonEssential	-1.0477	0.107072	-1.2566	0.283943	-0.5094	0.215273	-1.8446	5.1e-05	-1.4898	0.02327	-1.8834	0.375251	-0.96953	0.727496	-2.6579	0.002821	-1.9822	0.218944	-1.6057	0.033816
RVBD0157A:RVBD0157A	RVBD0157A	RVBD0157A	NonEssential	-1.8001	0.149889	-0.9419	0.623769	-1.5827	0.006477	-1.1136	0.002338	-0.77491	0.401637	-1.2649	0.426432	-1.2121	0.309111	-1.8486	0.086495	-2.5355	0.039039	-1.6045	0.065775
RVBD0408:pta	RVBD0408	pta	NonEssential	-1.5655	2.3e-05	-1.7162	0.011235	-1.8976	0.004073	-1.2242	8e-06	-1.292	0.008415	-0.57483	0.082162	-1.0729	0.05172	-2.4079	0.000482	-2.3768	0.000677	-1.6045	8e-06
RVBD0197:RVBD0197	RVBD0197	RVBD0197	NonEssential	-2.0711	0.046217	-2.4722	0.000789	-0.13694	0.109861	-1.4138	0.000221	-0.85087	0.123272	-1.8018	0.019639	-1.1005	0.093567	-2.04	0.025726	-1.1697	0.012865	-1.6037	0.013238
RVBD1225c:RVBD1225c	RVBD1225c	RVBD1225c	NonEssential	-0.81153	0.534946	0	0.8723	-0.43342	0.152581	0.21793	0.331492	0	0.793335	0	0.821605	-5.5895	0.113637	0	0.945245	-1.433	0.652561	-1.6031	0.180849
RVBD1800:PPE28	RVBD1800	PPE28	NonEssential	-0.89883	0.016934	0	0.774069	-0.11275	0.613845	-0.25126	0.299745	-1.8173	0.426724	-1.0415	0.555947	-0.64568	0.816197	-2.0236	0.583834	-1.2787	0.372239	-1.6023	0.024554
RVBD3232c:pvdS	RVBD3232c	pvdS	NonEssential	-2.1966	0.038368	-2.7011	0.072792	-0.33713	0.193226	-0.12775	0.154869	-0.95426	0.175394	-1.6258	0.170507	-1.1478	0.309111	-0.8146	0.028552	-1.1781	0.036325	-1.6003	0.291494
RVBD3470c:ilvB2	RVBD3470c	ilvB2	NonEssential	-1.9422	0.103409	-2.0983	0.000648	-0.23912	0.194905	-2.2034	0.002138	-2.9081	0.03583	-1.0503	0.014774	-1.3314	0.124322	-3.3791	0.002007	-2.2793	0.012726	-1.599	0.001421
RVBD1959c:RVBD1959c	RVBD1959c	RVBD1959c	NonEssential	-1.71	0.173516	-1.3624	0.351727	0.18991	0.620339	0.032125	0.912517	-0.43556	0.730414	-1.3224	0.359683	-0.78883	0.089302	-0.77568	0.535347	-1.3222	0.646366	-1.5989	0.299719
RVBD1438:tpiA	RVBD1438	tpiA	Essential	-1.8772	0.046217	-1.4114	0.151641	-0.57815	0.207906	0.0085897	0.230539	-1.4354	0.146186	-1.9693	0.144128	0	0.868671	-1.2706	0.09086	-1.1501	0.096807	-1.5968	0.122271
RVBD2144c:RVBD2144c	RVBD2144c	RVBD2144c	NonEssential	-1.4332	0.015995	-1.3997	0.004637	-0.8222	0.108714	-0.60294	0.171257	-1.3664	0.161793	-0.85327	0.071104	-0.81478	0.126014	-1.5018	0.00107	-1.1175	0.022164	-1.5966	0.065775
RVBD3010c:pfkA	RVBD3010c	pfkA	NonEssential	-3.1846	0.026384	-1.3431	0.002091	0.20851	0.002155	-0.97209	0.002035	-1.1744	0.007385	-1.7007	0.004098	-0.72456	0.010456	-1.1512	0.019557	-2.0074	0.002365	-1.596	0.025983
RVBD2869c:RVBD2869c	RVBD2869c	RVBD2869c	NonEssential	-2.9342	8e-06	-2.7917	0.000454	-2.2338	0.000525	-2.7211	8e-06	-1.3746	0.003568	-1.7175	0.001413	-2.3095	4.9e-05	-2.4467	0.000119	-2.2652	0.003207	-1.5955	0.000115
RVBD2175c:RVBD2175c	RVBD2175c	RVBD2175c	NonEssential	-0.79759	0.053875	-0.81523	0.599509	-0.024978	0.374525	-0.10882	0.211071	-0.93385	0.120714	-1.1512	0.305281	-0.75029	0.803773	-2.0586	0.026818	-0.75437	0.368832	-1.5947	0.204521
RVBD2574:RVBD2574	RVBD2574	RVBD2574	NonEssential	-0.7958	0.252754	-0.75249	0.435841	-0.16992	0.362311	-0.04435	0.524255	-1.0899	0.613644	-1.4788	0.30567	-1.1085	0.331646	-0.93708	0.588906	-1.4536	0.012272	-1.5939	0.358371
RVBD2126c:PE-PGRS37	RVBD2126c	PE-PGRS37	NonEssential	-0.67574	0.652331	-1.6872	0.07136	-0.41955	0.401744	-0.1224	0.340667	0	0.864531	-0.93599	0.077603	-1.145	0.000481	-0.73753	0.694992	-0.87561	0.329289	-1.5939	0.122271
RVBD0680c:RVBD0680c	RVBD0680c	RVBD0680c	NonEssential	-1.7493	0.388655	-1.366	0.196365	-0.62689	0.149276	-0.089672	0.169089	-1.4856	0.446522	-1.1952	0.016575	-1.277	0.156669	-1.1997	0.457684	-2.231	0.041313	-1.5924	0.358371
RVBD1850:ureC	RVBD1850	ureC	NonEssential	-2.3908	0.106933	-1.1474	0.283943	-0.70391	0.109117	0.086988	0.848511	-1.2639	0.218752	-1.5794	0.247557	-3.8572	0.275143	-1.6319	0.513952	-1.1453	0.277113	-1.592	0.122271
RVBD2097c:RVBD2097c	RVBD2097c	RVBD2097c	NonEssential	-1.895	0.12668	-5.549	0.016955	-0.93735	0.066134	-0.84769	0.076839	-2.3027	0.118708	-1.0352	0.399219	-2.1792	0.309111	-2.6932	0.230951	-0.75083	0.284865	-1.591	0.299719
RVBD1560:RVBD1560	RVBD1560	RVBD1560	NonEssential	0	0.550052	0	0.688376	-0.53897	0.234466	-0.49903	0.212151	-0.58643	0.475024	-1.0139	0.008406	-5.7287	0.084317	-1.6251	0.122058	0	0.789201	-1.5906	0.128609
RVBD0336:RVBD0336	RVBD0336	RVBD0336	NonEssential	-1.5166	0.183477	0	0.881563	-1.0645	0.123864	-0.3377	0.144212	-1.3831	0.235708	-1.9094	0.163176	0	0.710632	0	0.859315	0	0.691382	-1.5896	0.122271
RVBD0825c:RVBD0825c	RVBD0825c	RVBD0825c	NonEssential	-0.71858	0.003309	-1.1245	0.196365	-0.50905	0.215048	-0.30169	0.222312	-0.67389	0.23454	-2.2754	0.276941	-2.5032	0.338812	-1.3283	0.166413	-2.9658	0.218944	-1.5832	0.299719
RVBD0271c:fadE6	RVBD0271c	fadE6	NonEssential	-0.92414	0.226725	-2.1885	0.196365	-0.089648	0.108714	-0.71754	0.122397	-0.91289	0.340299	-1.4386	0.391295	-1.8675	0.548261	-0.71017	0.739317	-1.412	0.134408	-1.5829	0.187788
RVBD1471:trxB1	RVBD1471	trxB1	NonEssential	0	0.94867	-2.2687	0.071955	-0.46945	0.139678	-0.08443	0.739331	-1.354	0.536287	-0.93891	0.581099	-1.4863	0.309111	-1.4553	0.028552	-1.7431	0.284865	-1.5826	0.197887
RVBD0174:mce1F	RVBD0174	mce1F	NonEssential	-1.4025	0.008506	-0.92166	0.094352	-1.3526	0.014632	-0.97174	0.005727	-2.3844	1e-05	-1.8981	0.009408	-1.8339	0.008929	-1.288	0.02975	-1.7951	0.005526	-1.5822	0.089682
RVBD3355c:RVBD3355c	RVBD3355c	RVBD3355c	Essential	-3.331	0.001948	-2.6672	7e-05	-1.5935	0.001401	-1.4975	0.005473	-1.2058	0.065055	-1.4989	0.004454	-1.0907	0.156669	-1.1824	0.513952	-0.90697	0.099575	-1.5805	0.00938
RVBD0194:RVBD0194	RVBD0194	RVBD0194	NonEssential	-1.9785	0.00247	-0.76709	0.08159	-0.76437	0.108714	-0.84899	0.017635	-1.1245	0.400258	-2.573	0.071104	-0.91345	0.436269	-1.4907	0.021364	-1.5272	0.000958	-1.5805	0.358371
RVBD0856:RVBD0856	RVBD0856	RVBD0856	NonEssential	-2.4401	0.107072	-1.2872	0.152692	-0.43479	0.187798	-0.28998	0.169089	-1.3128	0.068133	-0.83787	0.071104	-1.9666	0.270547	-1.792	0.101514	-2.0327	0.071362	-1.5802	0.177303
RVBD2849c:cobO	RVBD2849c	cobO	NonEssential	-1.5982	8e-06	-0.78098	0.19632	-0.17233	0.193226	-0.84145	0.069572	-1.8892	0.400258	-0.91281	0.105406	-0.92929	0.065318	-0.80627	0.427608	-1.5939	0.007644	-1.5797	0.008296
RVBD0939:RVBD0939	RVBD0939	RVBD0939	NonEssential	-2.8377	0.016073	-1.7519	0.002091	0.043878	0.530083	0.0070228	0.494892	-0.70787	0.089456	0	0.791368	-1.6184	0.122559	-1.1528	0.050499	-0.93841	0.329289	-1.5788	0.161817
RVBD2276:cyp121	RVBD2276	cyp121	NonEssential	-1.1712	0.144311	-2.244	0.277389	-0.5602	0.097402	-0.6918	0.063988	-0.63304	0.436686	-1.4819	0.134568	-3.1905	0.210778	-1.0564	0.014018	-1.35	0.021276	-1.5773	0.133218
RVBD1644:tsnR	RVBD1644	tsnR	NonEssential	-1.4315	0.149889	-0.82573	0.656637	-0.33009	0.519373	-0.51539	0.262702	-0.91142	0.249246	-1.8831	0.145085	-0.87636	0.271639	-0.83395	0.000535	-0.64738	0.585825	-1.5746	0.359363
RVBD3842c:glpQ1	RVBD3842c	glpQ1	NonEssential	-2.0709	0.050717	-1.0711	0.504719	0.30991	0.834618	-0.86679	0.070661	-1.0612	0.07721	-0.70469	0.06713	-1.3832	0.275143	-0.84935	0.222908	-1.3252	0.350629	-1.5743	0.299719
RVBD3499c:mce4A	RVBD3499c	mce4A	NonEssential	-1.3711	0.015387	-2.1936	0.087765	-1.5728	0.00246	-1.0909	0.008554	-0.77139	0.064967	-1.4055	0.476333	-2.4408	0.333333	-1.7054	0.120487	-2.3671	0.085151	-1.5738	0.002022
RVBD0998:RVBD0998	RVBD0998	RVBD0998	NonEssential	-2.6538	0.001168	-1.5738	0.002336	-1.1547	0.019377	-1.2263	0.023758	-1.2489	0.000674	-1.8494	0.048744	-2.297	0.081973	-2.0794	0.00174	-2.0638	0.003446	-1.5731	0.068173
RVBD0308:RVBD0308	RVBD0308	RVBD0308	NonEssential	-4.2646	0.016073	-3.1149	0.071955	-0.93565	0.019377	-0.68416	0.063988	-1.9199	0.222757	-1.9593	0.145085	-1.5344	0.001341	-1.257	0.016343	-1.5134	0.322959	-1.5729	0.0229
RVBD2896c:RVBD2896c	RVBD2896c	RVBD2896c	NonEssential	-2.445	0.12668	0	0.824663	0.01137	0.497866	-0.66108	0.124747	-1.6516	0.02327	-1.2333	0.057468	-0.91079	0.44604	-1.7087	0.04992	-1.1377	0.23084	-1.5725	0.345834
RVBD3659c:RVBD3659c	RVBD3659c	RVBD3659c	NonEssential	-1.1979	0.149889	-0.75972	0.565572	-0.38382	0.294988	-0.73054	0.010895	-0.73166	0.426724	-1.151	0.375251	-4.006	0.261007	-1.3954	0.054735	-1.1985	0.284865	-1.5719	0.299719
RVBD0294:tam	RVBD0294	tam	NonEssential	-2.5053	0.000238	-1.8382	0.001644	-1.837	0.003786	-1.6103	0.001958	-2.2067	0.02327	-1.5879	0.001929	-1.3049	0.020156	-2.6074	0.014018	-2.2536	0.007644	-1.5706	0.003592
RVBD3647c:RVBD3647c	RVBD3647c	RVBD3647c	NonEssential	-2.573	0.144031	-1.6469	0.013419	-0.27771	0.173631	-0.57989	0.302799	-1.2501	0.087672	-0.91395	0.007989	-1.2825	0.210778	-0.71342	0.16704	-0.96413	0.455338	-1.5701	0.161817
RVBD1688:mpg	RVBD1688	mpg	NonEssential	0	0.83853	-1.3093	0.023908	-0.21307	0.555343	-0.51036	0.659048	-1.0017	0.17306	-0.87895	0.523758	-1.0711	0.631183	0	0.917894	-0.55669	0.72095	-1.5696	0.299719
RVBD2190c:RVBD2190c	RVBD2190c	RVBD2190c	NonEssential	-1.6637	0.000264	-3.4311	0.002091	-1.8135	0.000369	-1.7535	8e-06	-2.0753	2.9e-05	-0.82607	0.017452	-2.6111	3e-05	-2.7336	9e-06	-3.0981	9e-06	-1.5694	8e-06
RVBD1143:mcr	RVBD1143	mcr	NonEssential	-5.6405	0.016934	-1.3917	0.19632	-0.4991	0.111353	-0.25569	0.066759	-4.3485	0.130177	-1.0353	0.488357	-2.2689	0.335221	-2.0647	0.219509	-1.3421	0.108361	-1.5684	0.067603
RVBD3824c:papA1	RVBD3824c	papA1	NonEssential	-1.9018	0.001948	-2.4579	0.001636	-0.53522	0.018079	-2.1079	0.002165	-2.9917	0.000489	-0.9721	0.144128	-0.93583	0.338812	-2.144	0.011254	-1.8548	0.021299	-1.5674	0.003592
RVBD0132c:fgd2	RVBD0132c	fgd2	NonEssential	-1.3689	0.091692	-2.0018	0.00558	0.14422	0.879173	-0.31469	0.391763	0	0.901909	-0.82916	0.016776	-1.2316	0.083026	-1.3981	0.013579	-0.95564	0.329289	-1.5661	0.359363
RVBD1984A:RVBD1984A	RVBD1984A	RVBD1984A	NonEssential	0	0.631607	0	0.725399	-0.80997	0.121301	-0.98331	0.069033	0	0.917895	0	0.940688	-1.4491	0.423491	-2.5857	0.215663	-0.74944	0.572105	-1.5656	0.223315
RVBD1165:typA	RVBD1165	typA	NonEssential	-1.4679	0.12668	-2.0611	0.072792	-1.059	0.027232	-1.7191	0.00426	-1.0365	0.08588	-1.7362	0.005528	-0.6151	0.205086	-0.77157	0.04992	-1.4074	0.0241	-1.5624	0.201124
RVBD1856c:RVBD1856c	RVBD1856c	RVBD1856c	NonEssential	0	0.733044	-0.51343	0.504719	0.28773	0.187798	-0.11928	0.058412	-2.816	0.115569	0	0.815079	-1.6579	0.12847	-0.46885	0.839676	-1.2003	0.03051	-1.5593	0.063368
RVBD0050:ponA1	RVBD0050	ponA1	NonEssential	-1.3513	0.03128	-1.2999	0.071955	-1.3124	0.023753	-1.2442	0.024409	-1.3066	0.033548	-1.0833	0.052132	-1.0663	0.14606	-1.4006	0.002281	-1.6029	0.051814	-1.5591	0.028808
RVBD3049c:RVBD3049c	RVBD3049c	RVBD3049c	NonEssential	-1.4441	0.016073	-1.6223	0.004857	-0.47389	0.193226	-0.76858	0.076839	-1.1212	0.231508	-0.92159	0.331094	-0.7553	0.017096	-1.5066	0.001514	-0.95399	0.044922	-1.5575	0.215381
RVBD2592c:ruvB	RVBD2592c	ruvB	Essential	-2.5251	8e-06	-2.5496	9e-06	-3.4358	2.4e-05	-2.6684	8e-06	-3.2787	0.001826	-4.6819	0.003641	-2.3036	0.010259	-2.6426	9e-06	-3.5826	0.000273	-1.5571	8e-06
RVBD0679c:RVBD0679c	RVBD0679c	RVBD0679c	NonEssential	0	0.919736	-0.75222	0.569648	-0.51508	0.171733	-1.1091	0.003588	0	0.872257	-0.85705	0.01071	-3.432	0.119114	-1.9596	0.071766	-1.8719	0.608093	-1.5566	0.14235
RVBD2261c:RVBD2261c	RVBD2261c	RVBD2261c	NonEssential	-1.8164	0.142541	-1.3297	0.003769	-0.43087	0.183439	-0.54214	0.149807	-0.67122	0.401637	-1.2988	0.502751	-0.46675	0.723624	-0.66977	0.169581	-0.60423	0.110659	-1.5565	0.0229
RVBD2400c:subI	RVBD2400c	subI	Essential	-2.4332	8e-06	-3.4154	9e-06	-2.2841	9e-06	-2.4249	8e-06	-1.281	0.001103	-2.1077	1e-05	-2.2212	1.1e-05	-2.3184	4.2e-05	-2.43	9e-06	-1.5559	5.6e-05
RVBD1904:RVBD1904	RVBD1904	RVBD1904	NonEssential	0	0.775116	0	0.754564	-0.43729	0.203136	0.056571	0.34683	0	0.806028	-0.99233	0.048803	0	0.953727	-0.87664	0.297666	-0.89191	0.307639	-1.5544	0.299719
RVBD1706c:PPE23	RVBD1706c	PPE23	NonEssential	-1.1436	0.288148	-1.3318	0.12397	0.43166	0.486722	-0.19882	0.442573	-0.70119	0.075653	-0.60045	0.578591	-1.8695	0.48028	-1.6816	0.164313	-1.4124	0.314192	-1.5517	0.359363
RVBD1646:PE17	RVBD1646	PE17	NonEssential	-1.5672	0.004157	-2.3027	0.26162	-0.97091	0.066134	-0.94049	0.069572	-1.4087	0.029992	-1.7304	0.082162	-0.70929	0.055095	-1.6155	0.023861	-1.2589	0.085777	-1.5514	0.185066
RVBD1300:hemK	RVBD1300	hemK	Essential	-2.1652	0.000557	-2.6482	0.004637	-0.95026	0.066305	-1.3112	0.000274	-1.981	0.059014	-2.3628	0.291545	-2.595	0.122627	-1.5111	0.016398	-1.6146	0.007644	-1.5514	0.187788
RVBD0479c:RVBD0479c	RVBD0479c	RVBD0479c	Essential	-1.7812	0.001948	-2.2601	0.000644	-2.3948	9e-06	-2.3659	8e-06	-0.92142	0.02327	-1.626	8.2e-05	-1.7686	0.000528	-2.1711	0.000119	-3.18	9e-06	-1.5512	8e-06
RVBD1526c:RVBD1526c	RVBD1526c	RVBD1526c	NonEssential	-1.1845	0.106933	-0.96521	0.271907	-1.2706	0.018079	-0.68786	0.118992	-1.2884	0.368595	-0.90574	0.005734	-1.7694	0.004747	-0.83832	0.694992	-1.6723	0.04903	-1.5508	0.358371
RVBD0171:mce1C	RVBD0171	mce1C	NonEssential	-2.0409	0.041339	-1.8801	0.000716	-0.82141	0.00873	-1.1135	0.058412	-1.0527	0.00097	-2.4393	0.005734	-1.5261	0.013641	-1.2062	0.020648	-1.6834	0.084441	-1.5504	0.01488
RVBD3605c:RVBD3605c	RVBD3605c	RVBD3605c	NonEssential	-1.5977	0.003514	-1.8032	0.015796	-0.65042	0.109117	-0.67082	0.072958	-1.0135	0.154678	-2.2221	0.30567	-1.3591	0.309111	-1.9878	0.021364	-1.4585	0.029147	-1.5502	0.187788
RVBD2853:PE-PGRS48	RVBD2853	PE-PGRS48	NonEssential	-1.5834	0.053377	-1.3124	0.071955	-0.41823	0.143687	-0.46728	0.650477	-0.94499	0.557012	-2.1656	0.30567	-1.1958	0.497419	-1.5103	0.07532	-1.6752	0.277113	-1.5491	0.370431
RVBD3352c:RVBD3352c	RVBD3352c	RVBD3352c	NonEssential	-1.5348	0.12668	-1.7751	0.19632	-1.0242	0.004309	0.035594	0.135805	-1.7216	0.114933	-0.74305	0.00995	-1.3316	0.339965	-1.1336	0.174687	-2.0125	0.031374	-1.5485	0.011443
RVBD0461:RVBD0461	RVBD0461	RVBD0461	NonEssential	-1.1688	0.017903	-3.1206	0.101301	-0.15624	0.109861	-0.62392	0.148252	-1.1419	0.262684	-1.0273	0.360166	-1.4655	0.385052	-1.2808	0.025896	-0.84751	0.411462	-1.5472	0.195738
RVBD2571c:RVBD2571c	RVBD2571c	RVBD2571c	NonEssential	-2.8803	8e-06	-3.3988	9e-06	-0.85514	0.108714	-1.6026	0.01289	-2.8172	0.17306	-0.63156	0.072521	-2.2717	0.044748	-1.3311	0.135331	-0.84773	0.013879	-1.5471	0.143644
RVBD0390:RVBD0390	RVBD0390	RVBD0390	NonEssential	-2.571	0.053875	-5.9133	0.071955	-0.41178	0.122147	-0.49828	0.001151	-2.5782	0.129058	-3.432	0.031065	-1.8797	0.321594	-1.744	0.138459	-2.0657	0.187533	-1.5466	0.0229
RVBD0475:hbhA	RVBD0475	hbhA	NonEssential	-0.85265	0.550052	0	0.824663	0.050904	0.427328	0.12301	0.171591	-0.89015	0.392011	-1.8756	0.170507	-0.88472	0.48028	-0.669	0.546541	-0.92888	0.698699	-1.5466	0.067603
RVBD0940c:RVBD0940c	RVBD0940c	RVBD0940c	NonEssential	-2.0803	0.016934	-0.69607	0.350709	-1.1996	0.00803	-0.76178	0.058412	-1.8981	0.033548	-1.4348	0.331094	-1.8843	0.081973	-2.0735	0.001574	-1.8552	0.010741	-1.5465	0.006469
RVBD3350c:PPE56	RVBD3350c	PPE56	NonEssential	-2.9511	0.021122	-1.2772	0.264502	-1.3752	0.00803	-0.69758	0.076839	-0.82823	0.01035	-1.1899	0.491354	-1.5891	0.081973	-1.6194	0.033557	-2.9846	0.045653	-1.5462	0.008694
RVBD2172c:RVBD2172c	RVBD2172c	RVBD2172c	Essential	-2.037	0.000147	-2.2423	9e-06	-2.7632	3.8e-05	-2.6528	8e-06	-2.3654	0.000147	-1.5698	0.029591	-2.4471	3e-05	-2.6689	9e-06	-1.96	0.005526	-1.546	0.000231
RVBD2970A:RVBD2970A	RVBD2970A	RVBD2970A	Essential	-3.7832	6.7e-05	-2.4853	0.0004	-3.9494	5.3e-05	-3.2469	0.000352	-2.9649	1e-05	-1.4626	0.017223	-1.492	0.025558	-1.8585	0.000355	-2.7446	7.8e-05	-1.5443	0.000273
RVBD3626c:RVBD3626c	RVBD3626c	RVBD3626c	Essential	-2.9499	8e-06	-2.2457	9e-06	-3.1837	2.4e-05	-2.1052	3.7e-05	-2.3094	0.031988	-1.0899	0.000212	-1.392	0.143683	-2.5081	0.00159	-2.8421	9e-06	-1.5434	8e-06
RVBD1301:RVBD1301	RVBD1301	RVBD1301	Essential	-2.7395	0.01415	-1.712	0.004857	-1.1282	0.063701	-1.7538	0.00426	-1.8527	0.19146	-1.916	0.060077	-1.5601	0.336303	-1.8654	0.031111	-2.5859	0.002365	-1.5429	0.16143
RVBD2367c:RVBD2367c	RVBD2367c	RVBD2367c	Essential	-1.3141	0.001948	-0.75164	0.013419	-1.2967	3.8e-05	-1.7464	8e-06	-0.9552	0.009713	-0.612	0.143937	-1.5727	0.001258	-1.2368	0.020052	-1.763	9e-06	-1.5416	2.4e-05
RVBD1924c:RVBD1924c	RVBD1924c	RVBD1924c	NonEssential	-0.90169	0.055687	-1.4518	0.484135	-0.26315	0.199315	0.6394	0.999846	-1.1776	0.567933	-1.1999	0.143937	-0.9318	0.708438	0	0.974506	-0.91363	0.549817	-1.5403	0.17077
RVBD3746c:PE34	RVBD3746c	PE34	NonEssential	-1.4251	0.016934	-0.57037	0.569648	-0.68993	0.00873	-1.3657	0.001308	-1.6693	0.299319	-1.947	0.139707	-0.87845	0.042568	-2.1703	0.414582	-3.6143	0.452387	-1.54	0.249414
RVBD3034c:RVBD3034c	RVBD3034c	RVBD3034c	Essential	-1.887	0.001595	-1.5071	0.001636	-1.8064	9e-06	-2.3791	8e-06	-1.5875	0.022188	-1.2344	0.331094	-1.9116	0.115265	-1.31	0.252512	-2.0431	0.044922	-1.5399	0.122271
RVBD3762c:RVBD3762c	RVBD3762c	RVBD3762c	NonEssential	-2.2521	0.001019	-2.8895	8.4e-05	-0.799	0.107885	-1.1509	0.015377	-2.1704	0.218752	-2.3076	0.049766	-1.788	0.031872	-2.1401	0.04992	-1.7293	0.20192	-1.5396	0.002377
RVBD2752c:RVBD2752c	RVBD2752c	RVBD2752c	NonEssential	-0.76176	0.534946	-0.92149	0.565572	-0.5913	0.183439	-0.70652	0.0129	-2.3817	0.082323	-1.656	0.170507	-1.9883	0.029903	-1.0119	0.093521	-1.0367	0.063075	-1.5392	0.089682
RVBD0103c:ctpB	RVBD0103c	ctpB	NonEssential	-1.6438	0.002827	-1.3842	0.236999	-1.0324	0.00348	-1.548	0.002335	-1.0738	0.115569	-0.68752	0.30567	-0.98316	0.009362	-1.3421	0.00084	-1.2582	0.044922	-1.5391	0.089682
RVBD3500c:yrbE4B	RVBD3500c	yrbE4B	NonEssential	-3.3274	0.021122	-1.5069	0.027567	-0.072063	0.183439	-1.1959	0.014944	-1.4367	0.082323	-1.1634	0.112223	0	0.885162	-1.423	0.014018	-1.6	0.152468	-1.5382	0.033816
RVBD2792c:RVBD2792c	RVBD2792c	RVBD2792c	NonEssential	-0.76669	0.077697	-1.8073	0.076277	-0.55951	0.064813	-0.56876	0.109671	-1.158	0.23454	-1.7519	0.30567	-0.62667	0.667156	-1.4894	0.028867	-1.9341	0.622732	-1.5369	0.185066
RVBD3097c:PE-PGRS63	RVBD3097c	PE-PGRS63	NonEssential	-2.5989	0.015995	-1.4218	0.004857	-0.39885	0.176496	-0.50068	0.078193	-2.3907	0.03764	-1.5157	0.00273	-2.0635	0.081973	-2.3035	0.016343	-2.3342	0.23084	-1.5366	0.065775
RVBD2753c:dapA	RVBD2753c	dapA	Essential	-3.474	0.010542	-1.2893	0.071955	-1.8165	0.004167	-0.30623	0.108419	-0.94577	0.087672	-1.537	0.082162	-0.58001	0.263292	-1.7225	0.274249	-2.3911	0.455338	-1.5363	0.001512
RVBD2754c:thyX	RVBD2754c	thyX	Essential	-1.3071	5.3e-05	-2.1237	9e-06	-1.9709	3.8e-05	-1.4202	0.001815	-1.5031	0.000631	-1.493	2.9e-05	-1.4517	0.000195	-0.92339	0.126618	-1.7733	0.020531	-1.5361	0.000333
RVBD2520c:RVBD2520c	RVBD2520c	RVBD2520c	Essential	-2.2943	0.018363	-1.467	0.023338	-2.865	9e-06	-1.9871	8e-06	-0.56192	0.613644	-1.6968	0.002394	-2.5271	0.000805	-1.532	0.033041	-1.7836	0.012272	-1.5353	0.007572
RVBD3716c:RVBD3716c	RVBD3716c	RVBD3716c	NonEssential	-0.7868	0.00486	-0.63435	0.680006	-1.5359	2.4e-05	-1.2286	8e-06	-1.1059	0.000287	-0.99362	0.00094	-0.69993	0.027916	-1.5162	0.000119	-1.1321	0.001737	-1.5351	0.00676
RVBD2686c:RVBD2686c	RVBD2686c	RVBD2686c	NonEssential	-1.9361	0.045065	-4.2003	0.029607	-0.68199	0.139678	-0.094025	0.467971	-1.0964	0.016856	-1.5244	0.223407	-1.8753	0.521582	-0.35532	0.872062	-0.72314	0.529171	-1.5344	0.187788
RVBD3667:acs	RVBD3667	acs	NonEssential	0	0.774834	-1.359	0.322263	-0.27652	0.62785	0.49222	0.81889	-0.81822	0.644208	-1.133	0.412181	0	0.945405	-1.3264	0.028867	-1.5277	0.206436	-1.5335	0.372854
RVBD1367c:RVBD1367c	RVBD1367c	RVBD1367c	NonEssential	-1.4482	0.113193	-1.2722	0.201417	-0.52665	0.193226	0.040348	0.578991	-0.84133	0.073376	-1.1526	0.157719	-0.65252	0.270547	-1.7964	0.031111	-0.74378	0.314192	-1.533	0.036265
RVBD3082c:virS	RVBD3082c	virS	NonEssential	-1.982	0.001543	-1.1464	0.108877	-1.322	0.019377	-1.9974	9.1e-05	-1.3165	0.027021	-1.4764	0.001326	-1.0697	0.00916	-2.1172	0.014018	-1.4442	0.012272	-1.5303	0.080264
RVBD0896:gltA	RVBD0896	gltA	Essential	-2.495	0.023307	-1.4883	0.071955	-1.6178	0.002123	-1.2827	0.00426	-0.77291	0.435094	-1.87	0.360166	-2.0238	0.143105	-3.0388	0.028867	-1.7095	0.012972	-1.5298	5.6e-05
RVBD1445c:devB	RVBD1445c	devB	NonEssential	-0.83998	0.08513	-0.88524	0.646568	-0.29972	0.506898	-0.85506	0.070661	-1.6499	0.430873	-1.8087	0.375251	-0.77387	0.179789	-1.0915	0.411362	-0.97916	0.085777	-1.5287	0.211478
RVBD2161c:RVBD2161c	RVBD2161c	RVBD2161c	NonEssential	0	0.908409	-1.8514	0.19632	-0.59331	0.174953	-0.2997	0.137732	-0.43716	0.579448	-0.78362	0.409152	0	0.911268	-3.0372	0.138459	-0.73295	0.854952	-1.5285	0.022685
RVBD1077:cbs	RVBD1077	cbs	NonEssential	-1.5396	0.017332	-1.1996	0.019356	-1.2854	0.021644	0.1933	0.180228	-0.96548	0.115569	-1.3995	0.305281	-0.8269	0.469661	-1.353	0.030048	-1.8387	0.004364	-1.5279	0.004911
RVBD3428c:RVBD3428c	RVBD3428c	RVBD3428c	NonEssential	-2.5055	0.018363	-1.6028	0.001032	-0.67186	0.171733	-1.1249	0.058412	-0.9026	0.009713	-0.77585	0.025857	-1.1568	0.366475	-1.559	0.000119	-1.5754	0.154427	-1.5279	0.009367
RVBD3548c:RVBD3548c	RVBD3548c	RVBD3548c	NonEssential	-1.0055	0.043674	-0.52808	0.736106	-0.076145	0.62785	-0.39195	0.169089	-0.79237	0.582635	-0.80433	0.30567	-1.0094	0.309111	-1.0524	0.207789	-1.1273	0.307639	-1.5267	0.299719
RVBD3895c:RVBD3895c	RVBD3895c	RVBD3895c	NonEssential	-2.8522	2.3e-05	-3.1732	0.013563	-2.6399	0.002164	-1.6386	0.002633	-2.1369	0.052069	-1.7563	0.042098	-2.0749	0.059514	-1.5906	0.009743	-2.7847	0.006378	-1.5264	0.002168
RVBD2110c:prcB	RVBD2110c	prcB	Essential	-2.3595	0.000238	-1.9663	9e-06	-2.3751	6.8e-05	-3.3093	8e-06	-1.1773	0.048501	-2.1046	0.003641	-0.82939	0.177526	-2.0101	0.097415	-2.0615	0.000588	-1.5264	0.000175
RVBD0874c:RVBD0874c	RVBD0874c	RVBD0874c	NonEssential	-1.5308	0.010766	-4.6265	0.029607	-0.67285	0.151444	-0.28759	0.073679	-0.66095	0.024301	-0.66176	0.686384	-1.1609	0.708438	-0.8738	0.634781	-2.6447	0.071362	-1.5263	0.296607
RVBD0226c:RVBD0226c	RVBD0226c	RVBD0226c	Essential	-1.6784	0.016934	-1.9266	0.002091	-2.2736	9e-06	-1.2299	7.9e-05	-1.1877	0.040512	-1.421	0.360166	-0.5607	0.850152	-0.82779	0.174687	-1.5843	0.063075	-1.5254	0.00676
RVBD1019:RVBD1019	RVBD1019	RVBD1019	NonEssential	-1.5954	0.107072	-2.4659	0.171745	-1.2513	0.003606	-1.1706	0.023758	-2.2802	0.048501	0	0.766334	-1.8939	0.177817	-2.3131	0.016343	-1.4915	0.608093	-1.5252	0.225318
RVBD1447c:zwf2	RVBD1447c	zwf2	NonEssential	-1.6372	8e-06	-2.7831	0.000139	-1.2467	0.024977	-1.6191	0.001779	-1.0938	0.059014	-0.67331	0.386523	-0.68292	0.842454	-0.98857	0.019557	-1.128	0.002362	-1.5241	0.204521
RVBD0530:RVBD0530	RVBD0530	RVBD0530	NonEssential	-1.0337	0.016934	-1.6344	0.004921	-0.61406	0.066305	-0.3512	0.169089	-2.0821	0.048501	-0.74866	0.226006	-1.343	0.008571	-0.89729	0.169581	-2.188	0.063075	-1.523	0.165221
RVBD3378c:RVBD3378c	RVBD3378c	RVBD3378c	NonEssential	-2.1676	0.001087	-2.5219	2.5e-05	-1.8012	0.000255	-2.4419	0.001815	-1.4932	0.00219	-2.0225	0.001571	-1.9115	0.000867	-2.1641	9e-06	-2.1284	2.7e-05	-1.5223	8e-06
RVBD2385:mbtJ	RVBD2385	mbtJ	NonEssential	-0.63919	0.080234	-2.0142	0.000804	-0.85919	0.108714	0.20121	0.47058	-0.90109	0.644208	-3.298	0.151882	-0.75277	0.48028	-1.4544	0.164313	-0.74027	0.106282	-1.5212	0.359363
RVBD1839c:RVBD1839c	RVBD1839c	RVBD1839c	NonEssential	-0.726	0.089429	-2.2733	0.071955	-0.11043	0.063701	-0.26934	0.11214	-1.6868	0.231282	-1.1784	0.220014	-1.7909	0.436269	-1.0671	0.005241	-2.5915	0.084441	-1.5205	0.359363
RVBD0795:RVBD0795	RVBD0795	RVBD0795	NonEssential	-3.728	0.011913	-3.3102	0.006663	-2.3994	0.028905	-2.814	0.00013	-1.4095	0.086438	-1.89	0.036573	-2.5611	0.103848	-4.2843	4.2e-05	-1.7088	0.183003	-1.5195	0.001117
RVBD2727c:miaA	RVBD2727c	miaA	Essential	-1.4977	0.003514	-1.4455	0.000648	-1.1987	0.006477	-0.48359	0.097523	-1.3432	8.3e-05	-1.2488	0.004454	-0.88886	0.024921	-1.2703	0.020648	-1.2626	0.063075	-1.5188	0.00676
RVBD1323:fadA4	RVBD1323	fadA4	NonEssential	-1.1147	0.441479	-0.93158	0.283943	-0.13104	0.446933	0.2356	0.709149	0	0.901909	-1.2776	0.30567	-1.3343	0.385052	-0.68854	0.773236	-2.1369	0.031101	-1.5181	0.372854
RVBD2390c:RVBD2390c	RVBD2390c	RVBD2390c	NonEssential	-3.9058	0.053875	-1.5702	0.196365	-0.081471	0.193226	-0.36819	0.169089	-1.688	0.340299	-2.3017	0.198087	-2.3829	0.333333	-2.527	0.143293	-1.5673	0.153106	-1.5178	0.093395
RVBD1744c:RVBD1744c	RVBD1744c	RVBD1744c	NonEssential	0	0.588121	-1.1032	0.321995	0.3324	0.875266	-0.9679	0.070661	-0.66759	0.480707	-1.1051	0.041637	0	0.804176	-1.8089	0.375166	-1.3146	0.382403	-1.5162	0.113249
RVBD3701c:RVBD3701c	RVBD3701c	RVBD3701c	NonEssential	-3.5487	0.013014	-2.7274	0.003404	-0.63967	0.109117	-0.72923	0.014314	-1.4485	0.039916	-1.988	0.359683	-1.2159	0.089302	-1.9308	0.051826	-4.1466	0.284865	-1.5151	0.201124
RVBD3238c:RVBD3238c	RVBD3238c	RVBD3238c	NonEssential	-1.3354	0.266746	-0.79472	0.675649	0.41157	0.519373	-1.2278	0.023791	-1.1065	0.446522	-0.61255	0.595091	-1.3275	0.631757	-0.80452	0.164313	-1.2356	0.084441	-1.5125	0.069317
RVBD1701:xerD	RVBD1701	xerD	NonEssential	-2.0872	0.133668	-2.4876	0.12397	-0.99582	0.066134	-0.96906	0.070385	-1.5402	0.135499	-1.7968	0.207523	-1.3406	0.495294	-0.72656	0.145801	-1.3689	0.07875	-1.5113	0.038943
RVBD1407:fmu	RVBD1407	fmu	NonEssential	-1.723	0.081451	-1.3457	0.071955	0.17174	0.401744	0.22589	0.869026	-1.6094	0.448192	-1.5174	0.293222	-1.9621	0.48028	-1.2105	0.715946	-0.74638	0.843582	-1.5113	0.182871
RVBD0409:ackA	RVBD0409	ackA	NonEssential	-1.5876	0.01415	-1.3808	0.023338	-1.8412	0.001939	-0.29116	0.279792	-1.1674	0.003568	-1.8273	0.004454	-2.1674	0.081973	-1.5743	0.374957	-1.2984	0.085777	-1.5107	0.008694
RVBD3140:fadE23	RVBD3140	fadE23	NonEssential	-3.2467	0.12668	-1.7608	0.015796	-1.6451	0.00022	-1.3718	0.001958	-0.87313	0.129058	-2.1628	0.296035	-1.4764	0.10834	-1.4074	0.122058	-1.6007	0.012726	-1.5088	0.215381
RVBD0389:purT	RVBD0389	purT	NonEssential	-1.2072	0.024484	-2.7869	0.098899	-1.3765	0.003263	-0.91432	0.058412	-2.8334	0.032915	-2.4665	0.005734	-0.97152	0.024921	-1.7782	0.028867	-2.8615	0.036325	-1.5081	0.201124
RVBD2174:RVBD2174	RVBD2174	RVBD2174	Essential	-1.6022	0.000147	-2.1748	0.000648	-2.3613	9e-06	-2.0525	8e-06	-1.4439	0.000147	-1.7651	0.000306	-2.058	0.000124	-2.2006	2.6e-05	-1.4707	0.000209	-1.5079	4e-05
RVBD1995:RVBD1995	RVBD1995	RVBD1995	NonEssential	-1.252	0.439567	-0.71844	0.656637	-0.025556	0.185738	0.31463	0.921618	0	0.787874	-0.64575	0.670029	-0.73621	0.731046	0	0.954913	-0.74057	0.843582	-1.5056	0.359363
RVBD1155:RVBD1155	RVBD1155	RVBD1155	NonEssential	-0.96363	0.583087	-2.4521	0.264884	-0.071242	0.865709	0.90983	0.900518	-1.7697	0.166284	-1.407	0.352239	-1.418	0.495294	-1.4427	0.391069	-1.2906	0.383529	-1.503	0.033816
RVBD0769:RVBD0769	RVBD0769	RVBD0769	NonEssential	-2.4108	0.043674	-2.349	0.076598	-0.61993	0.066305	-0.34785	0.178862	0	0.862112	-1.6644	0.060077	-0.68197	0.19685	-1.043	0.028867	-0.81496	0.017622	-1.5021	0.191621
RVBD2728c:RVBD2728c	RVBD2728c	RVBD2728c	Essential	-0.84139	0.510848	-0.82221	0.565572	-0.60838	0.294098	-0.45792	0.136927	-2.1689	0.305845	0	0.835704	0	0.877164	-1.0592	0.297666	-1.7586	0.227	-1.501	0.008694
RVBD3564:fadE33	RVBD3564	fadE33	NonEssential	-1.9461	5.3e-05	-1.2062	0.013419	-0.90839	0.066134	-0.87707	0.073679	-1.1829	0.059014	-0.62189	0.384792	-1.3634	0.07808	-2.4753	0.000119	-2.2608	0.007644	-1.5006	0.010556
RVBD1453:RVBD1453	RVBD1453	RVBD1453	NonEssential	-1.726	0.007795	-2.0233	0.000139	-1.6386	2.4e-05	-0.6893	0.070661	-0.89397	0.071804	-1.0122	0.305281	-1.3182	0.309111	-1.4854	0.122058	-1.6884	0.035513	-1.4983	0.133218
RVBD2118c:RVBD2118c	RVBD2118c	RVBD2118c	NonEssential	-0.91054	0.427414	-1.7973	0.350709	-0.65708	0.171733	-0.053901	0.459176	-0.93972	0.557012	-0.79354	0.614791	0	0.962018	-2.2038	0.014718	-0.98693	0.314192	-1.4981	0.010556
RVBD3663c:dppD	RVBD3663c	dppD	NonEssential	-1.7334	0.010134	-1.8387	0.023796	-2.5696	0.003083	-1.9375	0.002383	-1.6412	0.181844	-1.94	0.003641	-1.0941	0.020629	-2.8199	0.002064	-3.7948	0.029586	-1.4963	0.008296
RVBD1745c:idi	RVBD1745c	idi	NonEssential	-1.9941	0.000188	-2.0698	4e-05	-2.0419	2.4e-05	-2.0453	8e-06	-1.2041	0.547955	-0.89277	0.00081	-1.3225	0.309111	-2.0644	0.002579	-2.8437	9e-06	-1.4934	8e-06
RVBD0175:RVBD0175	RVBD0175	RVBD0175	NonEssential	-1.7212	0.170455	-1.7747	0.220079	-0.93957	0.068539	-0.73413	0.006286	-1.857	0.017408	-1.7936	0.000949	-1.2101	0.333333	-1.2892	0.050499	-1.8239	0.127732	-1.4913	0.39793
RVBD3900c:RVBD3900c	RVBD3900c	RVBD3900c	NonEssential	-0.87822	0.043674	-1.2444	0.00412	0.073533	0.104035	-0.89442	0.02407	-0.55266	0.130177	-4.8475	0.060752	-0.59971	0.059514	-3.0531	0.093521	-1.1081	0.085777	-1.4911	0.208714
RVBD1623c:cydA	RVBD1623c	cydA	Essential	-0.79423	0.33159	-2.1131	0.351727	-0.25687	0.294098	-1.0661	0.002295	-0.65214	0.115569	-1.7695	0.075325	-1.3797	0.333333	-0.67933	0.106912	-1.0175	0.448904	-1.4898	0.185066
RVBD0126:treS	RVBD0126	treS	Essential	-1.7206	0.000616	-1.7103	0.003846	-1.1372	0.014632	-0.41731	0.169089	-1.4232	0.092387	-1.2594	0.007989	-1.175	0.012949	-1.9404	0.00174	-1.3911	0.000372	-1.4894	0.001129
RVBD1622c:cydB	RVBD1622c	cydB	Essential	-1.0155	0.56249	-1.9067	0.230733	-0.45074	0.109117	-0.17649	0.279792	-0.31264	0.749013	-2.246	0.026187	-1.4619	0.343665	-0.68145	0.423611	-1.1559	0.146961	-1.489	0.299719
RVBD0395:RVBD0395	RVBD0395	RVBD0395	NonEssential	-0.87592	0.081451	-2.1201	0.087661	-0.91893	0.099451	-1.253	0.000352	-1.3332	0.069978	-0.68424	0.139707	-1.295	0.644579	-1.6527	0.031111	-0.73113	0.322959	-1.4884	0.089682
RVBD1865c:RVBD1865c	RVBD1865c	RVBD1865c	NonEssential	-0.79384	0.249299	0	0.80319	-0.045401	0.879173	-0.60233	0.089101	-0.47463	0.557012	-1.5186	0.409152	-1.3349	0.402573	-0.91127	0.16704	-1.3128	0.206436	-1.483	0.069317
RVBD1442:bisC	RVBD1442	bisC	NonEssential	-1.0357	0.00066	-1.3765	0.087661	-0.46489	0.197141	-0.57139	0.070385	-1.7122	0.415478	-1.2045	0.082162	-1.5645	0.177526	-1.6523	0.028867	-1.7952	0.043414	-1.4829	0.029808
RVBD3361c:RVBD3361c	RVBD3361c	RVBD3361c	NonEssential	0	0.702354	-0.87907	0.245084	-0.76005	0.111353	0.34561	0.998157	-0.91222	0.582635	-1.1296	0.109373	-1.1691	0.224485	-0.92297	0.498825	-1.103	0.375612	-1.4825	0.063368
RVBD3875:esxA	RVBD3875	esxA	NonEssential	-1.0722	2.3e-05	-1.2235	0.013563	-1.0588	0.008472	-0.86709	0.076839	-1.4083	0.448192	-1.2319	0.024098	-1.1332	0.122627	-0.78814	0.1115	-0.86495	0.494509	-1.4823	0.033816
RVBD1183:mmpL10	RVBD1183	mmpL10	NonEssential	-1.6941	0.001585	-1.5701	0.000648	-1.2139	0.012051	-1.0159	0.001149	-3.0052	0.08588	-1.9937	0.002817	-1.8944	0.081973	-2.8674	4.2e-05	-2.0531	0.00242	-1.4815	0.008296
RVBD2864c:RVBD2864c	RVBD2864c	RVBD2864c	NonEssential	-1.4977	0.008506	-2.1597	0.000804	-1.2939	0.002119	-2.2399	0.002138	-1.0641	0.286548	-0.84912	0.01071	-1.2243	0.261561	-1.5225	0.070172	-1.7619	0.036325	-1.4814	0.072205
RVBD3196A:RVBD3196A	RVBD3196A	RVBD3196A	NonEssential	0	0.727122	0	0.736106	-0.79668	0.158403	-0.83367	0.24081	0	0.598394	0	0.555947	-0.75274	0.507097	0	0.877169	-0.74251	0.559226	-1.4797	0.152757
RVBD2860c:glnA4	RVBD2860c	glnA4	NonEssential	-2.0341	0.010542	-1.108	0.152692	-0.48787	0.197141	-1.0904	0.00426	-1.9461	0.328218	-0.89003	0.386523	-1.3125	0.309111	-1.1991	0.634781	-1.0516	0.409459	-1.4794	0.067603
RVBD0145:RVBD0145	RVBD0145	RVBD0145	NonEssential	-1.7275	0.024484	-0.9716	0.008736	-1.4711	0.019377	-0.81371	0.061216	-1.1573	0.114933	-1.9423	0.047405	-1.1397	0.44604	-0.90202	0.128595	-0.97505	0.099575	-1.4789	0.093395
RVBD3351c:RVBD3351c	RVBD3351c	RVBD3351c	NonEssential	-1.191	0.252754	-2.1556	0.068427	-0.38086	0.116952	-0.54989	0.299745	-1.1147	0.048501	-2.0765	0.293222	-1.1214	0.162111	-1.2044	0.091554	-0.94169	0.218944	-1.4788	0.133218
RVBD2583c:relA	RVBD2583c	relA	NonEssential	-1.6289	0.01647	-1.525	9e-06	-0.91211	0.066134	-1.5899	0.007907	-1.3173	0.007086	-1.5653	0.000797	-0.99421	0.001557	-1.9575	0.000148	-1.8573	0.016813	-1.4777	0.003592
RVBD3025c:iscS	RVBD3025c	iscS	Essential	-3.6342	8e-06	-4.0479	9e-06	-2.7704	9e-06	-2.2634	8e-06	-1.1613	0.008415	-1.4506	0.000212	-1.8197	1.1e-05	-2.3444	2.6e-05	-2.8699	9e-06	-1.4774	0.001208
RVBD2049c:RVBD2049c	RVBD2049c	RVBD2049c	NonEssential	-1.1351	0.027507	-1.2819	0.035058	-1.0647	0.158403	-0.039049	0.47058	-1.2968	0.01035	0	0.556352	-1.7933	0.256189	-1.5759	0.164313	-2.8781	0.000461	-1.4761	0.152757
RVBD3696c:glpK	RVBD3696c	glpK	Essential	-2.5284	0.002827	-2.8388	0.029607	-1.7934	2.4e-05	-1.5066	0.012445	-1.0439	0.048501	-1.4813	0.000115	-1.5831	0.008571	-2.001	0.001583	-2.9314	0.006101	-1.4746	0.072205
RVBD0322:udgA	RVBD0322	udgA	NonEssential	-1.2606	0.050496	-1.437	0.176232	-0.26076	0.215048	-0.55589	0.180228	-1.1505	0.249246	-1.5698	0.30567	-1.982	0.33828	-2.5499	0.004879	-1.9703	0.018243	-1.4737	0.093395
RVBD1170:mshB	RVBD1170	mshB	NonEssential	-1.0383	0.068071	-1.3659	0.005294	-1.2226	0.027232	-0.64049	0.154869	-1.0802	0.286038	-2.0845	0.071104	-1.8681	0.309111	-1.078	0.331204	-2.9096	0.042303	-1.4729	0.39793
RVBD3879c:RVBD3879c	RVBD3879c	RVBD3879c	NonEssential	-1.348	0.252754	-1.3726	0.002091	-0.35277	0.185738	0.0904	0.169089	-1.0671	0.344565	-1.1351	0.004454	-1.2404	0.162875	-0.82921	0.126618	-2.3215	0.206436	-1.4724	0.185066
RVBD2645:RVBD2645	RVBD2645	RVBD2645	NonEssential	-1.2072	0.388655	-1.4741	0.029607	-0.3219	0.262609	-0.52217	0.171591	-0.92634	0.446522	-0.78667	0.642659	-2.8898	0.19685	-1.9857	0.061746	-1.6616	0.085777	-1.4722	0.029808
RVBD2148c:RVBD2148c	RVBD2148c	RVBD2148c	NonEssential	-1.548	0.042717	-0.54989	0.698293	0.033125	0.197141	-0.10022	0.154869	-0.59073	0.749013	0	0.851966	-1.2431	0.667156	-1.1142	0.164313	-1.1008	0.364791	-1.4704	0.291494
RVBD3270:ctpC	RVBD3270	ctpC	NonEssential	-1.4773	0.433697	0	0.844542	0.028746	0.433172	0.12585	0.755155	-0.9753	0.628893	-1.2356	0.511846	0	0.885162	-2.5693	0.30263	-1.1601	0.036325	-1.4698	0.39793
RVBD1514c:RVBD1514c	RVBD1514c	RVBD1514c	NonEssential	0	0.785559	-0.9449	0.652399	0.11719	0.686076	0.23377	0.600001	-1.0522	0.542436	-0.96659	0.561263	0	0.903697	-0.62653	0.588906	-2.1706	0.152468	-1.4689	0.185066
RVBD0799c:RVBD0799c	RVBD0799c	RVBD0799c	NonEssential	-0.76563	0.333314	-0.69327	0.565572	-1.1888	0.001223	-0.46773	0.122397	-0.75359	0.430873	0	0.730421	-0.70614	0.497419	-1.501	0.073165	-1.2882	0.01542	-1.4684	0.249414
RVBD2647:RVBD2647	RVBD2647	RVBD2647	NonEssential	-0.81858	0.613754	-2.036	0.350709	-0.087552	0.262609	-1.0072	0.005473	0	0.797191	-0.86594	0.082162	-0.93084	0.497419	-0.82731	0.694992	-2.4262	0.069006	-1.4682	0.39793
RVBD1285:cysD	RVBD1285	cysD	NonEssential	-1.6342	0.131391	-0.97461	0.038824	-1.0926	0.00873	-1.0635	0.060023	-0.66114	0.446522	-1.6061	0.058469	-1.6865	0.017096	-1.492	0.061746	-1.6286	0.007644	-1.4676	0.028808
RVBD1616:RVBD1616	RVBD1616	RVBD1616	NonEssential	-2.3964	0.182623	-1.1533	0.544795	-0.46696	0.118056	0.020964	0.154869	-1.7916	0.340299	-1.1092	0.409152	-0.74876	0.548261	-1.2084	0.024272	-1.7713	0.085777	-1.4675	0.14235
RVBD0618:galTa	RVBD0618	galTa	NonEssential	-1.2575	0.016073	-0.97027	0.336019	-0.33611	0.294098	-0.60375	0.128755	-0.80433	0.286548	-2.1513	0.30567	-3.4043	0.127375	-1.1604	0.009743	-1.0782	0.134408	-1.4673	0.071039
RVBD0305c:PPE6	RVBD0305c	PPE6	NonEssential	-0.39395	0.758158	0	0.932121	0.0036442	0.837148	-0.53228	0.108419	-1.3502	0.253259	-0.96197	0.375251	-0.55836	0.709808	-0.88503	0.16704	-0.68745	0.772803	-1.4667	0.359363
RVBD2708c:RVBD2708c	RVBD2708c	RVBD2708c	NonEssential	-1.0899	0.007795	-1.704	0.068427	0.12374	0.215048	-1.1707	0.023791	-1.0087	0.166284	-1.1797	0.198087	-1.1212	0.156669	-1.57	0.028867	-2.3406	0.224045	-1.4663	0.299719
RVBD2736c:recX	RVBD2736c	recX	NonEssential	-1.1802	0.278421	-1.7092	0.375883	-0.85885	0.007955	-0.25892	0.058412	-0.89223	0.628893	-1.625	0.102691	-2.8557	0.127375	-2.0998	0.30263	-2.1114	0.256413	-1.4653	0.185066
RVBD0441c:RVBD0441c	RVBD0441c	RVBD0441c	NonEssential	-1.1631	0.02638	-1.4767	0.17344	0.30796	0.80342	0.3603	0.673336	-0.89652	0.126626	-2.2474	0.28091	0	0.925778	-1.4332	0.1115	-1.3501	0.127732	-1.462	0.005797
RVBD1279:RVBD1279	RVBD1279	RVBD1279	NonEssential	-1.5828	0.010766	-0.80529	0.331676	0.25022	0.299053	0.17141	0.596715	-0.93753	0.401637	-0.9142	0.013953	-1.1184	0.385052	-2.6974	0.145801	-1.1154	0.46689	-1.4613	0.39793
RVBD1258c:RVBD1258c	RVBD1258c	RVBD1258c	NonEssential	-0.73966	0.285261	-1.0724	0.569648	-1.0614	0.065595	-0.44578	0.50057	-0.79433	0.14229	-0.47663	0.691136	-0.90677	0.48028	-1.2282	0.174687	-1.8175	0.004364	-1.4601	0.39793
RVBD3885c:RVBD3885c	RVBD3885c	RVBD3885c	NonEssential	-1.044	0.164553	-1.4073	0.104808	-0.42086	0.199315	-0.57201	0.205613	0	0.791949	-0.66363	0.703041	-0.66156	0.28984	-1.7708	0.025896	-0.86842	0.529171	-1.4599	0.39793
RVBD1894c:RVBD1894c	RVBD1894c	RVBD1894c	NonEssential	-1.3529	0.004157	-6.9086	0.038824	0.10123	0.914601	-0.06785	0.108419	-3.1658	0.123272	-2.5884	0.145085	-2.4913	0.16023	-7.1091	0.101514	-1.0948	0.375388	-1.4592	0.204521
RVBD0090:RVBD0090	RVBD0090	RVBD0090	NonEssential	-1.9335	3.8e-05	-2.8499	0.00412	-0.58265	0.066305	-2.3409	0.002138	-1.9797	0.231508	-0.86136	0.614791	-1.055	0.343665	-1.3774	0.103348	-1.9785	0.314192	-1.4583	0.065775
RVBD0215c:fadE3	RVBD0215c	fadE3	NonEssential	-1.8465	0.128728	-1.0866	0.00512	0.019894	0.82274	-0.11702	0.824325	-0.5523	0.651666	-1.0722	0.157719	-0.83525	0.761686	-0.62408	0.586702	-0.43425	0.80921	-1.458	0.391419
RVBD3272:RVBD3272	RVBD3272	RVBD3272	NonEssential	-2.2379	0.249299	-0.70001	0.656637	0.65957	0.550645	-0.5804	0.169089	-1.5159	1e-05	-1.523	0.013953	-1.3532	0.020156	0	0.992287	-1.4086	0.063075	-1.4558	0.185066
RVBD1164:narI	RVBD1164	narI	NonEssential	-1.505	0.032372	-0.90136	0.276102	-0.37249	0.446933	-0.54102	0.180228	-1.0155	0.249246	-2.1412	0.093619	-1.2684	0.156669	-1.1822	0.103348	-1.5628	0.031374	-1.4558	0.140074
RVBD1691:RVBD1691	RVBD1691	RVBD1691	NonEssential	-1.4515	0.00486	-1.2455	0.006902	-0.92687	0.098108	-0.78087	0.076839	-1.5621	0.007086	-1.4749	0.439078	-1.2994	0.540621	-1.9231	0.010382	-2.5682	0.016813	-1.4557	0.001512
RVBD1709:RVBD1709	RVBD1709	RVBD1709	NonEssential	-0.69258	0.064102	-1.2313	0.008736	-0.62174	0.173631	-0.63184	0.081966	-4.4997	0.095228	-1.2157	4.7e-05	-1.4142	0.055095	-1.5659	0.047677	-1.684	0.00714	-1.4556	0.028808
RVBD1163:narJ	RVBD1163	narJ	NonEssential	-1.1992	0.032372	-0.62965	0.569648	-0.53255	0.171733	0.25447	0.389874	-1.2668	0.216519	-1.2942	0.137574	-0.96763	0.723624	-2.0509	0.174687	-1.0124	0.326466	-1.4555	0.229239
RVBD3281:RVBD3281	RVBD3281	RVBD3281	NonEssential	-2.9031	0.009136	-3.2928	0.006663	-2.0062	0.025243	-2.8661	0.005951	-2.7041	0.001113	0	0.469689	-1.844	0.124406	-3.2631	0.007562	-2.9341	0.084664	-1.4536	0.002346
RVBD2395B:RVBD2395B	RVBD2395B	RVBD2395B	NonEssential	0	0.770469	-1.0855	0.410198	-0.053826	0.460142	-0.49419	0.089261	0	0.942538	-0.65473	0.637799	-0.92253	0.695331	-1.6623	0.162933	-1.6495	0.220988	-1.4536	0.316715
RVBD0505c:serB1	RVBD0505c	serB1	Essential	-1.7476	0.00486	-1.5839	0.001578	0.041201	0.187496	-0.80411	0.084686	-1.2181	0.212986	-1.3756	0.204621	-2.6456	0.385052	-1.4267	0.16704	-1.9222	0.036325	-1.4529	0.013238
RVBD1790:PPE27	RVBD1790	PPE27	NonEssential	-1.8281	0.046217	-1.8844	0.19632	-0.57302	0.176496	-0.22117	0.800276	-0.76474	0.123272	-1.0367	0.057468	-0.94896	0.036824	-1.2038	0.089857	-1.6909	0.044922	-1.4528	0.093395
RVBD1551:plsB1	RVBD1551	plsB1	NonEssential	-1.9885	0.001011	-2.9949	0.015796	-0.078676	0.068539	-0.27338	0.061978	-1.0071	0.115569	-1.601	0.000212	-1.0296	0.013641	-1.7829	0.004879	-1.7292	0.000487	-1.4516	0.044806
RVBD2382c:mbtC	RVBD2382c	mbtC	NonEssential	-1.1086	0.002609	-1.5747	0.016955	-0.88191	0.068539	-0.54063	0.296523	-0.92452	0.216519	-0.62036	0.025857	-0.97766	0.03589	-1.0033	0.012847	-1.3914	0.000513	-1.4516	0.238077
RVBD1869c:RVBD1869c	RVBD1869c	RVBD1869c	NonEssential	-0.77586	0.583087	-0.84201	0.565572	0.12892	0.788168	-0.34704	0.32474	0	0.844903	-1.0535	0.157719	0	0.979111	-0.74275	0.116201	-0.59615	0.751485	-1.4514	0.391419
RVBD3510c:RVBD3510c	RVBD3510c	RVBD3510c	NonEssential	-1.4387	0.001168	-2.0486	0.001579	-1.2308	0.004498	-0.95387	0.005473	-1.121	0.029342	-0.98883	0.007989	-1.2278	0.085384	-1.9545	0.004356	-1.5907	0.010741	-1.45	0.044806
RVBD0946c:pgi	RVBD0946c	pgi	NonEssential	-4.1369	8e-06	-5.9967	0.000373	-4.7035	0.000358	-4.1747	7.9e-05	-2.0801	0.006885	-3.2866	0.005005	-1.3721	0.035401	-3.2836	0.005901	-3.8828	0.036325	-1.4496	0.039952
RVBD1114:RVBD1114	RVBD1114	RVBD1114	NonEssential	-1.7904	0.043674	-1.2406	0.07136	-0.083135	0.199315	-0.71244	0.090492	-1.5627	0.461282	-0.74351	0.095647	-3.8562	0.065318	-1.2564	0.106912	-0.81753	0.146961	-1.4496	0.391419
RVBD1987:RVBD1987	RVBD1987	RVBD1987	NonEssential	-1.0356	0.547195	-0.615	0.698293	-0.39365	0.294988	0.4206	0.893638	0	0.848052	-0.42126	0.673136	-0.76699	0.602519	-0.95521	0.680051	-0.95361	0.751485	-1.4486	0.372854
RVBD3697c:RVBD3697c	RVBD3697c	RVBD3697c	NonEssential	-0.80487	0.050496	-0.89284	0.599509	0.1749	0.185196	0.20876	0.128755	-0.68388	0.648732	-0.86646	0.360166	-1.6901	0.010456	-1.3428	0.391069	-1.7803	0.326466	-1.4482	0.187788
RVBD0584:RVBD0584	RVBD0584	RVBD0584	NonEssential	-4.6757	0.001948	-3.2757	0.026111	-0.99024	0.066305	-1.7153	0.00286	-0.89675	0.344565	-1.0483	0.026187	-1.9419	0.009249	-2.4589	0.036606	-2.1878	0.007644	-1.4481	0.122271
RVBD0382c:pyrE	RVBD0382c	pyrE	Essential	-3.3089	2.3e-05	-6.4088	0.00036	-2.5715	0.054376	-3.7137	0.000117	-3.4712	0.001367	-3.0288	0.000348	-3.652	0.000178	-3.6839	9.1e-05	-2.8784	0.012726	-1.4476	0.056612
RVBD0976c:RVBD0976c	RVBD0976c	RVBD0976c	NonEssential	-1.2802	0.068071	-2.3827	0.008736	-0.34993	0.109861	-0.61637	0.171591	-1.0824	0.60741	-1.6543	0.080875	-0.88087	0.600333	-1.7628	0.050499	-1.2175	0.184625	-1.4473	0.004369
RVBD0911:RVBD0911	RVBD0911	RVBD0911	NonEssential	-7.2075	0.010878	-1.4863	0.009283	-0.62481	0.072543	-1.1662	0.007839	-1.2116	0.002644	0	0.822985	-0.94947	0.219241	-4.3051	0.075472	-3.7564	0.011683	-1.4468	0.08784
RVBD0832:PE-PGRS12	RVBD0832	PE-PGRS12	NonEssential	-2.0645	0.02401	-1.3807	0.087765	-0.48115	0.224356	-1.5736	0.007342	-1.3875	0.123272	-1.4621	0.000115	-1.8721	0.374397	-1.9745	0.019105	-1.8221	0.217861	-1.4464	0.109626
RVBD2417c:RVBD2417c	RVBD2417c	RVBD2417c	NonEssential	-0.75355	0.324246	-0.79231	0.094352	-0.62418	0.173631	-0.17504	0.745486	-0.52796	0.730414	-1.7221	0.247557	-0.60896	0.400952	-0.48212	0.709644	-0.56987	0.455338	-1.446	0.165221
RVBD1595:nadB	RVBD1595	nadB	Essential	-2.392	8e-06	-3.3199	9e-06	-1.8194	0.001735	-2.1083	8e-06	-1.2194	0.034998	-1.3571	0.142615	-1.7958	0.33828	-2.0954	0.000563	-1.9816	0.000332	-1.4453	8e-06
RVBD1357c:RVBD1357c	RVBD1357c	RVBD1357c	NonEssential	-2.1156	0.043674	-1.2083	0.350709	-0.57345	0.174953	-0.47169	0.023791	0	1	-2.7593	0.024771	-1.7497	0.024921	-2.2337	0.04992	-1.5611	0.322959	-1.4435	0.17077
RVBD1360:RVBD1360	RVBD1360	RVBD1360	NonEssential	-1.5325	0.182623	-1.2154	0.101301	-0.91613	0.06717	0.33038	0.171591	-3.5662	0.175394	-0.9764	0.384792	-1.7456	0.497419	-1.6364	0.166413	-1.0423	0.277113	-1.4434	0.046266
RVBD1203c:RVBD1203c	RVBD1203c	RVBD1203c	NonEssential	-2.439	0.002297	-0.89535	0.176979	-0.46458	0.194905	0.098491	0.745486	0	0.934755	0	0.667497	-1.5253	0.458868	-1.328	0.439312	-3.0283	0.184933	-1.4423	0.223315
RVBD2988c:leuC	RVBD2988c	leuC	NonEssential	-1.6781	0.159416	-0.75902	0.392137	-0.88122	0.071227	-1.1627	0.10812	-1.297	0.192532	0	0.556352	-1.033	0.095582	-1.815	0.036298	-1.9079	0.091596	-1.441	0.165973
RVBD0371c:RVBD0371c	RVBD0371c	RVBD0371c	NonEssential	0	0.733044	-0.76184	0.585996	0.32609	0.66234	-0.76059	0.109671	0	0.89614	-0.54982	0.350715	-0.94931	0.254026	-0.70591	0.351532	-2.6326	0.456807	-1.4397	0.194536
RVBD3861:RVBD3861	RVBD3861	RVBD3861	NonEssential	-0.77308	0.534946	-2.1831	0.176232	0.41553	0.999849	0.30822	0.87341	0	0.784347	-1.4839	0.170507	-1.4423	0.430871	0	0.935235	-0.83729	0.783941	-1.439	0.39793
RVBD2409c:RVBD2409c	RVBD2409c	RVBD2409c	NonEssential	-0.90545	0.488777	-1.6434	0.087661	0.20146	0.846694	-0.01476	0.171591	0	0.922481	0	0.709829	-1.3531	0.659441	-0.56661	0.867556	-1.3898	0.277113	-1.4375	0.299719
RVBD2231Ac:RVBD2231Ac	RVBD2231Ac	RVBD2231Ac	NonEssential	-1.9896	0.04717	-1.4237	0.322263	-0.55101	0.199315	-1.1194	0.058412	-1.4637	0.448192	-0.75732	0.360166	-0.69598	0.251853	-1.1139	0.126618	-1.4538	0.330322	-1.4368	0.089682
RVBD3121:cyp141	RVBD3121	cyp141	NonEssential	-1.1361	0.532621	-0.69198	0.635547	0.59219	0.961646	-0.50524	0.108419	-1.2691	0.553017	-1.312	0.491354	0	0.938562	0	0.962605	-1.8689	0.560206	-1.4367	0.391419
RVBD2051c:ppm1	RVBD2051c	ppm1	Essential	-2.5613	0.000981	-1.9805	0.004315	-2.0432	0.000255	-2.1941	0.001815	-1.4154	0.059014	-1.9863	0.204621	-2.125	0.309111	-1.9755	0.000428	-1.9884	0.002915	-1.4286	0.008801
RVBD3876:RVBD3876	RVBD3876	RVBD3876	NonEssential	-1.2959	0.008773	-1.1521	0.00512	-0.99638	0.066305	-1.1611	0.058412	-1.6655	0.059014	-1.1327	0.198087	-4.564	0.172563	-2.6159	0.002821	-2.0493	0.075252	-1.4284	0.046266
RVBD2325c:RVBD2325c	RVBD2325c	RVBD2325c	NonEssential	-2.6273	0.006877	-1.3157	2.5e-05	0.16852	0.374525	-0.22811	0.072958	-0.83548	0.019333	-0.57337	0.001332	-0.66412	0.266368	-2.5829	0.028552	-1.8462	0.243881	-1.4284	0.069317
RVBD3755c:RVBD3755c	RVBD3755c	RVBD3755c	NonEssential	-1.3927	0.201677	-1.3219	0.269688	-1.0577	0.13221	-1.1161	0.064932	0	0.614467	-1.5612	0.175042	-1.1897	0.392739	-2.6584	0.002892	-1.3143	0.084664	-1.4279	0.004034
RVBD2503c:scoB	RVBD2503c	scoB	NonEssential	-2.0482	0.173516	-1.7676	0.101301	-0.043845	0.262609	-0.79582	0.072958	-1.0581	0.175394	-2.5895	0.151882	-0.85965	0.48028	-1.1591	0.204417	-1.2866	0.027379	-1.427	0.243666
RVBD1435c:RVBD1435c	RVBD1435c	RVBD1435c	NonEssential	-0.73293	0.081451	-1.3598	0.07136	0.49878	0.82274	0.49235	0.928238	-0.62717	0.730414	-1.1008	0.542041	-1.6444	0.635937	-1.3117	0.138459	-0.7539	0.108361	-1.4265	0.215381
RVBD1280c:oppA	RVBD1280c	oppA	NonEssential	-0.85825	0.266746	-1.7065	0.283943	0.12002	0.783544	-0.018787	0.944959	-0.77312	0.415478	-0.47447	0.705233	0	0.885162	-1.0361	0.401986	-0.7011	0.560206	-1.424	0.410319
RVBD2069:sigC	RVBD2069	sigC	NonEssential	-1.2702	0.182623	-1.3132	0.094352	-0.76509	0.109861	-1.6289	0.002138	-1.5825	0.02327	-1.0738	0.047213	-1.7121	0.085384	-2.7674	0.031111	-2.327	0.051814	-1.4235	0.0229
RVBD1816:RVBD1816	RVBD1816	RVBD1816	NonEssential	-2.3935	0.032372	-1.2846	0.201417	0.28394	0.197141	-0.21884	0.296523	-1.3748	0.461282	-0.53474	0.705233	-1.0273	0.402573	-2.1278	0.101514	-1.1958	0.487122	-1.4226	0.211478
RVBD0412c:RVBD0412c	RVBD0412c	RVBD0412c	NonEssential	-1.3459	0.001201	-2.3403	0.00412	-0.88331	0.00873	-1.9379	0.003456	-2.7512	1e-05	-1.821	0.000212	-1.6316	0.020156	-1.266	0.050499	-1.6163	0.229841	-1.4219	5.6e-05
RVBD2980:RVBD2980	RVBD2980	RVBD2980	NonEssential	-3.8674	0.000124	-3.6737	0.00036	-1.8202	0.004073	-0.48219	0.122397	-2.3669	0.262684	-2.5768	0.095647	-1.4359	0.645734	-3.1872	0.020648	-3.3357	0.077326	-1.421	0.013238
RVBD2500c:fadE19	RVBD2500c	fadE19	NonEssential	-1.1028	0.03204	-1.087	0.26162	-0.61143	0.340203	-0.25276	0.279792	-1.202	0.216519	-1.0699	0.000181	-1.3966	0.497419	-1.3867	0.089857	-1.961	0.002443	-1.4205	0.39793
RVBD2013:RVBD2013	RVBD2013	RVBD2013	NonEssential	-1.9717	0.007795	-1.9964	0.07136	-0.72102	0.109861	-0.95452	0.009008	-0.90454	0.422189	-0.69972	0.375251	-1.1079	0.644579	-0.64009	0.535347	-1.3626	0.23084	-1.4179	0.089682
RVBD2322c:rocD1	RVBD2322c	rocD1	NonEssential	-2.0731	0.003514	-1.6806	0.178403	-0.23061	0.187798	0.026198	0.231318	-1.4123	0.188476	-1.729	0.098295	-2.5679	0.156669	-2.1697	0.028552	-1.1789	0.003617	-1.4174	0.033816
RVBD0834c:PE-PGRS14	RVBD0834c	PE-PGRS14	NonEssential	-2.142	0.006807	-2.4392	0.023908	-1.5928	0.001939	-1.4663	0.005473	-1.7203	0.001209	-1.1073	0.145085	-1.7288	0.07808	-3.034	9e-06	-1.1291	0.206436	-1.4147	0.003592
RVBD1684:RVBD1684	RVBD1684	RVBD1684	Essential	-1.5528	8e-06	-2.471	9.8e-05	-3.5545	0.001234	-2.3919	8e-06	-0.93883	0.017408	-1.6859	0.003641	-1.4624	0.00812	-1.5167	0.015341	-2.7217	9e-06	-1.414	0.000273
RVBD2797c:RVBD2797c	RVBD2797c	RVBD2797c	NonEssential	-1.4168	0.124869	-1.1292	0.068427	-0.21389	0.779283	-0.45309	0.428867	-2.1742	0.314468	-1.2145	0.380639	-1.1609	0.309111	-1.1168	0.439312	0	0.878348	-1.4128	0.316715
RVBD2804c:RVBD2804c	RVBD2804c	RVBD2804c	NonEssential	-1.9729	0.032372	-1.3939	0.101301	-0.83101	0.108714	-0.70805	0.018432	-1.5194	0.160207	-1.8543	0.013953	-1.0937	0.164426	-1.1478	0.164313	-0.80992	0.750143	-1.4112	0.001512
RVBD1647:RVBD1647	RVBD1647	RVBD1647	NonEssential	-1.5069	0.173516	-0.73842	0.196365	-0.43092	0.269657	-0.22552	0.299745	-0.82565	0.372939	0	0.881402	-1.0929	0.127375	-1.4162	0.070172	-0.80434	0.334968	-1.4104	0.410319
RVBD1876:bfrA	RVBD1876	bfrA	NonEssential	-1.2448	0.393211	-0.42408	0.71855	-0.32307	0.294098	0.15351	0.337851	-0.67931	0.446522	0	0.954316	-0.73104	0.261007	-0.97309	0.586702	-0.89178	0.036325	-1.4097	0.112762
RVBD1617:pykA	RVBD1617	pykA	Essential	-1.7106	0.350254	-1.4905	0.338099	0.13129	0.194905	-0.67686	0.137732	-1.4073	1e-05	-1.3939	0.096718	-1.5472	0.118913	-2.0157	0.138459	-1.3423	0.037231	-1.4093	0.000285
RVBD2855:mtr	RVBD2855	mtr	NonEssential	-1.3442	0.132291	-1.5602	0.283943	-0.55077	0.163055	-1.0832	0.010895	-1.0187	0.002806	0	0.749638	-1.4427	0.210778	-1.618	0.160142	-1.5576	0.220988	-1.4084	0.063368
RVBD0453:PPE11	RVBD0453	PPE11	NonEssential	-2.5431	0.016934	-3.0978	0.004921	-0.98967	0.014451	-1.1346	0.058412	-1.5876	0.022433	-1.8512	0.00082	-3.1721	0.000791	-2.0931	0.016343	-1.235	0.014938	-1.4082	0.007943
RVBD0995:rimJ	RVBD0995	rimJ	NonEssential	-1.7797	0.337424	0	0.821612	-0.12119	0.62785	0.4883	0.733968	-1.3335	0.18489	-0.69239	0.098295	-1.4693	0.338812	-1.1697	0.16704	-1.8478	0.414176	-1.4063	0.410319
RVBD2485c:lipQ	RVBD2485c	lipQ	NonEssential	-1.1248	0.006457	-0.99697	0.338099	-0.91366	0.00873	-1.1358	0.000414	-0.5647	0.613644	0	0.933969	-0.96626	0.007485	-0.93996	0.016343	-1.6538	0.031241	-1.406	0.001277
RVBD2579:dhaA	RVBD2579	dhaA	NonEssential	-0.94414	0.182623	-1.9532	0.072792	-0.4337	0.173631	0.40994	0.459176	-0.69829	0.436686	0	0.848162	-1.3812	0.659441	-0.81735	0.365061	-1.3451	0.375388	-1.4058	0.372854
RVBD2519:PE26	RVBD2519	PE26	NonEssential	-0.84807	0.298402	-1.4476	0.071955	-0.014315	0.401744	-0.63144	0.072958	0	0.869741	-1.0195	0.360166	-0.95469	0.096463	-1.4459	0.122058	-1.0688	0.529171	-1.4057	0.358371
RVBD3873:PPE68	RVBD3873	PPE68	NonEssential	-1.4638	0.00401	-1.6598	0.003846	-0.75987	0.109861	-1.2133	0.004145	-1.3013	0.436686	-0.7561	0.024771	-3.3472	0.111953	-2.1641	0.174687	-1.5607	0.018243	-1.4035	0.003846
RVBD3144c:PPE52	RVBD3144c	PPE52	NonEssential	-1.9431	0.333314	-1.1767	0.004857	-0.32621	0.193226	-0.49333	0.058412	-4.8518	0.075653	-3.4387	0.145085	-1.462	0.48028	-0.8989	0.1115	-1.72	0.017538	-1.4032	0.071039
RVBD2878c:mpt53	RVBD2878c	mpt53	NonEssential	-2.5012	0.149889	-2.0519	0.171745	-0.18992	0.716879	-0.24219	0.467971	-0.68871	0.60741	-2.5564	0.196306	-1.1526	0.263292	-0.93849	0.551615	-1.2929	0.681665	-1.4027	0.410319
RVBD2593c:ruvA	RVBD2593c	ruvA	Essential	-1.7857	0.000111	-2.4559	0.000454	-1.2813	0.004167	-1.5121	9.1e-05	-1.5665	0.03764	-1.5882	0.048744	-1.7743	0.028983	-2.2798	2.6e-05	-1.5262	0.000431	-1.4027	8e-06
RVBD3375:amiD	RVBD3375	amiD	NonEssential	-0.9184	0.042724	-0.91542	0.523827	-0.31658	0.32481	0.79063	1	-3.1148	0.02327	0	0.865403	-0.69597	0.742957	-0.45238	0.858479	-1.5006	0.281265	-1.4027	0.332606
RVBD0163:RVBD0163	RVBD0163	RVBD0163	NonEssential	-2.6028	0.016073	-2.7142	0.004921	-1.4855	0.011016	-1.2701	0.002338	-1.4343	0.017408	-0.95736	0.02008	-1.5119	0.03929	-2.1006	0.002096	-2.5215	0.010741	-1.4022	0.013238
RVBD3894c:RVBD3894c	RVBD3894c	RVBD3894c	NonEssential	-1.5739	0.017332	-1.1457	0.013419	-0.62544	0.13795	-1.1662	0.002138	-0.97646	0.216474	-1.2358	0.060752	-1.8165	0.028983	-2.741	0.002452	-2.1363	0.006378	-1.4022	0.291494
RVBD3841:bfrB	RVBD3841	bfrB	NonEssential	-2.3515	0.252754	-1.1414	0.072792	-0.24643	0.779283	-0.058766	0.869026	0	0.823243	0	0.938556	0	0.921977	-0.75422	0.021622	-1.1108	0.110659	-1.4021	0.372854
RVBD2427Ac:RVBD2427Ac	RVBD2427Ac	RVBD2427Ac	NonEssential	-3.6304	0.004789	-2.2824	0.021198	-1.1082	0.052788	-1.3535	0.007342	-1.0943	0.012897	-1.0446	0.048803	-1.7641	0.012327	-1.7851	0.078961	-1.4928	0.02884	-1.4015	0.177589
RVBD3601c:panD	RVBD3601c	panD	Essential	-0.96377	0.567979	-1.4643	0.008736	-1.0176	0.063701	-1.0977	0.002295	-1.0011	0.624391	-2.0953	0.333858	-1.6299	0.068724	-2.4071	0.028552	-2.5666	0.040281	-1.4003	0.026867
RVBD0400c:fadE7	RVBD0400c	fadE7	NonEssential	-0.7823	0.311406	-1.0587	0.076598	0.36434	0.388783	-0.085527	0.745486	-0.63674	0.74328	-0.85602	0.360166	-1.4266	0.16023	-1.4678	0.126618	-0.97818	0.664773	-1.3999	0.122271
RVBD0812:RVBD0812	RVBD0812	RVBD0812	NonEssential	-3.6932	8e-06	-3.5489	9e-06	-3.9522	9e-06	-4.3547	8e-06	-1.4981	0.005612	-1.8365	0.001232	-1.257	0.063035	-3.1436	2.6e-05	-3.5458	0.00011	-1.3985	2.4e-05
RVBD2198c:mmpS3	RVBD2198c	mmpS3	NonEssential	-1.6428	0.053377	-2.2977	0.000139	-0.37241	0.066305	-0.26996	0.072958	-2.4277	0.033548	-3.1274	0.170507	-1.8468	0.009249	-1.0775	0.143293	-0.93283	0.23084	-1.3984	0.225318
RVBD1139c:RVBD1139c	RVBD1139c	RVBD1139c	NonEssential	-1.0764	0.534946	-0.85695	0.071955	0.22748	0.620339	-0.38217	0.34683	-0.82896	0.262684	0	0.772766	-0.82696	0.436269	-0.65286	0.065333	-2.2171	0.070679	-1.398	0.410319
RVBD1752:RVBD1752	RVBD1752	RVBD1752	NonEssential	-1.0265	0.252754	-1.5099	0.019739	-0.6332	0.021644	-0.096609	0.252401	-2.0771	0.052069	-1.295	0.305281	-1.1846	0.668367	-1.4146	0.164313	-1.0451	0.243881	-1.3956	0.17077
RVBD1751:RVBD1751	RVBD1751	RVBD1751	NonEssential	-1.4168	0.021866	-0.82437	0.440676	-0.57878	0.064173	-0.44908	0.078892	-1.702	0.130177	-1.3597	0.00596	-1.8919	0.028983	-0.94858	0.1115	-1.233	0.243881	-1.3951	0.291494
RVBD3414c:sigD	RVBD3414c	sigD	NonEssential	-1.4843	0.002609	-2.2711	0.006178	0.4117	0.064868	-2.1175	0.001815	-1.6356	0.249246	-1.1966	0.04349	-1.6246	0.124322	-1.4322	0.028867	-2.6113	0.018937	-1.3949	0.0229
RVBD3373:echA18	RVBD3373	echA18	NonEssential	-1.0521	0.149889	-1.0859	0.10072	-0.52258	0.294988	0.033331	0.47058	-1.5993	0.299319	-1.1502	0.157719	-1.3803	0.092411	-0.86789	0.521978	-1.8072	0.085777	-1.3946	0.410319
RVBD1663:pks17	RVBD1663	pks17	NonEssential	-0.90684	0.011861	-0.97829	0.008736	-0.72744	0.109861	-0.25885	0.494892	-2.1085	0.401637	-0.96916	0.573824	-0.7886	0.309111	-1.5443	0.335242	-1.0771	0.375388	-1.3931	0.410319
RVBD0746:PE-PGRS9	RVBD0746	PE-PGRS9	NonEssential	-2.278	0.001059	-1.9958	2.5e-05	-1.303	0.003016	-1.3532	0.000104	-1.3172	0.029992	-2.0643	0.026187	-2.0333	0.115265	-0.93585	0.101514	-1.6973	0.036325	-1.3926	0.008296
RVBD1272c:RVBD1272c	RVBD1272c	RVBD1272c	NonEssential	-1.3654	0.00429	-1.373	0.283943	-0.49677	0.294988	-0.091468	0.173374	-1.429	0.083811	-0.71464	0.132293	-1.3796	0.185929	-1.3158	0.219509	-0.74378	0.455338	-1.3924	0.410319
RVBD2575:RVBD2575	RVBD2575	RVBD2575	NonEssential	-1.1808	0.496977	-0.93716	0.101301	0.64951	0.486722	-0.26941	0.158565	0	0.989393	-1.0278	0.059536	-0.96384	0.189022	-0.7067	0.546541	-0.8401	0.23084	-1.3922	0.229239
RVBD1334:RVBD1334	RVBD1334	RVBD1334	NonEssential	-1.6909	0.144031	-0.86596	0.101301	-0.044426	0.215273	-0.0068637	0.47058	-1.5198	0.231508	-1.2606	0.491354	-1.1813	0.667156	-1.9684	0.005854	-1.3231	0.224045	-1.3896	0.14235
RVBD3570c:RVBD3570c	RVBD3570c	RVBD3570c	NonEssential	-2.1749	8e-06	-3.1682	9e-06	-2.0365	9e-06	-1.2676	0.001815	-1.2401	0.001249	-1.1378	0.060077	-1.2779	0.003811	-2.1163	0.002007	-1.7517	0.000665	-1.3894	8e-06
RVBD3523:ltp3	RVBD3523	ltp3	NonEssential	-0.87647	0.032372	-4.1571	0.029607	0.4691	0.294988	0.28632	0.171591	-0.82933	0.262684	-1.0573	0.017841	-1.7007	0.01262	-0.95261	0.583834	-1.8714	0.153106	-1.3884	0.161817
RVBD1765c:RVBD1765c	RVBD1765c	RVBD1765c	NonEssential	-2.5675	0.026384	-1.4043	0.13297	-0.18875	0.470945	-0.66388	0.135805	-0.6241	0.713459	-0.95203	0.016776	-1.6474	0.332843	-1.8194	0.005241	-1.7392	0.085777	-1.3879	0.122271
RVBD2452c:RVBD2452c	RVBD2452c	RVBD2452c	NonEssential	-1.8716	0.034926	-1.4896	0.230733	-1.1896	0.004167	-0.87754	0.015664	-1.2637	0.059014	-0.67471	0.093619	-1.3136	0.127375	-1.7645	0.033041	-0.89352	0.06488	-1.3877	0.080264
RVBD2466c:RVBD2466c	RVBD2466c	RVBD2466c	NonEssential	-1.4507	0.01647	-2.1644	0.003846	-1.0481	0.066134	-0.6092	0.019017	-1.1743	0.00397	-1.1444	0.077603	-0.87568	0.005026	-2.9136	0.00876	-1.3932	0.012726	-1.387	0.001817
RVBD2806:RVBD2806	RVBD2806	RVBD2806	NonEssential	-0.90795	0.045065	-0.98551	0.276102	-0.53089	0.331607	-0.41648	0.296523	-0.80053	0.048501	-1.3797	0.12148	-0.90166	0.492998	-0.55081	0.230951	-1.4646	0.035513	-1.3869	0.161817
RVBD3877:RVBD3877	RVBD3877	RVBD3877	NonEssential	-1.5549	0.016073	-1.5427	0.00512	-0.91802	0.099451	-0.56275	0.154869	0	0.936352	-0.69154	0.409152	-0.61908	0.143683	-0.6347	0.739317	-1.0531	0.012972	-1.3866	0.410319
RVBD2393:RVBD2393	RVBD2393	RVBD2393	NonEssential	-1.8897	0.00486	-2.2423	0.004921	-1.5132	0.005266	-1.2023	0.058412	-1.7037	0.004481	-1.0664	0.02008	-2.0175	0.145142	-3.4911	9e-06	-1.7962	0.001737	-1.3864	0.003022
RVBD2569c:RVBD2569c	RVBD2569c	RVBD2569c	NonEssential	-2.3143	0.001168	-2.482	0.002091	-0.53474	0.026215	-1.352	0.004009	-1.7205	0.004494	-1.7546	0.007349	-0.92224	0.066954	-2.1814	0.00021	-2.2197	0.012808	-1.3839	0.001512
RVBD2767c:RVBD2767c	RVBD2767c	RVBD2767c	NonEssential	-2.281	0.027507	-2.9864	0.001334	-2.0887	0.003083	-0.97333	0.148252	-1.5245	0.18602	-1.3374	0.060661	-1.6124	0.292692	-2.1265	0.105016	-1.4774	0.06532	-1.3836	0.030286
RVBD0061c:RVBD0061c	RVBD0061c	RVBD0061c	NonEssential	-1.3896	0.083579	-2.0097	0.350709	-0.20033	0.82274	-0.19054	0.467971	-0.93477	0.436686	-1.3921	0.170507	-1.7723	0.14606	-0.98153	0.109532	-2.2764	0.125976	-1.3832	0.080264
RVBD1026:RVBD1026	RVBD1026	RVBD1026	NonEssential	-2.3904	0.016934	-1.2386	0.004637	-0.27714	0.174953	-0.86492	0.058412	-2.5458	0.039916	-1.0703	0.004454	-0.74507	0.339965	-0.90831	0.345502	-2.1303	0.125976	-1.3831	0.133218
RVBD2111c:RVBD2111c	RVBD2111c	RVBD2111c	Essential	-1.5387	0.001834	-1.4843	0.176979	-2.5878	0.00239	-0.35383	0.117475	-1.2437	0.054421	-1.4372	0.151882	-1.433	0.005453	-1.0262	0.16912	-1.618	0.006271	-1.3831	0.00047
RVBD1651c:PE-PGRS30	RVBD1651c	PE-PGRS30	NonEssential	-1.918	0.004157	-1.0551	0.07136	0.12362	0.530083	-0.34589	0.076839	-0.76418	0.648732	-1.7852	0.198087	-2.1568	0.103848	-2.2228	0.020648	-2.4745	0.182032	-1.3829	0.069317
RVBD2673:RVBD2673	RVBD2673	RVBD2673	Essential	-2.2669	2.3e-05	-1.8347	0.000575	-2.7171	9e-06	-2.5325	8e-06	-1.8472	0.001202	-1.0517	0.052132	-1.1757	0.08787	-1.6293	0.00323	-2.0759	0.003207	-1.3824	0.000285
RVBD1352:RVBD1352	RVBD1352	RVBD1352	NonEssential	-3.6755	0.016073	-1.4626	0.004315	-0.56137	0.144889	-0.49605	0.070385	-3.2872	0.218752	-0.96341	0.059536	-0.6433	0.271639	-1.2375	0.001124	-0.7299	0.570184	-1.3821	0.191621
RVBD0329c:RVBD0329c	RVBD0329c	RVBD0329c	NonEssential	0	0.774834	0	0.888093	-0.15379	0.755519	-0.25996	0.296523	0	0.844903	-0.6998	0.642659	-0.67944	0.773953	-0.92387	0.526059	-1.1472	0.123683	-1.3815	0.410319
RVBD2320c:rocE	RVBD2320c	rocE	NonEssential	-2.1458	8e-06	-1.3359	0.013563	-1.336	0.00803	-1.9752	0.002037	-1.5553	0.00549	-1.2351	0.059536	-1.461	0.143105	-1.3626	0.027335	-2.6589	0.002494	-1.3795	0.008694
RVBD3080c:pknK	RVBD3080c	pknK	NonEssential	-0.91749	0.249299	-0.95366	0.108877	0.025549	0.185738	-0.34682	0.135805	-0.83334	0.216474	-0.86734	0.013687	-0.66412	0.5887	-2.4646	0.005241	-2.1407	0.03051	-1.3789	0.050828
RVBD3366:spoU	RVBD3366	spoU	NonEssential	-3.5976	0.011861	-2.1996	0.027567	-0.88291	0.064868	-0.86367	0.063988	-0.57142	0.542436	-1.8764	0.157719	-0.89161	0.545895	-1.4293	0.126618	-1.6944	0.012972	-1.3783	0.328436
RVBD0729:xylB	RVBD0729	xylB	NonEssential	-1.4483	0.128728	-2.1149	0.350709	-0.0011001	0.388783	0.29038	0.360569	-1.383	0.2087	0	0.883506	0	0.972477	-0.95373	0.557094	-0.80453	0.751485	-1.3775	0.112762
RVBD1414:RVBD1414	RVBD1414	RVBD1414	NonEssential	-4.3637	0.010542	-1.4116	0.003995	-1.916	0.006301	-1.1809	0.000195	-1.1553	0.005503	-1.192	0.059536	-1.058	0.033768	-1.2841	0.005241	-3.854	0.042303	-1.3762	0.060022
RVBD2559c:RVBD2559c	RVBD2559c	RVBD2559c	NonEssential	-2.2563	0.058986	-2.0486	0.013419	-0.57221	0.32179	-0.21259	0.296523	-0.90435	0.436686	-1.5527	0.288027	-1.5106	0.096463	-1.4393	0.000163	-2.3198	0.082892	-1.3753	0.416901
RVBD2359:furB	RVBD2359	furB	NonEssential	-1.6261	2.3e-05	-1.3146	9e-06	-1.6313	0.00022	-1.805	8e-06	-0.96657	0.084225	-0.9171	0.341642	-0.77194	0.010286	-1.9603	0.00024	-2.6531	9e-06	-1.3752	0.00016
RVBD1938:ephB	RVBD1938	ephB	NonEssential	-1.1928	0.298402	-2.1117	0.351727	-0.87967	0.107885	0.63542	0.802527	-0.59038	0.027021	-0.91052	0.059536	-0.77851	0.742957	-1.6251	0.164313	-1.0059	0.085777	-1.3748	0.359363
RVBD1182:papA3	RVBD1182	papA3	NonEssential	-1.6965	0.021866	-1.4545	0.002048	-0.74291	0.010939	-1.102	0.058412	-1.0191	0.320156	-2.4215	0.071104	-1.9909	0.08893	-1.3776	0.018894	-1.3149	0.084441	-1.374	0.026867
RVBD0508:RVBD0508	RVBD0508	RVBD0508	NonEssential	0	0.957385	-0.65626	0.504719	0.41948	0.860513	-0.99227	0.070661	0	0.973419	0	0.673136	-0.95847	0.48192	-0.54711	0.319103	-0.99775	0.246502	-1.3739	0.340381
RVBD0560c:RVBD0560c	RVBD0560c	RVBD0560c	NonEssential	-1.6288	0.413047	-1.7632	0.151244	0.20338	0.620339	-0.52387	0.017635	0	0.958447	-0.83571	0.635125	-1.0007	0.742957	-1.0841	0.49561	-1.4263	0.549817	-1.3727	0.262768
RVBD1991A:RVBD1991A	RVBD1991A	RVBD1991A	NonEssential	-1.9561	0.016934	-1.7705	0.101301	-0.27287	0.187496	-0.7495	0.090492	-1.5872	0.016856	-0.80987	0.02008	-0.63857	0.177526	-1.1803	0.535347	-2.6225	0.057385	-1.3714	0.067603
RVBD1201c:RVBD1201c	RVBD1201c	RVBD1201c	Essential	-1.6308	0.003514	-1.7088	0.004315	-2.2541	2.4e-05	-1.7565	0.000859	-1.3608	0.115569	-1.1753	0.000212	-1.4547	0.023949	-2.253	4.2e-05	-2.3492	0.00354	-1.371	0.025983
RVBD3688c:RVBD3688c	RVBD3688c	RVBD3688c	NonEssential	-0.69172	0.718025	0	0.824663	-0.046969	0.834618	-0.31779	0.122397	-0.93775	0.613644	-1.163	0.359683	-1.4524	0.430871	-0.90432	0.484946	-1.2049	0.698699	-1.371	0.416901
RVBD0693:pqqE	RVBD0693	pqqE	NonEssential	-1.1912	0.000147	-1.8167	0.011235	-1.6373	0.00803	-1.864	0.00426	-1.11	0.01035	-2.4646	0.100495	-0.67138	0.261561	-2.0764	0.04992	-1.5314	0.085777	-1.3706	0.010556
RVBD2518c:lppS	RVBD2518c	lppS	NonEssential	-1.1095	0.051911	-0.89288	0.440676	-1.226	0.011016	-0.21611	0.076839	-1.7014	0.048501	-1.1378	0.077603	-1.6889	0.338812	-1.2185	0.164313	-1.6526	0.153106	-1.3698	0.173343
RVBD0917:betP	RVBD0917	betP	NonEssential	-2.3276	0.008506	-2.0894	0.094352	-1.343	0.001981	-1.9139	0.003453	-1.2424	0.318571	-1.6926	0.079657	-1.1652	0.387609	-3.3079	0.002821	-2.6083	0.023239	-1.3695	0.0229
RVBD3172c:RVBD3172c	RVBD3172c	RVBD3172c	NonEssential	-1.499	0.024484	-2.0567	0.022513	0.0061314	0.331607	-0.78251	0.076839	-0.78778	0.685462	-0.96492	0.375251	-2.127	0.331646	-2.0556	0.047677	-2.0299	0.123683	-1.3683	0.266932
RVBD1858:modB	RVBD1858	modB	NonEssential	-1.2279	0.024484	-2.6306	0.015796	-1.1199	0.003346	-0.35373	0.076839	-2.3633	0.029342	-2.4734	0.153767	-0.88402	0.122559	-1.7212	0.101514	-5.0589	0.005053	-1.3682	0.025264
RVBD0326:RVBD0326	RVBD0326	RVBD0326	NonEssential	-2.4041	0.001948	-3.3391	0.005817	-1.254	0.023753	-0.41999	0.058412	-1.0154	0.144648	-1.9523	0.059536	-3.3224	0.100751	-1.2844	0.586702	-1.8603	0.035513	-1.3682	0.195738
RVBD0411c:glnH	RVBD0411c	glnH	NonEssential	-0.86878	0.083579	-1.9336	2.5e-05	-1.0036	0.01879	-0.90015	0.076839	-2.0053	0.021534	-0.84819	0.038669	-1.1424	0.009418	-0.72537	0.230951	-0.83137	0.622732	-1.3676	0.001183
RVBD1525:wbbL2	RVBD1525	wbbL2	NonEssential	-1.0826	0.205038	-0.86524	0.101301	-0.46559	0.401744	-0.85078	0.076839	-0.6779	0.333219	-0.56537	0.631731	-1.1901	0.48028	-1.5172	0.005241	-0.82276	0.663648	-1.3672	0.254266
RVBD2859c:RVBD2859c	RVBD2859c	RVBD2859c	NonEssential	-1.276	0.433697	-0.87771	0.101301	-0.73236	0.108714	-0.46271	0.070385	-1.4513	0.512939	-0.86822	0.360166	-1.1204	0.024921	-1.6418	0.164313	-2.1317	0.224045	-1.3656	0.238077
RVBD3704c:gshA	RVBD3704c	gshA	NonEssential	-2.225	0.001019	-1.0953	0.07136	-1.2726	0.0005	-0.79685	0.073679	-1.3692	0.022188	-0.7648	0.013953	-0.57869	0.271639	-1.1042	0.026818	-1.8767	0.004364	-1.365	0.017366
RVBD0064A:RVBD0064A	RVBD0064A	RVBD0064A	NonEssential	-0.74615	0.593449	-1.9472	0.32065	0.30135	0.959572	-0.3984	0.62383	-0.51156	0.448192	0	0.87788	-0.8583	0.497419	-0.7848	0.152643	-1.7273	0.050248	-1.365	0.324753
RVBD2615c:PE-PGRS45	RVBD2615c	PE-PGRS45	NonEssential	-3.3168	0.016073	-1.8457	0.001408	-1.1921	0.027789	-0.80749	0.071941	-1.4812	0.001582	-2.0613	0.060077	-2.3621	0.028983	-1.5879	0.033557	-1.4255	0.023239	-1.3649	0.031879
RVBD2311:RVBD2311	RVBD2311	RVBD2311	NonEssential	-0.55282	0.75099	0	0.966492	-0.26702	0.215048	-0.13777	0.828726	-1.8788	0.436686	0	0.911191	0	0.909171	-0.84346	0.274249	-2.1714	0.334968	-1.3647	0.299719
RVBD2425c:RVBD2425c	RVBD2425c	RVBD2425c	NonEssential	-2.1441	0.002609	-1.6637	0.023796	-0.32412	0.171733	-0.77832	0.076839	-2.0961	0.340299	-3.1457	0.058469	-1.1206	0.013641	-1.9665	0.00174	-2.5202	0.224045	-1.3645	0.266932
RVBD3776:RVBD3776	RVBD3776	RVBD3776	NonEssential	-1.0219	0.275496	-1.3692	0.071955	-0.35105	0.187798	-0.0052377	0.231318	-0.65816	0.129058	-0.87485	0.145085	-1.0597	0.333333	-1.443	0.095146	-1.9827	0.027379	-1.3631	0.197887
RVBD3413c:RVBD3413c	RVBD3413c	RVBD3413c	NonEssential	-0.74716	0.00659	-2.1276	0.003769	-1.0647	0.019377	-0.72279	0.122397	0	0.900054	-0.95141	0.077603	-1.0888	0.205086	-1.4167	0.588906	-1.1175	0.243881	-1.3631	0.269132
RVBD2495c:pdhC	RVBD2495c	pdhC	NonEssential	-1.5463	0.016934	-1.21	0.094352	-0.034906	0.38628	0.58079	0.848511	0	0.844903	-0.9147	0.412181	-0.81239	0.492998	-2.3809	0.135331	-1.702	0.087426	-1.363	0.168526
RVBD0036c:RVBD0036c	RVBD0036c	RVBD0036c	NonEssential	-0.84196	0.534946	-1.6965	0.077617	0.070456	0.329126	0.051631	0.664537	0	0.730414	-0.98006	0.068327	-0.72272	0.397342	-1.4204	0.345784	-0.66894	0.557724	-1.3629	0.332606
RVBD3880c:RVBD3880c	RVBD3880c	RVBD3880c	NonEssential	-1.7754	0.36912	-0.99426	0.350709	-0.44987	0.143687	-0.04064	0.568204	-0.78887	0.430873	0	0.946919	-1.058	0.723624	-2.1933	0.035583	-1.5517	0.011825	-1.3623	0.410319
RVBD1760:RVBD1760	RVBD1760	RVBD1760	NonEssential	-1.8506	0.103409	-0.7252	0.656637	0.063642	0.331607	-0.095083	0.375618	-1.2483	0.400258	-0.93907	0.341642	-0.81801	0.773953	-1.8222	0.169581	-0.98079	0.725754	-1.3596	0.089682
RVBD1836c:RVBD1836c	RVBD1836c	RVBD1836c	NonEssential	-1.7739	0.000506	-2.7321	9e-06	-2.3566	9e-06	-1.4534	0.000117	-0.90441	0.024301	-1.1611	0.017452	-0.94309	0.042568	-1.2948	0.00083	-1.6556	0.000342	-1.3596	0.001512
RVBD0024:RVBD0024	RVBD0024	RVBD0024	NonEssential	-1.8854	0.016073	-1.703	0.076598	-0.25563	0.064868	-0.91349	0.058412	-1.1929	0.052069	-0.94229	0.341642	-1.8657	0.153913	-1.1165	0.1115	-1.8486	0.036325	-1.359	0.01488
RVBD2888c:amiC	RVBD2888c	amiC	NonEssential	-1.2998	0.278421	-0.89548	0.652399	0.26797	0.444605	0.31612	0.296523	-0.63199	0.14229	-1.1582	0.049766	0	0.875377	-1.5014	0.102033	-0.98438	0.455338	-1.359	0.133218
RVBD2787:RVBD2787	RVBD2787	RVBD2787	NonEssential	-1.3422	0.016934	0	0.884141	-0.21596	0.294988	-0.46112	0.482382	-0.50849	0.628893	-0.74229	0.670029	-0.80863	0.40993	-1.0746	0.694992	-1.7434	0.071362	-1.3584	0.266932
RVBD2109c:prcA	RVBD2109c	prcA	Essential	-1.5459	0.00247	-1.7874	0.023796	-2.4429	2.4e-05	-2.2705	0.002174	-1.5551	0.216519	-1.2092	0.047405	-1.2364	0.028983	-0.9773	0.020648	-2.1334	0.000655	-1.3581	0.013077
RVBD3166c:RVBD3166c	RVBD3166c	RVBD3166c	NonEssential	-3.4897	0.03709	-2.4208	0.013563	-0.67757	0.109861	-0.35634	0.171257	-1.4697	0.00018	-1.2623	0.001417	-1.6684	0.379713	-1.3069	0.015341	-0.59722	0.329289	-1.3578	0.013238
RVBD1523:RVBD1523	RVBD1523	RVBD1523	NonEssential	-2.0691	0.266746	-1.3185	0.322263	-0.58566	0.199315	0.070359	0.861651	0	0.923536	-0.69239	0.082162	-0.92218	0.000346	-0.72003	0.411362	-1.0473	0.378791	-1.357	0.424661
RVBD3239c:RVBD3239c	RVBD3239c	RVBD3239c	NonEssential	-2.4473	0.001168	-2.2768	0.00412	-1.1581	0.004073	-0.74244	0.074618	-1.237	0.103929	-1.105	0.250691	-1.1078	0.244909	-1.9267	0.028552	-1.7467	0.003617	-1.3566	0.002168
RVBD0391:metZ	RVBD0391	metZ	NonEssential	-1.0077	0.08513	-1.8628	0.072792	-0.021543	0.185738	-0.72614	0.078892	-1.2239	0.115569	-1.4202	0.204621	-1.0799	0.332843	-1.3989	0.093521	-1.073	0.104088	-1.3566	0.204521
RVBD0813c:RVBD0813c	RVBD0813c	RVBD0813c	NonEssential	-1.1022	0.201677	-0.91318	0.350709	-0.3746	0.48255	-0.046003	0.591203	-1.0601	0.400258	-0.56183	0.691136	-1.1006	0.708438	-0.92007	0.715946	-0.92811	0.396499	-1.3564	0.39793
RVBD2622:RVBD2622	RVBD2622	RVBD2622	NonEssential	-0.67997	0.605201	-0.58226	0.565572	-0.49967	0.537073	-0.11367	0.805327	-0.98974	0.249246	-0.63909	0.631731	-1.0684	0.33828	-1.1277	0.291839	-1.2207	0.07875	-1.3557	0.102188
RVBD1437:pgk	RVBD1437	pgk	Essential	-1.9981	0.004404	-3.1707	7e-05	-0.87333	0.108714	-1.4349	0.001034	-2.2209	0.154678	-1.6676	0.30567	-1.3012	0.162875	-0.64112	0.138459	-1.1481	0.152468	-1.3555	0.017366
RVBD3303c:lpdA	RVBD3303c	lpdA	Essential	-1.1355	0.149889	-1.5203	0.08524	-0.10671	0.185738	-0.92339	0.004007	-0.92882	0.286548	-1.891	0.345745	-0.71024	0.205086	-1.0954	0.101514	-0.97523	0.229841	-1.3551	0.431648
RVBD2307c:RVBD2307c	RVBD2307c	RVBD2307c	NonEssential	-0.75734	0.534946	-1.0514	0.087661	0.26297	0.194905	-0.12219	0.252401	-0.79916	0.685462	-0.9137	0.535127	-0.96409	0.492998	-0.88678	0.715946	-0.91057	0.679332	-1.3548	0.372854
RVBD2693c:RVBD2693c	RVBD2693c	RVBD2693c	NonEssential	-3.3775	0.021122	-1.0792	0.071955	-0.14319	0.185738	-0.70794	0.061475	-2.4058	0.231508	-2.2256	0.305281	-0.96767	0.385052	-2.3418	0.143293	-0.93517	0.12964	-1.3535	0.089682
RVBD1448c:tal	RVBD1448c	tal	NonEssential	-2.4331	8e-06	-1.6219	0.000139	-1.4127	0.003606	-2.0569	5.1e-05	0	0.993074	-0.78853	0.359683	-1	0.006499	-2.1319	0.000575	-1.7568	0.000332	-1.3535	0.050828
RVBD0168:yrbE1B	RVBD0168	yrbE1B	NonEssential	-1.2952	0.013527	-1.1993	0.004315	-0.90505	0.066064	-1.6918	0.001815	-1.281	0.000287	-1.3757	0.000262	-1.3543	0.001516	-2.6963	0.07753	-1.0291	0.06488	-1.3531	0.056066
RVBD1821:secA2	RVBD1821	secA2	NonEssential	-1.9532	0.000136	-1.7778	0.013563	-1.7813	0.004004	-1.4893	0.000142	-1.3113	2.9e-05	-1.5725	0.001417	-1.3543	0.000229	-1.8958	2.6e-05	-1.6698	0.003207	-1.3523	0.007169
RVBD0587:yrbE2A	RVBD0587	yrbE2A	NonEssential	-1.653	0.106933	-1.9945	0.264884	-0.90782	0.101033	-0.298	0.375618	-0.84685	0.644208	-1.1032	0.033053	-1.3684	0.667156	-0.56565	0.588906	-0.93138	0.487122	-1.352	0.133218
RVBD0316:RVBD0316	RVBD0316	RVBD0316	NonEssential	-1.4273	0.167809	-1.8008	0.07136	-0.091767	0.38628	-0.13347	0.130446	-0.70804	0.659438	-0.90683	0.238704	-1.5597	0.309111	-1.5175	0.050499	-0.86847	0.184625	-1.3517	0.431648
RVBD1769:RVBD1769	RVBD1769	RVBD1769	NonEssential	-1.0429	0.053875	-2.6727	0.03105	-0.35762	0.187798	-0.44829	0.065199	-0.93459	0.436686	-2.3322	0.077603	-0.6345	0.577077	-0.67954	0.787337	-0.68056	0.283745	-1.3509	0.269132
RVBD2722:RVBD2722	RVBD2722	RVBD2722	NonEssential	-0.81609	0.03128	-2.3552	0.105845	-0.79018	0.146587	-0.16169	0.576744	-0.95847	0.450277	-1.0851	0.153767	-0.93993	0.427474	-0.94329	0.162933	-1.2011	0.249811	-1.3499	0.211478
RVBD0219:RVBD0219	RVBD0219	RVBD0219	NonEssential	-1.3864	0.00486	-1.4205	0.027104	-0.86597	0.108714	-1.3043	0.023791	-0.89984	0.320156	-1.7971	0.198087	-0.92764	0.261007	-0.71891	0.068379	-2.2714	0.152468	-1.3489	0.052419
RVBD1982c:RVBD1982c	RVBD1982c	RVBD1982c	NonEssential	-1.7014	0.107072	-1.1458	0.276102	-0.22064	0.215048	-0.89216	0.00426	-0.62717	0.730414	-3.6687	0.097703	-1.087	0.667156	-0.59918	0.86983	-1.0246	0.153106	-1.3488	0.438559
RVBD3904c:esxE	RVBD3904c	esxE	NonEssential	-1.0711	0.121496	-1.263	0.423542	-0.35909	0.518478	0.29908	0.742636	0	0.739705	-2.3873	0.153767	-1.3837	0.321594	-1.0055	0.06814	-1.4689	0.311876	-1.3472	0.071766
RVBD3107c:agpS	RVBD3107c	agpS	NonEssential	-1.1006	0.042717	-0.77898	0.569648	-0.80427	0.107885	-0.93951	0.015664	-1.1832	0.083811	-1.1144	0.005734	-0.87115	0.096463	-0.8533	0.708065	-1.4604	0.044922	-1.3469	0.04158
RVBD2450c:rpfE	RVBD2450c	rpfE	NonEssential	-2.0815	0.006457	-2.2725	0.071955	-1.0027	0.061462	-0.35213	0.173374	-2.0026	0.010004	-1.7845	0.004533	-2.2471	0.02986	-1.2643	0.323325	-2.2949	0.246502	-1.3461	0.069317
RVBD1159:pimE	RVBD1159	pimE	NonEssential	-2.0494	0.275496	-1.9306	0.092801	0.1276	0.026215	-1.113	0.017635	-2.2575	0.161793	-0.77057	0.105406	-3.0913	0.091297	-1.118	0.023374	-0.84151	0.036596	-1.346	0.069317
RVBD1059:RVBD1059	RVBD1059	RVBD1059	NonEssential	-1.6981	0.025127	-1.4749	0.004921	-0.85994	0.001421	-0.68933	0.109671	-1.4739	0.040512	-1.5239	0.170507	-1.0743	0.164426	-1.8263	0.006308	-0.8984	0.029147	-1.3443	0.238077
RVBD2474c:RVBD2474c	RVBD2474c	RVBD2474c	NonEssential	-0.98619	0.285261	0	0.905764	-0.21656	0.537073	-0.20636	0.337851	0	0.919734	-0.76229	0.581099	-1.1402	0.690763	-2.2944	2.6e-05	-0.76789	0.184625	-1.3436	0.000333
RVBD0499:RVBD0499	RVBD0499	RVBD0499	NonEssential	-1.1465	0.053875	-2.9606	0.176232	-1.0098	0.066305	-0.54707	0.076839	-2.7504	0.033548	-2.3332	0.12148	-1.3641	0.48028	-2.3952	0.219509	-1.4052	0.087426	-1.3436	0.254266
RVBD1801:PPE29	RVBD1801	PPE29	NonEssential	-0.79715	0.327096	-1.3045	0.19632	-0.30695	0.613845	-0.85484	0.076839	-0.74384	0.351927	-1.1786	0.107444	-0.75654	0.19685	-2.0799	0.000482	-1.4139	0.057385	-1.3418	0.038943
RVBD0274:RVBD0274	RVBD0274	RVBD0274	NonEssential	-2.943	0.149889	-3.1538	0.196365	-0.16773	0.357843	-1.0569	0.004692	-1.1104	0.531711	-1.3085	0.414058	-2.0337	0.251853	-1.7942	0.130821	-0.79058	0.184625	-1.3417	0.161715
RVBD2146c:RVBD2146c	RVBD2146c	RVBD2146c	NonEssential	-2.445	0.024484	-1.2713	0.027567	-0.64712	0.066305	-0.585	0.148252	-0.72025	0.730414	-2.0792	0.143937	-1.1206	0.338812	-0.89767	0.709644	-1.6874	0.085777	-1.341	0.0229
RVBD0438c:moeA2	RVBD0438c	moeA2	NonEssential	-1.1099	0.107072	-1.3204	0.003846	-0.75633	0.111353	-0.65695	0.169089	-1.6915	0.436686	-0.67594	0.642659	-2.2797	0.16023	-2.2391	0.027335	-1.0601	0.329289	-1.3399	0.17077
RVBD1736c:narX	RVBD1736c	narX	NonEssential	-1.2933	0.002609	-1.0323	0.292709	-0.050619	0.888881	0.022421	0.491276	-1.609	0.082323	-0.78292	0.095647	-0.69225	0.061482	-1.4867	0.036606	-0.71858	0.674977	-1.3399	0.438559
RVBD3569c:bphD	RVBD3569c	bphD	NonEssential	-1.5202	8e-06	-2.7298	9e-06	-1.9918	2.4e-05	-2.2121	8e-06	-1.5354	2.9e-05	-1.6697	0.00107	-1.7644	0.000195	-2.4045	9e-06	-2.5141	9e-06	-1.3397	0.0001
RVBD2861c:mapB	RVBD2861c	mapB	NonEssential	-1.1076	0.149889	-1.2984	0.19632	-0.95038	0.068539	-0.4697	0.302799	-0.60855	0.430873	-1.5347	0.059179	-0.84023	0.469661	-0.88322	0.071766	-1.7307	0.004364	-1.3384	0.182871
RVBD1081c:RVBD1081c	RVBD1081c	RVBD1081c	NonEssential	-3.5282	0.111346	-1.2185	0.029607	-0.24021	0.215273	-0.49918	0.076839	-0.84322	0.446522	-1.4267	0.157719	0	0.976821	-4.1281	0.025896	-1.7608	0.057385	-1.3374	0.044806
RVBD1329c:dinG	RVBD1329c	dinG	NonEssential	-1.0804	0.333314	-3.1888	0.032059	-0.70293	0.023753	-0.30174	0.252401	-0.91764	0.648732	-2.0428	0.030387	-1.5267	0.397342	-2.1139	0.000133	-1.6761	0.077326	-1.3374	0.416901
RVBD3382c:lytB1	RVBD3382c	lytB1	NonEssential	-0.83442	0.532621	-0.79342	0.351727	-0.3382	0.191477	0.24064	0.149807	-0.62423	0.446522	-0.78294	0.581099	-0.66607	0.279037	-0.81193	0.427608	-0.3278	0.490654	-1.3371	0.238077
RVBD1791:PE19	RVBD1791	PE19	NonEssential	0	0.99525	-0.85498	0.568644	-1.9413	0.000255	-1.0629	3.7e-05	-1.8744	0.011575	-0.78017	0.114539	-1.0605	0.059514	-1.1056	0.427608	-1.4456	0.284865	-1.3369	0.000333
RVBD0410c:pknG	RVBD0410c	pknG	NonEssential	-1.8059	0.007795	-0.97428	0.072792	-0.72388	0.109117	-0.97346	0.069572	-1.0465	0.00294	-1.2194	0.198087	-1.3167	0.103848	-1.2739	0.007836	-0.8246	0.694628	-1.3368	0.001748
RVBD2800:RVBD2800	RVBD2800	RVBD2800	NonEssential	-0.99692	0.346831	-2.1431	0.342512	-0.55431	0.294988	-0.62591	0.108419	-1.7489	0.231508	-1.6094	0.409152	-0.94375	0.723624	-1.0788	0.218691	-1.5128	0.069006	-1.3367	0.197887
RVBD1893:RVBD1893	RVBD1893	RVBD1893	NonEssential	-0.6703	0.278421	0	0.923979	-1.0094	0.163055	-0.313	0.352845	0	1	0	0.422317	0	0.586493	-1.2397	0.249578	-1.6968	0.184349	-1.3367	0.077383
RVBD2063:RVBD2063	RVBD2063	RVBD2063	NonEssential	-1.9961	0.064906	-3.7886	0.021198	-1.5023	0.052088	-0.65863	0.081265	-1.7044	0.046498	-1.2499	0.051303	-3.4164	0.076876	-3.2674	0.027392	-4.9657	0.033161	-1.3365	0.223315
RVBD3817:RVBD3817	RVBD3817	RVBD3817	NonEssential	-1.4307	0.055687	-3.6715	0.014697	-0.90876	0.005404	-1.5802	0.009008	-1.0254	0.430873	-1.5266	0.260067	-0.66085	0.548261	-1.908	0.261256	-0.98335	0.572105	-1.3361	0.01488
RVBD1127c:ppdK	RVBD1127c	ppdK	NonEssential	-1.0143	0.567979	0	1	-0.28223	0.537073	-0.35358	0.459176	-0.46366	0.755743	0	0.853258	-0.8401	0.772756	-1.1367	0.365061	-1.5117	0.288736	-1.3361	0.180849
RVBD2828c:RVBD2828c	RVBD2828c	RVBD2828c	NonEssential	-1.3006	0.032372	-1.5579	0.000804	-0.49835	0.151444	-0.93377	0.058412	-2.891	0.166284	-0.78245	0.100495	-0.92287	0.548261	-2.4841	0.002446	-1.9567	0.07875	-1.3359	0.033816
RVBD3259:RVBD3259	RVBD3259	RVBD3259	NonEssential	-0.85514	0.046217	-1.1564	0.429298	-0.6079	0.109861	-0.28752	0.122397	0	0.755743	-0.93355	0.35	-3.3085	0.127375	-1.6378	0.016343	-1.2773	0.284865	-1.3339	0.345834
RVBD3794:embA	RVBD3794	embA	Essential	-3.7432	8e-06	-4.8326	9e-06	-3.9618	9e-06	-2.2946	8e-06	-1.7525	0.007426	-1.2536	0.025857	-2.002	0.000178	-2.7991	0.002443	-2.5925	4.4e-05	-1.3327	0.000325
RVBD0881:RVBD0881	RVBD0881	RVBD0881	NonEssential	-0.87168	0.000238	-1.6486	0.006902	-0.1082	0.108714	-0.84518	0.019017	-0.66781	0.120714	-2.2624	0.04835	-3.1547	0.096463	-1.9977	0.005241	-2.6882	0.036325	-1.3323	0.007169
RVBD3896c:RVBD3896c	RVBD3896c	RVBD3896c	NonEssential	-1.3496	0.170455	-0.46616	0.72794	0.14758	0.446933	-0.73285	0.081966	-1.0361	0.046917	-1.04	0.550989	-0.89364	0.455289	-1.1694	0.349169	-0.81909	0.148749	-1.33	0.416901
RVBD3402c:RVBD3402c	RVBD3402c	RVBD3402c	NonEssential	-1.1646	0.006109	-1.5257	0.001801	-1.3574	0.00803	-1.5034	0.012445	-1.4253	0.040512	-1.4679	0.047405	-1.1133	0.162875	-2.1291	0.036606	-2.0576	0.061067	-1.329	0.112762
RVBD3639c:RVBD3639c	RVBD3639c	RVBD3639c	NonEssential	-1.0508	0.182623	-1.048	0.2999	-0.86559	0.066134	-0.27654	0.122397	-1.3121	0.087672	-1.0506	0.014774	-1.2507	0.164426	-1.5099	0.030048	-1.9316	0.012808	-1.3284	0.0229
RVBD1359:RVBD1359	RVBD1359	RVBD1359	NonEssential	-0.96263	0.033687	-1.3293	0.452631	-0.27575	0.223952	-0.63537	0.070385	-1.1999	0.249246	-0.62154	0.30567	-2.7671	0.309111	-1.5748	0.435535	-0.94693	0.329289	-1.3272	0.225318
RVBD1413:RVBD1413	RVBD1413	RVBD1413	NonEssential	-0.71866	0.613754	-1.6255	0.351727	0.036933	0.215048	-0.58575	0.442573	-0.83741	0.436686	-1.4534	0.375251	-1.0727	0.667156	-1.1195	0.365061	-1.068	0.452387	-1.327	0.445461
RVBD1648:RVBD1648	RVBD1648	RVBD1648	NonEssential	-1.5856	0.12668	-1.784	0.104808	-0.36578	0.620339	-0.96495	0.015377	-0.87436	0.426724	-0.98112	0.000306	-1.9035	0.162111	-1.4942	0.174687	-1.3399	0.698699	-1.326	0.269132
RVBD2737c:recA	RVBD2737c	recA	NonEssential	-1.4929	0.001312	-2.2824	0.004637	-1.285	0.014632	-1.1222	0.015664	-0.78429	0.082323	-0.95331	0.518519	-0.76441	0.164426	-1.2443	0.00084	-1.6038	0.004005	-1.326	0.021097
RVBD2724c:fadE20	RVBD2724c	fadE20	NonEssential	-1.4074	0.001201	-1.2315	0.012173	-0.45336	0.171733	-0.4494	0.072958	-0.92793	0.318571	-1.333	0.029591	-0.81292	0.145142	-0.63813	0.133629	-1.0359	0.051814	-1.3256	0.003027
RVBD1781c:malQ	RVBD1781c	malQ	NonEssential	-1.3558	0.025127	-1.4958	0.003769	-1.1152	0.024977	-0.1722	0.395931	-0.87638	0.286548	-0.89158	0.093619	-1.0548	0.378638	-0.81728	0.698631	-0.6384	0.617468	-1.325	0.028808
RVBD0334:rmlA	RVBD0334	rmlA	Essential	-1.4166	0.001948	-1.9886	4e-05	-1.449	2.4e-05	-1.912	8e-06	-0.88961	0.017408	-1.5673	0.013687	-1.2438	0.261007	-1.8723	0.018894	-2.7895	0.005526	-1.3243	0.030696
RVBD1678:RVBD1678	RVBD1678	RVBD1678	NonEssential	-2.1978	0.016934	-0.71864	0.656637	0.23346	0.340203	-0.44216	0.34683	-0.62837	0.426724	-0.66967	0.581099	-0.83012	0.483523	-1.5843	0.365061	-0.72012	0.087426	-1.3235	0.187788
RVBD1419:RVBD1419	RVBD1419	RVBD1419	NonEssential	-0.47807	0.753732	-0.73963	0.350709	-0.0031198	0.470945	-0.09592	0.467971	-0.78775	0.60741	-1.7927	0.07693	-0.8801	0.48028	-0.75521	0.453547	-0.57803	0.728809	-1.3216	0.445461
RVBD0579:RVBD0579	RVBD0579	RVBD0579	NonEssential	-2.5332	0.001948	-2.1185	0.001464	-2.0577	0.006891	-1.5336	0.006286	-2.6656	0.029342	-1.5868	0.001782	-2.2114	0.017096	-1.3937	0.014018	-4.0434	0.008011	-1.3214	0.001949
RVBD1680:RVBD1680	RVBD1680	RVBD1680	NonEssential	0	1	0	0.853104	0.25706	0.550645	-0.094372	0.671115	-0.66124	0.730414	-0.82731	0.595091	-1.5942	0.495294	0	0.918449	-0.89433	0.674977	-1.3209	0.410319
RVBD3537:RVBD3537	RVBD3537	RVBD3537	NonEssential	-1.368	0.024484	-1.4243	0.000454	-0.65081	0.171733	-0.91454	0.00426	-0.82394	0.075653	0	0.890611	-1.1234	0.492998	-1.1719	0.009743	-1.0245	0.012726	-1.3204	0.030696
RVBD1550:fadD11	RVBD1550	fadD11	NonEssential	-1.4435	0.018363	-2.1082	0.12397	-1.0163	0.004073	-0.8261	0.076839	-0.98381	0.318571	-0.67714	0.409152	-0.57387	0.291946	-2.8803	0.050499	-1.3675	0.284865	-1.3203	0.030696
RVBD0798c:cfp29	RVBD0798c	cfp29	NonEssential	-0.94297	0.583087	-1.9405	0.094352	-0.084815	0.281108	0.29223	0.745486	-0.91514	0.059014	-1.7987	0.077603	-0.72157	0.28984	-1.3947	0.37242	-1.911	0.46689	-1.3199	0.431648
RVBD2566:RVBD2566	RVBD2566	RVBD2566	NonEssential	-1.8584	0.063904	-1.9512	0.196365	0.2492	0.506898	-0.22622	0.109671	-0.86004	0.531711	-1.5584	0.350715	-1.8594	0.177817	-0.71826	0.358345	-1.9207	0.045351	-1.3197	0.269132
RVBD0728c:serA2	RVBD0728c	serA2	NonEssential	-1.6187	0.089429	-1.9168	0.072792	-1.1221	0.00873	-1.0146	0.002138	-0.91717	0.344565	-1.3792	0.080875	-1.4822	0.343665	-0.75941	0.86983	-1.2129	0.664773	-1.3197	0.071766
RVBD3655c:RVBD3655c	RVBD3655c	RVBD3655c	NonEssential	-2.0313	0.00429	-2.9966	0.042994	-0.69683	0.13795	-1.237	0.023791	-1.3794	0.231508	-0.84629	0.143937	-0.64675	0.850152	-1.8669	0.002064	-2.017	0.012272	-1.3196	0.007169
RVBD3412:RVBD3412	RVBD3412	RVBD3412	NonEssential	-1.2858	0.441479	-0.74694	0.656637	-0.37424	0.197141	-1.3	0.017244	-1.0795	0.579448	-0.70589	0.134568	-1.2307	0.495294	-1.2199	0.1115	-0.74112	0.791973	-1.3194	0.089682
RVBD0066c:icd2	RVBD0066c	icd2	NonEssential	-2.1335	8e-06	-2.485	9e-06	-2.1259	2.4e-05	-2.5428	8e-06	-1.3731	0.007385	-1.799	0.01071	-1.3754	0.065318	-1.6583	9.1e-05	-1.9403	0.000578	-1.3168	0.000333
RVBD2530c:RVBD2530c	RVBD2530c	RVBD2530c	NonEssential	-2.191	0.252754	-1.8367	0.351727	-0.67066	0.107885	-0.54167	0.241969	-1.06	0.448192	0	0.749077	0	0.885162	-1.2803	0.588906	-1.4461	0.646366	-1.3164	0.431648
RVBD3077:RVBD3077	RVBD3077	RVBD3077	NonEssential	-1.9841	0.164553	-0.98185	0.013419	0.24955	0.530083	-0.56452	0.090492	-1.1009	0.231508	-0.91322	0.589221	-0.59894	0.870129	-1.4291	0.391069	-1.8529	0.084441	-1.3154	0.39793
RVBD2779c:RVBD2779c	RVBD2779c	RVBD2779c	NonEssential	-0.76489	0.605201	-1.5453	0.375883	-0.20696	0.550645	-0.38105	0.34683	-1.0333	0.216474	-1.5612	0.247557	-0.89957	0.548261	-1.4909	0.484946	-1.4584	0.284865	-1.3154	0.452879
RVBD1109c:RVBD1109c	RVBD1109c	RVBD1109c	NonEssential	-1.2943	0.453425	-0.67225	0.076598	-0.26527	0.404837	-0.24942	0.671115	0	0.760885	-0.82796	0.375251	-0.87617	0.668367	-0.99676	0.588906	-1.2758	0.411462	-1.3144	0.452879
RVBD1672c:RVBD1672c	RVBD1672c	RVBD1672c	NonEssential	-1.4931	0.016934	-1.6339	0.151244	-0.87006	0.108714	-0.30191	0.072958	0	0.793335	-0.97467	0.333858	-2.1622	0.48028	-0.70553	0.521978	-1.5387	0.017622	-1.3141	0.291494
RVBD3256c:RVBD3256c	RVBD3256c	RVBD3256c	Essential	-1.5647	0.015995	-2.0658	0.00512	-0.5782	0.116952	-1.8711	8e-06	-1.0942	0.130177	-0.9591	0.341642	-1.9872	0.024921	-1.4744	0.021622	-1.0687	0.409459	-1.3134	0.089682
RVBD3190c:RVBD3190c	RVBD3190c	RVBD3190c	NonEssential	-2.2247	0.164553	-1.6967	0.201417	0.36454	0.294988	-0.55157	0.122397	-1.3649	0.17874	-0.60607	0.677386	0	0.904814	-0.77467	0.196636	-0.97236	0.082892	-1.3132	0.185066
RVBD2958c:RVBD2958c	RVBD2958c	RVBD2958c	NonEssential	-1.7793	0.060306	-1.828	0.001644	-0.66249	0.068539	-0.77439	0.102594	-1.0708	0.065055	-1.2208	0.049766	-1.6781	0.023949	-1.2427	0.04992	-2.7699	0.057385	-1.3117	0.10778
RVBD2000:RVBD2000	RVBD2000	RVBD2000	NonEssential	-1.0198	0.234163	-1.4983	0.125324	0.06887	0.446933	-0.10248	0.299745	0	0.862112	0	0.878076	-1.1455	0.291946	-1.5232	0.014718	-1.5782	0.00242	-1.3112	0.173343
RVBD3057c:RVBD3057c	RVBD3057c	RVBD3057c	NonEssential	-2.6348	0.046217	-1.5978	0.019739	-0.66252	0.023753	-1.1841	0.003217	-3.0976	0.021241	-1.2088	0.000319	-1.5236	0.000143	-1.9715	0.001005	-1.6931	0.004278	-1.3108	0.007169
RVBD2713:sthA	RVBD2713	sthA	NonEssential	-0.95565	0.010542	-1.9636	0.018307	-0.13366	0.620339	-0.82907	0.058412	-0.67175	0.422189	-0.96513	0.555947	-0.68322	0.5887	-0.90832	0.345502	-1.0667	0.137614	-1.3108	0.012091
RVBD3850:RVBD3850	RVBD3850	RVBD3850	NonEssential	-2.2284	0.002827	-6.1474	0.001579	-1.1593	0.060589	-0.63331	0.099013	-1.4911	0.025387	-1.0789	0.261703	-1.4581	0.005667	-2.9219	0.017991	-0.87656	0.12964	-1.3084	0.208327
RVBD2714:RVBD2714	RVBD2714	RVBD2714	NonEssential	-0.87068	0.252754	-0.97306	0.071955	-0.91475	0.097402	-0.27084	0.360569	0	0.793335	-1.8761	0.112223	-1.7681	0.162875	-1.1302	0.174687	-0.83724	0.029147	-1.308	0.225318
RVBD0512:hemB	RVBD0512	hemB	Essential	-2.1938	0.001001	-2.5556	0.015796	-2.3592	0.003461	-2.1718	0.000234	-1.319	0.001258	-2.3665	0.003882	-2.0825	0.495294	-1.3016	0.081689	-1.8186	0.069006	-1.3079	0.008296
RVBD3126c:RVBD3126c	RVBD3126c	RVBD3126c	NonEssential	-2.8858	0.053875	-5.1691	0.016955	-0.23166	0.506898	-0.077357	0.169089	-0.67207	0.025401	-1.0925	0.305281	-1.9994	0.331646	-3.7269	0.219509	-1.2081	0.316454	-1.3078	0.069317
RVBD2290:lppO	RVBD2290	lppO	NonEssential	-1.5399	0.089429	-0.85531	0.544795	-0.44902	0.294098	-1.355	0.023758	-0.9837	0.372939	-1.3615	0.482548	0	0.885162	-1.2509	0.365061	-0.87814	0.409459	-1.3071	0.229239
RVBD3434c:RVBD3434c	RVBD3434c	RVBD3434c	NonEssential	-1.7629	0.003514	-2.9288	0.027567	-0.84509	0.068539	-0.8805	0.070661	-0.85793	0.06642	-1.1128	0.047405	-1.2432	0.659441	-1.3312	0.019424	-1.8593	0.004619	-1.3068	0.00676
RVBD0281:RVBD0281	RVBD0281	RVBD0281	NonEssential	-1.4712	0.053875	-2.1001	0.001609	-0.0075085	0.439977	-0.46423	0.061475	-0.81618	0.08588	-1.5429	0.145085	-0.84876	0.266368	-1.0347	0.724732	-0.85401	0.76897	-1.3064	0.025264
RVBD2967c:pca	RVBD2967c	pca	NonEssential	-2.4853	0.000136	-2.1857	0.00512	-2.2558	0.003461	-1.5749	0.010895	-1.3139	0.046917	-1.7399	0.016776	-1.2697	0.020156	-1.8444	0.020648	-2.5442	9e-06	-1.3044	0.010556
RVBD0121c:RVBD0121c	RVBD0121c	RVBD0121c	NonEssential	-0.77755	0.648494	-0.7279	0.264884	0.10216	0.779283	-0.56708	0.34683	-0.78147	0.340299	-1.1359	0.143937	-2.0027	0.339965	-0.3624	0.855996	-0.61017	0.64153	-1.3042	0.197887
RVBD2180c:RVBD2180c	RVBD2180c	RVBD2180c	NonEssential	-2.0045	0.016934	-1.6021	0.076598	-0.20021	0.193226	-0.093545	0.195836	-1.3382	0.059014	-1.5454	0.143937	-0.61123	0.271639	-1.6629	0.101514	-1.7545	0.03051	-1.3015	0.410319
RVBD2665:RVBD2665	RVBD2665	RVBD2665	NonEssential	-0.68688	0.645606	-2.1213	0.293239	-1.5465	0.00873	-0.13931	0.428867	0	0.867341	-1.1561	0.18091	0	0.837872	-0.82615	0.7866	-1.525	0.063075	-1.3013	0.106408
RVBD3680:RVBD3680	RVBD3680	RVBD3680	NonEssential	-1.0741	0.249299	-1.209	0.037626	-0.8929	0.098833	-0.87721	0.074618	-1.0488	0.136955	-1.4229	0.420082	-1.2897	0.156669	-0.77592	0.365061	-1.6824	0.009278	-1.2997	0.456267
RVBD2563:RVBD2563	RVBD2563	RVBD2563	NonEssential	-1.645	0.016934	-2.1186	0.12397	-0.59447	0.215273	-0.32465	0.671115	-0.63318	0.74328	-0.87957	0.555947	-1.2111	0.649352	-1.4694	0.028552	-1.3741	0.400514	-1.2984	0.456267
RVBD1209:RVBD1209	RVBD1209	RVBD1209	NonEssential	-1.0878	0.350254	-0.85785	0.094352	-0.40517	0.720963	-0.00066747	0.555915	-0.89705	0.262684	-1.1525	0.024771	-0.75667	0.70682	-0.85657	0.204417	-0.77349	0.46689	-1.2978	0.456267
RVBD0340:RVBD0340	RVBD0340	RVBD0340	NonEssential	-1.9276	0.00486	-1.0657	0.013419	-0.37525	0.294988	-0.88053	0.069572	-1.5652	0.446522	-0.94573	0.077603	-1.067	0.024921	-1.6687	0.028552	-1.5074	0.012272	-1.2977	0.067603
RVBD1537:dinX	RVBD1537	dinX	NonEssential	-1.6616	0.113193	-1.1153	0.00512	-0.39538	0.113014	-0.76417	0.000804	-1.0675	0.024301	-1.1297	0.003641	-1.2477	0.205086	-0.68379	0.832153	-1.039	0.045653	-1.2969	0.030696
RVBD1555:frdD	RVBD1555	frdD	NonEssential	-0.77389	0.010766	-1.444	0.19632	-0.37499	0.294098	-0.5133	0.195836	-1.4136	0.37718	-1.0511	0.11007	-1.2333	0.667156	-1.3144	0.586702	-1.4119	0.46689	-1.2968	0.197887
RVBD1530:adh	RVBD1530	adh	NonEssential	-2.1309	0.03709	-1.5506	0.108877	-0.71122	0.099451	0.038438	0.231318	-0.69134	0.126626	-0.8085	0.360166	-1.1378	0.339965	-2.1634	0.04992	-1.1187	0.146961	-1.2954	0.09228
RVBD0324:RVBD0324	RVBD0324	RVBD0324	NonEssential	-1.1771	0.496977	-0.66535	0.452631	0.29178	0.739554	-0.50794	0.650477	-0.75606	0.262684	-0.7042	0.080875	-0.70608	0.548261	-0.62727	0.16704	-1.0345	0.23084	-1.2953	0.39793
RVBD0458:RVBD0458	RVBD0458	RVBD0458	NonEssential	-1.3191	8e-06	-2.0662	0.001801	-1.714	0.00803	-0.76575	0.076839	-1.1039	0.068133	-1.0717	0.00081	-1.1595	0.081973	-1.0396	0.122058	-1.4652	0.031374	-1.2946	0.060022
RVBD3328c:sigJ	RVBD3328c	sigJ	NonEssential	-0.71061	0.08513	-1.4618	0.042994	0.19692	0.834618	-0.40438	0.467971	-0.77426	0.392011	-1.2754	0.003014	-0.72462	0.205086	-1.4347	0.043843	-1.2651	0.80921	-1.2927	0.211478
RVBD3627c:RVBD3627c	RVBD3627c	RVBD3627c	Essential	-4.9015	0.002807	-5.8856	0.015255	-0.90724	0.004303	-0.90148	0.012445	-1.4703	0.318571	-2.2561	0.305281	-2.6656	0.086522	-2.3022	0.218691	-1.3043	0.051814	-1.2919	0.089682
RVBD2264c:RVBD2264c	RVBD2264c	RVBD2264c	NonEssential	-1.2156	0.00486	-1.852	0.013563	0.1424	0.193226	-0.4009	0.149807	-1.0937	0.017408	-2.0434	0.145085	-1.4043	0.251853	-1.5925	0.164313	-1.8886	0.07875	-1.2917	0.007572
RVBD0463:RVBD0463	RVBD0463	RVBD0463	NonEssential	-2.0597	0.263712	-1.6468	0.375883	0.0023021	0.108714	0.35251	0.848511	-0.8809	0.052069	-3.2618	0.114539	-4.9196	0.143683	-1.2675	0.047677	-0.83889	0.663648	-1.2916	0.005228
RVBD1704c:cycA	RVBD1704c	cycA	NonEssential	-1.0778	0.02714	-1.3051	0.008736	0.18742	0.243887	-0.14294	0.369379	0	0.854695	-0.76219	0.409152	-1.0187	0.065318	0	0.935235	-0.89614	0.322959	-1.2914	0.208714
RVBD2920c:amt	RVBD2920c	amt	NonEssential	-1.9689	0.00486	-1.5522	0.072792	-0.74081	0.017616	-0.76575	0.072958	-0.9249	0.028079	-1.1771	0.060077	-0.73456	0.059514	-1.5795	0.030048	-1.5294	0.002443	-1.2913	0.299719
RVBD3818:RVBD3818	RVBD3818	RVBD3818	NonEssential	-1.1129	0.341725	-0.81868	0.101301	-0.3092	0.201471	-0.64124	0.109671	-0.94801	0.286548	-1.093	0.375251	-0.31306	0.850152	-1.2474	0.516083	-0.67315	0.418814	-1.2911	0.161817
RVBD2923c:RVBD2923c	RVBD2923c	RVBD2923c	NonEssential	-0.69372	0.652331	0	0.80319	0.34464	0.497866	-0.88918	0.014314	-0.89404	0.340299	-0.94506	0.550989	-1.6433	0.309111	-2.1186	0.257191	-1.0683	0.008011	-1.291	0.359363
RVBD2135c:RVBD2135c	RVBD2135c	RVBD2135c	NonEssential	-1.257	0.00247	-1.0676	0.023796	-0.58815	0.265971	-0.19847	0.825349	-2.1392	0.320156	-1.3016	0.031065	-0.9687	0.644579	-1.4534	0.003409	-0.88799	0.414176	-1.2908	0.197887
RVBD2777c:RVBD2777c	RVBD2777c	RVBD2777c	NonEssential	-1.2424	0.294751	-2.0824	0.322263	-0.54248	0.197141	-0.21125	0.158565	-1.7698	0.401637	-0.76823	0.114539	-1.6204	0.343665	-0.75325	0.230951	-2.1501	0.334968	-1.2908	0.269132
RVBD3169:RVBD3169	RVBD3169	RVBD3169	NonEssential	-1.883	0.053875	-1.9531	0.022513	-0.67691	0.019377	-0.82163	0.00426	-0.46941	0.755126	-0.83821	0.328502	-0.97326	0.081973	-2.1467	0.218691	-1.1413	0.448904	-1.2906	0.229239
RVBD1597:RVBD1597	RVBD1597	RVBD1597	NonEssential	-0.98953	0.333314	-8.1589	0.013563	-0.93499	0.066305	-0.60317	0.171257	-1.1312	0.415478	-1.3514	0.226006	-1.3285	0.14606	-1.1736	0.050499	-1.477	0.00714	-1.2882	0.021097
RVBD1698:RVBD1698	RVBD1698	RVBD1698	NonEssential	-0.74771	0.013014	-2.1588	0.027567	-0.72337	0.108714	-0.78036	0.007907	-0.74934	0.730414	-1.8067	0.198087	-1.2231	0.40993	-1.8738	0.16704	-0.94008	0.249811	-1.2881	0.405768
RVBD3253c:RVBD3253c	RVBD3253c	RVBD3253c	NonEssential	-1.6044	0.016934	-1.9758	0.013419	-1.6334	3.8e-05	-1.2882	8e-06	-1.6109	0.03764	-1.1425	0.067761	-1.2002	0.000805	-2.064	5.9e-05	-2.3155	0.001444	-1.2878	0.003592
RVBD3920c:RVBD3920c	RVBD3920c	RVBD3920c	NonEssential	-0.97256	0.290406	-1.0721	0.087661	-0.26319	0.201471	-0.68758	0.022176	-0.70692	0.140329	-0.52196	0.127158	-1.7316	0.153913	-2.5211	0.000106	-0.75535	0.085777	-1.2877	0.197887
RVBD0556:RVBD0556	RVBD0556	RVBD0556	NonEssential	-2.8123	0.009083	-1.5541	0.088164	-2.2906	0.048709	-2.4218	0.023314	-2.3061	0.011994	-3.0466	1e-05	-2.18	0.033211	-2.4699	0.018108	-2.7926	0.025165	-1.2872	0.031451
RVBD0823c:RVBD0823c	RVBD0823c	RVBD0823c	NonEssential	-0.9055	0.00659	-1.1756	0.076598	-1.1926	0.003461	-0.87255	0.061475	-1.1864	0.005503	-1.3066	0.170507	-0.90255	0.742957	-0.95865	0.145801	-0.78478	0.409459	-1.2862	0.065775
RVBD0580c:RVBD0580c	RVBD0580c	RVBD0580c	NonEssential	-0.60652	0.605201	-0.92815	0.350709	-0.35766	0.223952	-0.45739	0.591203	-0.8739	0.37718	-0.66818	0.359683	-0.78155	0.172563	-2.6677	0.050499	-0.85956	0.487122	-1.2861	0.177303
RVBD2098c:RVBD2098c	RVBD2098c	RVBD2098c	NonEssential	-0.78383	0.583087	-1.6056	0.12397	0.019237	0.686076	-0.038084	0.351065	-0.89092	0.415478	-0.81023	0.359683	-0.97464	0.298553	-0.69238	0.230951	-0.62415	0.330322	-1.2849	0.456267
RVBD1254:RVBD1254	RVBD1254	RVBD1254	Essential	-1.2934	0.002807	-1.478	0.029607	-1.3488	0.019377	-0.57326	0.137732	0	0.922481	-1.1875	0.047405	-1.7234	0.143683	-1.2216	0.16704	-0.83383	0.490654	-1.2841	0.022685
RVBD0150c:RVBD0150c	RVBD0150c	RVBD0150c	NonEssential	-0.78142	0.087696	-0.64331	0.660003	-0.35801	0.404837	-0.052954	0.34683	0	0.993074	-1.1095	0.198087	0	0.889541	-2.0683	0.588906	-1.4508	0.256413	-1.2827	0.456267
RVBD0374c:RVBD0374c	RVBD0374c	RVBD0374c	NonEssential	-1.5959	0.010766	-1.2139	0.003846	-0.14132	0.193226	-0.8835	0.017635	-1.0575	0.150786	-0.84667	0.412181	-1.6314	0.156669	-1.7409	0.1115	-1.6282	0.085777	-1.2826	0.007943
RVBD1042c:RVBD1042c	RVBD1042c	RVBD1042c	NonEssential	-1.3048	0.000624	-1.4003	0.00412	-0.82834	0.00873	-0.036452	0.072958	-1.544	0.065055	-0.99094	0.30567	-3.9755	0.008571	-2.2174	0.002734	-1.0428	0.05644	-1.282	0.201124
RVBD2819c:RVBD2819c	RVBD2819c	RVBD2819c	NonEssential	-0.91141	0.170455	-2.0778	0.071955	0.22927	0.234798	-0.30105	0.299745	-1.4243	0.436686	-1.004	0.048744	-1.4654	0.602519	-0.45845	0.894319	-1.477	0.284865	-1.2814	0.456267
RVBD2131c:cysQ	RVBD2131c	cysQ	NonEssential	-2.2655	0.016934	-1.7298	0.003846	-1.2632	0.018079	-0.11519	0.391763	-1.2056	0.249246	-1.032	0.220014	-1.8881	0.331646	-1.4959	0.310323	-1.9903	0.154427	-1.2805	0.456267
RVBD2116:lppK	RVBD2116	lppK	NonEssential	-1.1033	0.285261	-1.0989	0.264884	-0.26134	0.374525	-0.044299	0.169089	0	0.923536	-0.66433	0.642659	-0.58862	0.773953	-0.6043	0.634781	-1.5399	0.07875	-1.2804	0.168526
RVBD1001:arcA	RVBD1001	arcA	NonEssential	-2.192	0.021122	-1.9504	0.101301	-0.009095	0.108714	-0.46396	0.158565	-1.8543	0.249246	-1.1473	0.143937	-0.72071	0.495294	-1.1591	0.164313	-0.68166	0.728809	-1.2795	0.445461
RVBD2380c:mbtE	RVBD2380c	mbtE	NonEssential	-1.5211	8e-06	-1.3466	0.019739	-0.29136	0.174953	-0.13492	0.47058	-0.80977	0.058765	-1.0137	0.02008	-0.99913	0.385052	-0.67763	0.138459	-1.6202	0.046552	-1.2791	0.068173
RVBD2829c:RVBD2829c	RVBD2829c	RVBD2829c	NonEssential	-1.6856	0.011861	-1.5608	0.012788	-0.75386	0.021644	-0.3112	0.156808	-1.4619	0.17268	-1.7953	0.077603	-1.2718	0.266368	-0.76573	0.026449	-2.7772	0.031766	-1.2788	0.04158
RVBD1002c:RVBD1002c	RVBD1002c	RVBD1002c	NonEssential	-1.4321	0.001168	-1.4272	0.087661	-1.1163	0.021644	-1.7891	0.000804	-0.9229	0.006748	-1.5764	0.003238	-1.064	0.117936	-1.876	0.050499	-1.4894	0.011825	-1.2785	0.071766
RVBD1153c:omt	RVBD1153c	omt	NonEssential	0	0.789997	-0.71991	0.465255	0.085884	0.739554	0.078225	0.34683	-0.90533	0.598394	-1.1228	0.170507	-1.0312	0.332843	-1.1874	0.177326	-1.0833	0.490654	-1.2784	0.456267
RVBD2088:pknJ	RVBD2088	pknJ	NonEssential	-1.0176	0.111346	-0.70149	0.484135	-0.071375	0.506898	-0.38047	0.47058	0	0.999432	0	0.774839	-1.6251	0.366475	-1.9596	0.101514	-1.1141	0.070679	-1.2782	0.372854
RVBD3770B:RVBD3770B	RVBD3770B	RVBD3770B	NonEssential	-1.5727	0.000147	-1.3859	0.000876	-1.0074	0.145042	-1.0634	0.056619	-0.91586	0.122331	-0.5657	0.30567	-1.3995	0.156669	-1.7818	9e-06	-1.2557	0.001186	-1.2781	0.000458
RVBD0449c:RVBD0449c	RVBD0449c	RVBD0449c	NonEssential	-2.2102	0.256378	-2.137	0.068427	-0.68488	0.124013	0.11535	0.296523	-0.81765	0.021241	-2.7557	0.07693	-1.3127	0.172563	-0.80177	0.335242	-1.1984	0.110659	-1.278	0.291494
RVBD3672c:RVBD3672c	RVBD3672c	RVBD3672c	NonEssential	-3.9685	0.000624	-2.9549	2.5e-05	-1.4866	2.4e-05	-1.4155	8e-06	-0.90218	0.016856	-1.5717	0.002394	-1.9485	0.001103	-3.3551	0.145801	-1.9136	0.003867	-1.2779	0.004369
RVBD3774:echA21	RVBD3774	echA21	NonEssential	-1.1942	0.144031	-1.2285	0.264884	0.28062	0.875757	-0.16195	0.467971	-0.97468	0.262684	-0.84522	0.631731	-0.97225	0.140858	-1.1735	0.126618	-2.576	0.383529	-1.2762	0.291494
RVBD2922A:acyP	RVBD2922A	acyP	NonEssential	-1.2757	0.00486	-1.5882	0.01881	-0.54873	0.187798	-0.48735	0.092312	-0.97321	0.059014	-1.7039	0.042098	-1.6394	0.158246	-2.4581	0.1115	-2.9165	0.039039	-1.275	0.033816
RVBD1508A:RVBD1508A	RVBD1508A	RVBD1508A	NonEssential	-2.1925	0.042717	-0.56869	0.350709	-0.26495	0.620339	-0.11089	0.360569	-1.0626	0.231508	-0.5107	0.631731	-1.0816	0.14606	-0.94637	0.397182	-0.57096	0.622732	-1.2733	0.291494
RVBD2803:RVBD2803	RVBD2803	RVBD2803	NonEssential	-2.7924	0.103409	-1.7747	0.101301	-0.40249	0.357843	-0.19094	0.070385	-0.63109	0.670193	-0.92756	0.157719	-1.4731	0.309111	-1.9842	0.056231	-1.5031	0.288736	-1.272	0.197887
RVBD1902c:nanT	RVBD1902c	nanT	NonEssential	-1.2724	0.285261	-1.3121	0.004637	-0.53973	0.444605	-0.5607	0.148252	-0.66161	0.747217	0	0.709829	-5.4359	0.113637	-0.66742	0.886308	-1.3262	0.322959	-1.2712	0.266932
RVBD3074:RVBD3074	RVBD3074	RVBD3074	NonEssential	-1.6426	0.089429	-1.3131	0.037626	0.19779	0.331607	-0.45019	0.156808	0	0.823243	-1.5659	0.157719	0	0.881358	-1.0271	0.1115	-1.388	0.077326	-1.2701	0.099922
RVBD1365c:rsfA	RVBD1365c	rsfA	NonEssential	-1.0996	0.534946	-0.92283	0.544795	-0.49149	0.215048	-0.40025	0.083249	-1.425	0.34726	-1.6656	0.391295	-6.6697	0.083026	-1.406	0.164313	-0.7038	0.750143	-1.2692	0.416901
RVBD3828c:RVBD3828c	RVBD3828c	RVBD3828c	NonEssential	-1.2317	0.076159	-2.0198	0.101301	-0.75412	0.108714	-0.45915	0.063988	-0.92852	0.033548	-1.1894	0.170507	-1.0297	0.379713	-2.6777	0.025896	-1.3505	0.039039	-1.2691	0.17077
RVBD1237:sugB	RVBD1237	sugB	NonEssential	-1.295	0.007795	-1.5255	0.375883	-0.32059	0.652925	-0.1467	0.509018	-1.0465	0.613644	-1.7089	0.223407	-2.0873	0.333333	-0.69323	0.521978	-1.1181	0.346947	-1.2689	0.456267
RVBD1425:RVBD1425	RVBD1425	RVBD1425	NonEssential	-1.6948	0.018363	-1.9825	0.033867	-0.098345	0.331607	-0.35494	0.024409	-1.6815	0.154678	-2.276	0.139707	-0.90494	0.156669	-1.9328	0.028552	-1.995	0.031241	-1.2677	0.122271
RVBD3743c:ctpJ	RVBD3743c	ctpJ	NonEssential	-1.2712	0.03204	-1.2439	0.068427	-0.086434	0.133892	-0.58578	0.118992	-0.85302	0.624391	0	0.825084	-1.1009	0.342486	-0.63492	0.846699	-1.4681	0.472414	-1.2674	0.173343
RVBD3078:hab	RVBD3078	hab	NonEssential	-1.4135	0.149889	-1.146	0.236999	-0.081783	0.433172	-0.96042	0.070385	-0.89993	0.436686	-1.5142	0.077603	-1.0192	0.261007	-1.0136	0.162698	-1.627	0.411462	-1.2666	0.456267
RVBD0551c:fadD8	RVBD0551c	fadD8	NonEssential	0	0.774834	-0.64367	0.569648	0.061878	0.47827	0.020928	0.703899	-0.99539	0.628893	-1.3567	0.488035	-0.99601	0.402573	-2.0497	0.1115	-1.2859	0.322959	-1.2666	0.14235
RVBD2644c:RVBD2644c	RVBD2644c	RVBD2644c	NonEssential	-1.8476	0.290406	-0.78965	0.470554	-0.014246	0.38628	-0.046495	0.305327	0	0.909314	-0.91662	0.502765	-1.2008	0.583406	-2.0588	0.319103	-1.2183	0.230722	-1.2663	0.368381
RVBD0800:pepC	RVBD0800	pepC	NonEssential	-0.85263	0.425719	-0.96647	0.322263	-0.91318	0.099451	-0.30132	0.47058	-0.95783	0.446522	-1.1588	0.071104	-1.4707	0.091297	-1.1933	0.063452	-0.88753	0.184625	-1.2655	0.456267
RVBD0234c:gabD1	RVBD0234c	gabD1	NonEssential	-1.4401	0.015995	0	0.77818	0.12737	0.852199	0.3201	0.568204	-0.74384	0.547955	-0.72364	0.550989	-0.68667	0.554426	-0.82091	0.694992	-1.416	0.094057	-1.2645	0.463482
RVBD2266:cyp124	RVBD2266	cyp124	NonEssential	-0.84047	0.288148	-0.90464	0.646568	-2.0653	0.004073	0.4173	0.149807	-0.66152	0.446522	-0.99877	0.386523	-1.8714	0.143683	-1.9265	0.050499	-3.3964	0.080769	-1.264	0.029808
RVBD2684:arsA	RVBD2684	arsA	NonEssential	-1.4188	0.252754	-1.3982	0.032059	-0.88972	0.107885	-1.3361	0.023791	-1.3215	0.053908	-1.319	0.079657	-2.3206	0.338812	-1.1927	0.037597	-1.2962	0.316454	-1.2637	0.456267
RVBD3479:RVBD3479	RVBD3479	RVBD3479	NonEssential	-0.87773	0.333314	-1.52	0.248853	-0.41872	0.362311	0.31412	0.824325	0	0.990128	0	0.749077	-2.2471	0.48028	-1.3491	0.101514	-1.6164	0.23084	-1.2637	0.185066
RVBD3004:cfp6	RVBD3004	cfp6	NonEssential	-2.1761	0.107072	-1.6734	0.042994	-0.185	0.62785	-0.11033	0.47058	-1.137	0.536287	-0.70429	0.386523	-0.99266	0.339965	-0.77673	0.105478	-0.56989	0.565745	-1.2635	0.424661
RVBD2384:mbtA	RVBD2384	mbtA	NonEssential	-1.5148	0.091692	-1.2166	0.350709	-0.64015	0.021644	-0.49466	0.169089	-1.5928	0.420091	-0.5086	0.420082	-1.3461	0.374919	-1.1374	0.30263	-3.0358	0.071362	-1.2631	0.044806
RVBD0783c:emrB	RVBD0783c	emrB	NonEssential	-1.1712	0.081451	-1.3628	0.03105	0.22247	0.218013	0.2145	0.620528	0	0.807824	-1.0133	0.207523	-1.1323	0.356331	-0.77492	0.43135	-0.81006	0.45849	-1.2631	0.182871
RVBD1549:fadD11.1	RVBD1549	fadD11.1	NonEssential	-0.91818	0.441479	-1.4801	0.108877	-0.79638	0.068539	-1.2997	0.01169	0	0.96645	-2.1748	0.30567	-0.6619	0.810051	-1.4365	0.091554	-0.80984	0.622732	-1.2628	0.291494
RVBD0806c:cpsY	RVBD0806c	cpsY	NonEssential	-0.7971	0.459065	-0.7485	0.502044	-1.0867	0.064868	-0.37135	0.494892	0	0.990128	-0.79068	0.642659	-0.74781	0.806143	-0.68292	0.817727	-1.5314	0.146961	-1.2621	0.269132
RVBD0840c:pip	RVBD0840c	pip	NonEssential	-2.0639	0.133668	-0.87855	0.317734	-0.029859	0.846694	-0.19108	0.321472	-1.084	0.286548	-0.9011	0.097703	-1.2211	0.48028	-0.47664	0.904496	-1.4599	0.277113	-1.2615	0.456267
RVBD0252:nirB	RVBD0252	nirB	NonEssential	-1.2534	0.002827	-1.7129	0.19632	-1.0588	0.064868	-0.57169	0.118992	-1.0374	0.340299	-2.0974	0.226006	-1.3495	0.08787	-1.1571	0.365061	-1.1037	0.046552	-1.2612	0.269132
RVBD1070c:echA8	RVBD1070c	echA8	NonEssential	-0.93878	0.032372	-1.6498	0.072792	-1.1163	0.003461	-0.35236	0.154869	0	0.765763	-0.76251	0.077603	-0.69157	0.483523	-0.94593	0.323068	-0.73979	0.455338	-1.2608	0.165221
RVBD0805:RVBD0805	RVBD0805	RVBD0805	NonEssential	0	0.81047	-0.99995	0.21644	-0.10925	0.931574	-0.36977	0.391763	0	0.755743	0	0.902307	-0.78436	0.055095	-0.51589	0.810074	-0.36689	0.330322	-1.2604	0.463482
RVBD3741c:RVBD3741c	RVBD3741c	RVBD3741c	NonEssential	-1.8574	0.03128	-1.326	0.19632	-0.68874	0.064868	-0.50386	0.076839	-1.1157	0.114933	-1.6132	0.207523	-0.99224	0.723624	-1.8101	0.586702	-1.2647	0.085777	-1.2595	0.463482
RVBD0849:RVBD0849	RVBD0849	RVBD0849	NonEssential	-4.5394	0.001948	-2.0324	0.003995	-1.6272	0.00873	-1.3575	0.002037	-1.176	0.052069	-1.7136	0.009863	-2.7255	0.03929	-1.9305	0.028552	-2.2168	0.012808	-1.2592	8e-06
RVBD2431c:PE25	RVBD2431c	PE25	NonEssential	-1.6664	0.333314	-1.6467	0.072792	-0.13638	0.779283	0.067168	0.875395	0	0.821391	0	0.814838	0	0.957385	-1.5708	0.219509	-1.75	0.404678	-1.2586	0.208714
RVBD2973c:recG	RVBD2973c	recG	NonEssential	-1.4289	0.236893	-1.4892	0.101301	-0.6267	0.171733	-0.84886	0.072529	-2.4303	0.075653	-1.1907	0.293222	0	0.877164	-1.4631	0.016343	-1.4745	0.031241	-1.2582	0.025264
RVBD0181c:RVBD0181c	RVBD0181c	RVBD0181c	NonEssential	-0.95397	0.113193	-0.93716	0.094352	-0.32901	0.294988	-0.17757	0.494892	-2.0524	0.415478	-0.79555	0.642659	-1.4753	0.065318	-3.2724	0.093521	-1.1125	0.411462	-1.2577	0.410319
RVBD1742:RVBD1742	RVBD1742	RVBD1742	NonEssential	-0.90644	0.290406	-1.7956	0.26162	-0.44883	0.344396	-0.053652	0.656003	-0.77354	0.651666	-0.98632	0.555947	-1.2813	0.540621	-0.88889	0.105478	-1.2162	0.099575	-1.2575	0.161817
RVBD2707:RVBD2707	RVBD2707	RVBD2707	NonEssential	-1.9254	0.03204	-1.631	0.013563	-1.0175	0.00023	-0.87507	0.072958	-1.8622	0.001558	-1.3121	0.009408	-1.0746	0.004148	-1.2939	0.050499	-1.8033	0.004005	-1.2558	0.161817
RVBD1519:RVBD1519	RVBD1519	RVBD1519	NonEssential	-1.1492	0.179684	-2.363	0.283943	-0.034968	0.618106	-0.31258	0.428867	-0.76924	0.60741	-0.68439	0.060077	-2.2521	0.427474	-0.85659	0.62838	-0.95594	0.597095	-1.2541	0.137332
RVBD3446c:RVBD3446c	RVBD3446c	RVBD3446c	NonEssential	-4.6225	0.032372	-1.3763	0.101301	-0.3292	0.176496	-0.67992	0.118992	-0.71655	0.075653	-4.5633	0.066217	-1.6448	0.548261	-1.276	0.028485	-0.47738	0.182032	-1.2539	0.102188
RVBD1936:RVBD1936	RVBD1936	RVBD1936	NonEssential	-1.3193	0.236893	-1.1507	0.268476	0.55371	0.620339	-0.3372	0.785293	-0.68161	0.747217	-1.5295	0.293222	-7.7193	0.023949	-1.4185	0.414582	-1.6827	0.490654	-1.2528	0.161817
RVBD0062:celA1	RVBD0062	celA1	NonEssential	-2.7157	0.021122	-1.3451	0.072792	-0.7077	0.139678	-0.3095	0.02407	-1.3675	0.17268	-1.5582	0.071104	-0.77519	0.5887	-1.2507	0.025896	-1.8078	0.07875	-1.2522	0.0229
RVBD3571:hmp	RVBD3571	hmp	NonEssential	-0.91839	0.053875	-1.0858	0.101301	-0.83881	0.108714	-0.56686	0.195836	0	0.787874	-1.2729	0.143937	-1.1491	0.309111	-1.3732	0.000284	-2.0528	0.007644	-1.2519	0.14235
RVBD1661:pks7	RVBD1661	pks7	NonEssential	-1.4896	0.016934	-0.6579	0.101301	-1.4871	0.001815	-1.6997	0.003812	-1.2521	0.002234	-0.76854	0.025857	-0.8133	0.162875	-1.3505	0.020052	-1.7286	0.017622	-1.2509	0.0229
RVBD1364c:RVBD1364c	RVBD1364c	RVBD1364c	NonEssential	-0.97162	0.234163	-1.7095	0.001579	-0.34241	0.294098	-0.71122	0.090492	-0.6316	0.130177	-0.95539	0.026187	-1.877	0.029903	-2.6853	0.097415	-2.3151	0.080769	-1.2505	0.463482
RVBD0860:fadB	RVBD0860	fadB	NonEssential	-2.1567	0.00107	-2.2951	0.071955	-1.3337	0.003703	-2.0979	0.00275	-1.3381	0.001202	-0.85142	0.013953	-1.0217	0.105208	-1.3317	0.004554	-1.2364	0.150061	-1.2504	0.006469
RVBD3201c:RVBD3201c	RVBD3201c	RVBD3201c	NonEssential	-1.6293	0.133668	-1.2554	0.068427	0.070024	0.691299	-1.0172	0.016885	-0.93796	0.012104	-2.4979	0.047405	-1.3604	0.143683	-1.5363	0.028867	-1.5669	0.002443	-1.2499	0.191621
RVBD0593:lprL	RVBD0593	lprL	NonEssential	-3.0678	0.057378	-1.001	0.569648	-0.25117	0.187496	-0.86332	0.070661	-1.1943	0.164299	-1.5512	0.409152	-2.4145	0.385052	-1.4342	0.086495	-1.1372	0.07875	-1.2497	0.034856
RVBD3487c:lipF	RVBD3487c	lipF	NonEssential	-2.0016	0.001059	-1.3169	0.004921	-0.97958	0.063701	-0.46641	0.076839	-1.1072	0.435094	0	0.983094	-1.7175	0.379713	-1.2101	0.230951	-1.7966	0.148749	-1.2496	0.000877
RVBD3064c:RVBD3064c	RVBD3064c	RVBD3064c	NonEssential	-1.3018	0.249299	-1.3124	0.465255	0.07924	0.706651	0.0035758	0.767518	-0.97403	0.553017	-1.0056	0.443036	-0.63702	0.810051	-0.98804	0.071766	-0.49132	0.799723	-1.249	0.484651
RVBD1676:RVBD1676	RVBD1676	RVBD1676	NonEssential	-0.71373	0.71002	-0.82805	0.19632	-0.35744	0.182033	-0.041296	0.299745	-0.94989	0.231508	-0.71124	0.11007	-1.569	0.421393	-1.9	0.004879	-0.78446	0.372239	-1.2486	0.022149
RVBD2875:mpt70	RVBD2875	mpt70	NonEssential	-1.0091	0.298402	-0.86563	0.101301	-0.3162	0.401744	-0.37855	0.296523	0	0.961254	-0.86083	0.391295	-0.80858	0.767023	-0.7473	0.605189	-2.1581	0.20192	-1.2484	0.14235
RVBD1638:uvrA	RVBD1638	uvrA	NonEssential	-3.0863	0.016073	-2.1637	0.019739	-1.6636	0.003606	-1.6089	0.004692	-0.85516	0.075653	-1.3353	0.004454	-1.6695	0.004139	-1.4972	0.0074	-2.2254	0.002426	-1.2477	0.038943
RVBD0969:ctpV	RVBD0969	ctpV	NonEssential	-2.7914	0.016934	-2.1009	0.108877	-0.36034	0.197141	-0.2335	0.270062	-0.54424	0.120714	-0.82821	0.024098	-2.1008	0.131088	-0.96771	0.028867	-1.5516	0.0041	-1.2476	0.067603
RVBD1231c:RVBD1231c	RVBD1231c	RVBD1231c	NonEssential	-4.7663	0.03709	-3.0259	0.08524	0.31059	0.374525	-0.016965	0.154869	-4.6746	0.129058	-1.4724	0.357306	-1.5425	0.179789	-0.52853	0.890083	-3.7025	0.040281	-1.2471	0.399067
RVBD2077c:RVBD2077c	RVBD2077c	RVBD2077c	NonEssential	-1.3613	0.071909	-1.1435	0.108877	0.3248	0.56128	-0.40127	0.169089	-0.57084	0.628893	-0.72506	0.341642	-0.72535	0.507906	-0.82401	0.516083	-1.2672	0.565745	-1.2468	0.007943
RVBD3159c:PPE53	RVBD3159c	PPE53	NonEssential	-1.5615	0.005852	-2.2289	0.00081	-1.3702	0.011016	-1.3645	0.017635	-0.81272	0.059014	-1.3978	0.006191	-1.1485	0.00399	-1.8728	0.000524	-1.5294	0.010741	-1.2467	0.122271
RVBD3154:nuoJ	RVBD3154	nuoJ	NonEssential	-0.7753	0.198507	-2.2195	0.042994	-0.7158	0.111353	-0.7467	0.076839	-1.1581	0.35682	-0.89682	0.360166	-1.2498	0.48028	-0.73794	0.643828	-1.037	0.080769	-1.2465	0.229239
RVBD2407:RVBD2407	RVBD2407	RVBD2407	NonEssential	-0.92756	0.094164	-1.4848	0.071955	-0.16746	0.652925	-0.022854	0.34683	0	0.917974	-1.1494	0.003238	-1.0264	0.037425	-1.3697	0.230951	-0.67153	0.743091	-1.2464	0.17077
RVBD1574:RVBD1574	RVBD1574	RVBD1574	NonEssential	-2.2273	0.003514	-2.8515	0.003846	-1.0364	0.020031	-0.39821	0.058412	-0.85775	0.080038	-2.4035	0.01071	-1.2883	0.064546	-2.42	0.0074	-0.92121	0.071362	-1.246	0.007572
RVBD1980c:mpt64	RVBD1980c	mpt64	NonEssential	-0.93615	0.263712	-0.94446	0.305909	-0.41607	0.755519	-0.80173	0.072958	-0.72714	0.140329	-0.94863	0.409152	-0.62926	0.172563	-0.73015	0.694992	-0.92772	0.087426	-1.2459	0.456267
RVBD1848:ureA	RVBD1848	ureA	NonEssential	-1.3464	0.071909	-0.75044	0.535116	-0.23833	0.821059	-0.4723	0.211071	-0.76817	0.644208	-1.0047	0.420082	-0.69914	0.545895	-0.84382	0.605189	-0.72442	0.404678	-1.2446	0.463482
RVBD1479:moxR1	RVBD1479	moxR1	Essential	-2.012	0.011219	-1.3772	0.003846	-2.6448	2.4e-05	-2.1052	8e-06	-1.433	0.048501	-1.1902	0.010973	-1.072	0.44604	-1.7403	0.103348	-1.0635	0.042303	-1.2446	0.008296
RVBD1397c:RVBD1397c	RVBD1397c	RVBD1397c	NonEssential	-1.592	0.04717	-3.7082	0.071955	0.77644	1	-0.29021	0.305327	-0.89179	0.586521	-0.87587	0.098295	-2.1455	0.199483	-1.8111	0.634781	-1.6852	0.663648	-1.244	0.060022
RVBD2379c:mbtF	RVBD2379c	mbtF	NonEssential	-1.8678	0.256378	-1.4315	0.125324	-1.0609	0.064868	-0.97131	0.004007	-1.3323	0.262684	-0.88324	0.409152	-1.0383	0.436269	-1.0994	0.378067	-1.6466	0.012272	-1.2436	0.229239
RVBD2091c:RVBD2091c	RVBD2091c	RVBD2091c	NonEssential	-0.96258	0.03327	-1.1166	0.283943	-0.38916	0.203136	-0.34526	0.383777	0	0.712014	-1.3561	0.414058	-1.7346	0.540621	-1.221	0.105357	-1.3885	0.339288	-1.2433	0.17077
RVBD2943:RVBD2943	RVBD2943	RVBD2943	NonEssential	-0.90404	0.006109	-0.94935	0.075766	-0.53162	0.38628	-0.32365	0.509018	-1.0965	0.041911	-0.79152	0.134568	-1.4315	0.309111	-0.696	0.435535	-0.94569	0.146961	-1.243	0.028808
RVBD3161c:RVBD3161c	RVBD3161c	RVBD3161c	NonEssential	-0.99468	0.182623	-1.66	0.351727	-0.89594	0.066305	-1.0949	0.058412	-1.004	0.089456	-0.76345	0.642659	0	0.896793	-1.1374	0.513952	-2.1817	0.004364	-1.2429	0.484651
RVBD3403c:RVBD3403c	RVBD3403c	RVBD3403c	NonEssential	-1.2223	0.249299	-1.6205	0.19632	-0.88937	0.101033	-0.36665	0.524255	-0.92948	0.216519	-1.3626	0.170507	-0.90925	0.017096	-0.713	0.166413	-0.64102	0.404678	-1.2414	0.025264
RVBD2044c:RVBD2044c	RVBD2044c	RVBD2044c	NonEssential	-0.99555	0.350254	-1.5618	0.317734	-0.53746	0.064173	-0.15598	0.193423	-1.4433	0.236123	-2.553	0.097703	0	0.885162	-1.4104	0.1115	-0.92577	0.153106	-1.2404	0.031879
RVBD2329c:narK1	RVBD2329c	narK1	NonEssential	-0.66788	0.288148	-1.3602	0.071955	-0.21781	0.234798	-0.27749	0.568204	-0.65621	0.436686	-1.0214	0.059536	-1.3534	0.659441	-0.80715	0.164313	-1.631	0.284865	-1.2399	0.484651
RVBD2107:PE22	RVBD2107	PE22	NonEssential	0	0.765184	-1.3982	0.157776	-0.50828	0.215048	0.070171	0.389874	-0.8047	0.60741	-0.89379	0.331094	-1.1171	0.372358	-1.1978	0.457684	-1.4177	0.590423	-1.2386	0.484651
RVBD2066:cobI	RVBD2066	cobI	NonEssential	-1.9332	0.288148	-3.4899	0.155391	-0.3744	0.223952	-0.70672	0.083249	-2.3641	0.320156	-1.1709	0.098295	-1.2965	0.497419	-1.3988	0.000133	-1.7768	0.03051	-1.2377	0.161817
RVBD3678A:RVBD3678A	RVBD3678A	RVBD3678A	NonEssential	-1.0191	0.427414	-1.282	0.032059	-0.78918	0.108714	-0.30046	0.391836	-0.71933	0.563492	-2.0682	0.284614	-2.6761	0.303892	-2.0753	0.02189	0	0.859174	-1.2375	0.013238
RVBD1817:RVBD1817	RVBD1817	RVBD1817	NonEssential	-1.3341	0.000147	-1.5496	0.003769	-1.2308	0.009378	-0.82815	0.060524	-0.94174	0.337352	-1.4858	0.07693	-1.9531	0.011762	-1.998	0.016398	-1.3029	0.637661	-1.2373	0.072205
RVBD0604:lpqO	RVBD0604	lpqO	NonEssential	-2.1633	0.03128	-0.52334	0.322263	-0.13517	0.201471	-0.44656	0.126563	-1.3791	0.249246	-0.67204	0.116771	-1.306	0.447133	-1.1548	0.033557	-1.9587	0.330322	-1.2373	0.165221
RVBD0496:RVBD0496	RVBD0496	RVBD0496	NonEssential	-1.403	0.427414	-1.1093	0.080061	-0.61852	0.173631	0.60032	0.739331	-1.3385	0.435094	-0.98874	0.360166	-1.0947	0.712852	-1.1625	0.020052	-1.3362	0.057385	-1.2368	0.471311
RVBD3728:RVBD3728	RVBD3728	RVBD3728	NonEssential	-1.2058	0.278421	-0.65752	0.452631	-0.4379	0.215273	0.059827	0.395931	-0.72162	0.736063	-1.0883	0.360166	0	0.949245	-1.1875	0.081689	-1.0195	0.284865	-1.2366	0.182871
RVBD1743:pknE	RVBD1743	pknE	NonEssential	-0.81864	0.144031	-1.7682	0.013563	-0.059788	0.294098	-0.83407	0.072958	-1.1461	0.286548	-1.2348	0.016776	-1.1331	0.374919	-1.2695	0.164313	-0.73734	0.094057	-1.2363	0.484651
RVBD0624:RVBD0624	RVBD0624	RVBD0624	NonEssential	-1.1401	0.252754	-1.2141	0.264502	-0.35333	0.427328	-0.12345	0.679832	-0.9318	0.624391	0	0.842658	-0.95073	0.548261	-0.9908	0.066873	-1.9488	0.085777	-1.2361	0.291494
RVBD2536:RVBD2536	RVBD2536	RVBD2536	NonEssential	-0.61875	0.699156	-1.9318	0.375883	-1.0066	0.064868	-1.1752	0.002751	-0.78362	0.115569	-1.5326	0.000461	-0.9176	0.427474	-1.3772	0.097415	-1.3371	0.490654	-1.2357	0.185066
RVBD2995c:leuB	RVBD2995c	leuB	Essential	-1.3527	0.447135	0	0.808214	-0.75807	0.109861	-1.2448	0.024874	-2.3777	0.016856	-1.4517	0.037838	-1.7039	0.024921	-1.0382	0.174687	-1.456	0.040281	-1.2355	0.0229
RVBD0673:echA4	RVBD0673	echA4	NonEssential	-1.1173	0.024484	-3.4944	0.178403	-1.0336	0.018079	-0.36758	0.169089	-1.0773	0.37718	-2.7744	0.071104	-1.5349	0.649352	-2.8426	0.043843	-1.8104	0.487122	-1.2351	0.161817
RVBD3666c:dppA	RVBD3666c	dppA	NonEssential	-1.65	0.167809	-2.5325	0.276102	0.26211	0.38628	-1.5983	0.001789	-1.0541	0.040512	-1.1888	0.288027	-6.148	0.091297	-0.99508	0.561962	-1.8076	0.087426	-1.2351	0.215381
RVBD1870c:RVBD1870c	RVBD1870c	RVBD1870c	NonEssential	-1.2914	0.021122	-0.78915	0.656637	-0.94036	0.066305	-0.60559	0.072958	0	0.842475	0	0.761101	-1.1167	0.659441	-0.55042	0.818371	-1.9036	0.174569	-1.235	0.299719
RVBD1454c:qor	RVBD1454c	qor	NonEssential	-1.4703	0.000568	-1.9367	0.013419	-0.23924	0.199315	-0.27545	0.211071	-1.7084	0.218752	0	0.709829	-0.7631	0.649352	-1.0223	0.252512	-2.0068	0.167816	-1.2346	0.308323
RVBD2213:pepB	RVBD2213	pepB	NonEssential	-1.1566	0.252754	-1.9974	0.071955	-0.11922	0.197141	0.014035	0.148252	-2.4637	0.144648	-1.1855	0.204621	-5.0669	0.140858	-1.2155	0.230951	-1.2469	0.29975	-1.234	0.484651
RVBD1027c:kdpE	RVBD1027c	kdpE	NonEssential	-2.1913	0.053875	-1.9079	0.101301	-0.47078	0.13795	-0.35858	0.195836	-1.4332	0.249246	-1.0163	0.093619	-2.1987	0.172563	-0.81446	0.858032	-1.6938	0.099575	-1.2337	0.033816
RVBD2595:RVBD2595	RVBD2595	RVBD2595	NonEssential	0	0.845882	-0.6923	0.568644	-0.045459	0.779283	-0.065446	0.551815	-1.2863	0.512939	-1.9704	0.359683	-1.5346	0.332843	-0.98229	0.122058	-1.7234	0.284865	-1.2336	0.484651
RVBD3046c:RVBD3046c	RVBD3046c	RVBD3046c	NonEssential	-0.98205	0.04717	-1.4321	0.087661	-0.87495	0.108714	-0.8634	0.070661	-1.3	0.446522	-1.2945	0.048744	-2.0461	0.309111	-1.476	0.219509	-5.3949	0.182032	-1.2334	0.062902
RVBD2373c:dnaJ2	RVBD2373c	dnaJ2	Essential	-1.7207	0.000276	-2.4342	0.002091	-1.6121	2.4e-05	-2.1808	8e-06	-0.96769	0.000164	-1.0338	0.047213	-1.2834	0.000161	-3.2113	0.006712	-2.428	0.000126	-1.2327	0.00115
RVBD0266c:oplA	RVBD0266c	oplA	NonEssential	-0.64595	0.624771	-0.59428	0.568644	-0.59413	0.199315	-0.67831	0.023758	-0.77216	0.115569	-0.8971	0.291545	-0.93461	0.156669	-0.91223	0.694992	-1.5498	0.182032	-1.2322	0.484651
RVBD0007:RVBD0007	RVBD0007	RVBD0007	NonEssential	0	0.868126	0	0.908036	-0.35812	0.388783	-0.71113	0.118992	-0.87749	0.344565	-0.67844	0.686384	-0.67693	0.810051	-1.3477	0.291839	-0.83274	0.549817	-1.2318	0.484651
RVBD0188:RVBD0188	RVBD0188	RVBD0188	NonEssential	-2.3078	0.106933	-0.66303	0.351727	0.13871	0.294098	-0.18738	0.169089	-1.4977	0.448192	-1.0119	0.420082	-3.2028	0.309111	-1.9228	0.126618	-2.0465	0.154427	-1.2317	0.201124
RVBD0397:RVBD0397	RVBD0397	RVBD0397	NonEssential	-1.5702	0.215465	-0.9792	0.26162	0.15065	0.779283	-1.2693	0.02407	-1.5429	0.052069	-1.6318	0.391295	-1.2775	0.511494	-1.9957	0.014018	-1.9848	0.085777	-1.2316	0.022149
RVBD0559c:RVBD0559c	RVBD0559c	RVBD0559c	NonEssential	0	0.96782	-1.3715	0.351727	-0.22886	0.73101	0.48728	0.812481	-0.73717	0.135499	0	0.947418	0	0.997816	-0.60396	0.79009	-1.2075	0.343284	-1.2313	0.431648
RVBD1488:RVBD1488	RVBD1488	RVBD1488	NonEssential	-1.4463	0.04717	-2.4046	0.029607	-0.39796	0.194905	-1.4283	0.017244	-1.2267	0.536287	-1.6625	0.386523	-1.2186	0.093567	-2.0683	0.002096	-1.4518	0.036325	-1.2298	0.182871
RVBD0845:RVBD0845	RVBD0845	RVBD0845	NonEssential	-0.59866	0.721955	-0.95955	0.350709	-0.17126	0.512078	-0.097164	0.299745	-2.804	0.249246	0	0.768385	-0.71427	0.7155	-1.4635	0.04992	-1.2746	0.664773	-1.2297	0.033071
RVBD3225c:RVBD3225c	RVBD3225c	RVBD3225c	NonEssential	-1.1723	0.016934	-0.84377	0.08524	-1.4903	0.010939	-0.17946	0.102594	-0.74566	0.680482	0	0.902307	-1.6358	0.610438	-1.1492	0.164313	-3.6187	0.150061	-1.2296	0.471311
RVBD2826c:RVBD2826c	RVBD2826c	RVBD2826c	NonEssential	-1.2642	0.249299	-1.5591	0.125324	0.03459	0.243887	-0.30727	0.252401	0	0.862112	-1.3717	0.443036	-1.1253	0.577077	-1.0218	0.230951	-1.4338	0.010741	-1.2292	0.484651
RVBD3805c:RVBD3805c	RVBD3805c	RVBD3805c	Essential	-3.0568	8e-06	-2.9709	9e-06	-2.221	9e-06	-3.169	8e-06	-2.0448	0.008415	-1.8576	0.048744	-0.83149	0.156669	-2.6295	0.000819	-3.5358	9e-06	-1.2287	0.027941
RVBD2695:RVBD2695	RVBD2695	RVBD2695	NonEssential	-0.97903	0.462051	0	0.751016	-0.34087	0.104035	-0.51433	0.058412	0	0.967932	-1.0391	0.082162	0	0.885162	-1.4999	0.43135	-3.7772	0.152468	-1.2284	0.173343
RVBD1426c:lipO	RVBD1426c	lipO	NonEssential	-0.97345	0.579208	-1.621	0.276102	-0.87342	0.101585	-0.53896	0.078892	-1.1627	0.557012	-0.81819	0.631731	-1.1228	0.135034	-1.2364	0.054735	-1.5992	0.070679	-1.2279	0.229239
RVBD0117:oxyS	RVBD0117	oxyS	NonEssential	-1.2345	0.167809	-0.82682	0.075766	-0.61076	0.171733	-0.47362	0.296523	-0.6267	0.130177	-1.0996	0.124463	-1.0325	0.127375	-1.3177	0.027798	-1.3072	9e-06	-1.2276	0.258025
RVBD1502:RVBD1502	RVBD1502	RVBD1502	NonEssential	-1.4615	0.016934	-1.1347	0.264884	-0.49608	0.446933	-1.1694	0.058412	-1.5948	0.048501	-0.91594	0.017841	-1.2342	0.477029	-1.5296	0.047677	-2.8725	0.046552	-1.2273	0.133218
RVBD1789:PPE26	RVBD1789	PPE26	NonEssential	-1.0303	0.149889	-0.73538	0.094352	-0.92351	0.063701	-0.358	0.529643	-1.5322	0.068133	-0.88382	0.080875	-1.0883	0.158246	-1.12	0.020052	-0.71048	0.018243	-1.2261	0.238077
RVBD2747:RVBD2747	RVBD2747	RVBD2747	Essential	-2.3565	8e-06	-2.5064	9e-06	-1.8488	0.000255	-1.4576	8e-06	-1.6296	0.028101	-2.4734	0.025857	-1.5417	0.000867	-2.2783	0.016343	-1.9945	0.002362	-1.2243	0.008296
RVBD2494:RVBD2494	RVBD2494	RVBD2494	NonEssential	0	0.774834	-2.2392	0.196365	-0.037474	0.294098	0.41945	0.391763	-0.61802	0.446522	-0.84504	0.067761	-0.77467	0.794101	-1.2343	0.169581	-2.5061	0.378791	-1.2229	0.484651
RVBD1371:RVBD1371	RVBD1371	RVBD1371	NonEssential	-1.3927	0.006109	-0.8295	0.322263	-0.64022	0.066305	-0.93332	0.007907	-0.74956	0.114933	-1.2087	0.192122	-1.092	0.01585	-1.3091	0.049346	-0.84087	0.018243	-1.2225	0.007572
RVBD2052c:RVBD2052c	RVBD2052c	RVBD2052c	NonEssential	-0.93169	0.010134	-1.4554	0.027567	-0.13611	0.189725	0.23319	0.47058	-0.52671	0.749013	-1.6449	0.01071	0	0.962018	-0.4847	0.838967	-1.3014	0.001064	-1.2219	0.015542
RVBD2041c:RVBD2041c	RVBD2041c	RVBD2041c	NonEssential	-1.2	0.032372	-1.405	0.201417	0.068445	0.404837	0.16727	0.231318	0	0.800973	-1.0076	0.015429	-0.99819	0.140858	-0.87487	0.588906	-1.4489	0.206436	-1.2216	0.201124
RVBD1228:lpqX	RVBD1228	lpqX	NonEssential	-1.1736	0.017903	-1.7381	0.104808	-0.59194	0.294098	-1.2195	0.058412	-2.4264	0.161793	-0.66463	0.082162	-0.77384	0.709808	-1.4115	0.009196	-1.0725	0.085777	-1.2211	0.269132
RVBD0920c:RVBD0920c	RVBD0920c	RVBD0920c	NonEssential	-0.79196	0.652331	-0.85796	0.646568	-0.58339	0.294098	-0.0139	0.825349	-1.0049	0.218752	0	0.726099	-0.68335	0.48028	-0.74521	0.680051	-0.7383	0.652561	-1.2207	0.238077
RVBD1341:RVBD1341	RVBD1341	RVBD1341	NonEssential	-2.0163	0.04717	-2.2761	0.075766	-0.41676	0.173631	-0.36379	0.134666	-0.78817	0.130177	-1.2126	0.12148	-1.3352	0.667156	-1.4996	0.164313	-0.93097	0.826442	-1.2203	0.161817
RVBD2024c:RVBD2024c	RVBD2024c	RVBD2024c	NonEssential	-3.3982	0.046217	-1.3053	0.214075	0.21173	0.064764	-0.90766	0.063988	-1.9894	0.001046	-1.1112	0.080875	-5.2004	0.127375	-1.452	0.135331	-1.521	0.000578	-1.2202	0.060022
RVBD0486:RVBD0486	RVBD0486	RVBD0486	NonEssential	-1.6674	8e-06	-2.7961	0.000694	-1.6486	3.8e-05	-1.7934	8e-06	-1.917	0.216519	-1.1456	0.059536	-1.7613	0.385052	-2.0947	9e-06	-1.7053	0.00011	-1.2197	0.008296
RVBD1004c:RVBD1004c	RVBD1004c	RVBD1004c	NonEssential	-2.381	0.048818	-1.6899	0.009283	0.029471	0.300285	-0.26552	0.148252	-2.4831	0.064967	-0.73141	0.604293	-5.1005	0.005924	-1.0468	0.230951	-4.2872	0.085151	-1.2196	0.071766
RVBD2274A:RVBD2274A	RVBD2274A	RVBD2274A	NonEssential	0	0.786867	-0.84382	0.642151	-0.43068	0.294098	-0.79438	0.078892	-0.59175	0.750256	-0.96994	0.502751	-1.5685	0.20835	-0.57026	0.803718	-0.99062	0.387784	-1.2192	0.299719
RVBD1476:RVBD1476	RVBD1476	RVBD1476	Essential	-1.9614	0.000557	-2.4553	9e-06	-3.5317	9e-06	-2.0065	8e-06	-0.97401	0.154678	-1.0153	0.001104	-1.1406	0.477029	-0.89633	0.002244	-1.7256	0.004619	-1.219	0.011443
RVBD1610:RVBD1610	RVBD1610	RVBD1610	Essential	-2.5772	8e-06	-1.8182	0.000713	-2.0757	0.000242	-1.3078	0.001262	-1.3685	0.000411	-1.561	0.00107	-2.1349	0.000512	-3.3225	0.000119	-1.5035	0.004603	-1.2189	0.007572
RVBD1557:mmpL6	RVBD1557	mmpL6	NonEssential	-2.3062	0.03204	-1.6705	0.101301	-0.43271	0.116952	-0.45021	0.095761	-1.1062	0.401637	-2.1474	0.058469	-0.76829	0.028983	-2.9555	0.02975	-3.0671	0.045653	-1.2186	0.49915
RVBD0427c:xthA	RVBD0427c	xthA	NonEssential	-1.9111	0.139832	-1.1073	0.071955	-0.35282	0.525103	-0.72915	0.006401	-1.0434	0.059014	-1.2448	0.198087	-2.6763	0.162111	-0.69374	0.365061	-0.74112	0.283745	-1.2181	0.089682
RVBD2268c:cyp128	RVBD2268c	cyp128	NonEssential	-1.6756	0.060306	-1.7511	0.087661	-0.018067	0.108714	0.07922	0.180228	-1.1112	0.000195	-1.2819	0.30567	-1.3222	0.099116	-2.3654	0.521978	-0.72379	0.418814	-1.2179	0.031879
RVBD1226c:RVBD1226c	RVBD1226c	RVBD1226c	NonEssential	-1.6548	0.010766	-0.77523	0.101301	-0.049551	0.294988	0.17046	0.600001	-1.2905	0.216519	-1.5449	0.399219	-0.97439	0.385052	-0.95908	0.089857	-0.59945	0.539896	-1.2175	0.187788
RVBD1554:frdC	RVBD1554	frdC	NonEssential	-1.1031	0.02401	-1.313	0.101301	-0.32776	0.400919	-1.0556	0.058412	0	0.791949	-0.73796	0.61138	-0.82225	0.013641	-1.1298	0.017991	-0.38611	0.874816	-1.2166	0.173343
RVBD0838:lpqR	RVBD0838	lpqR	NonEssential	-1.6701	0.019018	-1.3416	0.152692	-0.55401	0.13795	-0.027679	0.122397	-0.73707	0.426724	0	0.825084	-1.4176	0.659441	-1.3636	0.1115	-1.4109	0.152468	-1.2164	0.069317
RVBD1135A:RVBD1135A	RVBD1135A	RVBD1135A	NonEssential	-0.34724	0.660959	0	0.827323	0.17961	0.742526	0.30596	0.970933	-0.7644	0.656236	-1.1316	0.331094	-2.7446	0.081973	-1.4483	0.011254	-0.56766	0.779238	-1.2155	0.332606
RVBD1979c:RVBD1979c	RVBD1979c	RVBD1979c	NonEssential	-1.0964	0.053377	-0.89629	0.338099	-0.65462	0.021644	0.33218	0.805327	-0.91253	0.262684	-0.65879	0.098295	-1.1502	0.356331	-1.341	0.135331	-0.49652	0.751485	-1.2153	0.484651
RVBD2251:RVBD2251	RVBD2251	RVBD2251	NonEssential	-1.3468	0.142541	-1.0219	0.087661	-0.99793	0.066305	-0.46996	0.568204	0	0.949577	-1.9839	0.359683	0	0.881358	-0.57251	0.680051	-0.95959	0.72095	-1.2141	0.49915
RVBD3135:PPE50	RVBD3135	PPE50	NonEssential	-0.71925	0.214975	-0.59536	0.19632	-0.66195	0.215048	-0.65473	0.072529	-1.8391	0.368595	-0.83422	0.433859	-0.59454	0.421355	0	0.869134	-0.43067	0.702529	-1.2141	0.137332
RVBD0929:pstC2	RVBD0929	pstC2	NonEssential	-2.6731	8e-06	-2.9351	4e-05	-2.088	0.001202	-1.3089	5.1e-05	-0.85847	0.002358	-0.76936	0.386523	-1.0339	0.026534	-2.0056	9e-06	-1.6365	0.000342	-1.2138	0.008296
RVBD1072:RVBD1072	RVBD1072	RVBD1072	NonEssential	-1.8896	8e-06	-1.8839	0.042994	-0.528	0.139678	-0.48468	0.017635	-0.9861	0.059014	-2.8579	0.001327	-1.8372	0.081973	-1.339	0.030048	-1.4766	0.002362	-1.2134	0.254266
RVBD2001:RVBD2001	RVBD2001	RVBD2001	NonEssential	-1.9729	0.111346	-2.0137	0.071955	0.10783	0.404837	-0.22077	0.824325	-0.702	0.736063	0	0.782451	-0.99968	0.723624	-0.62367	0.230951	-2.7747	0.29975	-1.2129	0.034856
RVBD1875:RVBD1875	RVBD1875	RVBD1875	NonEssential	-2.0086	0.003514	-0.77029	0.689155	0.065015	0.189725	-0.012066	0.34683	0	0.901909	-0.91095	0.359683	-0.73769	0.803773	-1.6348	0.122058	-1.1755	0.529171	-1.2127	0.182871
RVBD3504:fadE26	RVBD3504	fadE26	NonEssential	-0.78065	0.182623	-0.80847	0.26162	-0.86329	0.066305	-0.11809	0.505537	-0.77616	0.651666	-1.3067	0.30567	-0.58113	0.48028	-1.0731	0.506631	-0.46179	0.663648	-1.2105	0.410319
RVBD3577:RVBD3577	RVBD3577	RVBD3577	NonEssential	-0.66164	0.683339	-1.2547	0.302364	-0.35641	0.470945	0.63069	0.255018	-0.96126	0.628893	-1.4688	0.386523	0	0.949245	-1.1319	0.578867	-0.72019	0.499768	-1.2088	0.17077
RVBD1175c:fadH	RVBD1175c	fadH	NonEssential	-0.87833	0.534946	-1.8625	0.26162	-0.05498	0.38628	-0.45887	0.415216	-2.7568	0.118708	-1.0238	0.555947	-0.63406	0.797685	-0.37966	0.79009	-0.41655	0.45849	-1.2086	0.410319
RVBD3522:ltp4	RVBD3522	ltp4	NonEssential	-0.75347	0.602886	-0.61254	0.694692	0.070558	0.711249	-0.13163	0.745486	-0.60431	0.436686	0	0.792587	0	0.993563	-0.5771	0.858032	-1.2034	0.46689	-1.2081	0.484651
RVBD2274c:RVBD2274c	RVBD2274c	RVBD2274c	NonEssential	-0.9329	0.572945	-1.9002	0.196365	-0.53321	0.171733	0.27142	0.340667	0	0.88083	0	0.768385	0	0.975762	-3.4087	0.097415	-1.0082	0.346947	-1.2077	0.047052
RVBD0760c:RVBD0760c	RVBD0760c	RVBD0760c	NonEssential	-1.66	0.048818	-1.7564	0.245084	-0.89869	0.099451	0.079637	0.154869	-1.3774	0.216519	0	0.768385	-1.0038	0.504844	-1.9588	0.162698	-0.71605	0.322959	-1.2072	0.182871
RVBD1330c:RVBD1330c	RVBD1330c	RVBD1330c	NonEssential	-1.1725	0.032372	-1.0623	0.12397	-0.061166	0.197141	-0.41096	0.456219	-0.53338	0.628893	-1.1637	0.207523	-0.59806	0.861018	-1.8962	0.028867	-1.3271	0.057385	-1.2071	0.182871
RVBD0751c:mmsB	RVBD0751c	mmsB	NonEssential	-0.95523	0.068071	-2.7186	0.234441	0.63752	0.945906	0.090582	0.494892	-1.0857	0.222757	-2.0928	0.30567	-1.2991	0.153913	-0.76449	0.798158	-1.1806	0.084441	-1.2063	0.504232
RVBD1516c:RVBD1516c	RVBD1516c	RVBD1516c	NonEssential	-1.5987	0.060306	0	0.94476	-0.0041142	0.950291	0.20303	0.945702	-1.1176	0.567933	-0.82352	0.555947	-0.68205	0.153913	0	0.998831	-1.0652	0.153106	-1.2062	0.445461
RVBD3087:RVBD3087	RVBD3087	RVBD3087	NonEssential	-1.5932	0.167809	-1.8407	0.236999	-0.57176	0.294098	-0.28653	0.241969	-0.67117	0.524954	-2.0659	0.145085	-1.1287	0.020156	-2.0759	0.046726	-1.0392	0.284865	-1.2056	0.266932
RVBD0476:RVBD0476	RVBD0476	RVBD0476	NonEssential	-1.0105	0.000506	-0.93263	0.015255	-1.2624	0.003557	-0.95066	0.003453	-1.3178	0.031988	-2.562	0.022693	-1.4142	0.017096	-1.3198	0.003632	-0.88174	0.004364	-1.2052	0.062902
RVBD0671:lpqP	RVBD0671	lpqP	NonEssential	-1.4574	0.063904	-1.5157	0.013154	-0.96186	0.060589	-1.6412	0.006946	0	0.717255	-0.9329	0.055521	-1.2297	0.553916	-1.594	0.012263	-3.456	0.009042	-1.2049	0.17077
RVBD1467c:fadE15	RVBD1467c	fadE15	NonEssential	-1.235	0.182623	-1.2447	0.004637	-0.33826	0.506898	-0.22744	0.568204	-1.016	0.372939	-2.0776	0.198087	-1.3345	0.402573	-1.2462	0.164313	-2.8836	0.07875	-1.2043	0.04158
RVBD2240c:RVBD2240c	RVBD2240c	RVBD2240c	NonEssential	-1.411	0.14644	-0.85971	0.101301	-0.65163	0.139678	-0.99076	0.065199	-0.87404	0.436686	-1.4987	0.017452	-1.1632	0.644579	-1.3397	0.037597	-1.8675	0.009278	-1.204	0.204521
RVBD0243:fadA2	RVBD0243	fadA2	NonEssential	0	0.786867	-1.0518	0.157776	-0.042651	0.833918	-0.017117	0.923281	0	0.921217	0	0.883506	0	0.885162	-0.89324	0.056231	-0.51226	0.784749	-1.2033	0.49915
RVBD1944c:RVBD1944c	RVBD1944c	RVBD1944c	NonEssential	-1.0723	0.534946	-1.2974	0.101301	-0.50252	0.550645	0.61114	0.494892	0	0.823243	0	0.778462	-0.67285	0.7155	0	0.987429	-0.84056	0.452387	-1.2029	0.484651
RVBD2031c:hspX	RVBD2031c	hspX	NonEssential	-0.83183	0.447135	-1.2963	0.03047	-0.18251	0.294098	0.013845	0.072958	-1.4475	0.154678	0	0.814838	-1.9347	0.48028	-0.97655	0.138459	-1.005	0.125976	-1.2026	0.504232
RVBD2588c:yajC	RVBD2588c	yajC	NonEssential	-1.5959	8e-06	-2.5031	9e-06	-2.6438	9e-06	-1.9518	9.1e-05	-1.598	0.000209	-1.152	0.047405	-1.0126	0.024921	-2.5461	0.000119	-1.2142	0.000386	-1.2005	0.00013
RVBD3854c:ethA	RVBD3854c	ethA	NonEssential	-2.3617	0.000136	-1.878	2.5e-05	-0.69566	0.019377	-1.0989	0.058412	-1.2184	0.019333	-2.7086	0.001807	-2.3	0.091297	-2.0137	0.068379	-2.5609	0.036236	-1.2003	0.062902
RVBD3392c:cmaA1	RVBD3392c	cmaA1	NonEssential	-1.5251	0.12668	-2.2803	0.098899	-1.129	0.025835	-0.66633	0.019017	-1.7761	0.02327	-1.545	0.048744	-1.0984	0.143683	-1.3287	0.070172	-1.5819	0.007644	-1.2003	0.021097
RVBD0074:RVBD0074	RVBD0074	RVBD0074	NonEssential	-1.2562	0.006877	-1.2319	0.236999	-0.14274	0.215048	-0.25912	0.083249	-2.1116	0.120714	-1.2408	0.143937	-1.149	0.48028	-0.90114	0.252512	-1.1709	0.206436	-1.1998	0.122271
RVBD1558:RVBD1558	RVBD1558	RVBD1558	NonEssential	-1.3078	0.433697	-1.1967	0.071955	0.19188	0.497866	0.033221	0.745486	-0.79897	0.009713	-0.89756	0.384792	-0.8141	0.202474	-0.63393	0.729853	-2.2864	0.445283	-1.1992	0.122271
RVBD0384c:clpB	RVBD0384c	clpB	Essential	-1.8506	0.016073	-3.9154	0.022513	-0.81388	0.001815	-0.65498	0.072958	-2.4535	0.042449	-1.5571	0.004091	-2.1843	0.16023	-1.166	0.006308	-1.9343	0.002443	-1.1988	0.002664
RVBD3770c:RVBD3770c	RVBD3770c	RVBD3770c	NonEssential	-0.91608	0.234163	-1.1427	0.093195	-0.6219	0.215273	-1.4904	0.000155	-0.77833	0.730414	-1.6375	0.185909	-0.80724	0.5887	-0.37995	0.890083	-1.1794	0.343284	-1.1988	0.029808
RVBD2812:RVBD2812	RVBD2812	RVBD2812	NonEssential	-0.68493	0.441479	-2.9213	0.101301	-0.50533	0.404837	-0.62664	0.130446	-0.50053	0.120714	-1.6394	0.247557	-1.7567	0.339965	-1.2164	0.588906	-1.0624	0.146961	-1.1984	0.410319
RVBD3815c:RVBD3815c	RVBD3815c	RVBD3815c	NonEssential	-1.3155	0.002827	-1.4776	0.013419	-0.61902	0.174953	-0.68682	0.102594	-1.2988	0.154678	-0.89277	0.077603	-0.93881	0.427474	-0.7215	0.071766	-2.1853	0.017622	-1.1964	0.140074
RVBD0331:RVBD0331	RVBD0331	RVBD0331	NonEssential	-1.5389	0.167809	-2.5127	0.00081	-1.4108	0.001974	-0.33231	0.47058	-2.0002	0.328218	-1.0217	0.022693	-1.8552	0.356331	-1.9215	0.017192	-2.025	0.036325	-1.1958	0.112762
RVBD3291c:RVBD3291c	RVBD3291c	RVBD3291c	NonEssential	-2.432	0.029146	-6.1319	0.013563	-0.978	0.064868	-1.0706	0.008101	0	0.822828	-1.0391	0.189379	-1.7297	0.172563	-1.6214	0.005854	-1.6776	0.051814	-1.1955	0.034856
RVBD1843c:guaB1	RVBD1843c	guaB1	NonEssential	-3.4113	0.128728	-2.2828	0.013419	0.2917	0.73101	-0.66367	0.061475	-3.1856	0.222757	-0.63877	0.114539	-0.61518	0.309111	0	0.944408	-1.3403	0.560206	-1.1951	0.445461
RVBD0157:pntB	RVBD0157	pntB	NonEssential	-1.5843	0.106933	-1.5687	0.072792	-0.69788	0.108714	-0.96338	0.058412	-1.332	0.161793	-0.92772	0.578591	-0.7804	0.306497	-2.0998	0.028867	-2.4894	0.085777	-1.1941	0.161817
RVBD1181:pks4	RVBD1181	pks4	NonEssential	-1.0594	0.241262	-2.2316	0.157776	-0.61533	0.201471	-0.69734	0.118992	-1.0616	0.574967	-1.8156	0.12148	-1.1416	0.205086	-1.5513	0.365061	-2.4524	0.012272	-1.1927	0.008296
RVBD3891c:esxD	RVBD3891c	esxD	NonEssential	-1.9496	0.298402	-0.69602	0.635547	-0.33987	0.294988	0.037684	0.812481	-0.82485	0.262684	0	0.907966	0	0.877164	-0.70043	0.520579	-0.96402	0.549817	-1.192	0.492619
RVBD1179c:RVBD1179c	RVBD1179c	RVBD1179c	NonEssential	-1.0903	0.425719	-0.92516	0.565572	-0.33424	0.185738	0.27576	0.524255	-0.67711	0.648732	-0.91362	0.394854	-1.0927	0.145142	-0.99414	0.196636	-1.6448	0.23084	-1.1919	0.410319
RVBD1527c:pks5	RVBD1527c	pks5	NonEssential	-0.82941	0.550052	-2.9454	0.015796	-0.24692	0.173631	-0.63358	0.076839	-1.7891	0.430873	-1.3213	0.226006	-2.3552	0.309111	-1.2558	0.160153	-1.6232	0.264323	-1.1917	0.445461
RVBD0124:PE-PGRS2	RVBD0124	PE-PGRS2	NonEssential	-1.6456	0.010766	-1.9929	0.026111	-1.2516	0.025835	-1.2152	0.058412	-0.95483	0.249246	-0.79278	0.102691	-1.9203	0.145142	-1.253	0.164313	-1.9715	0.003446	-1.1909	0.068173
RVBD1578c:RVBD1578c	RVBD1578c	RVBD1578c	NonEssential	-1.5032	0.182623	-1.3568	0.125324	-0.61354	0.240718	-0.38748	0.148252	-0.76195	0.730414	-2.5587	0.060752	-1.4162	0.332843	-1.5539	0.401986	-1.7935	0.184625	-1.1889	0.299719
RVBD1679:fadE16	RVBD1679	fadE16	NonEssential	-0.98462	0.043674	-1.1615	0.101301	-1.6791	0.00803	-0.81324	0.080397	-1.2144	0.579448	0	0.853258	0	0.911268	-0.89812	0.116201	-1.7328	0.011386	-1.1888	0.182871
RVBD3030:RVBD3030	RVBD3030	RVBD3030	Essential	-1.6958	5.3e-05	-2.5769	9e-06	-2.8046	9e-06	-2.0899	8e-06	-1.0051	0.048501	-1.1226	0.100495	-0.7357	0.291946	-1.7842	0.014018	-1.5056	0.011825	-1.1887	0.000736
RVBD0967:RVBD0967	RVBD0967	RVBD0967	NonEssential	-1.7211	0.36912	-1.0192	0.569648	-0.50343	0.176496	-0.05602	0.650477	-0.79894	0.075653	-0.81634	0.635125	-0.71368	0.20835	-0.50666	0.586702	-1.1439	0.085777	-1.1885	0.025983
RVBD3616c:RVBD3616c	RVBD3616c	RVBD3616c	NonEssential	-1.4115	0.002297	-1.2964	0.016955	-1.0488	0.00348	-1.0701	0.006596	-1.4312	0.286548	-1.0698	0.005734	-1.2382	0.008672	-2.0618	0.005077	-2.2611	0.004364	-1.188	0.025264
RVBD1227c:RVBD1227c	RVBD1227c	RVBD1227c	NonEssential	-0.95076	0.046217	-1.3666	0.125324	-0.61345	0.176496	-0.41278	0.156808	-0.75735	0.730414	-1.1722	0.384792	-0.90289	0.492998	-1.8493	0.003629	-2.2849	0.084441	-1.1876	0.122271
RVBD0386:RVBD0386	RVBD0386	RVBD0386	NonEssential	-1.457	0.016934	-2.3602	0.015796	0.08748	0.187496	-1.1542	0.058412	-1.7218	0.075653	-2.1827	0.048744	-0.7271	0.205086	-2.412	0.016343	-2.1362	0.018243	-1.1864	0.005725
RVBD2389c:rpfD	RVBD2389c	rpfD	NonEssential	-1.0432	0.205038	-1.2768	0.041872	0.11079	0.294098	-0.2857	0.825349	0	0.755743	0	0.851966	0	0.957397	-1.1046	0.111331	-1.2372	0.085777	-1.1853	0.254266
RVBD0170:mce1B	RVBD0170	mce1B	NonEssential	-1.4411	0.001168	-0.85099	0.013419	-1.4134	0.00022	-1.6765	0.006286	-2.3269	0.000505	-1.8063	1e-05	-1.3146	0.05172	-1.0253	0.043843	-1.0432	0.047771	-1.1852	0.000884
RVBD3293:pcd	RVBD3293	pcd	NonEssential	-1.3165	0.04717	-2.7386	0.022513	-0.1027	0.465609	-0.2248	0.211071	-1.4509	0.512939	-1.3489	0.375251	-0.64134	0.773953	-0.83648	0.005241	-1.5456	0.316454	-1.1851	0.410319
RVBD0079:RVBD0079	RVBD0079	RVBD0079	NonEssential	-2.3061	0.001198	-2.7972	0.000152	-0.5911	0.136425	-0.95809	0.055646	-1.9162	0.017408	-2.7582	0.000319	-2.8351	0.008571	-1.3103	0.126618	-1.3453	0.237115	-1.1849	0.099922
RVBD1115:RVBD1115	RVBD1115	RVBD1115	NonEssential	-1.8089	0.107072	-0.90856	0.101301	-0.095533	0.109117	0.045192	0.078892	-1.5373	0.075653	-1.6997	0.359683	-1.0708	0.20835	-1.1044	0.391069	-1.251	0.284865	-1.1849	0.058095
RVBD1491c:RVBD1491c	RVBD1491c	RVBD1491c	NonEssential	-1.6271	0.016934	-3.1265	0.07136	-0.98298	0.000242	-1.0985	0.006286	-0.87709	0.001202	-0.84465	0.025857	-0.77275	0.275143	-1.2017	0.079368	-1.0723	0.045653	-1.1849	0.013238
RVBD1376:RVBD1376	RVBD1376	RVBD1376	NonEssential	-1.2867	0.002609	-1.3203	0.019739	-0.50392	0.215048	-0.80169	0.072529	-1.3134	0.005503	-0.64597	0.642659	-1.5046	0.309111	-1.3228	0.016343	-1.9865	0.032355	-1.1845	0.319221
RVBD3563:fadE32	RVBD3563	fadE32	NonEssential	-2.1376	0.015995	-1.7674	9e-06	-0.063416	0.191477	-1.025	0.002335	0	0.791949	-0.9324	0.375251	-0.94888	0.033768	-1.576	0.016343	-0.98029	0.115153	-1.1837	0.122271
RVBD1898:RVBD1898	RVBD1898	RVBD1898	NonEssential	-1.4556	0.393211	0	0.799554	-0.20155	0.56128	-0.096148	0.213862	-0.8716	0.436686	-1.2227	0.433425	0	0.990549	-0.96193	0.219509	-0.67315	0.134408	-1.1827	0.372854
RVBD1006:RVBD1006	RVBD1006	RVBD1006	NonEssential	-2.5898	0.010766	-2.1937	0.006178	-0.55498	0.109861	-0.25411	0.171591	-1.417	0.448192	-1.503	0.412181	-2.061	0.48028	-2.1494	0.397182	-1.8235	0.134408	-1.1825	0.191621
RVBD0332:RVBD0332	RVBD0332	RVBD0332	NonEssential	-2.3205	0.001168	-0.61421	0.068427	0.029145	0.108714	-1.1066	0.058412	-1.3278	0.052069	-1.4272	0.02008	-1.2077	0.030695	-1.7762	0.0074	-1.7254	0.044668	-1.1825	0.185066
RVBD0359:RVBD0359	RVBD0359	RVBD0359	NonEssential	-1.4029	0.001168	-1.4933	0.068427	-1.7956	0.001936	-1.2809	0.018432	-1.6787	0.015518	-2.6641	0.026187	-0.86171	0.261007	-0.98266	0.166413	-0.9667	0.521282	-1.1821	0.05447
RVBD2395:RVBD2395	RVBD2395	RVBD2395	NonEssential	-2.1958	0.03204	-0.91035	0.196365	-0.23083	0.294098	-0.027047	0.086291	-1.0736	0.586521	-4.0409	0.025857	-1.4296	0.143683	-0.62773	0.401986	-1.0661	0.099575	-1.182	0.254266
RVBD0191:RVBD0191	RVBD0191	RVBD0191	NonEssential	-1.2335	0.12668	-0.94759	0.227286	-0.18441	0.151444	0.2003	0.825349	-0.62587	0.755743	-0.66885	0.705233	-3.2874	0.309111	-2.1719	0.017991	-1.518	0.012272	-1.182	0.456267
RVBD0887c:RVBD0887c	RVBD0887c	RVBD0887c	NonEssential	-1.1173	0.532621	-0.66137	0.562342	-0.56308	0.193226	-0.021487	0.848511	-2.226	0.340299	-2.2663	0.058469	-1.3655	0.378638	-0.95524	0.230951	0	0.975776	-1.182	0.410319
RVBD3871:RVBD3871	RVBD3871	RVBD3871	NonEssential	-2.0173	0.025127	-0.97788	0.072792	-0.51589	0.197141	-0.58568	0.296523	-0.8757	0.320156	-0.68222	0.555947	-1.0002	0.172563	-1.287	0.143293	-0.72187	0.622732	-1.1813	5.6e-05
RVBD0522:gabP	RVBD0522	gabP	NonEssential	-1.1617	0.000227	-2.0071	0.006618	-0.7853	0.106843	-1.1206	0.058412	-0.79131	0.129058	-1.1382	0.07693	-1.3035	0.008672	-1.6595	0.005241	-1.5206	0.0241	-1.1811	0.031879
RVBD3150:nuoF	RVBD3150	nuoF	NonEssential	-0.72646	0.605201	-0.90347	0.390067	-0.91343	0.099451	-0.8032	0.083249	-0.65583	0.422189	-1.1795	0.511846	0	0.903697	-0.4706	0.427608	-0.51946	0.750143	-1.1811	0.507612
RVBD3147:nuoC	RVBD3147	nuoC	NonEssential	-1.6579	0.337424	-1.279	0.08159	-0.77189	0.066305	-0.33632	0.745486	-1.1281	0.314468	-1.3135	0.469689	-0.8825	0.75326	-0.65051	0.526059	-1.5574	0.29975	-1.181	0.161817
RVBD1608c:bcpB	RVBD1608c	bcpB	NonEssential	-0.84178	0.609777	-1.7887	0.26162	0.028359	0.783544	-1.5605	0.007229	-3.1222	0.231508	0	0.811442	-1.2393	0.338812	-1.3437	0.111331	-1.2745	0.206436	-1.1809	0.456267
RVBD3059:cyp136	RVBD3059	cyp136	NonEssential	-0.67521	0.71002	-2.4544	0.07136	-1.3518	0.020031	-0.63642	0.058412	-0.9408	0.075653	0	0.97119	-1.4901	0.649352	-1.6855	0.196636	-1.5845	0.206436	-1.1809	0.185066
RVBD1324:RVBD1324	RVBD1324	RVBD1324	NonEssential	-1.1574	0.053875	-0.84334	0.656637	-0.32816	0.223952	-0.16175	0.205613	-0.5787	0.750256	-1.3729	0.426432	-0.5905	0.816197	-1.844	0.020648	-1.7216	0.031766	-1.1796	0.416901
RVBD3606c:folK	RVBD3606c	folK	NonEssential	-1.9369	0.003034	-2.8456	0.0004	-1.8926	0.000434	-2.0193	8e-06	-0.74991	0.060118	-1.1185	0.002894	-1.2681	0.020156	-2.5989	0.00024	-1.231	0.004162	-1.1793	0.011919
RVBD2637:dedA	RVBD2637	dedA	NonEssential	-0.88936	0.058986	-1.0263	0.08159	0.43043	0.215273	-0.18554	0.171591	-1.2541	0.130177	-1.3307	0.305281	-1.5852	0.33828	-0.62439	0.109532	-0.61404	0.184625	-1.1793	0.269132
RVBD0678:RVBD0678	RVBD0678	RVBD0678	NonEssential	-0.98162	0.496977	-1.0244	0.565572	-0.16021	0.401744	0.11862	0.208943	-5.8005	0.048501	0	0.730421	0	0.913503	-0.97603	0.490477	-1.5192	0.006101	-1.1791	0.258025
RVBD1243c:PE-PGRS23	RVBD1243c	PE-PGRS23	NonEssential	-0.93499	0.534946	-0.77552	0.544795	-0.046699	0.855412	0.20944	0.967895	-1.8491	0.34726	0	0.842658	0	0.894971	-1.2071	0.414582	-1.262	0.23084	-1.1788	0.504232
RVBD0933:pstB	RVBD0933	pstB	NonEssential	-0.91141	0.583087	-0.99354	0.465255	0.10699	0.720963	-0.41512	0.375618	-0.79683	0.644208	-0.85623	0.412181	0	0.95436	-0.87227	0.345502	-0.9986	0.134408	-1.178	0.201124
RVBD3116:moeB2	RVBD3116	moeB2	NonEssential	-1.3821	0.249299	-1.4557	0.010037	0.4724	0.800705	0.0021462	0.745486	-1.1062	0.212986	-0.87011	0.614791	-0.7526	0.48028	-0.48634	0.781906	-1.1673	0.330322	-1.1765	0.456267
RVBD2298:RVBD2298	RVBD2298	RVBD2298	NonEssential	0	0.774834	-1.3548	0.223521	-0.67727	0.108714	-0.96679	0.009008	-1.0473	0.042449	-0.8708	0.61138	-1.0026	0.261561	-1.265	0.30263	-1.1948	0.329289	-1.175	0.504232
RVBD3066:RVBD3066	RVBD3066	RVBD3066	NonEssential	-0.73122	0.41965	0	0.513684	-0.35309	0.444605	-0.095034	0.605746	0	0.872308	0	0.568423	-0.70546	0.507097	-3.3099	0.105016	0	0.996723	-1.1738	0.04158
RVBD3618:RVBD3618	RVBD3618	RVBD3618	NonEssential	0	0.769047	-0.79314	0.656637	-0.17063	0.294098	0.20702	0.108419	0	0.901909	-1.2488	0.170507	-1.4432	0.659441	-2.0997	0.230951	-2.9607	0.040281	-1.1725	0.022685
RVBD1393c:RVBD1393c	RVBD1393c	RVBD1393c	NonEssential	-1.6538	0.053377	-1.8774	0.072792	-0.42112	0.185738	-0.86725	0.076839	-0.77636	0.320156	-0.77985	0.226006	-0.92758	0.092411	-0.84768	0.427608	-0.66663	0.330322	-1.172	0.173343
RVBD0537c:RVBD0537c	RVBD0537c	RVBD0537c	NonEssential	-0.89645	0.053377	-2.784	0.03105	0.091038	0.879173	-0.16675	0.360569	-1.1459	0.586521	-0.57989	0.578591	0	0.813366	-1.3014	0.138459	-2.0662	0.031766	-1.1717	0.028808
RVBD3740c:RVBD3740c	RVBD3740c	RVBD3740c	NonEssential	-0.88776	0.032372	-1.0924	0.101301	-0.0039977	0.950291	-0.45784	0.302799	-0.73595	0.628893	-0.92426	0.009863	0	0.885162	-0.98289	0.071766	-1.1099	0.23084	-1.1716	0.291494
RVBD3368c:RVBD3368c	RVBD3368c	RVBD3368c	NonEssential	-1.8195	0.071909	-0.98577	0.10072	-0.81995	0.108714	-0.6228	0.148252	-1.0612	0.231508	-3.0266	0.049766	-1.4678	0.115265	-1.5127	0.005241	-2.3363	0.021276	-1.1713	0.0229
RVBD3089:fadD13	RVBD3089	fadD13	NonEssential	-0.91923	0.427414	-2.525	0.008736	0.36206	0.294098	-1.2246	0.006401	-2.0548	0.068133	-1.5505	0.409152	-0.57043	0.261007	-0.99345	0.106912	-1.7522	0.681665	-1.17	0.410319
RVBD2451:RVBD2451	RVBD2451	RVBD2451	NonEssential	-2.7112	0.12668	-1.1512	0.350709	-0.57528	0.404837	-0.50618	0.231318	-1.0918	0.60741	-2.106	0.247557	-1.0718	0.44604	-1.5424	0.028485	-0.92948	0.063075	-1.1694	0.243666
RVBD1731:gabD2	RVBD1731	gabD2	NonEssential	-1.077	0.08513	-0.69591	0.07136	-1.1496	0.063701	-0.66806	0.023791	-1.2297	0.03764	-0.83113	0.324479	-1.2541	0.248594	-0.5431	0.709644	-1.5413	0.057385	-1.1692	0.072205
RVBD3338:RVBD3338	RVBD3338	RVBD3338	NonEssential	-1.9125	0.053875	-1.1646	0.071955	-0.15378	0.533261	-0.0053164	0.745486	-0.79218	0.328218	-1.4255	0.296035	-0.93696	0.44604	-1.181	0.019772	-0.74428	0.64153	-1.1686	0.229239
RVBD1626:RVBD1626	RVBD1626	RVBD1626	NonEssential	-1.2416	0.000136	-1.2614	0.00512	-0.90273	0.101585	-0.98493	0.066759	-0.76692	0.02327	-1.1644	0.005232	-0.68789	0.577077	-1.6649	0.103348	-1.7793	0.003207	-1.1684	0.11801
RVBD1683:RVBD1683	RVBD1683	RVBD1683	Essential	-1.7033	0.00486	-1.2946	0.003404	-1.584	9e-06	-1.4429	8e-06	-1.177	0.00397	-1.8948	0.000276	-0.84679	0.060994	-1.497	0.005241	-2.1013	9e-06	-1.168	0.010286
RVBD1250:RVBD1250	RVBD1250	RVBD1250	NonEssential	-2.1579	0.032372	-1.5946	0.015796	-1.37	2.4e-05	-1.7831	8e-06	-0.96969	0.006748	-0.93849	0.052132	-1.8402	0.162111	-2.1641	0.021364	-1.8108	0.002443	-1.1656	0.044806
RVBD2564:glnQ	RVBD2564	glnQ	NonEssential	-0.69117	0.718025	-1.5316	0.322263	0.10669	0.486722	-0.23331	0.171591	-1.0922	0.314468	-1.532	0.143937	-0.96398	0.757637	-1.8571	0.135331	-1.3084	0.617468	-1.1654	0.456267
RVBD0214:fadD4	RVBD0214	fadD4	NonEssential	-3.0136	0.025127	-1.2081	0.000644	-0.64854	0.063701	-0.46003	0.083249	-0.90562	0.005503	-2.4645	0.204621	-1.9894	0.261561	-2.3171	0.020052	-1.967	0.036325	-1.1652	0.056066
RVBD3600c:RVBD3600c	RVBD3600c	RVBD3600c	NonEssential	-3.1606	0.016073	-3.9212	0.027567	-0.54154	0.215048	0.18517	0.610305	-1.3052	0.448192	-1.2047	0.443036	-1.257	0.094965	-2.446	0.252512	-1.6183	0.023239	-1.1645	0.001269
RVBD0841:RVBD0841	RVBD0841	RVBD0841	NonEssential	-1.0009	0.252754	-1.4574	0.101301	0.17246	0.533261	0.085765	0.391763	-0.98889	0.60741	-2.2708	0.293222	-2.9963	0.332843	-1.5311	0.101514	-0.79418	0.146961	-1.1645	0.504232
RVBD3661:RVBD3661	RVBD3661	RVBD3661	NonEssential	-1.653	0.182623	-1.2937	0.196365	-0.071393	0.374525	-0.38659	0.118992	-1.8535	0.415478	-1.319	0.04835	-1.2923	0.162111	-0.95066	0.75904	-0.55232	0.784749	-1.1639	0.197887
RVBD2688c:RVBD2688c	RVBD2688c	RVBD2688c	NonEssential	-1.8258	0.016934	-1.8973	0.019739	-1.6401	0.007955	-0.66588	0.076839	-1.2174	0.002906	-0.93764	0.07693	-1.6391	0.105973	-2.5005	0.063452	-2.8245	0.012972	-1.1638	0.068173
RVBD3088:RVBD3088	RVBD3088	RVBD3088	NonEssential	-1.4566	0.12668	-0.99554	0.568644	-0.17369	0.284604	-0.52919	0.328286	-1.5172	0.130177	-0.48783	0.682618	-1.0996	0.690763	-0.92153	0.111331	-1.4526	0.063075	-1.1628	0.39793
RVBD3550:echA20	RVBD3550	echA20	NonEssential	-1.8852	0.016934	-1.0195	0.013419	-1.5381	0.00803	-1.3543	8e-06	-0.90139	0.009713	-1.766	0.359683	-2.1376	0.44604	-2.5276	0.004554	-1.1053	0.061067	-1.1607	0.001512
RVBD0632c:echA3	RVBD0632c	echA3	NonEssential	-0.84074	0.602886	-1.4315	0.013419	-0.12365	0.503765	-0.58157	0.020497	0	0.784347	-1.2522	0.488035	-1.0725	0.261007	-1.6133	0.16704	-2.0759	0.085777	-1.1598	0.038943
RVBD1146:mmpL13b	RVBD1146	mmpL13b	NonEssential	-2.6361	0.089429	-1.9361	0.152692	-0.38681	0.108714	0.58136	0.699248	-1.1011	0.03583	-1.1148	0.000804	0	0.885162	-1.2006	0.037597	-1.2635	0.057385	-1.1593	0.00459
RVBD0016c:pbpA	RVBD0016c	pbpA	NonEssential	-1.2425	0.029243	-1.8749	0.023349	-0.53196	0.146587	-1.2439	0.010895	-1.2656	0.225008	-0.94649	0.207388	-1.393	0.321594	-0.73759	0.252512	-0.89485	0.597095	-1.1589	0.007685
RVBD0460:RVBD0460	RVBD0460	RVBD0460	NonEssential	-1.045	0.459065	-1.4276	0.283943	-0.020042	0.537073	0.18245	0.600001	-0.64418	0.659438	-1.0042	0.550989	-1.3719	0.385052	-1.327	0.133629	0	0.993092	-1.1584	0.507612
RVBD3773c:RVBD3773c	RVBD3773c	RVBD3773c	NonEssential	-2.8188	0.058986	-1.959	0.292709	-0.61117	0.187798	-1.1772	0.025435	0	0.793335	-1.0454	0.391295	-0.84954	0.205086	-1.0791	0.16704	-2.4741	0.071362	-1.1581	0.071766
RVBD0583c:lpqN	RVBD0583c	lpqN	NonEssential	0	0.772614	-0.68302	0.660003	-0.22671	0.652925	-0.39645	0.299745	0	0.948325	-0.71352	0.589221	-1.0288	0.690763	-0.77002	0.166413	-0.47105	0.858447	-1.158	0.504232
RVBD3811:RVBD3811	RVBD3811	RVBD3811	NonEssential	-1.2872	0.459065	-0.81279	0.675649	-0.53691	0.108714	0.16474	0.47058	-0.98531	0.628893	-1.0016	0.511846	-0.78729	0.48028	-2.17	0.000524	-2.185	0.029147	-1.1569	0.410319
RVBD0500A:RVBD0500A	RVBD0500A	RVBD0500A	NonEssential	-0.77234	0.236893	-2.1473	0.031147	-0.59891	0.152457	-1.2144	0.05754	-1.8242	0.075653	-0.96009	0.305281	-0.8455	0.688508	-1.872	0.092018	-1.209	0.02884	-1.1565	0.097274
RVBD0248c:sdhA	RVBD0248c	sdhA	NonEssential	-2.2635	0.000136	-2.2508	0.004637	-0.4974	0.193226	-0.080237	0.231318	-0.38579	0.120714	-0.58622	0.11007	-1.2406	0.261561	-1.3352	0.102033	-1.4781	0.061067	-1.1559	0.003022
RVBD3318:sdhA	RVBD3318	sdhA	NonEssential	-2.2635	0.000136	-2.2508	0.004637	-0.118	0.723566	-0.077831	0.864371	-0.38579	0.120714	-0.58622	0.11007	-1.2406	0.261561	-1.3352	0.102033	-1.4781	0.061067	-1.1559	0.003022
RVBD0280:PPE3	RVBD0280	PPE3	NonEssential	-1.9909	0.327096	-0.6996	0.694692	-0.23678	0.620339	-1.3057	0.022874	-1.0818	0.154678	-0.83312	0.635125	-1.0416	0.723624	-1.4421	0.164313	-1.4664	0.283745	-1.1544	0.025983
RVBD2472:RVBD2472	RVBD2472	RVBD2472	NonEssential	0	0.79835	-1.9653	0.168905	0.18146	0.620339	-1.7449	0.029345	0	0.849987	0	0.556352	0	0.644579	0	0.715946	-1.97	0.139493	-1.1543	0.183763
RVBD1041c:RVBD1041c	RVBD1041c	RVBD1041c	NonEssential	-2.7141	0.173516	-1.6239	0.104808	-0.11523	0.38628	0.53913	0.494892	-0.71555	0.628893	-1.6229	0.409152	-0.93973	0.48028	-0.70498	0.526059	-0.74688	0.448904	-1.1531	0.445461
RVBD1061:RVBD1061	RVBD1061	RVBD1061	NonEssential	-1.1831	0.236893	-2.7264	0.19632	-0.028348	0.194905	-0.263	0.311854	-1.0408	0.382243	-0.75014	0.026187	0	0.975762	-0.68801	0.546541	-0.87802	0.652561	-1.1531	0.191621
RVBD3882c:RVBD3882c	RVBD3882c	RVBD3882c	NonEssential	-1.8521	8e-06	-1.2252	0.006178	0.048746	0.870599	-0.69258	0.148252	-3.5023	0.166284	-1.101	0.098295	-3.1905	0.210778	-1.1876	0.002678	-1.5744	0.027681	-1.153	0.023767
RVBD1156:RVBD1156	RVBD1156	RVBD1156	NonEssential	-1.8975	0.311406	-1.1262	0.268476	-0.31623	0.197141	-0.56128	0.099099	-0.69427	0.739358	-1.3505	0.296035	-1.0022	0.385052	-1.7325	0.030048	-0.55082	0.877126	-1.1523	0.04158
RVBD0306:RVBD0306	RVBD0306	RVBD0306	NonEssential	-0.66298	0.534946	-0.72777	0.302364	-1.1751	0.025492	0.14411	0.195836	-1.3774	0.056814	-0.86513	0.024771	-0.89885	0.48028	-1.604	0.043843	-1.3184	0.044922	-1.1521	0.49915
RVBD1233c:RVBD1233c	RVBD1233c	RVBD1233c	NonEssential	0	0.785559	0	0.966492	0.12319	0.739554	-0.20145	0.494892	-0.62969	0.755126	0	0.842658	-0.7426	0.263292	-0.92524	0.218691	-0.73495	0.326466	-1.1518	0.507612
RVBD3786c:RVBD3786c	RVBD3786c	RVBD3786c	NonEssential	-2.9065	0.068071	-1.8212	0.001579	-1.2028	0.027232	-0.82129	0.072529	-0.54468	0.130177	-1.1902	0.031065	-3.3518	0.105208	-0.55859	0.620858	-2.6978	0.039039	-1.1506	0.007943
RVBD2712c:RVBD2712c	RVBD2712c	RVBD2712c	NonEssential	-1.0058	0.149889	-1.5741	0.071955	-0.050454	0.294098	-0.26456	0.505537	-0.96118	0.226523	-1.0094	0.059536	-0.80109	0.331646	-0.33796	0.031111	-1.2537	0.0241	-1.1499	0.49915
RVBD1396c:PE-PGRS25	RVBD1396c	PE-PGRS25	NonEssential	-1.4194	0.04717	-1.6224	0.003846	-0.28345	0.193226	0.28211	0.171591	-2.5116	0.218752	-1.0647	0.192122	-1.8876	0.143683	-1.2228	0.002064	-2.2453	0.031374	-1.1498	0.007572
RVBD1057:RVBD1057	RVBD1057	RVBD1057	NonEssential	-0.79526	0.327096	-1.6225	0.023338	-0.50888	0.294098	-0.59236	0.169089	-1.0462	0.109491	-1.0847	0.102691	-1.5442	0.002677	-2.0222	0.017939	-1.2253	0.080769	-1.1498	0.507612
RVBD2687c:RVBD2687c	RVBD2687c	RVBD2687c	NonEssential	-0.99089	0.00429	-1.5397	0.276102	-0.8905	0.066064	-0.52427	0.421543	-1.2257	0.166284	-0.91587	0.359683	-0.85057	0.495294	-0.9689	0.145801	-1.3531	0.152468	-1.1498	0.507612
RVBD0257:RVBD0257	RVBD0257	RVBD0257	NonEssential	-0.65867	0.077796	-0.87863	0.309112	-0.16324	0.62785	-0.8434	0.015664	-1.2064	0.115569	-1.3442	0.341642	-1.004	0.162111	-0.71876	0.374957	-1.6184	0.218944	-1.1498	0.49915
RVBD1430:PE16	RVBD1430	PE16	NonEssential	-1.2756	0.010542	-2.2786	0.001512	-1.3149	0.000141	-0.48665	0.099013	-1.9723	0.00753	-1.8722	0.338061	-2.7029	0.191767	-2.8314	0.010333	-3.2815	0.093622	-1.1495	0.08784
RVBD0663:atsD	RVBD0663	atsD	NonEssential	-1.1893	0.142541	-1.4948	0.029607	-2.5656	2.4e-05	-0.92626	0.059437	-0.71853	0.644208	-1.1562	0.003499	-0.88308	0.48028	-1.3011	0.068379	-1.5901	0.020531	-1.1494	0.069317
RVBD0675:echA5	RVBD0675	echA5	NonEssential	-1.3053	0.017332	-1.2118	0.013563	-0.7529	0.013153	-1.69	0.003726	-1.2962	0.065055	-1.6872	0.031065	-2.2771	0.089302	-1.2621	0.020648	-1.4482	0.314192	-1.1487	0.069317
RVBD3298c:lpqC	RVBD3298c	lpqC	NonEssential	-1.1444	0.496977	-0.96928	0.075766	0.34755	0.956727	-0.24194	0.689086	-0.82885	0.328218	-0.89217	0.375251	-0.80884	0.261561	-1.1314	0.49561	-0.52398	0.84166	-1.1479	0.197887
RVBD2900c:fdhF	RVBD2900c	fdhF	NonEssential	-0.91448	0.011861	-1.8899	0.000713	-0.43371	0.388783	-0.43027	0.306008	-1.6992	0.154678	-0.63884	0.098295	-1.2498	0.156669	-0.36685	0.783623	-1.3935	0.063075	-1.147	0.033816
RVBD1216c:RVBD1216c	RVBD1216c	RVBD1216c	NonEssential	-1.208	0.393211	-1.2136	0.245084	-0.020412	0.519373	-0.55925	0.180228	-0.97649	0.115569	-0.76241	0.060077	-1.6501	0.145142	-0.51857	0.138459	-1.7275	0.284865	-1.1468	0.507612
RVBD3041c:RVBD3041c	RVBD3041c	RVBD3041c	NonEssential	-1.5178	0.053875	-2.0345	0.029607	-1.1082	0.004167	-1.3302	0.023791	-2.1106	0.002906	-1.3227	0.009408	-0.81239	0.059514	-1.6103	0.005854	-0.94239	0.234366	-1.1464	0.00084
RVBD2043c:pncA	RVBD2043c	pncA	NonEssential	-1.5611	0.051911	-0.69622	0.656637	0.093024	0.620339	-0.28364	0.491276	-1.6842	0.446522	-0.92555	0.555947	0	0.88863	-2.6153	0.070172	-0.58451	0.572105	-1.1458	0.456267
RVBD0519c:RVBD0519c	RVBD0519c	RVBD0519c	NonEssential	-0.84362	0.275496	-1.4301	0.015796	-0.48057	0.755519	-0.21724	0.360569	0	0.900054	-1.1594	0.082162	-0.76542	0.202474	-0.97363	0.103348	-1.3493	0.031101	-1.1453	0.254266
RVBD3501c:yrbE4A	RVBD3501c	yrbE4A	NonEssential	-0.76442	0.08513	-0.69487	0.680006	-0.30974	0.199315	-0.39403	0.113879	-0.92261	0.444545	-0.91598	0.581099	-1.2928	0.44604	-0.97739	0.101514	-1.4169	0.031766	-1.1441	0.14235
RVBD2022c:RVBD2022c	RVBD2022c	RVBD2022c	NonEssential	-0.89225	0.069884	-3.9328	0.027567	-0.21898	0.294988	-0.55237	0.255018	-0.92773	0.641629	-1.0116	0.443036	-1.7152	0.03929	-0.95836	0.391069	-1.8017	0.23084	-1.1439	0.161817
RVBD2704:RVBD2704	RVBD2704	RVBD2704	NonEssential	-1.0845	0.144031	-0.51866	0.757842	-0.18294	0.193226	-0.19586	0.63503	-1.1325	0.328218	-0.66911	0.488035	0	0.948524	-0.72637	0.551615	-0.5379	0.106282	-1.1435	0.504232
RVBD2948c:fadD22	RVBD2948c	fadD22	NonEssential	-1.5076	0.000238	-1.6647	0.000804	-1.6012	0.003461	-0.90175	0.004692	-0.71611	0.000674	-0.87137	0.048744	-1.679	0.017096	-1.9589	0.016343	-0.89029	0.040281	-1.1434	0.001365
RVBD3640c:RVBD3640c	RVBD3640c	RVBD3640c	NonEssential	-1.8532	0.007795	-1.4252	0.000152	-1.186	0.023753	-0.28362	0.148252	-0.83795	0.075653	-0.81498	0.00081	-1.7199	0.172563	-1.2738	0.021364	-1.7259	0.085777	-1.1433	0.012091
RVBD2412:rpsT	RVBD2412	rpsT	Essential	0	0.789997	0	0.8723	-0.96733	0.00803	-0.18128	0.494892	-1.9028	0.006748	-1.4416	0.30567	-1.7797	0.338812	-0.9537	0.349169	-1.6402	0.152468	-1.143	0.002383
RVBD2108:PPE36	RVBD2108	PPE36	NonEssential	-0.60534	0.294751	-1.3409	0.157776	-0.76705	0.108714	-0.22502	0.591203	-0.73343	0.436686	-1.2626	0.093619	0	0.877164	-1.3487	0.019557	-1.6002	0.063075	-1.1429	0.140074
RVBD1777:cyp144	RVBD1777	cyp144	NonEssential	-1.479	0.106933	-1.0242	0.016955	-0.24099	0.331607	0.099446	0.134666	-0.63071	0.320156	-1.467	0.420082	-0.86966	0.44604	-1.6797	0.00179	-1.2432	0.004619	-1.1429	0.068173
RVBD0759c:RVBD0759c	RVBD0759c	RVBD0759c	NonEssential	-0.7206	0.333314	-2.2281	0.196365	-0.60474	0.176496	-0.43151	0.158565	-0.70962	0.115569	-0.5692	0.706726	-1.392	0.266368	-1.1627	0.088891	-0.83054	0.650605	-1.1423	0.009736
RVBD3175:RVBD3175	RVBD3175	RVBD3175	NonEssential	-0.63542	0.765184	-1.9605	0.302364	0.067094	0.294098	0.34546	0.573266	-1.2578	0.557012	-2.5028	0.247557	-2.7148	0.356331	-0.58307	0.685359	-0.88283	0.784749	-1.1417	0.507612
RVBD0765c:RVBD0765c	RVBD0765c	RVBD0765c	NonEssential	-1.8488	0.252754	0	0.892016	-0.1849	0.48255	-0.40537	0.800276	-0.74819	0.628893	0	0.74046	0	0.967032	0	0.918449	-0.80284	0.206436	-1.1408	0.507612
RVBD2482c:plsB2	RVBD2482c	plsB2	NonEssential	-1.9089	0.281241	-1.5678	0.10404	-0.69993	0.020031	-1.4301	0.001011	-0.99524	0.563492	-2.7008	0.022693	-2.0488	0.202474	-0.70983	0.484946	-3.6694	0.152468	-1.1406	0.424661
RVBD0561c:RVBD0561c	RVBD0561c	RVBD0561c	NonEssential	-1.6285	0.001539	-1.4868	0.101301	-0.92771	0.066305	-1.0142	0.061475	-0.89578	0.017408	-0.98766	0.003641	-1.0595	0.081973	-1.4118	0.028552	-1.2284	0.085777	-1.1391	0.01488
RVBD3330:dacB1	RVBD3330	dacB1	NonEssential	-1.4897	0.003514	-1.6943	0.245084	-0.49689	0.135935	-0.51458	0.151606	-0.71325	0.74328	-1.2781	0.170507	-2.3972	0.421393	-1.2023	0.021364	-1.5968	0.063075	-1.139	0.291494
RVBD0098:RVBD0098	RVBD0098	RVBD0098	NonEssential	-2.0588	0.249299	-1.544	0.010037	-0.27234	0.573837	-0.71818	0.089101	-0.8202	0.249246	-0.45494	0.352239	-1.0434	0.093567	-0.87224	0.081689	-0.66046	0.036325	-1.1389	0.028808
RVBD3698:RVBD3698	RVBD3698	RVBD3698	NonEssential	-0.76584	0.042724	-1.5878	0.17344	0.29215	0.333024	-0.38422	0.742636	-1.1424	0.376465	-0.64817	0.098295	-2.7514	0.013641	-0.65028	0.755555	-2.0306	0.010741	-1.1388	0.161715
RVBD0612:RVBD0612	RVBD0612	RVBD0612	NonEssential	-0.84978	0.081451	0	0.765959	-0.34763	0.284604	0.11142	0.509018	-0.9792	0.320156	-0.82104	0.00107	-0.7608	0.803773	-2.2561	0.16704	-0.93002	0.788862	-1.1386	0.507612
RVBD2605c:tesB2	RVBD2605c	tesB2	NonEssential	-1.8423	0.14644	-1.3842	0.013563	-0.53355	0.223952	-0.72974	0.017244	-0.62722	0.426724	-1.164	0.042098	-1.1066	0.023949	-1.1597	0.102033	-1.2396	0.284865	-1.1384	0.211478
RVBD3164c:moxR3	RVBD3164c	moxR3	NonEssential	-1.3098	0.441479	-1.5791	0.042994	0.032149	0.185738	-1.1111	0.002138	-0.7191	0.392011	-1.9123	0.00995	-2.7015	0.379713	-1.4812	0.1115	-0.74411	0.404678	-1.1382	0.185066
RVBD0254c:cobU	RVBD0254c	cobU	NonEssential	-0.64925	0.753732	-2.2003	0.292709	-0.22645	0.193226	0.53089	0.351065	0	0.755743	-0.63753	0.589221	-1.2196	0.504844	-2.2685	0.174687	-1.0218	0.843582	-1.138	0.043267
RVBD3534c:RVBD3534c	RVBD3534c	RVBD3534c	NonEssential	-2.5923	0.149889	-3.5947	0.01881	-1.0387	0.001616	-0.97701	0.063988	-1.2278	0.040512	-1.9677	0.05327	-1.3018	0.072843	-1.5125	0.031111	-1.1571	0.131901	-1.1374	0.026867
RVBD1030:kdpB	RVBD1030	kdpB	NonEssential	-2.217	0.000616	-0.94962	0.013419	-1.0085	0.006477	-1.9701	0.001815	-1.3499	0.028514	-0.78919	0.044803	-0.99308	0.131088	-1.026	0.028485	-1.0273	0.023239	-1.1347	0.071039
RVBD3464:rmlB	RVBD3464	rmlB	Essential	-2.5788	0.005908	-1.8653	0.001503	-2.2396	2.4e-05	-1.6735	0.000439	-1.0693	0.120714	-1.4963	0.059179	-2.3136	0.014544	-2.2145	0.002058	-1.6125	0.002453	-1.133	0.143644
[truncated: 2,052 more rows]
