# Supplementary material for: Utilization of a CRISPRi-based ex vivo challenge model to reveal temporally dependent gene essentiality in intracellular Mycobacterium tuberculosis
Source: mBio. 2026 Apr 20;17(5):e00610-26. doi: 10.1128/mbio.00610-26 (PMC13170276; doi:10.1128/mbio.00610-26)
Supplement: File S2 — Replicate-correlation analysis file containing pairwise comparison data for all time points. [file mbio.00610-26-s0002.xlsx]

## Sheet: results_linear_fit_W4_vs_W2
id	orf	name	essentiality	W2_median	W4_median	is_hit_W2	is_hit_W4	z_score	is_outlier
RVBD6010:tRNA-Glu	RVBD6010	tRNA-Glu	Essential	-9.4813	-7.2499	TRUE	TRUE	-0.632161	FALSE
RVBD6037:tRNA-Glu	RVBD6037	tRNA-Glu	NonEssential	-7.6461	-7.2499	TRUE	TRUE	-2.59628	TRUE
RVBD3461c:rpmJ	RVBD3461c	rpmJ	Essential	-7.65985	-7.5544	TRUE	TRUE	-3.06763	TRUE
RVBD2904c:rplS	RVBD2904c	rplS	Essential	-8.35995	-6.182	TRUE	TRUE	-0.127618	FALSE
RVBD0720:rplR	RVBD0720	rplR	Essential	-8.1718	-6.8541	TRUE	TRUE	-1.40184	FALSE
RVBD1305:atpE	RVBD1305	atpE	NonEssential	-7.54295	-5.3319	TRUE	TRUE	0.3549856593999183	FALSE
RVBD1463:RVBD1463	RVBD1463	RVBD1463	Essential	-8.76605	-6.7574	TRUE	TRUE	-0.611489	FALSE
RVBD3053c:nrdH	RVBD3053c	nrdH	Essential	-9.01155	-6.4576	TRUE	TRUE	0.129822	FALSE
RVBD2194:qcrC	RVBD2194	qcrC	Essential	-7.74	-6.2756	TRUE	TRUE	-0.940531	FALSE
RVBD6035:tRNA-Cys	RVBD6035	tRNA-Cys	Essential	-8.7471	-6.0617	TRUE	TRUE	0.47876148333771645	FALSE
RVBD1547:dnaE	RVBD1547	dnaE	Essential	-9.7961	-8.4801	TRUE	TRUE	-2.25899	TRUE
RVBD3051c:nrdE	RVBD3051c	nrdE	Essential	-10.1174	-7.9142	TRUE	TRUE	-1.01178	FALSE
RVBD6027:tRNA-Asn	RVBD6027	tRNA-Asn	NonEssential	-8.1644	-8.1081	TRUE	TRUE	-3.4115	TRUE
RVBD6031:tRNA-His	RVBD6031	tRNA-His	NonEssential	-8.6278	-6.8312	TRUE	TRUE	-0.877256	FALSE
RVBD6023:tRNA-Pro	RVBD6023	tRNA-Pro	NonEssential	-8.4951	-6.7206	TRUE	TRUE	-0.84273	FALSE
RVBD6028:tRNA-Pro	RVBD6028	tRNA-Pro	NonEssential	-9.35905	-6.7206	TRUE	TRUE	0.0819119	FALSE
RVBD6042:tRNA-Pro	RVBD6042	tRNA-Pro	NonEssential	-7.6361	-6.7206	TRUE	TRUE	-1.76207	FALSE
RVBD2703:sigA	RVBD2703	sigA	Essential	-9.03675	-7.1162	TRUE	TRUE	-0.894518	FALSE
RVBD0640:rplK	RVBD0640	rplK	Essential	-7.4193	-6.5106	TRUE	TRUE	-1.65889	FALSE
RVBD2441c:rpmA	RVBD2441c	rpmA	Essential	-7.78765	-6.8017	TRUE	TRUE	-1.72934	FALSE
RVBD2165c:mraW	RVBD2165c	mraW	Essential	-9.5846	-7.4889	TRUE	TRUE	-0.903115	FALSE
RVBD2357c:glyS	RVBD2357c	glyS	Essential	-8.92295	-7.2652	TRUE	TRUE	-1.25416	FALSE
RVBD1461:RVBD1461	RVBD1461	RVBD1461	Essential	-8.46385	-7.9831	TRUE	TRUE	-2.89148	TRUE
RVBD6015:tRNA-Gln	RVBD6015	tRNA-Gln	NonEssential	-6.9681	-7.1041	TRUE	TRUE	-3.08917	TRUE
RVBD6038:tRNA-Gln	RVBD6038	tRNA-Gln	Essential	-8.911	-7.1041	TRUE	TRUE	-1.00979	FALSE
RVBD1451:ctaB	RVBD1451	ctaB	Essential	-7.85025	-5.761	TRUE	TRUE	-0.00109029	FALSE
RVBD3465:rmlC	RVBD3465	rmlC	NonEssential	-1.24782	-2.8745	TRUE	FALSE	-2.45968	TRUE
RVBD2460c:clpP2	RVBD2460c	clpP2	Essential	-8.46585	-6.831	TRUE	TRUE	-1.05026	FALSE
RVBD0058:dnaB	RVBD0058	dnaB	Essential	-9.1631	-7.3946	TRUE	TRUE	-1.2037	FALSE
RVBD2556c:RVBD2556c	RVBD2556c	RVBD2556c	NonEssential	-0.898075	-1.6995	FALSE	FALSE	-0.958361	FALSE
RVBD6020:5S	RVBD6020	5S	NonEssential	-7.6294	-6.0189	TRUE	TRUE	-0.649135	FALSE
RVBD0638:secE	RVBD0638	secE	Essential	-7.36065	-5.1592	TRUE	TRUE	0.4355566960723565	FALSE
RVBD1415:ribA2	RVBD1415	ribA2	Essential	-7.8375	-5.4612	TRUE	TRUE	0.4638286294050448	FALSE
RVBD6040:tRNA-Met	RVBD6040	tRNA-Met	NonEssential	-7.7008	-6.4627	TRUE	TRUE	-1.28115	FALSE
RVBD0001:dnaA	RVBD0001	dnaA	Essential	-9.7493	-6.7336	TRUE	TRUE	0.47882505897418765	FALSE
RVBD0684:fusA1	RVBD0684	fusA1	Essential	-9.15685	-6.7192	TRUE	TRUE	-0.132258	FALSE
RVBD2343c:dnaG	RVBD2343c	dnaG	Essential	-8.84065	-6.4429	TRUE	TRUE	-0.0296185	FALSE
RVBD0060:RVBD0060	RVBD0060	RVBD0060	Essential	-9.41435	-7.4079	TRUE	TRUE	-0.956026	FALSE
RVBD2094c:tatA	RVBD2094c	tatA	Essential	-7.58475	-5.5866	TRUE	TRUE	-0.00685031	FALSE
RVBD2448c:valS	RVBD2448c	valS	Essential	-8.37195	-7.3395	TRUE	TRUE	-1.96247	FALSE
RVBD0723:rplO	RVBD0723	rplO	Essential	-6.931	-5.63	TRUE	TRUE	-0.775804	FALSE
RVBD0005:gyrB	RVBD0005	gyrB	Essential	-9.45205	-6.4305	TRUE	TRUE	0.6445257946899995	FALSE
RVBD2193:ctaE	RVBD2193	ctaE	Essential	-7.9441	-5.9958	TRUE	TRUE	-0.275454	FALSE
RVBD2839c:infB	RVBD2839c	infB	Essential	-8.8944	-5.9605	TRUE	TRUE	0.7979526811157113	FALSE
RVBD2572c:aspS	RVBD2572c	aspS	Essential	-8.0817	-7.2967	TRUE	TRUE	-2.20479	TRUE
RVBD1308:atpA	RVBD1308	atpA	Essential	-8.48285	-6.8254	TRUE	TRUE	-1.02313	FALSE
RVBD1475c:acn	RVBD1475c	acn	Essential	-4.5732	-5.7863	TRUE	TRUE	-3.54874	TRUE
RVBD0347:RVBD0347	RVBD0347	RVBD0347	Essential	-7.29905	-5.7944	TRUE	TRUE	-0.644327	FALSE
RVBD2196:qcrB	RVBD2196	qcrB	Essential	-8.3263	-5.9863	TRUE	TRUE	0.1487600826012754	FALSE
RVBD1007c:metG	RVBD1007c	metG	Essential	-8.9667	-6.7805	TRUE	TRUE	-0.433617	FALSE
RVBD2440c:obgE	RVBD2440c	obgE	Essential	-7.86815	-6.3627	TRUE	TRUE	-0.942414	FALSE
RVBD1561:RVBD1561	RVBD1561	RVBD1561	NonEssential	-0.44442	-1.078	FALSE	FALSE	-0.451797	FALSE
RVBD3596c:clpC1	RVBD3596c	clpC1	Essential	-7.34175	-6.2309	TRUE	TRUE	-1.2954	FALSE
RVBD2442c:rplU	RVBD2442c	rplU	Essential	-8.1349	-7.1872	TRUE	TRUE	-1.97306	FALSE
RVBD2555c:alaS	RVBD2555c	alaS	Essential	-8.9595	-6.4194	TRUE	TRUE	0.13509323932889677	FALSE
RVBD0685:tuf	RVBD0685	tuf	Essential	-8.9691	-6.5835	TRUE	TRUE	-0.116582	FALSE
RVBD6009:tRNA-Lys	RVBD6009	tRNA-Lys	NonEssential	-8.24585	-6.4417	TRUE	TRUE	-0.664287	FALSE
RVBD0088:RVBD0088	RVBD0088	RVBD0088	NonEssential	-0.904385	-5.434	TRUE	FALSE	-6.91291	TRUE
RVBD1643:rplT	RVBD1643	rplT	Essential	-7.68725	-6.6182	TRUE	TRUE	-1.54387	FALSE
RVBD1168c:PPE17	RVBD1168c	PPE17	NonEssential	-2.08804	-1.5343	FALSE	FALSE	0.5788981474091212	FALSE
RVBD0716:rplE	RVBD0716	rplE	Essential	-8.33595	-6.3871	TRUE	TRUE	-0.480701	FALSE
RVBD1292:argS	RVBD1292	argS	Essential	-7.91155	-6.4881	TRUE	TRUE	-1.09614	FALSE
RVBD1348:RVBD1348	RVBD1348	RVBD1348	Essential	-8.12885	-6.4631	TRUE	TRUE	-0.823667	FALSE
RVBD2147c:RVBD2147c	RVBD2147c	RVBD2147c	Essential	-9.0694	-6.0618	TRUE	TRUE	0.8235431820018367	FALSE
RVBD2195:qcrA	RVBD2195	qcrA	Essential	-7.30415	-7.0096	TRUE	TRUE	-2.57867	TRUE
RVBD0732:secY	RVBD0732	secY	Essential	-7.9605	-6.6869	TRUE	TRUE	-1.36109	FALSE
RVBD0289:RVBD0289	RVBD0289	RVBD0289	Essential	-7.07725	-4.7207	TRUE	TRUE	0.8322166291143347	FALSE
RVBD2461c:clpP	RVBD2461c	clpP	Essential	-8.4053	-7.2737	TRUE	TRUE	-1.82174	FALSE
RVBD2093c:tatC	RVBD2093c	tatC	Essential	-7.04995	-5.6161	TRUE	TRUE	-0.62631	FALSE
RVBD3411c:guaB2	RVBD3411c	guaB2	Essential	-7.7355	-5.5687	TRUE	TRUE	0.1830631608101472	FALSE
RVBD6004:tRNA-Tyr	RVBD6004	tRNA-Tyr	NonEssential	-8.91445	-7.2964	TRUE	TRUE	-1.31306	FALSE
RVBD3240c:secA1	RVBD3240c	secA1	Essential	-8.05535	-5.6336	TRUE	TRUE	0.4217838366881622	FALSE
RVBD3043c:ctaD	RVBD3043c	ctaD	Essential	-8.69055	-5.8914	TRUE	TRUE	0.6900852897778945	FALSE
RVBD6019:23S	RVBD6019	23S	NonEssential	-8.00905	-6.0746	TRUE	TRUE	-0.331728	FALSE
RVBD3052c:nrdI	RVBD3052c	nrdI	Essential	-9.05665	-6.8847	TRUE	TRUE	-0.503681	FALSE
RVBD3864:RVBD3864	RVBD3864	RVBD3864	NonEssential	-1.0535	-4.3344	FALSE	TRUE	-4.99806	TRUE
RVBD1306:atpF	RVBD1306	atpF	Essential	-8.9473	-6.3885	TRUE	TRUE	0.17136123555482033	FALSE
RVBD1827:cfp17	RVBD1827	cfp17	Essential	-8.13275	-6.2984	TRUE	TRUE	-0.556585	FALSE
RVBD2748c:ftsK	RVBD2748c	ftsK	Essential	-8.1154	-6.1701	TRUE	TRUE	-0.370352	FALSE
RVBD0524:hemL	RVBD0524	hemL	Essential	-7.5402	-4.5511	TRUE	TRUE	1.5984175145383825	FALSE
RVBD0284:RVBD0284	RVBD0284	RVBD0284	Essential	-7.09325	-5.445	TRUE	TRUE	-0.306845	FALSE
RVBD1462:RVBD1462	RVBD1462	RVBD1462	Essential	-8.61525	-6.1472	TRUE	TRUE	0.20116722444209323	FALSE
RVBD1640c:lysS	RVBD1640c	lysS	NonEssential	-3.56649	-6.2944	TRUE	TRUE	-5.43724	TRUE
RVBD3598c:lysS	RVBD3598c	lysS	Essential	-8.37225	-6.2944	TRUE	TRUE	-0.293876	FALSE
RVBD1310:atpD	RVBD1310	atpD	Essential	-7.87465	-6.5401	TRUE	TRUE	-1.21864	FALSE
RVBD2580c:hisS	RVBD2580c	hisS	Essential	-8.76495	-7.8908	TRUE	TRUE	-2.42189	TRUE
RVBD1307:atpH	RVBD1307	atpH	Essential	-8.59995	-6.3953	TRUE	TRUE	-0.211245	FALSE
RVBD0652:rplL	RVBD0652	rplL	Essential	-7.9517	-6.9637	TRUE	TRUE	-1.81236	FALSE
RVBD3924c:rpmH	RVBD3924c	rpmH	Essential	-7.15905	-5.9546	TRUE	TRUE	-1.04989	FALSE
RVBD2150c:ftsZ	RVBD2150c	ftsZ	Essential	-9.013	-7.361	TRUE	TRUE	-1.31071	FALSE
RVBD2845c:proS	RVBD2845c	proS	Essential	-8.3906	-7.4004	TRUE	TRUE	-2.03972	TRUE
RVBD2541:RVBD2541	RVBD2541	RVBD2541	Essential	-5.047	-6.0199	TRUE	TRUE	-3.41454	TRUE
RVBD0707:rpsC	RVBD0707	rpsC	Essential	-7.64455	-5.6687	TRUE	TRUE	-0.073904	FALSE
RVBD0641:rplA	RVBD0641	rplA	Essential	-8.6278	-6.3158	TRUE	TRUE	-0.0545339	FALSE
RVBD1601:hisB	RVBD1601	hisB	Essential	-8.09975	-6.0879	TRUE	TRUE	-0.255887	FALSE
RVBD0467:icl	RVBD0467	icl	NonEssential	-6.49975	-5.6784	TRUE	TRUE	-1.31461	FALSE
RVBD0703:rplW	RVBD0703	rplW	Essential	-6.8641	-5.954	TRUE	TRUE	-1.3646	FALSE
RVBD1303:RVBD1303	RVBD1303	RVBD1303	Essential	-8.51785	-5.8122	TRUE	TRUE	0.6316785849733981	FALSE
RVBD2866:RVBD2866	RVBD2866	RVBD2866	NonEssential	-3.25665	-4.493	TRUE	TRUE	-2.8933	TRUE
RVBD2130c:cysS	RVBD2130c	cysS	Essential	-4.9664	-6.4579	TRUE	TRUE	-4.19998	TRUE
RVBD3580c:cysS	RVBD3580c	cysS	Essential	-8.21655	-6.4579	TRUE	TRUE	-0.721505	FALSE
RVBD2166c:RVBD2166c	RVBD2166c	RVBD2166c	Essential	-9.88245	-7.9257	TRUE	TRUE	-1.2816	FALSE
RVBD2890c:rpsB	RVBD2890c	rpsB	Essential	-7.19845	-5.9884	TRUE	TRUE	-1.06167	FALSE
RVBD2663:RVBD2663	RVBD2663	RVBD2663	NonEssential	-0.810515	-1.3203	FALSE	FALSE	-0.446763	FALSE
RVBD3863:RVBD3863	RVBD3863	RVBD3863	Essential	-6.75745	-5.2077	TRUE	TRUE	-0.287437	FALSE
RVBD2614c:thrS	RVBD2614c	thrS	Essential	-7.2424	-5.4438	TRUE	TRUE	-0.145301	FALSE
RVBD2581c:RVBD2581c	RVBD2581c	RVBD2581c	Essential	-8.70395	-7.3021	TRUE	TRUE	-1.54744	FALSE
RVBD1304:atpB	RVBD1304	atpB	Essential	-6.75955	-6.2371	TRUE	TRUE	-1.9284	FALSE
RVBD2992c:gltX	RVBD2992c	gltX	Essential	-7.23195	-6.04	TRUE	TRUE	-1.10819	FALSE
RVBD1649:pheS	RVBD1649	pheS	Essential	-6.94985	-5.3458	TRUE	TRUE	-0.301967	FALSE
RVBD3443c:rplM	RVBD3443c	rplM	Essential	-7.60855	-6.8348	TRUE	TRUE	-1.97385	FALSE
RVBD0123:RVBD0123	RVBD0123	RVBD0123	Essential	-7.57535	-6.3634	TRUE	TRUE	-1.2569	FALSE
RVBD1464:csd	RVBD1464	csd	Essential	-5.72685	-4.5744	TRUE	TRUE	-0.379512	FALSE
RVBD2421c:nadD	RVBD2421c	nadD	Essential	-6.78785	-5.2747	TRUE	TRUE	-0.361852	FALSE
RVBD1830:RVBD1830	RVBD1830	RVBD1830	Essential	-9.3745	-6.029	TRUE	TRUE	1.2024341897629225	FALSE
RVBD1311:atpC	RVBD1311	atpC	Essential	-7.76135	-6.7646	TRUE	TRUE	-1.69826	FALSE
RVBD1599:hisD	RVBD1599	hisD	Essential	-6.64355	-6.4211	TRUE	TRUE	-2.34626	TRUE
RVBD0054:ssb	RVBD0054	ssb	Essential	-7.37515	-6.43	TRUE	TRUE	-1.57748	FALSE
RVBD1224:tatB	RVBD1224	tatB	Essential	-8.5519	-6.7316	TRUE	TRUE	-0.799499	FALSE
RVBD0283:RVBD0283	RVBD0283	RVBD0283	Essential	-7.3223	-5.8788	TRUE	TRUE	-0.75417	FALSE
RVBD0706:rplV	RVBD0706	rplV	Essential	-7.12435	-6.3179	TRUE	TRUE	-1.66695	FALSE
RVBD0286:PPE4	RVBD0286	PPE4	Essential	-7.2944	-6.0633	TRUE	TRUE	-1.07854	FALSE
RVBD2975A:RVBD2975A	RVBD2975A	RVBD2975A	Essential	-7.2158	-6.8538	TRUE	TRUE	-2.42452	TRUE
RVBD6003:tRNA-Gly	RVBD6003	tRNA-Gly	Essential	-4.3248	-3.8272	TRUE	TRUE	-0.687315	FALSE
RVBD6029:tRNA-Gly	RVBD6029	tRNA-Gly	NonEssential	-2.58684	-3.8272	TRUE	TRUE	-2.54737	TRUE
RVBD6034:tRNA-Gly	RVBD6034	tRNA-Gly	NonEssential	-6.8176	-3.8272	TRUE	TRUE	1.9806021578850714	FALSE
RVBD0714:rplN	RVBD0714	rplN	Essential	-7.97115	-6.8504	TRUE	TRUE	-1.61068	FALSE
RVBD1298:rpmE	RVBD1298	rpmE	Essential	-7.45015	-6.4842	TRUE	TRUE	-1.58373	FALSE
RVBD0282:RVBD0282	RVBD0282	RVBD0282	Essential	-7.35275	-6.5544	TRUE	TRUE	-1.80003	FALSE
RVBD2178c:aroG	RVBD2178c	aroG	Essential	-6.74735	-5.1994	TRUE	TRUE	-0.284998	FALSE
RVBD0529:ccsA	RVBD0529	ccsA	Essential	-6.564	-4.5938	TRUE	TRUE	0.48547908183214894	FALSE
RVBD1658:argG	RVBD1658	argG	Essential	-7.192	-5.5913	TRUE	TRUE	-0.434693	FALSE
RVBD6000:tRNA-Ile	RVBD6000	tRNA-Ile	Essential	-8.22775	-7.0631	TRUE	TRUE	-1.67559	FALSE
RVBD1297:rho	RVBD1297	rho	Essential	-7.5272	-5.8004	TRUE	TRUE	-0.409728	FALSE
RVBD3356c:folD	RVBD3356c	folD	Essential	-7.1098	-5.911	TRUE	TRUE	-1.033	FALSE
RVBD3457c:rpoA	RVBD3457c	rpoA	Essential	-6.246	-4.9636	TRUE	TRUE	-0.445164	FALSE
RVBD2439c:proB	RVBD2439c	proB	Essential	-6.93415	-6.8572	TRUE	TRUE	-2.73139	TRUE
RVBD1536:ileS	RVBD1536	ileS	Essential	-8.72605	-6.7013	TRUE	TRUE	-0.564748	FALSE
RVBD3009c:gatB	RVBD3009c	gatB	Essential	-7.69155	-6.3251	TRUE	TRUE	-1.0714	FALSE
RVBD6018:16S	RVBD6018	16S	NonEssential	-6.01135	-5.8018	TRUE	TRUE	-2.0343	TRUE
RVBD2840c:RVBD2840c	RVBD2840c	RVBD2840c	NonEssential	-7.8549	-7.1605	TRUE	TRUE	-2.23011	TRUE
RVBD0719:rplF	RVBD0719	rplF	Essential	-7.4894	-6.8776	TRUE	TRUE	-2.1697	TRUE
RVBD2122c:hisE	RVBD2122c	hisE	Essential	-7.61015	-6.2812	TRUE	TRUE	-1.08844	FALSE
RVBD1689:tyrS	RVBD1689	tyrS	Essential	-7.4724	-5.3915	TRUE	TRUE	0.18434131754211125	FALSE
RVBD0041:leuS	RVBD0041	leuS	Essential	-6.86275	-4.9216	TRUE	TRUE	0.28195561609145875	FALSE
RVBD1641:infC	RVBD1641	infC	Essential	-8.64225	-6.5511	TRUE	TRUE	-0.414673	FALSE
RVBD2199c:RVBD2199c	RVBD2199c	RVBD2199c	Essential	-7.3501	-6.3871	TRUE	TRUE	-1.53581	FALSE
RVBD1981c:nrdF	RVBD1981c	nrdF	NonEssential	-3.42508	-4.6857	TRUE	TRUE	-3.02065	TRUE
RVBD3048c:nrdF	RVBD3048c	nrdF	Essential	-6.92435	-4.6857	TRUE	TRUE	0.7244453047590099	FALSE
RVBD0709:rpmC	RVBD0709	rpmC	Essential	-6.34455	-5.2359	TRUE	TRUE	-0.774358	FALSE
RVBD0440:groEL	RVBD0440	groEL	Essential	-6.74935	-5.1184	TRUE	TRUE	-0.153558	FALSE
RVBD3417c:groEL	RVBD3417c	groEL	NonEssential	-3.05242	-5.1184	TRUE	TRUE	-4.11019	TRUE
RVBD2916c:ffh	RVBD2916c	ffh	Essential	-7.16175	-5.7182	TRUE	TRUE	-0.669636	FALSE
RVBD2785c:rpsO	RVBD2785c	rpsO	Essential	-7.1915	-4.8425	TRUE	TRUE	0.7600657593866337	FALSE
RVBD2457c:clpX	RVBD2457c	clpX	Essential	-8.15665	-6.2191	TRUE	TRUE	-0.404422	FALSE
RVBD3913:trxB2	RVBD3913	trxB2	Essential	-7.29865	-4.198	TRUE	TRUE	1.9035451077712913	FALSE
RVBD0526:RVBD0526	RVBD0526	RVBD0526	Essential	-6.36095	-5.1781	TRUE	TRUE	-0.664541	FALSE
RVBD1460:RVBD1460	RVBD1460	RVBD1460	NonEssential	-5.56195	-3.1895	TRUE	TRUE	1.6546911558703137	FALSE
RVBD1110:ispH	RVBD1110	ispH	Essential	-8.3583	-5.8977	TRUE	TRUE	0.32443842242516513	FALSE
RVBD1782:RVBD1782	RVBD1782	RVBD1782	Essential	-6.0808	-5.49	TRUE	TRUE	-1.46225	FALSE
RVBD3458c:rpsD	RVBD3458c	rpsD	Essential	-6.9648	-5.1118	TRUE	TRUE	0.0875622	FALSE
RVBD0721:rpsE	RVBD0721	rpsE	Essential	-7.2818	-5.7627	TRUE	TRUE	-0.612187	FALSE
RVBD2200c:ctaC	RVBD2200c	ctaC	Essential	-6.904	-5.6833	TRUE	TRUE	-0.889783	FALSE
RVBD2783c:gpsI	RVBD2783c	gpsI	Essential	-7.15095	-7.0065	TRUE	TRUE	-2.73768	TRUE
RVBD0525:RVBD0525	RVBD0525	RVBD0525	Essential	-7.2549	-4.8247	TRUE	TRUE	0.8563333357842746	FALSE
RVBD2540c:aroF	RVBD2540c	aroF	Essential	-7.79505	-6.4296	TRUE	TRUE	-1.12744	FALSE
RVBD3834c:serS	RVBD3834c	serS	Essential	-7.98185	-6.4397	TRUE	TRUE	-0.94364	FALSE
RVBD0701:rplC	RVBD0701	rplC	Essential	-7.83385	-5.7674	TRUE	TRUE	-0.0288586	FALSE
RVBD3260c:whiB2	RVBD3260c	whiB2	Essential	-8.5242	-6.7746	TRUE	TRUE	-0.897785	FALSE
RVBD2204c:RVBD2204c	RVBD2204c	RVBD2204c	NonEssential	-3.97935	-4.7437	TRUE	TRUE	-2.52002	TRUE
RVBD1177:fdxC	RVBD1177	fdxC	Essential	-6.6974	-4.0809	TRUE	TRUE	1.4469820891206906	FALSE
RVBD0639:nusG	RVBD0639	nusG	Essential	-7.4858	-5.3181	TRUE	TRUE	0.3158495731656542	FALSE
RVBD1223:htrA	RVBD1223	htrA	Essential	-6.6161	-4.8723	TRUE	TRUE	0.0966752	FALSE
RVBD0337c:aspC	RVBD0337c	aspC	Essential	-6.86965	-4.5541	TRUE	TRUE	0.8759730552805143	FALSE
RVBD3456c:rplQ	RVBD3456c	rplQ	Essential	-6.31375	-5.1994	TRUE	TRUE	-0.749058	FALSE
RVBD2121c:hisG	RVBD2121c	hisG	Essential	-7.627	-5.457	TRUE	TRUE	0.24524554056702771	FALSE
RVBD0718:rpsH	RVBD0718	rpsH	Essential	-7.3648	-6.759	TRUE	TRUE	-2.11373	TRUE
RVBD1650:pheT	RVBD1650	pheT	Essential	-9.15735	-5.628	TRUE	TRUE	1.6101376526661035	FALSE
RVBD1602:hisH	RVBD1602	hisH	Essential	-6.86925	-6.5458	TRUE	TRUE	-2.30376	TRUE
RVBD6012:tRNA-Phe	RVBD6012	tRNA-Phe	Essential	-6.4985	-6.5355	TRUE	TRUE	-2.68412	TRUE
RVBD0700:rpsJ	RVBD0700	rpsJ	Essential	-7.64125	-6.3623	TRUE	TRUE	-1.18462	FALSE
RVBD0705:rpsS	RVBD0705	rpsS	Essential	-6.75825	-7.2344	TRUE	TRUE	-3.52176	TRUE
RVBD0702:rplD	RVBD0702	rplD	Essential	-7.4285	-6.5741	TRUE	TRUE	-1.7504	FALSE
RVBD0704:rplB	RVBD0704	rplB	Essential	-6.68595	-5.1501	TRUE	TRUE	-0.272014	FALSE
RVBD0014c:pknB	RVBD0014c	pknB	Essential	-7.8229	-5.0002	TRUE	TRUE	1.1840878442419345	FALSE
RVBD2243:fabD	RVBD2243	fabD	Essential	-7.91315	-4.4043	TRUE	TRUE	2.2319007965201405	TRUE
RVBD1521:fadD25	RVBD1521	fadD25	NonEssential	-1.1733	-4.3484	TRUE	TRUE	-4.89219	TRUE
RVBD2205c:RVBD2205c	RVBD2205c	RVBD2205c	NonEssential	-0.59263	-4.6482	FALSE	FALSE	-5.99221	TRUE
RVBD1732c:RVBD1732c	RVBD1732c	RVBD1732c	NonEssential	-1.31137	-1.806	FALSE	FALSE	-0.686036	FALSE
RVBD1389:gmk	RVBD1389	gmk	Essential	-6.7339	-4.2892	TRUE	TRUE	1.1535411642955844	FALSE
RVBD6005:tRNA-Thr	RVBD6005	tRNA-Thr	Essential	-9.7624	-7.8763	TRUE	TRUE	-1.33122	FALSE
RVBD6008:tRNA-Thr	RVBD6008	tRNA-Thr	Essential	-7.5485	-7.8763	TRUE	TRUE	-3.70065	TRUE
RVBD6041:tRNA-Thr	RVBD6041	tRNA-Thr	Essential	-6.3758	-7.8763	TRUE	TRUE	-4.95573	TRUE
RVBD1295:thrC	RVBD1295	thrC	Essential	-6.77655	-6.3378	TRUE	TRUE	-2.07095	TRUE
RVBD0884c:serC	RVBD0884c	serC	Essential	-7.20235	-5.1165	TRUE	TRUE	0.33429737809685084	FALSE
RVBD2386c:mbtI	RVBD2386c	mbtI	Essential	-4.61035	-3.5716	TRUE	TRUE	0.026303588898120216	FALSE
RVBD1611:trpC	RVBD1611	trpC	Essential	-5.6833	-5.0485	TRUE	TRUE	-1.18292	FALSE
RVBD0013:trpG	RVBD0013	trpG	Essential	-7.51	-5.4228	TRUE	TRUE	0.17461913993777675	FALSE
RVBD0683:rpsG	RVBD0683	rpsG	Essential	-7.40565	-5.3496	TRUE	TRUE	0.17978629290522982	FALSE
RVBD2516c:RVBD2516c	RVBD2516c	RVBD2516c	Essential	-8.08745	-6.715	TRUE	TRUE	-1.27008	FALSE
RVBD1930c:RVBD1930c	RVBD1930c	RVBD1930c	NonEssential	-0.94965	-1.011	TRUE	FALSE	0.1958755454586878	FALSE
RVBD1961:RVBD1961	RVBD1961	RVBD1961	NonEssential	-1.24137	-0.89017	FALSE	FALSE	0.7009671036963443	FALSE
RVBD0053:rpsF	RVBD0053	rpsF	Essential	-5.5591	-4.372	TRUE	TRUE	-0.23596	FALSE
RVBD0357c:purA	RVBD0357c	purA	Essential	-7.81305	-6.0788	TRUE	TRUE	-0.548201	FALSE
RVBD3462c:infA	RVBD3462c	infA	Essential	-6.88535	-5.8734	TRUE	TRUE	-1.2132	FALSE
RVBD3809c:glf	RVBD3809c	glf	Essential	-7.4549	-4.5748	TRUE	TRUE	1.469293430915998	FALSE
RVBD0287:esxG	RVBD0287	esxG	Essential	-7.00655	-5.6031	TRUE	TRUE	-0.652007	FALSE
RVBD2154c:ftsW	RVBD2154c	ftsW	Essential	-9.5892	-5.5356	TRUE	TRUE	2.2198210089736845	TRUE
RVBD0635:RVBD0635	RVBD0635	RVBD0635	Essential	-5.82625	-3.5982	TRUE	TRUE	1.285158591912092	FALSE
RVBD0710:rpsQ	RVBD0710	rpsQ	Essential	-6.48605	-5.3466	TRUE	TRUE	-0.799626	FALSE
RVBD6002:tRNA-Leu	RVBD6002	tRNA-Leu	NonEssential	-5.3683	-5.6858	TRUE	TRUE	-2.53736	TRUE
RVBD6021:tRNA-Leu	RVBD6021	tRNA-Leu	NonEssential	-6.8754	-5.6858	TRUE	TRUE	-0.924383	FALSE
RVBD6022:tRNA-Leu	RVBD6022	tRNA-Leu	Essential	-8.151	-5.6858	TRUE	TRUE	0.4408273851115774	FALSE
RVBD6024:tRNA-Leu	RVBD6024	tRNA-Leu	Essential	-7.4586	-5.6858	TRUE	TRUE	-0.300213	FALSE
RVBD2738c:RVBD2738c	RVBD2738c	RVBD2738c	NonEssential	-1.28355	-4.0351	TRUE	FALSE	-4.27408	TRUE
RVBD2244:acpP	RVBD2244	acpP	Essential	-6.72555	-4.3488	TRUE	TRUE	1.0494663245024773	FALSE
RVBD0006:gyrA	RVBD0006	gyrA	Essential	-8.1349	-5.1579	TRUE	TRUE	1.2662723252473067	FALSE
RVBD3372:otsB2	RVBD3372	otsB2	Essential	-7.2534	-4.4773	TRUE	TRUE	1.4092754633187914	FALSE
RVBD2996c:serA1	RVBD2996c	serA1	Essential	-6.90095	-5.2365	TRUE	TRUE	-0.179829	FALSE
RVBD1392:metK	RVBD1392	metK	Essential	-5.6881	-4.0795	TRUE	TRUE	0.3690143332642309	FALSE
RVBD0777:purB	RVBD0777	purB	Essential	-8.35925	-5.6956	TRUE	TRUE	0.6480632479339641	FALSE
RVBD2927c:RVBD2927c	RVBD2927c	RVBD2927c	Essential	-7.94605	-5.3227	TRUE	TRUE	0.8010888952268024	FALSE
RVBD1294:thrA	RVBD1294	thrA	Essential	-7.67475	-5.0669	TRUE	TRUE	0.9190585776747318	FALSE
RVBD1293:lysA	RVBD1293	lysA	Essential	-6.13495	-5.5586	TRUE	TRUE	-1.5138	FALSE
RVBD6013:tRNA-Arg	RVBD6013	tRNA-Arg	Essential	-4.62085	-5.4976	TRUE	TRUE	-3.03689	TRUE
RVBD6017:tRNA-Arg	RVBD6017	tRNA-Arg	NonEssential	-7.0479	-5.4976	TRUE	TRUE	-0.439345	FALSE
RVBD6030:tRNA-Arg	RVBD6030	tRNA-Arg	Essential	-6.62145	-5.4976	TRUE	TRUE	-0.895753	FALSE
RVBD0417:thiG	RVBD0417	thiG	Essential	-4.2275	-3.8563	TRUE	TRUE	-0.837902	FALSE
RVBD2846c:efpA	RVBD2846c	efpA	Essential	-6.9868	-5.5415	TRUE	TRUE	-0.574814	FALSE
RVBD0772:purD	RVBD0772	purD	Essential	-6.0963	-4.3236	TRUE	TRUE	0.41623824056608716	FALSE
RVBD3336c:trpS	RVBD3336c	trpS	Essential	-6.20025	-5.347	TRUE	TRUE	-1.10614	FALSE
RVBD0057:RVBD0057	RVBD0057	RVBD0057	Essential	-5.2481	-3.2257	TRUE	TRUE	1.2610081170224061	FALSE
RVBD2993c:RVBD2993c	RVBD2993c	RVBD2993c	Essential	-6.35325	-4.9593	TRUE	TRUE	-0.323516	FALSE
RVBD3721c:dnaZX	RVBD3721c	dnaZX	Essential	-6.6644	-6.1602	TRUE	TRUE	-1.90748	FALSE
RVBD1630:rpsA	RVBD1630	rpsA	Essential	-5.0023	-5.7268	TRUE	TRUE	-2.99451	TRUE
RVBD1795:RVBD1795	RVBD1795	RVBD1795	Essential	-6.43005	-5.084	TRUE	TRUE	-0.440377	FALSE
RVBD2921c:ftsY	RVBD2921c	ftsY	Essential	-5.7151	-4.4509	TRUE	TRUE	-0.194947	FALSE
RVBD3221A:RVBD3221A	RVBD3221A	RVBD3221A	Essential	-7.1547	-5.3804	TRUE	TRUE	-0.137958	FALSE
RVBD6007:tRNA-Trp	RVBD6007	tRNA-Trp	Essential	-6.7343	-4.9467	TRUE	TRUE	0.10441548691081773	FALSE
RVBD1390:rpoZ	RVBD1390	rpoZ	Essential	-6.73145	-4.1639	TRUE	TRUE	1.350932876144071	FALSE
RVBD3610c:ftsH	RVBD3610c	ftsH	Essential	-7.7617	-5.9852	TRUE	TRUE	-0.453747	FALSE
RVBD1600:hisC1	RVBD1600	hisC1	Essential	-6.63525	-4.7231	TRUE	TRUE	0.3553353989265372	FALSE
RVBD1005c:pabB	RVBD1005c	pabB	Essential	-6.7806	-4.2488	TRUE	TRUE	1.268011495463586	FALSE
RVBD1642:rpmI	RVBD1642	rpmI	Essential	-7.79065	-6.244	TRUE	TRUE	-0.83588	FALSE
RVBD0055:rpsR	RVBD0055	rpsR	Essential	-5.78445	-4.6519	TRUE	TRUE	-0.441578	FALSE
RVBD2055c:rpsR	RVBD2055c	rpsR	NonEssential	-2.56054	-4.6519	TRUE	TRUE	-3.89196	TRUE
RVBD0002:dnaN	RVBD0002	dnaN	Essential	-7.14045	-5.4832	TRUE	TRUE	-0.317307	FALSE
RVBD3219:whiB1	RVBD3219	whiB1	Essential	-6.8987	-5.1382	TRUE	TRUE	-0.0253231	FALSE
RVBD0636:RVBD0636	RVBD0636	RVBD0636	Essential	-5.7248	-3.9788	TRUE	TRUE	0.569038	FALSE
RVBD1837c:glcB	RVBD1837c	glcB	Essential	-5.1951	-4.3598	TRUE	TRUE	-0.606056	FALSE
RVBD0979A:rpmF	RVBD0979A	rpmF	NonEssential	-4.6239	-4.5213	TRUE	TRUE	-1.47518	FALSE
RVBD0708:rplP	RVBD0708	rplP	Essential	-6.7219	-6.4625	TRUE	TRUE	-2.3285	TRUE
RVBD2347c:esxP	RVBD2347c	esxP	NonEssential	-4.8152	-4.835	TRUE	TRUE	-1.7712	FALSE
RVBD1122:gnd2	RVBD1122	gnd2	Essential	-6.49885	-4.8021	TRUE	TRUE	0.0832473	FALSE
RVBD3859c:gltB	RVBD3859c	gltB	Essential	-6.2044	-4.0834	TRUE	TRUE	0.9153585202858686	FALSE
RVBD2682c:dxs1	RVBD2682c	dxs1	Essential	-7.08805	-3.7416	TRUE	TRUE	2.4066925879175547	TRUE
RVBD6043:tRNA-Ser	RVBD6043	tRNA-Ser	Essential	-6.7847	-7.274	TRUE	TRUE	-3.55667	TRUE
RVBD6044:tRNA-Ser	RVBD6044	tRNA-Ser	NonEssential	-7.90335	-7.274	TRUE	TRUE	-2.35943	TRUE
RVBD6046:tRNA-Ser	RVBD6046	tRNA-Ser	NonEssential	-8.82675	-7.274	TRUE	TRUE	-1.37116	FALSE
RVBD6047:tRNA-Ser	RVBD6047	tRNA-Ser	NonEssential	-7.04235	-7.274	TRUE	TRUE	-3.28092	TRUE
RVBD3921c:RVBD3921c	RVBD3921c	RVBD3921c	Essential	-7.12365	-6.0026	TRUE	TRUE	-1.16439	FALSE
RVBD3247c:tmk	RVBD3247c	tmk	Essential	-6.5408	-5.1318	TRUE	TRUE	-0.398149	FALSE
RVBD0527:ccdA	RVBD0527	ccdA	Essential	-6.08305	-3.9985	TRUE	TRUE	0.9210079066082895	FALSE
RVBD1699:pyrG	RVBD1699	pyrG	Essential	-7.34905	-5.8598	TRUE	TRUE	-0.695212	FALSE
RVBD3418c:groES	RVBD3418c	groES	Essential	-7.7887	-5.7353	TRUE	TRUE	-0.0259397	FALSE
RVBD0788:purQ	RVBD0788	purQ	Essential	-4.5729	-4.0171	TRUE	TRUE	-0.72492	FALSE
RVBD2909c:rpsP	RVBD2909c	rpsP	Essential	-6.44145	-5.581	TRUE	TRUE	-1.22153	FALSE
RVBD2539c:aroK	RVBD2539c	aroK	Essential	-6.5638	-3.8466	TRUE	TRUE	1.6780050810076688	FALSE
RVBD2245:kasA	RVBD2245	kasA	Essential	-6.93455	-4.6116	TRUE	TRUE	0.853646	FALSE
RVBD1339:RVBD1339	RVBD1339	RVBD1339	Essential	-5.538	-4.0259	TRUE	TRUE	0.29393050561587325	FALSE
RVBD3922c:RVBD3922c	RVBD3922c	RVBD3922c	Essential	-2.3031	-2.6974	TRUE	TRUE	-1.04756	FALSE
RVBD2720:lexA	RVBD2720	lexA	Essential	-4.9696	-5.7668	TRUE	TRUE	-3.09336	TRUE
RVBD2247:accD6	RVBD2247	accD6	Essential	-7.53055	-4.8881	TRUE	TRUE	1.0501434149889297	FALSE
RVBD0957:purH	RVBD0957	purH	Essential	-6.76405	-4.0655	TRUE	TRUE	1.5428969046924061	FALSE
RVBD3609c:folE	RVBD3609c	folE	Essential	-6.9955	-5.1015	TRUE	TRUE	0.13686051764161622	FALSE
RVBD0023:RVBD0023	RVBD0023	RVBD0023	Essential	-2.8665	-5.0799	TRUE	TRUE	-4.24772	TRUE
RVBD3808c:glfT	RVBD3808c	glfT	Essential	-7.55035	-5.0424	TRUE	TRUE	0.8250284215124393	FALSE
RVBD3396c:guaA	RVBD3396c	guaA	Essential	-5.658	-4.3143	TRUE	TRUE	-0.0380066	FALSE
RVBD0808:purF	RVBD0808	purF	Essential	-6.8514	-4.9673	TRUE	TRUE	0.19685831378351906	FALSE
RVBD0668:rpoC	RVBD0668	rpoC	Essential	-6.20825	-3.7091	TRUE	TRUE	1.516966399985709	FALSE
RVBD0956:purN	RVBD0956	purN	Essential	-6.4702	-4.5947	TRUE	TRUE	0.38365305256245275	FALSE
RVBD0903c:prrA	RVBD0903c	prrA	Essential	-6.469	-4.7554	TRUE	TRUE	0.12584663641319063	FALSE
RVBD3566A:RVBD3566A	RVBD3566A	RVBD3566A	NonEssential	-7.2603	-3.6697	TRUE	TRUE	2.7058155143578366	TRUE
RVBD3257c:manB	RVBD3257c	manB	Essential	-5.4865	-2.9875	TRUE	TRUE	1.8963893123069517	FALSE
RVBD3264c:manB	RVBD3264c	manB	Essential	-3.573	-2.9875	TRUE	TRUE	-0.151533	FALSE
RVBD0667:rpoB	RVBD0667	rpoB	Essential	-5.8869	-4.6974	TRUE	TRUE	-0.404561	FALSE
RVBD3011c:gatA	RVBD3011c	gatA	Essential	-6.5966	-5.5671	TRUE	TRUE	-1.03329	FALSE
RVBD2809:RVBD2809	RVBD2809	RVBD2809	NonEssential	-0.685244	-6.0579	TRUE	TRUE	-8.14337	TRUE
RVBD0993:galU	RVBD0993	galU	Essential	-6.5381	-3.7726	TRUE	TRUE	1.7686243594694897	FALSE
RVBD0682:rpsL	RVBD0682	rpsL	Essential	-7.53245	-5.4485	TRUE	TRUE	0.15762185175862795	FALSE
RVBD3646c:topA	RVBD3646c	topA	Essential	-7.05025	-4.7774	TRUE	TRUE	0.7128108517698083	FALSE
RVBD3285:accA3	RVBD3285	accA3	Essential	-6.0548	-4.0771	TRUE	TRUE	0.7653057964830252	FALSE
RVBD3722c:RVBD3722c	RVBD3722c	RVBD3722c	Essential	-5.9388	-5.0375	TRUE	TRUE	-0.89191	FALSE
RVBD1017c:prsA	RVBD1017c	prsA	Essential	-7.9705	-5.5871	TRUE	TRUE	0.40520018674106156	FALSE
RVBD3915:RVBD3915	RVBD3915	RVBD3915	Essential	-7.7625	-4.7565	TRUE	TRUE	1.5084581070996097	FALSE
RVBD1783:RVBD1783	RVBD1783	RVBD1783	Essential	-6.0391	-4.8436	TRUE	TRUE	-0.475045	FALSE
RVBD0450c:mmpL4	RVBD0450c	mmpL4	NonEssential	-1.64825	-1.4114	TRUE	TRUE	0.30440134172466105	FALSE
RVBD3459c:rpsK	RVBD3459c	rpsK	Essential	-6.4719	-4.8645	TRUE	TRUE	-0.0452037	FALSE
RVBD2889c:tsf	RVBD2889c	tsf	Essential	-7.536	-6.4697	TRUE	TRUE	-1.4687	FALSE
RVBD3276c:purK	RVBD3276c	purK	Essential	-5.4566	-4.1263	TRUE	TRUE	0.046545755658214887	FALSE
RVBD0018c:ppp	RVBD0018c	ppp	Essential	-5.7739	-3.6994	TRUE	TRUE	1.067587558459558	FALSE
RVBD0715:rplX	RVBD0715	rplX	NonEssential	-5.45665	-3.7512	TRUE	TRUE	0.6453637118936671	FALSE
RVBD3101c:ftsX	RVBD3101c	ftsX	Essential	-5.6132	-4.0147	TRUE	TRUE	0.3922915781611936	FALSE
RVBD3248c:sahH	RVBD3248c	sahH	Essential	-5.4268	-4.2398	TRUE	TRUE	-0.166525	FALSE
RVBD1229c:mrp	RVBD1229c	mrp	Essential	-2.92165	-2.5637	TRUE	TRUE	-0.172136	FALSE
RVBD0290:RVBD0290	RVBD0290	RVBD0290	Essential	-6.0627	-4.3592	TRUE	TRUE	0.32345031594492096	FALSE
RVBD1299:prfA	RVBD1299	prfA	Essential	-7.35565	-5.1087	TRUE	TRUE	0.5108175651231872	FALSE
RVBD0511:hemD	RVBD0511	hemD	Essential	-6.42765	-4.4194	TRUE	TRUE	0.6179417457576409	FALSE
RVBD1349:RVBD1349	RVBD1349	RVBD1349	NonEssential	-2.1761	-1.7179	TRUE	TRUE	0.38007272796360986	FALSE
RVBD0979c:RVBD0979c	RVBD0979c	RVBD0979c	Essential	-5.96985	-5.304	TRUE	TRUE	-1.28409	FALSE
RVBD1377c:RVBD1377c	RVBD1377c	RVBD1377c	NonEssential	-0.926755	-4.0206	FALSE	TRUE	-4.63279	TRUE
RVBD0423c:thiC	RVBD0423c	thiC	Essential	-4.50545	-3.9429	TRUE	TRUE	-0.678664	FALSE
RVBD0046c:ino1	RVBD0046c	ino1	Essential	-6.39095	-4.6862	TRUE	TRUE	0.15277622607673508	FALSE
RVBD0787A:RVBD0787A	RVBD0787A	RVBD0787A	Essential	-5.2541	-3.1994	TRUE	TRUE	1.3094117634814826	FALSE
RVBD1797:RVBD1797	RVBD1797	RVBD1797	Essential	-4.9684	-4.4393	TRUE	TRUE	-0.975585	FALSE
RVBD3678c:RVBD3678c	RVBD3678c	RVBD3678c	NonEssential	-1.1014	-1.0414	TRUE	FALSE	0.30975896894103916	FALSE
RVBD2969c:RVBD2969c	RVBD2969c	RVBD2969c	Essential	-5.6096	-3.9109	TRUE	TRUE	0.5541324939554175	FALSE
RVBD1477:RVBD1477	RVBD1477	RVBD1477	Essential	-6.03475	-4.2424	TRUE	TRUE	0.47998229662001424	FALSE
RVBD0824c:desA1	RVBD0824c	desA1	Essential	-6.25025	-3.0572	TRUE	TRUE	2.6025314794446985	TRUE
RVBD3227:aroA	RVBD3227	aroA	Essential	-6.6688	-3.8162	TRUE	TRUE	1.8389081471573456	FALSE
RVBD3676:RVBD3676	RVBD3676	RVBD3676	Essential	-2.10221	-1.9132	TRUE	TRUE	-0.0107667	FALSE
RVBD1408:rpe	RVBD1408	rpe	Essential	-6.2753	-4.9309	TRUE	TRUE	-0.361608	FALSE
RVBD2538c:aroB	RVBD2538c	aroB	Essential	-4.77815	-3.4931	TRUE	TRUE	0.33119935102634324	FALSE
RVBD2444c:rne	RVBD2444c	rne	Essential	-6.19085	-4.1248	TRUE	TRUE	0.8347706715614951	FALSE
RVBD2415c:RVBD2415c	RVBD2415c	RVBD2415c	NonEssential	-0.99025	-0.92265	TRUE	FALSE	0.3803589587776529	FALSE
RVBD0803:purL	RVBD0803	purL	Essential	-5.93685	-3.5753	TRUE	TRUE	1.4400829574295886	FALSE
RVBD1913:RVBD1913	RVBD1913	RVBD1913	NonEssential	-1.09165	-1.6505	FALSE	FALSE	-0.67297	FALSE
RVBD3801c:fadD32	RVBD3801c	fadD32	Essential	-6.68755	-3.8942	TRUE	TRUE	1.734465518516191	FALSE
RVBD1605:hisF	RVBD1605	hisF	Essential	-6.2871	-5.1426	TRUE	TRUE	-0.686911	FALSE
RVBD1483:fabG1	RVBD1483	fabG1	Essential	-5.45305	-3.0631	TRUE	TRUE	1.7399107447157254	FALSE
RVBD1449c:tkt	RVBD1449c	tkt	Essential	-6.58355	-4.652	TRUE	TRUE	0.4134989868499239	FALSE
RVBD3884c:RVBD3884c	RVBD3884c	RVBD3884c	NonEssential	-1.32336	-1.5295	FALSE	TRUE	-0.231833	FALSE
RVBD0102:RVBD0102	RVBD0102	RVBD0102	Essential	-4.26	-3.1945	TRUE	TRUE	0.2532987741919468	FALSE
RVBD3042c:serB2	RVBD3042c	serB2	Essential	-5.85825	-3.9259	TRUE	TRUE	0.7963057721968999	FALSE
RVBD1093:glyA	RVBD1093	glyA	Essential	-5.4906	-3.0547	TRUE	TRUE	1.7935073511517308	FALSE
RVBD1384:carB	RVBD1384	carB	Essential	-4.9977	-4.4965	TRUE	TRUE	-1.03553	FALSE
RVBD3367:PE-PGRS51	RVBD3367	PE-PGRS51	NonEssential	-0.541615	-1.7878	FALSE	FALSE	-1.48081	FALSE
RVBD3105c:prfB	RVBD3105c	prfB	Essential	-5.6947	-4.5484	TRUE	TRUE	-0.372417	FALSE
RVBD0809:purM	RVBD0809	purM	Essential	-5.96655	-3.7326	TRUE	TRUE	1.2207745927969396	FALSE
RVBD3907c:pcnA	RVBD3907c	pcnA	Essential	-5.84075	-5.2699	TRUE	TRUE	-1.36782	FALSE
RVBD1391:dfp	RVBD1391	dfp	Essential	-5.4006	-4.2989	TRUE	TRUE	-0.288906	FALSE
RVBD0318c:RVBD0318c	RVBD0318c	RVBD0318c	NonEssential	-1.2443	-2.8958	TRUE	TRUE	-2.49744	TRUE
RVBD3806c:RVBD3806c	RVBD3806c	RVBD3806c	Essential	-6.1249	-3.7858	TRUE	TRUE	1.3053264883908653	FALSE
RVBD3754:tyrA	RVBD3754	tyrA	Essential	-5.07455	-4.174	TRUE	TRUE	-0.438485	FALSE
RVBD1255c:RVBD1255c	RVBD1255c	RVBD1255c	NonEssential	-1.24622	-1.5212	TRUE	FALSE	-0.301142	FALSE
RVBD0482:murB	RVBD0482	murB	Essential	-6.2363	-4.1614	TRUE	TRUE	0.8249896690104825	FALSE
RVBD0455c:RVBD0455c	RVBD0455c	RVBD0455c	Essential	-3.869	-1.8597	TRUE	TRUE	1.9655452139500176	FALSE
RVBD1423:whiA	RVBD1423	whiA	Essential	-6.2097	-3.9562	TRUE	TRUE	1.1240775947285444	FALSE
RVBD1134:RVBD1134	RVBD1134	RVBD1134	NonEssential	-0.815593	-1.1679	FALSE	FALSE	-0.198055	FALSE
RVBD0415:thiO	RVBD0415	thiO	Essential	-5.06025	-4.9523	TRUE	TRUE	-1.69617	FALSE
RVBD0528:RVBD0528	RVBD0528	RVBD0528	Essential	-6.14535	-4.8395	TRUE	TRUE	-0.354787	FALSE
RVBD0206c:mmpL3	RVBD0206c	mmpL3	Essential	-5.17975	-2.9393	TRUE	TRUE	1.645031033535251	FALSE
RVBD0810c:RVBD0810c	RVBD0810c	RVBD0810c	Essential	-6.05075	-3.8821	TRUE	TRUE	1.0722457913322263	FALSE
RVBD1603:hisA	RVBD1603	hisA	Essential	-5.8543	-4.2912	TRUE	TRUE	0.20895738315388088	FALSE
RVBD1309:atpG	RVBD1309	atpG	Essential	-5.82265	-5.1417	TRUE	TRUE	-1.18255	FALSE
RVBD3275c:purE	RVBD3275c	purE	Essential	-5.39685	-4.3427	TRUE	TRUE	-0.362837	FALSE
RVBD3342:RVBD3342	RVBD3342	RVBD3342	NonEssential	-1.08635	-1.9286	TRUE	FALSE	-1.12257	FALSE
RVBD3277:RVBD3277	RVBD3277	RVBD3277	Essential	-4.80145	-3.5855	TRUE	TRUE	0.20863993145106102	FALSE
RVBD3709c:ask	RVBD3709c	ask	Essential	-6.30835	-4.0198	TRUE	TRUE	1.128134304438948	FALSE
RVBD2524c:fas	RVBD2524c	fas	Essential	-5.4549	-3.5069	TRUE	TRUE	1.0334618597572185	FALSE
RVBD0077c:RVBD0077c	RVBD0077c	RVBD0077c	NonEssential	-0.05917	-1.0784	FALSE	FALSE	-0.864749	FALSE
RVBD3012c:gatC	RVBD3012c	gatC	Essential	-5.4363	-4.8215	TRUE	TRUE	-1.08491	FALSE
RVBD2246:kasB	RVBD2246	kasB	Essential	-5.24675	-3.3516	TRUE	TRUE	1.0585916903971275	FALSE
RVBD3644c:RVBD3644c	RVBD3644c	RVBD3644c	Essential	-4.70935	-3.1063	TRUE	TRUE	0.8750071180756908	FALSE
RVBD0096:PPE1	RVBD0096	PPE1	NonEssential	-3.7676	-2.0115	TRUE	TRUE	1.614706712650153	FALSE
RVBD0975c:fadE13	RVBD0975c	fadE13	NonEssential	-1.0155	-3.358	FALSE	FALSE	-3.48012	TRUE
RVBD0771:RVBD0771	RVBD0771	RVBD0771	NonEssential	-2.10068	-4.6778	TRUE	TRUE	-4.42547	TRUE
RVBD1456c:RVBD1456c	RVBD1456c	RVBD1456c	Essential	-3.7793	-3.205	TRUE	TRUE	-0.277931	FALSE
RVBD3090:RVBD3090	RVBD3090	RVBD3090	NonEssential	-0.650735	-5.8968	FALSE	FALSE	-7.92314	TRUE
RVBD2611c:RVBD2611c	RVBD2611c	RVBD2611c	Essential	-5.11435	-3.0594	TRUE	TRUE	1.383323564922395	FALSE
RVBD2612c:pgsA1	RVBD2612c	pgsA1	Essential	-4.90585	-3.3781	TRUE	TRUE	0.6514423211316397	FALSE
RVBD3586:RVBD3586	RVBD3586	RVBD3586	NonEssential	-0.678595	-0.75758	FALSE	FALSE	0.31030829373671376	FALSE
RVBD2786c:ribF	RVBD2786c	ribF	Essential	-4.3527	-3.3396	TRUE	TRUE	0.12089072101558052	FALSE
RVBD1794:RVBD1794	RVBD1794	RVBD1794	Essential	-3.807	-3.5998	TRUE	TRUE	-0.878496	FALSE
RVBD3244c:lpqB	RVBD3244c	lpqB	Essential	-4.8258	-3.536	TRUE	TRUE	0.313716	FALSE
RVBD1609:trpE	RVBD1609	trpE	Essential	-4.53935	-2.8934	TRUE	TRUE	1.0329126565251978	FALSE
RVBD2182c:RVBD2182c	RVBD2182c	RVBD2182c	Essential	-6.03295	-4.7895	TRUE	TRUE	-0.395269	FALSE
RVBD1416:ribH	RVBD1416	ribH	Essential	-6.19655	-3.8386	TRUE	TRUE	1.2977262876048998	FALSE
RVBD3543c:fadE29	RVBD3543c	fadE29	NonEssential	-4.39035	-3.4036	TRUE	TRUE	0.0590237	FALSE
RVBD1133c:metE	RVBD1133c	metE	Essential	-3.7476	-3.9801	TRUE	TRUE	-1.54913	FALSE
RVBD0217c:lipW	RVBD0217c	lipW	NonEssential	-0.762855	-0.81872	FALSE	FALSE	0.3028909646287701	FALSE
RVBD3807c:RVBD3807c	RVBD3807c	RVBD3807c	Essential	-5.81055	-2.9778	TRUE	TRUE	2.2586874863092543	TRUE
RVBD1383:carA	RVBD1383	carA	Essential	-5.441	-4.9709	TRUE	TRUE	-1.31837	FALSE
RVBD1796:mycP5	RVBD1796	mycP5	Essential	-3.66055	-3.7569	TRUE	TRUE	-1.28601	FALSE
RVBD3858c:gltD	RVBD3858c	gltD	Essential	-3.69085	-2.4061	TRUE	TRUE	0.9026731901018248	FALSE
RVBD2219:RVBD2219	RVBD2219	RVBD2219	Essential	-4.37945	-2.825	TRUE	TRUE	0.9709653231604978	FALSE
RVBD1382:RVBD1382	RVBD1382	RVBD1382	Essential	-4.6395	-3.4466	TRUE	TRUE	0.257036	FALSE
RVBD6014:tRNA-Ala	RVBD6014	tRNA-Ala	NonEssential	-4.7959	-4.3622	TRUE	TRUE	-1.03713	FALSE
RVBD0350:dnaK	RVBD0350	dnaK	Essential	-5.43835	-3.2814	TRUE	TRUE	1.3757102642599963	FALSE
RVBD1612:trpB	RVBD1612	trpB	Essential	-4.3657	-3.9184	TRUE	TRUE	-0.789123	FALSE
RVBD6025:tRNA-Val	RVBD6025	tRNA-Val	NonEssential	-4.6489	-3.8118	TRUE	TRUE	-0.315865	FALSE
RVBD6033:tRNA-Val	RVBD6033	tRNA-Val	NonEssential	-4.52645	-3.8118	TRUE	TRUE	-0.446917	FALSE
RVBD6036:tRNA-Val	RVBD6036	tRNA-Val	Essential	-5.11795	-3.8118	TRUE	TRUE	0.1861357596805384	FALSE
RVBD3800c:pks13	RVBD3800c	pks13	Essential	-5.3105	-2.9406	TRUE	TRUE	1.782890956909418	FALSE
RVBD1023:eno	RVBD1023	eno	Essential	-6.5099	-4.2066	TRUE	TRUE	1.0456580243562799	FALSE
RVBD1003:RVBD1003	RVBD1003	RVBD1003	Essential	-2.5361	-1.8925	TRUE	TRUE	0.4866520482773488	FALSE
RVBD1652:argC	RVBD1652	argC	Essential	-4.73565	-3.6168	TRUE	TRUE	0.088254	FALSE
RVBD3137:RVBD3137	RVBD3137	RVBD3137	Essential	-4.7002	-3.844	TRUE	TRUE	-0.312361	FALSE
RVBD3624c:hpt	RVBD3624c	hpt	Essential	-5.41895	-3.9478	TRUE	TRUE	0.29118676450550823	FALSE
RVBD3799c:accD4	RVBD3799c	accD4	Essential	-4.8137	-1.865	TRUE	TRUE	2.9681493795068086	TRUE
RVBD0796:RVBD0796	RVBD0796	RVBD0796	Essential	-3.8329	-4.8714	TRUE	TRUE	-2.88061	TRUE
RVBD1841c:RVBD1841c	RVBD1841c	RVBD1841c	NonEssential	-1.01611	-1.392	FALSE	FALSE	-0.341178	FALSE
RVBD1832:gcvB	RVBD1832	gcvB	Essential	-4.98675	-3.449	TRUE	TRUE	0.6248492666066383	FALSE
RVBD0291:mycP3	RVBD0291	mycP3	Essential	-5.56915	-4.4237	TRUE	TRUE	-0.307731	FALSE
RVBD1713:engA	RVBD1713	engA	Essential	-4.99095	-3.5934	TRUE	TRUE	0.39884155229023416	FALSE
RVBD0457c:RVBD0457c	RVBD0457c	RVBD0457c	NonEssential	-0.993625	0	FALSE	FALSE	1.8567783387778167	FALSE
RVBD3436c:glmS	RVBD3436c	glmS	Essential	-5.38985	-4.2658	TRUE	TRUE	-0.247574	FALSE
RVBD0468:fadB2	RVBD0468	fadB2	NonEssential	-1.6179	-3.118	TRUE	TRUE	-2.45229	TRUE
RVBD2153c:murG	RVBD2153c	murG	Essential	-6.5627	-4.1999	TRUE	TRUE	1.1128622563745942	FALSE
RVBD1388:mihF	RVBD1388	mihF	Essential	-4.5208	-3.9194	TRUE	TRUE	-0.624723	FALSE
RVBD1440:secG	RVBD1440	secG	Essential	-4.6158	-3.8274	TRUE	TRUE	-0.376192	FALSE
RVBD2984:ppk	RVBD2984	ppk	Essential	-3.96235	-2.2268	TRUE	TRUE	1.479458771805444	FALSE
RVBD0659c:RVBD0659c	RVBD0659c	RVBD0659c	NonEssential	-0.94292	-3.492	FALSE	FALSE	-3.7717	TRUE
RVBD1378c:RVBD1378c	RVBD1378c	RVBD1378c	NonEssential	-1.66243	-3.2538	TRUE	TRUE	-2.62141	TRUE
RVBD1409:ribG	RVBD1409	ribG	Essential	-5.3492	-3.7946	TRUE	TRUE	0.46108690151691734	FALSE
RVBD1381:pyrC	RVBD1381	pyrC	Essential	-4.61175	-4.2603	TRUE	TRUE	-1.07156	FALSE
RVBD0952:sucD	RVBD0952	sucD	Essential	-3.64405	-2.9834	TRUE	TRUE	-0.0689466	FALSE
RVBD0780:hemH	RVBD0780	hemH	Essential	-5.054	-3.8125	TRUE	TRUE	0.11657592580829497	FALSE
RVBD1485:hemH	RVBD1485	hemH	Essential	-2.7291	-3.8125	TRUE	TRUE	-2.37165	TRUE
RVBD1018c:glmU	RVBD1018c	glmU	Essential	-5.43505	-3.6471	TRUE	TRUE	0.7884190254125023	FALSE
RVBD2847c:cysG	RVBD2847c	cysG	NonEssential	-3.8185	-3.1023	TRUE	TRUE	-0.0720393	FALSE
RVBD2218:lipA	RVBD2218	lipA	Essential	-4.9086	-3.1975	TRUE	TRUE	0.9426735858127182	FALSE
RVBD0258c:RVBD0258c	RVBD0258c	RVBD0258c	NonEssential	-1.36761	-1.3669	FALSE	FALSE	0.075081	FALSE
RVBD3781:rfbE	RVBD3781	rfbE	Essential	-5.2934	-3.3489	TRUE	TRUE	1.1128287716195813	FALSE
RVBD0989c:grcC2	RVBD0989c	grcC2	NonEssential	-5.13225	-2.8475	TRUE	TRUE	1.7407326540552832	FALSE
RVBD0218:RVBD0218	RVBD0218	RVBD0218	NonEssential	-1.61535	-3.3686	TRUE	TRUE	-2.85505	TRUE
RVBD2413c:RVBD2413c	RVBD2413c	RVBD2413c	NonEssential	-5.4377	-5.565	TRUE	TRUE	-2.27025	TRUE
RVBD3803c:fbpD	RVBD3803c	fbpD	NonEssential	-0.91439	-1.2473	FALSE	TRUE	-0.219062	FALSE
RVBD0047c:RVBD0047c	RVBD0047c	RVBD0047c	Essential	-3.3198	-3.3617	TRUE	TRUE	-1.01985	FALSE
RVBD1872c:lldD2	RVBD1872c	lldD2	NonEssential	-4.16065	-3.6237	TRUE	TRUE	-0.538154	FALSE
RVBD1932:tpx	RVBD1932	tpx	NonEssential	-0.676385	-1.0581	FALSE	FALSE	-0.171771	FALSE
RVBD1613:trpA	RVBD1613	trpA	Essential	-3.99605	-3.082	TRUE	TRUE	0.1503879348556298	FALSE
RVBD3014c:ligA	RVBD3014c	ligA	Essential	-4.7654	-2.4934	TRUE	TRUE	1.9133542983612495	FALSE
RVBD0852:fadD16	RVBD0852	fadD16	NonEssential	-1.34753	-1.0128	FALSE	FALSE	0.6188276544648139	FALSE
RVBD3280:accD5	RVBD3280	accD5	Essential	-4.73005	-2.9959	TRUE	TRUE	1.0733905349012673	FALSE
RVBD1798:RVBD1798	RVBD1798	RVBD1798	NonEssential	-3.1802	-3.7706	TRUE	TRUE	-1.82197	FALSE
RVBD3442c:rpsI	RVBD3442c	rpsI	Essential	-4.448	-3.6992	TRUE	TRUE	-0.351137	FALSE
RVBD2164c:RVBD2164c	RVBD2164c	RVBD2164c	Essential	-4.8867	-3.5524	TRUE	TRUE	0.35271552999527656	FALSE
RVBD2965c:coaD	RVBD2965c	coaD	Essential	-3.70815	-3.0181	TRUE	TRUE	-0.0557346	FALSE
RVBD2533c:nusB	RVBD2533c	nusB	Essential	-3.3453	-2.5242	TRUE	TRUE	0.34432795890820095	FALSE
RVBD3918c:parA	RVBD3918c	parA	Essential	-4.97755	-3.6072	TRUE	TRUE	0.3624715553948412	FALSE
RVBD2145c:wag31	RVBD2145c	wag31	Essential	-5.4492	-3.0572	TRUE	TRUE	1.7452083342850642	FALSE
RVBD1831:RVBD1831	RVBD1831	RVBD1831	Essential	-4.7097	-3.1185	TRUE	TRUE	0.8559070952978453	FALSE
RVBD1828:RVBD1828	RVBD1828	RVBD1828	Essential	-5.1715	-3.3514	TRUE	TRUE	0.9783746917913628	FALSE
RVBD0500:proC	RVBD0500	proC	Essential	-4.07505	-3.2379	TRUE	TRUE	-0.0139224	FALSE
RVBD3153:nuoI	RVBD3153	nuoI	NonEssential	-1.12366	-2.508	TRUE	TRUE	-2.00753	TRUE
RVBD2862c:RVBD2862c	RVBD2862c	RVBD2862c	NonEssential	-0.669445	-0.85304	FALSE	FALSE	0.14813467137236053	FALSE
RVBD0653c:RVBD0653c	RVBD0653c	RVBD0653c	NonEssential	-0.657183	-1.6916	TRUE	FALSE	-1.20357	FALSE
RVBD0883c:RVBD0883c	RVBD0883c	RVBD0883c	Essential	-5.196	-3.1182	TRUE	TRUE	1.376848179376621	FALSE
RVBD0430:RVBD0430	RVBD0430	RVBD0430	Essential	-5.7572	-4.5208	TRUE	TRUE	-0.26147	FALSE
RVBD0227c:RVBD0227c	RVBD0227c	RVBD0227c	Essential	-4.80225	-2.7599	TRUE	TRUE	1.527384493350666	FALSE
RVBD0447c:ufaA1	RVBD0447c	ufaA1	NonEssential	-1.13731	-2.4119	TRUE	FALSE	-1.83951	FALSE
RVBD3780:RVBD3780	RVBD3780	RVBD3780	Essential	-5.532	-5.0128	TRUE	TRUE	-1.28786	FALSE
RVBD2438c:nadE	RVBD2438c	nadE	Essential	-4.81785	-3.2596	TRUE	TRUE	0.7464195107501672	FALSE
RVBD0811c:RVBD0811c	RVBD0811c	RVBD0811c	Essential	-3.0314	-2.4223	TRUE	TRUE	0.17103760777261517	FALSE
RVBD3195:RVBD3195	RVBD3195	RVBD3195	NonEssential	-1.14601	-2.0018	FALSE	FALSE	-1.17556	FALSE
RVBD3520c:RVBD3520c	RVBD3520c	RVBD3520c	NonEssential	-0.929515	-1.9342	FALSE	FALSE	-1.29936	FALSE
RVBD3347c:PPE55	RVBD3347c	PPE55	NonEssential	-1.1523	-3.1586	TRUE	TRUE	-3.01541	TRUE
RVBD2152c:murC	RVBD2152c	murC	Essential	-5.6775	-3.7618	TRUE	TRUE	0.8648076913985986	FALSE
RVBD3608c:folP1	RVBD3608c	folP1	Essential	-5.6763	-4.3387	TRUE	TRUE	-0.0573703	FALSE
RVBD0004:RVBD0004	RVBD0004	RVBD0004	Essential	-3.8714	-2.4686	TRUE	TRUE	0.9961392191545966	FALSE
RVBD3029c:fixA	RVBD3029c	fixA	Essential	-2.64915	-1.8573	TRUE	TRUE	0.663833	FALSE
RVBD0982:mprB	RVBD0982	mprB	Essential	-2.7387	-2.1772	TRUE	TRUE	0.24902376596793352	FALSE
RVBD2465c:RVBD2465c	RVBD2465c	RVBD2465c	Essential	-5.4659	-2.7903	TRUE	TRUE	2.1891284973301364	TRUE
RVBD0555:menD	RVBD0555	menD	Essential	-3.774	-2.6768	TRUE	TRUE	0.5595515504722812	FALSE
RVBD2192c:trpD	RVBD2192c	trpD	Essential	-4.74835	-2.8691	TRUE	TRUE	1.2953843375217668	FALSE
RVBD3541c:RVBD3541c	RVBD3541c	RVBD3541c	NonEssential	-3.9806	-2.7063	TRUE	TRUE	0.7335747957416896	FALSE
RVBD1606:hisI	RVBD1606	hisI	Essential	-4.4471	-2.7464	TRUE	TRUE	1.1688352529216037	FALSE
RVBD2215:dlaT	RVBD2215	dlaT	Essential	-4.2334	-2.6322	TRUE	TRUE	1.1224181125244848	FALSE
RVBD1718:RVBD1718	RVBD1718	RVBD1718	NonEssential	-1.0895	-2.7266	TRUE	FALSE	-2.39303	TRUE
RVBD0311:RVBD0311	RVBD0311	RVBD0311	NonEssential	-0.655065	-0.61625	FALSE	FALSE	0.5107275123578465	FALSE
RVBD1465:RVBD1465	RVBD1465	RVBD1465	NonEssential	-2.441	-1.2083	TRUE	TRUE	1.4770457865305977	FALSE
RVBD0451c:mmpS4	RVBD0451c	mmpS4	NonEssential	-0.279455	-1.0943	FALSE	FALSE	-0.65437	FALSE
RVBD0562:grcC1	RVBD0562	grcC1	Essential	-4.5956	-2.629	TRUE	TRUE	1.5151704778183568	FALSE
RVBD3544c:fadE28	RVBD3544c	fadE28	NonEssential	-5.0413	-3.4764	TRUE	TRUE	0.6394933035241103	FALSE
RVBD0019c:RVBD0019c	RVBD0019c	RVBD0019c	Essential	-4.0371	-2.5887	TRUE	TRUE	0.9817663474413014	FALSE
RVBD0622:RVBD0622	RVBD0622	RVBD0622	NonEssential	-2.4033	-1.7855	TRUE	FALSE	0.5153248580697141	FALSE
RVBD1884c:rpfC	RVBD1884c	rpfC	NonEssential	-0.99283	-0.27087	FALSE	FALSE	1.4235432600751534	FALSE
RVBD3542c:RVBD3542c	RVBD3542c	RVBD3542c	NonEssential	-4.69735	-2.9751	TRUE	TRUE	1.0715959988862995	FALSE
RVBD1826:gcvH	RVBD1826	gcvH	Essential	-4.7312	-2.5375	TRUE	TRUE	1.8063558483771593	FALSE
RVBD0360c:RVBD0360c	RVBD0360c	RVBD0360c	NonEssential	-0.765105	-3.9005	FALSE	TRUE	-4.61408	TRUE
RVBD3628:ppa	RVBD3628	ppa	Essential	-3.85665	-2.5963	TRUE	TRUE	0.7765081497402643	FALSE
RVBD2763c:dfrA	RVBD2763c	dfrA	Essential	-3.4695	-3.3751	TRUE	TRUE	-0.881021	FALSE
RVBD2548A:RVBD2548A	RVBD2548A	RVBD2548A	Essential	-2.51395	-2.8501	TRUE	TRUE	-1.06565	FALSE
RVBD2391:nirA	RVBD2391	nirA	NonEssential	-3.16545	-2.9524	TRUE	TRUE	-0.531683	FALSE
RVBD3846:sodA	RVBD3846	sodA	Essential	-4.03095	-4.1351	TRUE	TRUE	-1.4933	FALSE
RVBD3545c:cyp125	RVBD3545c	cyp125	NonEssential	-3.41395	-2.8839	TRUE	TRUE	-0.156381	FALSE
RVBD3266c:rmlD	RVBD3266c	rmlD	Essential	-5.65725	-3.2563	TRUE	TRUE	1.6500544362340832	FALSE
RVBD2477c:RVBD2477c	RVBD2477c	RVBD2477c	Essential	-2.88825	-2.2926	TRUE	TRUE	0.22486888289251003	FALSE
RVBD0383c:RVBD0383c	RVBD0383c	RVBD0383c	Essential	-4.21485	-2.6118	TRUE	TRUE	1.1351290913010785	FALSE
RVBD1296:thrB	RVBD1296	thrB	Essential	-4.1363	-3.1095	TRUE	TRUE	0.2565927027763148	FALSE
RVBD0003:recF	RVBD0003	recF	NonEssential	-4.6244	-2.3559	TRUE	TRUE	1.981937589493337	FALSE
RVBD2445c:ndk	RVBD2445c	ndk	Essential	-4.08085	-2.679	TRUE	TRUE	0.8844457115745497	FALSE
RVBD2242:RVBD2242	RVBD2242	RVBD2242	Essential	-3.51355	-2.1904	TRUE	TRUE	1.0572354918019913	FALSE
RVBD3634c:galE1	RVBD3634c	galE1	Essential	-4.7731	-3.2914	TRUE	TRUE	0.6477641693555812	FALSE
RVBD1604:impA	RVBD1604	impA	Essential	-4.7674	-4.2799	TRUE	TRUE	-0.936259	FALSE
RVBD3909:RVBD3909	RVBD3909	RVBD3909	Essential	-4.4253	-2.4785	TRUE	TRUE	1.57315	FALSE
RVBD1594:nadA	RVBD1594	nadA	Essential	-4.46575	-2.3149	TRUE	TRUE	1.8775900091224997	FALSE
RVBD1176c:RVBD1176c	RVBD1176c	RVBD1176c	NonEssential	-0.81288	-1.392	FALSE	FALSE	-0.558685	FALSE
RVBD3764c:RVBD3764c	RVBD3764c	RVBD3764c	Essential	-4.97495	-3.5959	TRUE	TRUE	0.3777268658487032	FALSE
RVBD0422c:thiD	RVBD0422c	thiD	NonEssential	-1.30979	-1.1632	FALSE	FALSE	0.3383667129091801	FALSE
RVBD2405:RVBD2405	RVBD2405	RVBD2405	NonEssential	-2.10895	-3.2917	TRUE	FALSE	-2.20402	TRUE
RVBD3081:RVBD3081	RVBD3081	RVBD3081	NonEssential	-0.8902	-0.56332	FALSE	FALSE	0.8468716393018204	FALSE
RVBD2610c:pimA	RVBD2610c	pimA	Essential	-4.0366	-2.7739	TRUE	TRUE	0.6856002577854647	FALSE
RVBD2883c:pyrH	RVBD2883c	pyrH	Essential	-4.30385	-2.5048	TRUE	TRUE	1.4011831801601784	FALSE
RVBD2309c:RVBD2309c	RVBD2309c	RVBD2309c	Essential	-4.6833	-3.3284	TRUE	TRUE	0.4925934467333254	FALSE
RVBD1710:RVBD1710	RVBD1710	RVBD1710	Essential	-3.3356	-2.4786	TRUE	TRUE	0.4067368869877302	FALSE
RVBD2050:RVBD2050	RVBD2050	RVBD2050	NonEssential	-4.2507	-2.3051	TRUE	TRUE	1.6630764515406284	FALSE
RVBD0839:RVBD0839	RVBD0839	RVBD0839	NonEssential	-1.8521	-2.1005	FALSE	FALSE	-0.577419	FALSE
RVBD2697c:dut	RVBD2697c	dut	Essential	-3.93455	-3.6291	TRUE	TRUE	-0.788757	FALSE
RVBD2848c:cobB	RVBD2848c	cobB	NonEssential	-0.695175	-1.3573	FALSE	FALSE	-0.629268	FALSE
RVBD2600:RVBD2600	RVBD2600	RVBD2600	NonEssential	-0.396201	-1.8998	FALSE	FALSE	-1.81523	FALSE
RVBD0986:RVBD0986	RVBD0986	RVBD0986	NonEssential	-1.17848	-1.3118	FALSE	FALSE	-0.0393802	FALSE
RVBD0733:adk	RVBD0733	adk	Essential	-4.27335	-3.0053	TRUE	TRUE	0.5696026844801985	FALSE
RVBD3825c:pks2	RVBD3825c	pks2	NonEssential	-1.62221	-1.7453	TRUE	FALSE	-0.256466	FALSE
RVBD0186Ac:RVBD0186Ac	RVBD0186Ac	RVBD0186Ac	NonEssential	-0.980025	-1.5186	FALSE	FALSE	-0.581887	FALSE
RVBD3196:RVBD3196	RVBD3196	RVBD3196	NonEssential	-0.67022	-2.0544	FALSE	FALSE	-1.76874	FALSE
RVBD2968c:RVBD2968c	RVBD2968c	RVBD2968c	Essential	-3.9002	-2.5335	TRUE	TRUE	0.9233638568343566	FALSE
RVBD1654:argB	RVBD1654	argB	Essential	-5.2112	-3.6759	TRUE	TRUE	0.5028708855704148	FALSE
RVBD3258c:RVBD3258c	RVBD3258c	RVBD3258c	Essential	-4.2631	-3.4001	TRUE	TRUE	-0.0715785	FALSE
RVBD1539:lspA	RVBD1539	lspA	Essential	-3.2933	-3.1787	TRUE	TRUE	-0.75609	FALSE
RVBD3540c:ltp2	RVBD3540c	ltp2	NonEssential	-3.8345	-2.4769	TRUE	TRUE	0.9433979026685457	FALSE
RVBD0225:RVBD0225	RVBD0225	RVBD0225	Essential	-3.96725	-1.7713	TRUE	TRUE	2.2118083093156495	TRUE
RVBD2392:cysH	RVBD2392	cysH	NonEssential	-3.47065	-2.6273	TRUE	TRUE	0.31390728244184307	FALSE
RVBD1717:RVBD1717	RVBD1717	RVBD1717	NonEssential	-1.25665	-3.1959	TRUE	TRUE	-2.96327	TRUE
RVBD1569:bioF1	RVBD1569	bioF1	NonEssential	-4.58045	-2.2686	TRUE	TRUE	2.074255336987636	TRUE
RVBD1655:argD	RVBD1655	argD	Essential	-3.39675	-2.2941	TRUE	TRUE	0.7666961967465941	FALSE
RVBD2217:lipB	RVBD2217	lipB	Essential	-4.05655	-3.9372	TRUE	TRUE	-1.15	FALSE
RVBD1194c:RVBD1194c	RVBD1194c	RVBD1194c	NonEssential	-1.09604	-0.89887	FALSE	FALSE	0.5315455027159881	FALSE
RVBD1535:RVBD1535	RVBD1535	RVBD1535	NonEssential	-0.183345	-0.80901	FALSE	FALSE	-0.301829	FALSE
RVBD0034:RVBD0034	RVBD0034	RVBD0034	NonEssential	-0.4738	-0.9358	FALSE	FALSE	-0.193362	FALSE
RVBD0948c:RVBD0948c	RVBD0948c	RVBD0948c	Essential	-4.0088	-3.2493	TRUE	TRUE	-0.103024	FALSE
RVBD0111:RVBD0111	RVBD0111	RVBD0111	NonEssential	-2.50025	-1.8242	TRUE	TRUE	0.55731	FALSE
RVBD2155c:murD	RVBD2155c	murD	Essential	-5.45445	-2.9204	TRUE	TRUE	1.9691981795513456	FALSE
RVBD1094:desA2	RVBD1094	desA2	Essential	-5.00195	-2.1731	TRUE	TRUE	2.67781	TRUE
RVBD1538c:ansA	RVBD1538c	ansA	NonEssential	-0.69151	-0.96757	FALSE	FALSE	-0.0110722	FALSE
RVBD2211c:gcvT	RVBD2211c	gcvT	Essential	-3.19425	-1.5446	TRUE	TRUE	1.7463822196978143	FALSE
RVBD1130:RVBD1130	RVBD1130	RVBD1130	NonEssential	-3.54875	-1.989	TRUE	TRUE	1.4163989577593457	FALSE
RVBD2746c:pgsA3	RVBD2746c	pgsA3	Essential	-6.22695	-2.3074	TRUE	TRUE	3.7744850481455963	TRUE
RVBD3579c:RVBD3579c	RVBD3579c	RVBD3579c	Essential	-2.8948	-2.2099	TRUE	TRUE	0.36389133072751517	FALSE
RVBD2971:RVBD2971	RVBD2971	RVBD2971	Essential	-4.2061	-1.7454	TRUE	TRUE	2.5087809770220777	TRUE
RVBD3782:RVBD3782	RVBD3782	RVBD3782	Essential	-4.92315	-3.3746	TRUE	TRUE	0.6755446110801676	FALSE
RVBD1044:RVBD1044	RVBD1044	RVBD1044	NonEssential	-2.17225	-1.4545	TRUE	FALSE	0.7964122910648114	FALSE
RVBD1484:inhA	RVBD1484	inhA	Essential	-5.69465	-2.8382	TRUE	TRUE	2.3574862200662854	TRUE
RVBD1315:murA	RVBD1315	murA	Essential	-4.8146	-3.0401	TRUE	TRUE	1.093324552949947	FALSE
RVBD2613c:RVBD2613c	RVBD2613c	RVBD2613c	Essential	-3.27385	-1.9671	TRUE	TRUE	1.157145965858938	FALSE
RVBD3686c:RVBD3686c	RVBD3686c	RVBD3686c	NonEssential	-2.81355	-2.0754	TRUE	TRUE	0.49163317478584695	FALSE
RVBD2422:RVBD2422	RVBD2422	RVBD2422	NonEssential	-0.674705	-0.8399	TRUE	FALSE	0.17473929506510974	FALSE
RVBD1822:pgsA2	RVBD1822	pgsA2	Essential	-3.66465	-2.4164	TRUE	TRUE	0.858191	FALSE
RVBD0236A:RVBD0236A	RVBD0236A	RVBD0236A	Essential	-3.7388	-2.5015	TRUE	TRUE	0.8017065755030909	FALSE
RVBD0216:RVBD0216	RVBD0216	RVBD0216	NonEssential	-2.8208	-2.3245	TRUE	TRUE	0.1017592560411093	FALSE
RVBD1619:RVBD1619	RVBD1619	RVBD1619	NonEssential	-2.198	-2.4415	TRUE	FALSE	-0.751557	FALSE
RVBD3912:RVBD3912	RVBD3912	RVBD3912	NonEssential	-0.68822	-0.61652	FALSE	FALSE	0.5457806300890902	FALSE
RVBD2837c:RVBD2837c	RVBD2837c	RVBD2837c	Essential	-3.38185	-2.7181	TRUE	TRUE	0.073927	FALSE
RVBD3003c:ilvB1	RVBD3003c	ilvB1	Essential	-3.63485	-2.8368	TRUE	TRUE	0.1552216487923156	FALSE
RVBD3167c:RVBD3167c	RVBD3167c	RVBD3167c	NonEssential	-1.03572	-2.6683	FALSE	FALSE	-2.35752	TRUE
RVBD0931c:pknD	RVBD0931c	pknD	NonEssential	-1.01737	-0.75909	FALSE	FALSE	0.6704769455927962	FALSE
RVBD1055:RVBD1055	RVBD1055	RVBD1055	NonEssential	-3.035	-2.9681	TRUE	TRUE	-0.696359	FALSE
RVBD3583c:RVBD3583c	RVBD3583c	RVBD3583c	Essential	-4.0387	-1.9387	TRUE	TRUE	2.0210604269682784	TRUE
RVBD0509:hemA	RVBD0509	hemA	Essential	-4.2723	-3.1569	TRUE	TRUE	0.3264829492459767	FALSE
RVBD2664:RVBD2664	RVBD2664	RVBD2664	Essential	-2.99265	-2.1876	TRUE	FALSE	0.5042122508656606	FALSE
RVBD0338c:RVBD0338c	RVBD0338c	RVBD0338c	Essential	-3.8833	-2.3266	TRUE	TRUE	1.2355468752420424	FALSE
RVBD0950c:RVBD0950c	RVBD0950c	RVBD0950c	NonEssential	-1.7855	-2.0857	TRUE	TRUE	-0.625078	FALSE
RVBD2959c:RVBD2959c	RVBD2959c	RVBD2959c	NonEssential	-1.1494	-1.305	FALSE	FALSE	-0.0596483	FALSE
RVBD0364:RVBD0364	RVBD0364	RVBD0364	Essential	-4.4211	-2.2943	TRUE	TRUE	1.8626867389151953	FALSE
RVBD2139:pyrD	RVBD2139	pyrD	Essential	-2.97175	-2.494	TRUE	TRUE	-0.007256	FALSE
RVBD3102c:ftsE	RVBD3102c	ftsE	Essential	-3.30505	-2.3469	TRUE	TRUE	0.5842707843485859	FALSE
RVBD0044c:RVBD0044c	RVBD0044c	RVBD0044c	NonEssential	-1.5296	-2.5532	TRUE	FALSE	-1.64522	FALSE
RVBD0416:thiS	RVBD0416	thiS	NonEssential	-3.7382	-2.8957	TRUE	TRUE	0.17181104357224708	FALSE
RVBD2841c:nusA	RVBD2841c	nusA	Essential	-3.5761	-2.9415	TRUE	TRUE	-0.074786	FALSE
RVBD1111c:RVBD1111c	RVBD1111c	RVBD1111c	Essential	-4.31425	-2.8149	TRUE	TRUE	0.9173074964472897	FALSE
RVBD1712:cmk	RVBD1712	cmk	Essential	-4.27025	-3.4628	TRUE	TRUE	-0.164013	FALSE
RVBD1487:RVBD1487	RVBD1487	RVBD1487	NonEssential	-0.887285	-1.442	TRUE	FALSE	-0.558867	FALSE
RVBD3783:rfbD	RVBD3783	rfbD	Essential	-5.0466	-3.3742	TRUE	TRUE	0.8083053902452468	FALSE
RVBD3712:RVBD3712	RVBD3712	RVBD3712	Essential	-4.82445	-3.0153	TRUE	TRUE	1.1434542396786742	FALSE
RVBD3713:cobQ2	RVBD3713	cobQ2	Essential	-3.1831	-2.1857	TRUE	TRUE	0.7110741476595458	FALSE
RVBD2838c:rbfA	RVBD2838c	rbfA	NonEssential	-2.2378	-2.3244	TRUE	TRUE	-0.522036	FALSE
RVBD0871:cspB	RVBD0871	cspB	NonEssential	0.16416	0	FALSE	FALSE	0.6176598347909892	FALSE
RVBD1793:esxN	RVBD1793	esxN	NonEssential	-3.02075	-2.9674	TRUE	TRUE	-0.710493	FALSE
RVBD0879c:RVBD0879c	RVBD0879c	RVBD0879c	Essential	-2.873	-1.9413	TRUE	TRUE	0.7693205736082154	FALSE
RVBD2794c:RVBD2794c	RVBD2794c	RVBD2794c	Essential	-3.92765	-1.7947	TRUE	TRUE	2.1320734993265806	TRUE
RVBD2586c:secF	RVBD2586c	secF	Essential	-3.3462	-2.9861	TRUE	TRUE	-0.39203	FALSE
RVBD1047:RVBD1047	RVBD1047	RVBD1047	NonEssential	-0.721355	-1.7411	FALSE	FALSE	-1.2139	FALSE
RVBD2868c:ispG	RVBD2868c	ispG	Essential	-4.2674	-2.37	TRUE	TRUE	1.5773510735454221	FALSE
RVBD0984:moaB2	RVBD0984	moaB2	NonEssential	-1.0913	-1.6328	TRUE	FALSE	-0.645085	FALSE
RVBD3923c:rnpA	RVBD3923c	rnpA	Essential	-3.12115	-2.6128	TRUE	TRUE	-0.0369988	FALSE
RVBD3902c:RVBD3902c	RVBD3902c	RVBD3902c	NonEssential	-3.696	-1.2899	TRUE	FALSE	2.689952161424222	TRUE
RVBD0155:pntAa	RVBD0155	pntAa	NonEssential	-1.50973	-1.0545	FALSE	FALSE	0.7258625751897376	FALSE
RVBD2986c:hupB	RVBD2986c	hupB	NonEssential	-2.1344	-1.8123	TRUE	TRUE	0.18475454946376169	FALSE
RVBD1965:yrbE3B	RVBD1965	yrbE3B	NonEssential	-1.02628	-1.6487	FALSE	FALSE	-0.740059	FALSE
RVBD3917c:parB	RVBD3917c	parB	Essential	-3.8639	-2.0029	TRUE	TRUE	1.7314997172114237	FALSE
RVBD0962c:lprP	RVBD0962c	lprP	NonEssential	-0.81005	-1.5999	FALSE	TRUE	-0.89358	FALSE
RVBD3790:RVBD3790	RVBD3790	RVBD3790	Essential	-4.4498	-2.5124	TRUE	TRUE	1.5452543309144238	FALSE
RVBD3193c:RVBD3193c	RVBD3193c	RVBD3193c	Essential	-2.87395	-2.8043	TRUE	TRUE	-0.607252	FALSE
RVBD2277c:RVBD2277c	RVBD2277c	RVBD2277c	NonEssential	-1.09983	-1.8028	FALSE	FALSE	-0.907323	FALSE
RVBD2235:RVBD2235	RVBD2235	RVBD2235	Essential	-2.87165	-1.468	TRUE	TRUE	1.5233948286928058	FALSE
RVBD2870c:dxr	RVBD2870c	dxr	Essential	-3.5967	-1.5224	TRUE	TRUE	2.212541427140832	TRUE
RVBD2970c:lipN	RVBD2970c	lipN	NonEssential	-0.60558	-1.1695	FALSE	FALSE	-0.425375	FALSE
RVBD0292:RVBD0292	RVBD0292	RVBD0292	Essential	-3.07195	-1.1841	TRUE	TRUE	2.1909495018946235	TRUE
RVBD0462:lpd	RVBD0462	lpd	Essential	-2.52895	-2.2218	TRUE	TRUE	-0.0466551	FALSE
RVBD2438A:RVBD2438A	RVBD2438A	RVBD2438A	Essential	-3.92915	-2.4613	TRUE	TRUE	1.0695989525634426	FALSE
RVBD1211:RVBD1211	RVBD1211	RVBD1211	Essential	-3.1327	-3.0494	TRUE	TRUE	-0.721573	FALSE
RVBD0028:RVBD0028	RVBD0028	RVBD0028	NonEssential	-0.964175	-2.5411	FALSE	FALSE	-2.23105	TRUE
RVBD2163c:pbpB	RVBD2163c	pbpB	Essential	-4.5748	-2.9753	TRUE	TRUE	0.9401176999293953	FALSE
RVBD0637:RVBD0637	RVBD0637	RVBD0637	Essential	-2.63765	-1.9249	TRUE	TRUE	0.5436164014293079	FALSE
RVBD0276:RVBD0276	RVBD0276	RVBD0276	NonEssential	-0.40668	-0.91755	FALSE	FALSE	-0.236065	FALSE
RVBD1570:bioD	RVBD1570	bioD	NonEssential	-1.43855	-1.6616	TRUE	FALSE	-0.319419	FALSE
RVBD3597c:lsr2	RVBD3597c	lsr2	NonEssential	-2.3631	-1.3964	TRUE	TRUE	1.0934131959484534	FALSE
RVBD1881c:lppE	RVBD1881c	lppE	NonEssential	-0.523915	-0.88697	FALSE	FALSE	-0.0617805	FALSE
RVBD2179c:RVBD2179c	RVBD2179c	RVBD2179c	NonEssential	-0.66762	-0.90856	FALSE	FALSE	0.057556028196826196	FALSE
RVBD1697:RVBD1697	RVBD1697	RVBD1697	Essential	-5.3242	-2.7934	TRUE	TRUE	2.032525715055748	TRUE
RVBD0084:hycD	RVBD0084	hycD	Essential	-3.1647	-2.317	TRUE	TRUE	0.4817900623262347	FALSE
RVBD2587c:secD	RVBD2587c	secD	Essential	-3.08515	-2.6834	TRUE	TRUE	-0.188225	FALSE
RVBD2370c:RVBD2370c	RVBD2370c	RVBD2370c	NonEssential	-0.608909	-1.0805	FALSE	FALSE	-0.279744	FALSE
RVBD2764c:thyA	RVBD2764c	thyA	Essential	-3.38545	-2.8824	TRUE	TRUE	-0.184489	FALSE
RVBD3231c:RVBD3231c	RVBD3231c	RVBD3231c	NonEssential	-1.02436	-1.382	FALSE	FALSE	-0.31638	FALSE
RVBD3559c:RVBD3559c	RVBD3559c	RVBD3559c	NonEssential	-2.3748	-1.9692	TRUE	TRUE	0.19158620925576156	FALSE
RVBD2534c:efp	RVBD2534c	efp	Essential	-2.4388	-2.6158	TRUE	TRUE	-0.772072	FALSE
RVBD2219A:RVBD2219A	RVBD2219A	RVBD2219A	NonEssential	-0.26715	0	FALSE	FALSE	1.0792690298959169	FALSE
RVBD1380:pyrB	RVBD1380	pyrB	Essential	-4.17775	-3.5467	TRUE	TRUE	-0.396939	FALSE
RVBD1695:ppnK	RVBD1695	ppnK	Essential	-3.4455	-1.6166	TRUE	TRUE	1.9003502139304596	FALSE
RVBD0558:ubiE	RVBD0558	ubiE	Essential	-4.13805	-3.3755	TRUE	TRUE	-0.166145	FALSE
RVBD0970:RVBD0970	RVBD0970	RVBD0970	NonEssential	-1.09712	-1.6795	TRUE	FALSE	-0.713413	FALSE
RVBD0082:RVBD0082	RVBD0082	RVBD0082	NonEssential	-2.36045	-1.4323	TRUE	TRUE	1.0332706011225816	FALSE
RVBD3665c:dppB	RVBD3665c	dppB	NonEssential	-2.7529	-2.0282	TRUE	TRUE	0.5020669518448841	FALSE
RVBD2553c:RVBD2553c	RVBD2553c	RVBD2553c	Essential	-4.3173	-3.5759	TRUE	TRUE	-0.294197	FALSE
RVBD1363c:RVBD1363c	RVBD1363c	RVBD1363c	NonEssential	-1.63506	-2.7231	FALSE	FALSE	-1.80356	FALSE
RVBD0497:RVBD0497	RVBD0497	RVBD0497	NonEssential	-1.8248	-1.9966	TRUE	TRUE	-0.440789	FALSE
RVBD2158c:murE	RVBD2158c	murE	Essential	-5.77005	-3.7779	TRUE	TRUE	0.9381591574809776	FALSE
RVBD0205:RVBD0205	RVBD0205	RVBD0205	NonEssential	-2.7059	-1.8119	TRUE	TRUE	0.79704	FALSE
RVBD3450c:RVBD3450c	RVBD3450c	RVBD3450c	NonEssential	-1.35471	-2.0857	TRUE	TRUE	-1.08613	FALSE
RVBD3718c:RVBD3718c	RVBD3718c	RVBD3718c	NonEssential	-0.898145	-0.80792	FALSE	FALSE	0.4649248015613483	FALSE
RVBD1343c:lprD	RVBD1343c	lprD	Essential	-4.2969	-3.1787	TRUE	TRUE	0.318012	FALSE
RVBD3346c:RVBD3346c	RVBD3346c	RVBD3346c	NonEssential	-2.06805	-2.6274	TRUE	TRUE	-1.18738	FALSE
RVBD0431:RVBD0431	RVBD0431	RVBD0431	Essential	-4.1688	-2.3087	TRUE	TRUE	1.5696764334261049	FALSE
RVBD0166:fadD5	RVBD0166	fadD5	NonEssential	-1.57846	-1.8592	TRUE	TRUE	-0.485105	FALSE
RVBD0711:atsA	RVBD0711	atsA	NonEssential	-0.0242775	-1.09	FALSE	FALSE	-0.92061	FALSE
RVBD1845c:RVBD1845c	RVBD1845c	RVBD1845c	Essential	-1.8161	-1.68	TRUE	TRUE	0.055282	FALSE
RVBD3206c:moeB1	RVBD3206c	moeB1	Essential	-2.8635	-2.4977	TRUE	TRUE	-0.129017	FALSE
RVBD3593:lpqF	RVBD3593	lpqF	NonEssential	-1.7459	-1.4551	TRUE	TRUE	0.3391537644320734	FALSE
RVBD1205:RVBD1205	RVBD1205	RVBD1205	NonEssential	-0.94035	-4.0963	TRUE	FALSE	-4.73908	TRUE
RVBD2675c:RVBD2675c	RVBD2675c	RVBD2675c	NonEssential	-0.57039	-1.2737	FALSE	FALSE	-0.62937	FALSE
RVBD3919c:gidB	RVBD3919c	gidB	Essential	-1.9714	-1.4062	TRUE	TRUE	0.6585530336306831	FALSE
RVBD0603:RVBD0603	RVBD0603	RVBD0603	NonEssential	-0.8532	-1.5653	FALSE	TRUE	-0.792168	FALSE
RVBD0399c:lpqK	RVBD0399c	lpqK	NonEssential	-2.629	-3.8943	TRUE	FALSE	-2.60935	TRUE
RVBD2156c:mraY	RVBD2156c	mraY	Essential	-5.44	-3.0637	TRUE	TRUE	1.724986224567571	FALSE
RVBD3085:RVBD3085	RVBD3085	RVBD3085	NonEssential	-0.67756	-1.1124	FALSE	TRUE	-0.257191	FALSE
RVBD3028c:fixB	RVBD3028c	fixB	Essential	-3.3492	-1.4882	TRUE	TRUE	2.002247502083228	TRUE
RVBD2882c:frr	RVBD2882c	frr	NonEssential	-3.3848	-2.2893	TRUE	TRUE	0.7615688600985645	FALSE
RVBD2981c:ddl	RVBD2981c	ddl	Essential	-5.07955	-2.8127	TRUE	TRUE	1.739881046577658	FALSE
RVBD0647c:RVBD0647c	RVBD0647c	RVBD0647c	Essential	-4.1161	-2.6854	TRUE	TRUE	0.9119558080519305	FALSE
RVBD1238:sugC	RVBD1238	sugC	NonEssential	-1.34	-1.5818	TRUE	FALSE	-0.297509	FALSE
RVBD0535:pnp	RVBD0535	pnp	NonEssential	-1.36565	-0.47534	TRUE	FALSE	1.4961623065792848	FALSE
RVBD1327c:glgE	RVBD1327c	glgE	Essential	-4.02925	-2.3474	TRUE	TRUE	1.3585471364793158	FALSE
RVBD3531c:RVBD3531c	RVBD3531c	RVBD3531c	NonEssential	-1.62433	-1.6085	TRUE	TRUE	-0.0358311	FALSE
RVBD2410c:RVBD2410c	RVBD2410c	RVBD2410c	NonEssential	-1.2257	-1.9086	TRUE	TRUE	-0.941503	FALSE
RVBD2537c:aroD	RVBD2537c	aroD	Essential	-3.5622	-2.7658	TRUE	TRUE	0.19080388741022555	FALSE
RVBD0510:hemC	RVBD0510	hemC	Essential	-3.0409	-2.438	TRUE	TRUE	0.15614338716217918	FALSE
RVBD1171:RVBD1171	RVBD1171	RVBD1171	NonEssential	-1.60868	-0.95785	FALSE	FALSE	0.9860387997178657	FALSE
RVBD0513:RVBD0513	RVBD0513	RVBD0513	NonEssential	-1.59165	-0.97453	TRUE	FALSE	0.9411918643806082	FALSE
RVBD3236c:RVBD3236c	RVBD3236c	RVBD3236c	NonEssential	-1.02955	-1.9308	TRUE	FALSE	-1.18687	FALSE
RVBD3910:RVBD3910	RVBD3910	RVBD3910	Essential	-3.53475	-2.2996	TRUE	TRUE	0.9056110530962289	FALSE
RVBD3221c:TB7.3	RVBD3221c	TB7.3	Essential	-3.45745	-2.0425	TRUE	TRUE	1.2332842493968694	FALSE
RVBD0634B:rpmG	RVBD0634B	rpmG	Essential	-2.68265	-2.6091	TRUE	TRUE	-0.500397	FALSE
RVBD2057c:rpmG	RVBD2057c	rpmG	NonEssential	-1.29543	-2.6091	TRUE	TRUE	-1.98507	FALSE
RVBD2188c:RVBD2188c	RVBD2188c	RVBD2188c	Essential	-3.32375	-2.7144	TRUE	TRUE	0.0176517	FALSE
RVBD2507:RVBD2507	RVBD2507	RVBD2507	NonEssential	-2.0497	-1.7561	TRUE	TRUE	0.1838153481370214	FALSE
RVBD3460c:rpsM	RVBD3460c	rpsM	Essential	-2.5912	-2.9306	TRUE	TRUE	-1.11147	FALSE
RVBD0542c:menE	RVBD0542c	menE	Essential	-2.8788	-2.0305	TRUE	TRUE	0.63314	FALSE
RVBD0251c:hsp	RVBD0251c	hsp	NonEssential	-1.48839	-2.1628	TRUE	FALSE	-1.06613	FALSE
RVBD1131:gltA1	RVBD1131	gltA1	NonEssential	-3.6878	-2.2259	TRUE	TRUE	1.1870584974492095	FALSE
RVBD0549c:RVBD0549c	RVBD0549c	RVBD0549c	NonEssential	-0.813565	-1.548	FALSE	FALSE	-0.806971	FALSE
RVBD0915c:PPE14	RVBD0915c	PPE14	NonEssential	-0.99047	-1.2499	FALSE	FALSE	-0.141788	FALSE
RVBD1607:chaA	RVBD1607	chaA	NonEssential	-1.3479	-1.8893	TRUE	FALSE	-0.77991	FALSE
RVBD2358:RVBD2358	RVBD2358	RVBD2358	Essential	-2.41615	-1.6832	TRUE	TRUE	0.6923769544232236	FALSE
RVBD1402:priA	RVBD1402	priA	Essential	-3.47275	-2.6256	TRUE	TRUE	0.31886848098851256	FALSE
RVBD0987:RVBD0987	RVBD0987	RVBD0987	NonEssential	-1.96715	-1.7336	TRUE	TRUE	0.131383	FALSE
RVBD2221c:glnE	RVBD2221c	glnE	Essential	-3.48265	-2.5431	TRUE	TRUE	0.46115700784002167	FALSE
RVBD0575c:RVBD0575c	RVBD0575c	RVBD0575c	NonEssential	-1.29225	-2.0896	FALSE	FALSE	-1.1592	FALSE
RVBD0207c:RVBD0207c	RVBD0207c	RVBD0207c	Essential	-3.6626	-1.9775	TRUE	TRUE	1.556604046871163	FALSE
RVBD1015c:rplY	RVBD1015c	rplY	Essential	-3.789	-2.658	TRUE	TRUE	0.6056153436789203	FALSE
RVBD3385c:RVBD3385c	RVBD3385c	RVBD3385c	NonEssential	-0.43929	-0.95469	FALSE	FALSE	-0.26045	FALSE
RVBD2871:RVBD2871	RVBD2871	RVBD2871	NonEssential	-0.33228	0	FALSE	FALSE	1.148974362202573	FALSE
RVBD3332:nagA	RVBD3332	nagA	NonEssential	-0.536765	-1.1202	FALSE	FALSE	-0.420328	FALSE
RVBD0008c:RVBD0008c	RVBD0008c	RVBD0008c	NonEssential	-0.92637	-1.04	FALSE	FALSE	0.12466803764275813	FALSE
RVBD1589:bioB	RVBD1589	bioB	NonEssential	-4.99245	-2.3006	TRUE	TRUE	2.4641170751905133	TRUE
RVBD2954c:RVBD2954c	RVBD2954c	RVBD2954c	NonEssential	-1.47295	-1.027	TRUE	FALSE	0.730396	FALSE
RVBD1499:RVBD1499	RVBD1499	RVBD1499	NonEssential	-1.16064	-1.2806	FALSE	FALSE	-0.00866953	FALSE
RVBD0085:hycP	RVBD0085	hycP	NonEssential	-1.19962	-2.7018	TRUE	TRUE	-2.23558	TRUE
RVBD1412:ribC	RVBD1412	ribC	Essential	-3.68395	-2.0522	TRUE	TRUE	1.4602117886055261	FALSE
RVBD0758:phoR	RVBD0758	phoR	NonEssential	-1.14385	-0.89294	FALSE	FALSE	0.5921747046119472	FALSE
RVBD0935:pstC1	RVBD0935	pstC1	NonEssential	-1.35159	-1.9562	FALSE	FALSE	-0.882757	FALSE
RVBD1277:RVBD1277	RVBD1277	RVBD1277	NonEssential	-1.26665	-1.0157	TRUE	FALSE	0.5276420374665626	FALSE
RVBD1785c:cyp143	RVBD1785c	cyp143	NonEssential	-1.69925	-2.0093	TRUE	TRUE	-0.595431	FALSE
RVBD0101:nrp	RVBD0101	nrp	Essential	-3.1576	-3.3115	TRUE	TRUE	-1.11331	FALSE
RVBD2755c:hsdS.1	RVBD2755c	hsdS.1	NonEssential	-0.935315	-1.6512	FALSE	FALSE	-0.841405	FALSE
RVBD1566c:RVBD1566c	RVBD1566c	RVBD1566c	NonEssential	-0.96614	-2.0567	TRUE	FALSE	-1.45571	FALSE
RVBD3176c:mesT	RVBD3176c	mesT	NonEssential	-1.5808	-1.0213	TRUE	FALSE	0.8549216676128547	FALSE
RVBD0405:pks6	RVBD0405	pks6	Essential	-2.25225	-1.7837	TRUE	TRUE	0.3565370150944563	FALSE
RVBD1166:lpqW	RVBD1166	lpqW	Essential	-3.51465	-2.597	TRUE	TRUE	0.40936551765113477	FALSE
RVBD1686c:RVBD1686c	RVBD1686c	RVBD1686c	NonEssential	-0.70661	-0.40048	FALSE	FALSE	0.910323	FALSE
RVBD0481c:RVBD0481c	RVBD0481c	RVBD0481c	NonEssential	-1.29029	-2.694	TRUE	FALSE	-2.12609	TRUE
RVBD3669:RVBD3669	RVBD3669	RVBD3669	Essential	-3.591	-1.9104	TRUE	TRUE	1.5870845570953156	FALSE
RVBD3274c:fadE25	RVBD3274c	fadE25	NonEssential	-1.20169	-1.6365	FALSE	FALSE	-0.532852	FALSE
RVBD2017:RVBD2017	RVBD2017	RVBD2017	Essential	-2.4974	-2.1741	TRUE	TRUE	-0.00427891	FALSE
RVBD0699:RVBD0699	RVBD0699	RVBD0699	NonEssential	-3.4747	-3.5163	TRUE	TRUE	-1.10085	FALSE
RVBD3793:embC	RVBD3793	embC	Essential	-2.6779	-1.6363	TRUE	TRUE	1.0473801991675415	FALSE
RVBD2531c:RVBD2531c	RVBD2531c	RVBD2531c	NonEssential	-1.15995	-1.2849	TRUE	FALSE	-0.016272	FALSE
RVBD3853:menG	RVBD3853	menG	NonEssential	-0.175625	-0.59309	FALSE	FALSE	0.034577055270209815	FALSE
RVBD2241:aceE	RVBD2241	aceE	Essential	-2.041	-1.9804	TRUE	TRUE	-0.183541	FALSE
RVBD0478:deoC	RVBD0478	deoC	NonEssential	-1.301	-1.4965	TRUE	FALSE	-0.203086	FALSE
RVBD3001c:ilvC	RVBD3001c	ilvC	Essential	-2.4341	-1.7639	TRUE	TRUE	0.5827681717246747	FALSE
RVBD1664:pks9	RVBD1664	pks9	NonEssential	-1.18993	-0.97207	TRUE	FALSE	0.5151835428096802	FALSE
RVBD3212:RVBD3212	RVBD3212	RVBD3212	NonEssential	-0.99524	-1.0095	TRUE	FALSE	0.24706262708740995	FALSE
RVBD1024:RVBD1024	RVBD1024	RVBD1024	Essential	-4.9257	-2.4516	TRUE	TRUE	2.151639733294231	TRUE
RVBD3200c:RVBD3200c	RVBD3200c	RVBD3200c	NonEssential	-2.2275	-1.6078	TRUE	FALSE	0.6108339122771446	FALSE
RVBD2142A:RVBD2142A	RVBD2142A	RVBD2142A	NonEssential	-2.14955	-2.2058	TRUE	TRUE	-0.427167	FALSE
RVBD0020c:TB39.8	RVBD0020c	TB39.8	Essential	-2.6694	-2.4381	TRUE	TRUE	-0.241614	FALSE
RVBD3343c:PPE54	RVBD3343c	PPE54	NonEssential	-1.70945	-2.8655	TRUE	TRUE	-1.95125	FALSE
RVBD3587c:RVBD3587c	RVBD3587c	RVBD3587c	Essential	-4.42515	-3.1959	TRUE	TRUE	0.4278156431043882	FALSE
RVBD2157c:murF	RVBD2157c	murF	Essential	-5.5059	-2.5575	TRUE	TRUE	2.603552336166559	TRUE
RVBD2003c:RVBD2003c	RVBD2003c	RVBD2003c	NonEssential	-0.75767	-1.201	FALSE	FALSE	-0.312884	FALSE
RVBD2297:RVBD2297	RVBD2297	RVBD2297	NonEssential	-0.498675	0	FALSE	FALSE	1.3270584827179435	FALSE
RVBD0876c:RVBD0876c	RVBD0876c	RVBD0876c	Essential	-1.8508	-1.6651	TRUE	TRUE	0.11620421172848841	FALSE
RVBD3604c:RVBD3604c	RVBD3604c	RVBD3604c	Essential	-2.88835	-2.0876	TRUE	TRUE	0.5522132071320714	FALSE
RVBD0189c:ilvD	RVBD0189c	ilvD	Essential	-2.45755	-3.2109	TRUE	TRUE	-1.70195	FALSE
RVBD0346c:ansP2	RVBD0346c	ansP2	NonEssential	-1.4986	-1.7359	TRUE	FALSE	-0.373754	FALSE
RVBD0930:pstA1	RVBD0930	pstA1	NonEssential	-0.545475	-4.2186	FALSE	FALSE	-5.35692	TRUE
RVBD0086:hycQ	RVBD0086	hycQ	NonEssential	-2.23245	-2.662	TRUE	TRUE	-1.06667	FALSE
RVBD0696:RVBD0696	RVBD0696	RVBD0696	NonEssential	-2.17485	-2.3767	TRUE	TRUE	-0.672894	FALSE
RVBD1014c:pth	RVBD1014c	pth	Essential	-3.70395	-2.3384	TRUE	TRUE	1.0247615777560566	FALSE
RVBD3208:RVBD3208	RVBD3208	RVBD3208	NonEssential	-2.2863	-1.0425	TRUE	FALSE	1.5761413733215657	FALSE
RVBD0650:RVBD0650	RVBD0650	RVBD0650	NonEssential	-1.3775	-1.6158	TRUE	FALSE	-0.311648	FALSE
RVBD1733c:RVBD1733c	RVBD1733c	RVBD1733c	NonEssential	-0.473298	-0.6722	FALSE	FALSE	0.22687968216831594	FALSE
RVBD0107c:ctpI	RVBD0107c	ctpI	NonEssential	-0.7614	-0.84508	FALSE	FALSE	0.25925582414649445	FALSE
RVBD0135c:RVBD0135c	RVBD0135c	RVBD0135c	NonEssential	-1.73135	-1.8419	TRUE	TRUE	-0.293859	FALSE
RVBD1553:frdB	RVBD1553	frdB	NonEssential	-1.1124	-2.7178	TRUE	FALSE	-2.35447	TRUE
RVBD3423c:alr	RVBD3423c	alr	Essential	-2.8857	-1.2788	TRUE	FALSE	1.8404479134415928	FALSE
RVBD0628c:RVBD0628c	RVBD0628c	RVBD0628c	NonEssential	-1.22917	-1.3035	TRUE	FALSE	0.0281252	FALSE
RVBD2899c:fdhD	RVBD2899c	fdhD	NonEssential	-2.28135	-1.0385	TRUE	FALSE	1.5772287576717983	FALSE
RVBD2977c:thiL	RVBD2977c	thiL	Essential	-2.4835	-2.2622	TRUE	TRUE	-0.159788	FALSE
RVBD3787c:RVBD3787c	RVBD3787c	RVBD3787c	NonEssential	-1.23796	-1.6223	TRUE	FALSE	-0.471367	FALSE
RVBD0404:fadD30	RVBD0404	fadD30	NonEssential	-2.6608	-2.1323	TRUE	TRUE	0.23732430095054252	FALSE
RVBD1432:RVBD1432	RVBD1432	RVBD1432	NonEssential	-2.36115	-1.0895	TRUE	TRUE	1.5812243912208734	FALSE
RVBD2603c:RVBD2603c	RVBD2603c	RVBD2603c	Essential	-2.57875	-1.5775	TRUE	TRUE	1.0351262231999352	FALSE
RVBD0588:yrbE2B	RVBD0588	yrbE2B	NonEssential	-2.23125	-1.9942	TRUE	TRUE	-0.00195506	FALSE
RVBD0873:fadE10	RVBD0873	fadE10	NonEssential	-0.69816	-0.79266	FALSE	FALSE	0.27525023473780835	FALSE
RVBD0951:sucC	RVBD0951	sucC	Essential	-3.10025	-2.5763	TRUE	TRUE	-0.00110278	FALSE
RVBD1089A:celA2a	RVBD1089A	celA2a	NonEssential	-2.9434	-1.6349	TRUE	FALSE	1.3337661608686668	FALSE
RVBD3265c:wbbL1	RVBD3265c	wbbL1	Essential	-3.37825	-2.5525	TRUE	TRUE	0.3344179609140395	FALSE
RVBD2140c:TB18.6	RVBD2140c	TB18.6	NonEssential	-1.2813	-1.0278	FALSE	FALSE	0.5240008553729637	FALSE
RVBD3603c:RVBD3603c	RVBD3603c	RVBD3603c	Essential	-1.48565	-1.2033	TRUE	FALSE	0.46256458282871976	FALSE
RVBD3100c:smpB	RVBD3100c	smpB	Essential	-2.25	-2.4128	TRUE	TRUE	-0.65009	FALSE
RVBD0377:RVBD0377	RVBD0377	RVBD0377	NonEssential	-2.38535	-2.0658	TRUE	TRUE	0.0486767	FALSE
RVBD3335c:RVBD3335c	RVBD3335c	RVBD3335c	NonEssential	-0.3288	-1.0462	FALSE	FALSE	-0.524778	FALSE
RVBD1240:mdh	RVBD1240	mdh	Essential	-2.26735	-1.9626	TRUE	TRUE	0.0871234	FALSE
RVBD2726c:dapF	RVBD2726c	dapF	Essential	-2.4404	-1.1755	TRUE	TRUE	1.5287616048836568	FALSE
RVBD0035:fadD34	RVBD0035	fadD34	NonEssential	-1.237	-1.2864	TRUE	FALSE	0.0637963	FALSE
RVBD2404c:lepA	RVBD2404c	lepA	NonEssential	-0.75212	-1.7876	FALSE	FALSE	-1.2552	FALSE
RVBD2475c:RVBD2475c	RVBD2475c	RVBD2475c	NonEssential	-0.662795	-0.7035	FALSE	FALSE	0.3797251517524394	FALSE
RVBD3340:metC	RVBD3340	metC	Essential	-2.64955	-2.3699	TRUE	TRUE	-0.153992	FALSE
RVBD3294c:RVBD3294c	RVBD3294c	RVBD3294c	NonEssential	-1.04379	-0.85335	FALSE	FALSE	0.5482822724804137	FALSE
RVBD2926c:RVBD2926c	RVBD2926c	RVBD2926c	Essential	-3.8219	-2.3065	TRUE	TRUE	1.2019187906889282	FALSE
RVBD0963c:RVBD0963c	RVBD0963c	RVBD0963c	NonEssential	-1.7041	-3.0121	TRUE	FALSE	-2.19099	TRUE
RVBD2781c:RVBD2781c	RVBD2781c	RVBD2781c	NonEssential	-1.00371	-1.7261	FALSE	FALSE	-0.887761	FALSE
RVBD3816c:RVBD3816c	RVBD3816c	RVBD3816c	NonEssential	-1.2344	-1.5946	TRUE	FALSE	-0.43096	FALSE
RVBD0414c:thiE	RVBD0414c	thiE	NonEssential	-3.9286	-2.3077	TRUE	TRUE	1.314198848048449	FALSE
RVBD2535c:pepQ	RVBD2535c	pepQ	NonEssential	-1.21335	-1.62	TRUE	TRUE	-0.494034	FALSE
RVBD1379:pyrR	RVBD1379	pyrR	Essential	-3.3564	-3.1359	TRUE	TRUE	-0.620236	FALSE
RVBD1656:argF	RVBD1656	argF	Essential	-2.0442	-1.5025	TRUE	TRUE	0.5827454608229748	FALSE
RVBD3719:RVBD3719	RVBD3719	RVBD3719	NonEssential	-1.02856	-2.1176	TRUE	FALSE	-1.48611	FALSE
RVBD1385:pyrF	RVBD1385	pyrF	Essential	-1.9457	-2.5244	TRUE	TRUE	-1.15391	FALSE
RVBD1459c:RVBD1459c	RVBD1459c	RVBD1459c	Essential	-2.32675	-1.3476	TRUE	TRUE	1.1324080764945346	FALSE
RVBD3560c:fadE30	RVBD3560c	fadE30	NonEssential	-1.46172	-2.19	TRUE	FALSE	-1.1381	FALSE
RVBD3215:entC	RVBD3215	entC	Essential	-0.880305	-3.7687	FALSE	FALSE	-4.2804	TRUE
RVBD3017c:esxQ	RVBD3017c	esxQ	NonEssential	-0.765576	-0.61257	FALSE	FALSE	0.6348761335336125	FALSE
RVBD3753c:RVBD3753c	RVBD3753c	RVBD3753c	Essential	-4.24245	-2.2149	TRUE	TRUE	1.7982313070979223	FALSE
RVBD2162c:PE-PGRS38	RVBD2162c	PE-PGRS38	NonEssential	-1.1617	-2.6035	FALSE	TRUE	-2.11925	TRUE
RVBD3916c:RVBD3916c	RVBD3916c	RVBD3916c	Essential	-2.0313	-2.8281	TRUE	TRUE	-1.54709	FALSE
RVBD3835:RVBD3835	RVBD3835	RVBD3835	NonEssential	-2.165	-2.1256	TRUE	TRUE	-0.28261	FALSE
RVBD1054:RVBD1054	RVBD1054	RVBD1054	NonEssential	-0.86304	-1.5311	FALSE	FALSE	-0.727044	FALSE
RVBD2701c:suhB	RVBD2701c	suhB	NonEssential	-1.49585	-0.85048	FALSE	FALSE	1.0366804612844966	FALSE
RVBD3843c:RVBD3843c	RVBD3843c	RVBD3843c	NonEssential	-0.27747	-2.241	FALSE	FALSE	-2.48695	TRUE
RVBD0949:uvrD1	RVBD0949	uvrD1	Essential	-2.9701	-1.7996	TRUE	TRUE	1.099434580182434	FALSE
RVBD3733c:RVBD3733c	RVBD3733c	RVBD3733c	NonEssential	-0.828765	-1.4504	FALSE	FALSE	-0.634907	FALSE
RVBD3313c:add	RVBD3313c	add	NonEssential	-2.02832	-1.6937	TRUE	FALSE	0.2605412609667805	FALSE
RVBD3898c:RVBD3898c	RVBD3898c	RVBD3898c	NonEssential	-2.58695	-1.6683	TRUE	FALSE	0.8989600874758572	FALSE
RVBD1458c:RVBD1458c	RVBD1458c	RVBD1458c	NonEssential	-1.17265	-1.2931	TRUE	TRUE	-0.0157693	FALSE
RVBD3210c:RVBD3210c	RVBD3210c	RVBD3210c	NonEssential	-2.86685	-1.9833	TRUE	TRUE	0.6956948014756115	FALSE
RVBD3062:ligB	RVBD3062	ligB	NonEssential	-0.62527	-0.77951	FALSE	FALSE	0.2182308439530343	FALSE
RVBD0507:mmpL2	RVBD0507	mmpL2	NonEssential	-1.5988	-1.2838	TRUE	FALSE	0.4551627826647339	FALSE
RVBD3036c:TB22.2	RVBD3036c	TB22.2	NonEssential	-1.17466	-1.4913	TRUE	TRUE	-0.330001	FALSE
RVBD0195:RVBD0195	RVBD0195	RVBD0195	NonEssential	-1.40213	-2.2176	TRUE	FALSE	-1.24593	FALSE
RVBD1469:ctpD	RVBD1469	ctpD	NonEssential	-0.456825	-1.2199	FALSE	FALSE	-0.665033	FALSE
RVBD0776c:RVBD0776c	RVBD0776c	RVBD0776c	NonEssential	-0.774105	-2.0057	FALSE	FALSE	-1.57982	FALSE
RVBD1657:argR	RVBD1657	argR	Essential	-1.14494	-1.0861	TRUE	TRUE	0.2849985750940703	FALSE
RVBD1500:RVBD1500	RVBD1500	RVBD1500	NonEssential	-3.12355	-2.0025	TRUE	FALSE	0.9397792120760305	FALSE
RVBD3737:RVBD3737	RVBD3737	RVBD3737	NonEssential	-0.87063	-0.86921	TRUE	FALSE	0.3376409229180399	FALSE
RVBD0842:RVBD0842	RVBD0842	RVBD0842	NonEssential	-2.1989	-1.3297	TRUE	FALSE	1.0241501157325443	FALSE
RVBD3792:RVBD3792	RVBD3792	RVBD3792	Essential	-3.8362	-2.2591	TRUE	TRUE	1.2928870033884725	FALSE
RVBD0231:fadE4	RVBD0231	fadE4	NonEssential	-2.0774	-1.6337	TRUE	TRUE	0.40884586367428916	FALSE
RVBD1890c:RVBD1890c	RVBD1890c	RVBD1890c	NonEssential	-1.2786	-0.93052	TRUE	FALSE	0.6764026043219595	FALSE
RVBD0642c:mmaA4	RVBD0642c	mmaA4	NonEssential	-2.19935	-2.0374	TRUE	TRUE	-0.105055	FALSE
RVBD3555c:RVBD3555c	RVBD3555c	RVBD3555c	NonEssential	-0.638065	-1.3929	FALSE	FALSE	-0.747217	FALSE
RVBD3660c:RVBD3660c	RVBD3660c	RVBD3660c	NonEssential	-0.79138	-1.2	FALSE	FALSE	-0.27521	FALSE
RVBD0442c:PPE10	RVBD0442c	PPE10	NonEssential	-2.01353	-2.2029	TRUE	FALSE	-0.568113	FALSE
RVBD2842c:RVBD2842c	RVBD2842c	RVBD2842c	Essential	-2.4726	-2.6401	TRUE	TRUE	-0.774687	FALSE
RVBD1708:RVBD1708	RVBD1708	RVBD1708	Essential	-3.28695	-2.3347	TRUE	TRUE	0.5843738833057156	FALSE
RVBD2606c:RVBD2606c	RVBD2606c	RVBD2606c	NonEssential	-1.39265	0	FALSE	FALSE	2.283839888759777	TRUE
RVBD2915c:RVBD2915c	RVBD2915c	RVBD2915c	NonEssential	-1.42742	-0.90585	FALSE	FALSE	0.8750626613615115	FALSE
RVBD1659:argH	RVBD1659	argH	Essential	-2.72055	-3.5884	TRUE	TRUE	-2.02307	TRUE
RVBD0433:RVBD0433	RVBD0433	RVBD0433	NonEssential	-1.40949	-2.0992	FALSE	FALSE	-1.04906	FALSE
RVBD2925c:rnc	RVBD2925c	rnc	Essential	-4.0803	-1.8095	TRUE	TRUE	2.2718221074535747	TRUE
RVBD1375:RVBD1375	RVBD1375	RVBD1375	NonEssential	-1.42603	-1.4613	TRUE	FALSE	-0.0130838	FALSE
RVBD1662:pks8	RVBD1662	pks8	NonEssential	-1.7751	-1.3714	TRUE	TRUE	0.5040136368204021	FALSE
RVBD3573c:fadE34	RVBD3573c	fadE34	NonEssential	-1.8818	-1.8363	TRUE	TRUE	-0.123901	FALSE
RVBD2979c:RVBD2979c	RVBD2979c	RVBD2979c	Essential	-2.6295	-1.7451	TRUE	TRUE	0.8219049259035355	FALSE
RVBD1100:RVBD1100	RVBD1100	RVBD1100	NonEssential	-1.8638	-1.4857	TRUE	TRUE	0.41648999559962746	FALSE
RVBD2169c:RVBD2169c	RVBD2169c	RVBD2169c	NonEssential	-3.0497	-2.376	TRUE	TRUE	0.2645309099297561	FALSE
RVBD2308:RVBD2308	RVBD2308	RVBD2308	NonEssential	-2.39465	-2.5359	TRUE	FALSE	-0.691781	FALSE
RVBD0548c:menB	RVBD0548c	menB	Essential	-3.57015	-1.9676	TRUE	TRUE	1.4734626727567754	FALSE
RVBD1400c:lipI	RVBD1400c	lipI	NonEssential	-1.10089	-2.4974	TRUE	TRUE	-2.01497	TRUE
RVBD0757:phoP	RVBD0757	phoP	Essential	-2.0265	-1.0442	TRUE	FALSE	1.2953769483749973	FALSE
RVBD1125:RVBD1125	RVBD1125	RVBD1125	NonEssential	-1.19433	-0.93497	FALSE	FALSE	0.5791146091975242	FALSE
RVBD2668:RVBD2668	RVBD2668	RVBD2668	NonEssential	-2.13845	-1.808	TRUE	FALSE	0.19595306073067736	FALSE
RVBD2340c:PE-PGRS39	RVBD2340c	PE-PGRS39	NonEssential	-0.873015	-1.1149	TRUE	FALSE	-0.0519964	FALSE
RVBD3505:fadE27	RVBD3505	fadE27	NonEssential	-0.60824	-1.0196	FALSE	FALSE	-0.183246	FALSE
RVBD2721c:RVBD2721c	RVBD2721c	RVBD2721c	NonEssential	-2.64785	-2.3956	TRUE	TRUE	-0.196836	FALSE
RVBD2530A:RVBD2530A	RVBD2530A	RVBD2530A	NonEssential	-0.99341	-0.7418	FALSE	FALSE	0.6724280955199751	FALSE
RVBD1206:fadD6	RVBD1206	fadD6	NonEssential	-1.15911	-1.4801	FALSE	TRUE	-0.328759	FALSE
RVBD0426c:RVBD0426c	RVBD0426c	RVBD0426c	NonEssential	-1.3676	-1.1395	TRUE	FALSE	0.43806429397097024	FALSE
RVBD1328:glgP	RVBD1328	glgP	NonEssential	-1.90875	-1.4303	TRUE	FALSE	0.5530315832492154	FALSE
RVBD0473:RVBD0473	RVBD0473	RVBD0473	NonEssential	-1.9013	-1.6194	FALSE	FALSE	0.24320177136493376	FALSE
RVBD3311:RVBD3311	RVBD3311	RVBD3311	NonEssential	-0.4306	-1.3341	FALSE	TRUE	-0.875395	FALSE
RVBD1248c:kgd	RVBD1248c	kgd	NonEssential	-1.9695	-1.5863	TRUE	TRUE	0.3690296205489702	FALSE
RVBD3908:RVBD3908	RVBD3908	RVBD3908	Essential	-2.92715	-2.8383	TRUE	TRUE	-0.604588	FALSE
RVBD0220:lipC	RVBD0220	lipC	NonEssential	-1.2866	-1.637	TRUE	TRUE	-0.442775	FALSE
RVBD1060:RVBD1060	RVBD1060	RVBD1060	NonEssential	-1.24839	-1.0106	FALSE	FALSE	0.5162456632802279	FALSE
RVBD0200:RVBD0200	RVBD0200	RVBD0200	NonEssential	-1.4585	-1.7225	TRUE	TRUE	-0.395281	FALSE
RVBD3648c:cspA	RVBD3648c	cspA	NonEssential	-1.7292	-1.5128	TRUE	FALSE	0.22917527464084772	FALSE
RVBD2486:echA14	RVBD2486	echA14	NonEssential	-0.468845	-0.81044	FALSE	FALSE	0.00144418	FALSE
RVBD2253:RVBD2253	RVBD2253	RVBD2253	NonEssential	-0.45878	-2.1523	FALSE	FALSE	-2.15131	TRUE
RVBD1492:mutA	RVBD1492	mutA	NonEssential	-0.48339	-1.306	FALSE	FALSE	-0.774041	FALSE
RVBD1048c:RVBD1048c	RVBD1048c	RVBD1048c	NonEssential	-1.2794	-2.6753	FALSE	FALSE	-2.1079	TRUE
RVBD2852c:mqo	RVBD2852c	mqo	NonEssential	-1.11646	-1.436	TRUE	FALSE	-0.30401	FALSE
RVBD0358:RVBD0358	RVBD0358	RVBD0358	NonEssential	-3.17685	-2.9021	TRUE	TRUE	-0.43919	FALSE
RVBD1129c:RVBD1129c	RVBD1129c	RVBD1129c	NonEssential	-2.7643	-1.8386	TRUE	TRUE	0.8169223879394746	FALSE
RVBD1098c:fumC	RVBD1098c	fumC	Essential	-2.5994	-3.1154	TRUE	TRUE	-1.39769	FALSE
RVBD1854c:ndh	RVBD1854c	ndh	Essential	-1.97085	-2.684	TRUE	FALSE	-1.38176	FALSE
RVBD1716:RVBD1716	RVBD1716	RVBD1716	NonEssential	-0.876135	-0.79634	FALSE	FALSE	0.45985353273627916	FALSE
RVBD1813c:RVBD1813c	RVBD1813c	RVBD1813c	NonEssential	-0.6416	-1.171	FALSE	FALSE	-0.389219	FALSE
RVBD0997:RVBD0997	RVBD0997	RVBD0997	NonEssential	-1.56608	-1.189	TRUE	FALSE	0.5714715253209383	FALSE
RVBD2677c:hemY	RVBD2677c	hemY	Essential	-2.23465	-1.3166	TRUE	FALSE	1.083322787247395	FALSE
RVBD3008:RVBD3008	RVBD3008	RVBD3008	NonEssential	-0.018512	-0.57119	FALSE	FALSE	-0.0986145	FALSE
RVBD3468c:RVBD3468c	RVBD3468c	RVBD3468c	NonEssential	-0.98573	-1.3114	TRUE	FALSE	-0.245032	FALSE
RVBD3914:trxC	RVBD3914	trxC	Essential	-1.96975	-2.2848	TRUE	TRUE	-0.745704	FALSE
RVBD0429c:def	RVBD0429c	def	Essential	-1.741	-0.94052	TRUE	FALSE	1.1553230528783287	FALSE
RVBD2504c:scoA	RVBD2504c	scoA	NonEssential	-1.61621	-0.9505	FALSE	FALSE	1.005841133297192	FALSE
RVBD3432c:gadB	RVBD3432c	gadB	NonEssential	-0.2747	-2.1068	FALSE	FALSE	-2.27569	TRUE
RVBD0472c:RVBD0472c	RVBD0472c	RVBD0472c	NonEssential	-2.0914	-1.6273	TRUE	TRUE	0.4340455417417082	FALSE
RVBD0902c:prrB	RVBD0902c	prrB	Essential	-3.50035	-1.6217	TRUE	TRUE	1.9509123586643475	FALSE
RVBD2850c:RVBD2850c	RVBD2850c	RVBD2850c	NonEssential	-0.813435	-1.7318	FALSE	FALSE	-1.10051	FALSE
RVBD3207c:RVBD3207c	RVBD3207c	RVBD3207c	NonEssential	-2.0331	-1.9459	TRUE	TRUE	-0.136925	FALSE
RVBD3321c:RVBD3321c	RVBD3321c	RVBD3321c	NonEssential	-0.50107	0	FALSE	FALSE	1.3296217296222033	FALSE
RVBD0532:PE-PGRS6	RVBD0532	PE-PGRS6	NonEssential	-1.2165	-1.5523	TRUE	FALSE	-0.382595	FALSE
RVBD3641c:fic	RVBD3641c	fic	NonEssential	-1.10137	-1.6152	FALSE	FALSE	-0.606213	FALSE
RVBD3494c:mce4F	RVBD3494c	mce4F	NonEssential	-0.60061	-0.91797	FALSE	FALSE	-0.0291824	FALSE
RVBD1403c:RVBD1403c	RVBD1403c	RVBD1403c	NonEssential	-1.09369	-3.1147	TRUE	FALSE	-3.00806	TRUE
RVBD3827c:RVBD3827c	RVBD3827c	RVBD3827c	NonEssential	-0.58752	-1.6304	FALSE	FALSE	-1.18043	FALSE
RVBD2946c:pks1	RVBD2946c	pks1	NonEssential	-0.804635	-2.0371	FALSE	FALSE	-1.59727	FALSE
RVBD3278c:RVBD3278c	RVBD3278c	RVBD3278c	NonEssential	-0.852065	-0.8802	FALSE	FALSE	0.30022863417302736	FALSE
RVBD1025:RVBD1025	RVBD1025	RVBD1025	Essential	-3.04315	-1.7116	TRUE	TRUE	1.3180888831652515	FALSE
RVBD0858c:RVBD0858c	RVBD0858c	RVBD0858c	NonEssential	-1.04821	-1.0968	FALSE	FALSE	0.16439317639557594	FALSE
RVBD3561:fadD3	RVBD3561	fadD3	NonEssential	-0.694255	-1.4584	FALSE	FALSE	-0.791636	FALSE
RVBD1262c:RVBD1262c	RVBD1262c	RVBD1262c	NonEssential	-0.940805	-0.67874	FALSE	FALSE	0.7167890206395652	FALSE
RVBD0654:RVBD0654	RVBD0654	RVBD0654	NonEssential	-0.472695	-1.3879	FALSE	FALSE	-0.916223	FALSE
RVBD0253:nirD	RVBD0253	nirD	NonEssential	-1.3562	-0.78935	FALSE	FALSE	0.9848007227844279	FALSE
RVBD1968:mce3C	RVBD1968	mce3C	NonEssential	-0.48396	-1.1405	FALSE	FALSE	-0.509247	FALSE
RVBD2138:lppL	RVBD2138	lppL	Essential	-2.0033	-1.7417	TRUE	TRUE	0.1571422088234359	FALSE
RVBD3588c:RVBD3588c	RVBD3588c	RVBD3588c	NonEssential	-0.384256	-1.5735	FALSE	FALSE	-1.30714	FALSE
RVBD3883c:mycP1	RVBD3883c	mycP1	NonEssential	-1.93715	-1.1777	TRUE	FALSE	0.9866468653007988	FALSE
RVBD1208:RVBD1208	RVBD1208	RVBD1208	Essential	-1.85165	-1.1094	TRUE	TRUE	1.0041664466478144	FALSE
RVBD1533:RVBD1533	RVBD1533	RVBD1533	NonEssential	-0.468895	-1.1243	FALSE	FALSE	-0.499511	FALSE
RVBD2300c:RVBD2300c	RVBD2300c	RVBD2300c	NonEssential	-1.60343	-1.608	TRUE	FALSE	-0.0573904	FALSE
RVBD0483:lprQ	RVBD0483	lprQ	NonEssential	-0.792005	-1.5422	FALSE	FALSE	-0.820788	FALSE
RVBD1436:gap	RVBD1436	gap	Essential	-1.2025	-1.4746	TRUE	FALSE	-0.273547	FALSE
RVBD1222:RVBD1222	RVBD1222	RVBD1222	Essential	-3.17415	-1.9067	TRUE	TRUE	1.1468574000293752	FALSE
RVBD1720c:RVBD1720c	RVBD1720c	RVBD1720c	NonEssential	-0.694295	-0.7575	FALSE	FALSE	0.32723890899799846	FALSE
RVBD2210c:ilvE	RVBD2210c	ilvE	Essential	-2.5387	-1.718	TRUE	TRUE	0.7679854705699719	FALSE
RVBD0246:RVBD0246	RVBD0246	RVBD0246	NonEssential	-1.87815	-1.6073	TRUE	FALSE	0.23774048376302945	FALSE
RVBD3220c:RVBD3220c	RVBD3220c	RVBD3220c	NonEssential	-1.8049	-1.5561	TRUE	TRUE	0.24107423856787835	FALSE
RVBD1046c:RVBD1046c	RVBD1046c	RVBD1046c	NonEssential	-0.847565	-0.7932	FALSE	FALSE	0.4342888299119742	FALSE
RVBD2222c:glnA2	RVBD2222c	glnA2	NonEssential	-1.84595	-1.209	TRUE	TRUE	0.8390765869579839	FALSE
RVBD2655c:RVBD2655c	RVBD2655c	RVBD2655c	NonEssential	-1.00212	-2.0726	TRUE	FALSE	-1.44258	FALSE
RVBD3612c:RVBD3612c	RVBD3612c	RVBD3612c	NonEssential	-1.7871	-1.0222	TRUE	FALSE	1.0742774320669046	FALSE
RVBD2483c:plsC	RVBD2483c	plsC	NonEssential	-3.0054	-1.61	TRUE	TRUE	1.4398689728581546	FALSE
RVBD3106:fprA	RVBD3106	fprA	NonEssential	-1.2074	-2.6187	TRUE	FALSE	-2.09461	TRUE
RVBD2881c:cdsA	RVBD2881c	cdsA	Essential	-2.32005	-1.4364	TRUE	TRUE	0.9834877862710734	FALSE
RVBD0543c:RVBD0543c	RVBD0543c	RVBD0543c	Essential	-2.0272	-1.7744	TRUE	TRUE	0.13052282546479338	FALSE
RVBD1880c:cyp140	RVBD1880c	cyp140	NonEssential	-0.760805	-1.0122	FALSE	FALSE	-0.00815121	FALSE
RVBD0134:ephF	RVBD0134	ephF	NonEssential	-0.24941	-1.2344	FALSE	FALSE	-0.910165	FALSE
RVBD2978c:RVBD2978c	RVBD2978c	RVBD2978c	Essential	-2.2438	-1.2569	TRUE	TRUE	1.188413454374857	FALSE
RVBD0368c:RVBD0368c	RVBD0368c	RVBD0368c	NonEssential	-0.77355	-1.1835	FALSE	FALSE	-0.267954	FALSE
RVBD0259c:RVBD0259c	RVBD0259c	RVBD0259c	NonEssential	-0.79735	-0.7133	FALSE	FALSE	0.5080889976189067	FALSE
RVBD0242c:fabG	RVBD0242c	fabG	NonEssential	-1.56125	-1.2042	TRUE	TRUE	0.542039	FALSE
RVBD0687:fabG	RVBD0687	fabG	NonEssential	-1.15542	-1.2042	TRUE	TRUE	0.10769952826710372	FALSE
RVBD1350:fabG	RVBD1350	fabG	NonEssential	-0.956705	-1.2042	TRUE	TRUE	-0.104975	FALSE
RVBD2766c:fabG	RVBD2766c	fabG	NonEssential	-0.591915	-1.2042	TRUE	TRUE	-0.495391	FALSE
RVBD3502c:fabG	RVBD3502c	fabG	NonEssential	-2.30735	-1.2042	TRUE	TRUE	1.340551723016169	FALSE
RVBD3469c:mhpE	RVBD3469c	mhpE	NonEssential	-1.5921	-1.5118	TRUE	FALSE	0.0840404	FALSE
RVBD2772c:RVBD2772c	RVBD2772c	RVBD2772c	NonEssential	-0.650345	-0.92716	FALSE	FALSE	0.00937667	FALSE
RVBD1631:coaE	RVBD1631	coaE	Essential	-2.8816	-1.9701	TRUE	TRUE	0.732552	FALSE
RVBD1210:tagA	RVBD1210	tagA	NonEssential	-0.87968	-0.95121	FALSE	FALSE	0.2164317587168797	FALSE
RVBD3664c:dppC	RVBD3664c	dppC	NonEssential	-1.3371	-2.5267	TRUE	FALSE	-1.80894	FALSE
RVBD0567:RVBD0567	RVBD0567	RVBD0567	NonEssential	-0.917045	-1.3179	FALSE	FALSE	-0.328918	FALSE
RVBD3791:RVBD3791	RVBD3791	RVBD3791	Essential	-3.3699	-1.9939	TRUE	TRUE	1.2171631134991734	FALSE
RVBD1147:RVBD1147	RVBD1147	RVBD1147	NonEssential	-1.03672	-0.88211	FALSE	FALSE	0.4948066117541483	FALSE
RVBD1629:polA	RVBD1629	polA	Essential	-2.5436	-1.1458	TRUE	TRUE	1.6866208267643263	FALSE
RVBD2173:idsA2	RVBD2173	idsA2	NonEssential	-1.81755	-1.5313	TRUE	TRUE	0.294201	FALSE
RVBD3658c:RVBD3658c	RVBD3658c	RVBD3658c	NonEssential	-1.07402	-1.7075	FALSE	FALSE	-0.782826	FALSE
RVBD3673c:RVBD3673c	RVBD3673c	RVBD3673c	Essential	-3.0539	-1.3747	TRUE	TRUE	1.8673806289160868	FALSE
RVBD2361c:RVBD2361c	RVBD2361c	RVBD2361c	Essential	-3.7463	-2.248	TRUE	TRUE	1.2143903002195264	FALSE
RVBD0208c:trmB	RVBD0208c	trmB	NonEssential	-0.748165	-1.1048	FALSE	FALSE	-0.169495	FALSE
RVBD2272:RVBD2272	RVBD2272	RVBD2272	NonEssential	-0.97235	-0.81433	FALSE	FALSE	0.5341104939724266	FALSE
RVBD1259:RVBD1259	RVBD1259	RVBD1259	NonEssential	-0.764585	-0.75427	FALSE	FALSE	0.4076227101416515	FALSE
RVBD3812:PE-PGRS62	RVBD3812	PE-PGRS62	NonEssential	-1.0572	-4.5318	FALSE	FALSE	-5.3092	TRUE
RVBD3581c:ispF	RVBD3581c	ispF	Essential	-2.8771	-2.0104	TRUE	TRUE	0.6634056813861559	FALSE
RVBD3069:ccrB	RVBD3069	ccrB	NonEssential	-0.510395	-1.3147	TRUE	FALSE	-0.759027	FALSE
RVBD3070:ccrB	RVBD3070	ccrB	NonEssential	-0.77406	-1.3147	TRUE	FALSE	-0.47684	FALSE
RVBD3761c:fadE36	RVBD3761c	fadE36	NonEssential	-0.262285	-0.99032	FALSE	FALSE	-0.506765	FALSE
RVBD1313c:RVBD1313c	RVBD1313c	RVBD1313c	NonEssential	-0.75928	0	FALSE	FALSE	1.6059707831290626	FALSE
RVBD0093c:RVBD0093c	RVBD0093c	RVBD0093c	NonEssential	-0.768585	-1.005	FALSE	FALSE	0.011668545802127391	FALSE
RVBD0504c:RVBD0504c	RVBD0504c	RVBD0504c	NonEssential	-2.00615	-1.02	TRUE	FALSE	1.3122273406724598	FALSE
RVBD1253:deaD	RVBD1253	deaD	NonEssential	-0.9775	-1.5713	FALSE	FALSE	-0.668713	FALSE
RVBD0793:RVBD0793	RVBD0793	RVBD0793	NonEssential	-0.984	-1.4356	TRUE	TRUE	-0.445142	FALSE
RVBD1178:RVBD1178	RVBD1178	RVBD1178	NonEssential	-1.6417	-1.3063	TRUE	FALSE	0.4651601856538642	FALSE
RVBD0818:RVBD0818	RVBD0818	RVBD0818	NonEssential	-1.2009	-1.4333	TRUE	FALSE	-0.209339	FALSE
RVBD1853:ureD	RVBD1853	ureD	NonEssential	-0.649425	-1.0725	FALSE	FALSE	-0.223611	FALSE
RVBD1065:RVBD1065	RVBD1065	RVBD1065	NonEssential	-0.613635	0	FALSE	FALSE	1.4500943341224148	FALSE
RVBD2857c:RVBD2857c	RVBD2857c	RVBD2857c	NonEssential	-1.13974	-2.8045	FALSE	FALSE	-2.46361	TRUE
RVBD0681:RVBD0681	RVBD0681	RVBD0681	NonEssential	-1.04268	-2.0481	FALSE	FALSE	-1.36006	FALSE
RVBD3485c:RVBD3485c	RVBD3485c	RVBD3485c	NonEssential	-1.5042	-1.5597	TRUE	TRUE	-0.0864963	FALSE
RVBD3359:RVBD3359	RVBD3359	RVBD3359	NonEssential	-0.762155	-0.63054	FALSE	FALSE	0.6025296681458109	FALSE
RVBD0083:RVBD0083	RVBD0083	RVBD0083	NonEssential	-2.338	-2.1658	TRUE	TRUE	-0.161628	FALSE
RVBD3125c:PPE49	RVBD3125c	PPE49	NonEssential	-2.3936	-1.4227	TRUE	TRUE	1.0840736463601428	FALSE
RVBD2669:RVBD2669	RVBD2669	RVBD2669	NonEssential	-1.76855	-2.1977	FALSE	FALSE	-0.822008	FALSE
RVBD3040c:RVBD3040c	RVBD3040c	RVBD3040c	Essential	-2.5347	-1.4571	TRUE	TRUE	1.1801737975146194	FALSE
RVBD3353c:RVBD3353c	RVBD3353c	RVBD3353c	NonEssential	-0.53684	-0.7434	FALSE	FALSE	0.1812303576678408	FALSE
RVBD0691c:RVBD0691c	RVBD0691c	RVBD0691c	NonEssential	-0.46595	-0.76817	FALSE	FALSE	0.0658205	FALSE
RVBD1399c:lipH	RVBD1399c	lipH	NonEssential	-0.774825	-0.71277	FALSE	FALSE	0.48482766186780885	FALSE
RVBD0056:rplI	RVBD0056	rplI	NonEssential	-2.04655	-1.8771	TRUE	FALSE	-0.0127058	FALSE
RVBD0184:RVBD0184	RVBD0184	RVBD0184	NonEssential	-0.537322	-0.85944	FALSE	FALSE	-0.00348606	FALSE
RVBD3823c:mmpL8	RVBD3823c	mmpL8	NonEssential	-1.56414	-1.6895	TRUE	TRUE	-0.229537	FALSE
RVBD0064:RVBD0064	RVBD0064	RVBD0064	NonEssential	-1.09235	-1.6496	FALSE	FALSE	-0.670779	FALSE
RVBD0553:menC	RVBD0553	menC	Essential	-3.5215	-1.9986	TRUE	TRUE	1.3719103829748673	FALSE
RVBD2811:RVBD2811	RVBD2811	RVBD2811	NonEssential	-0.26396	0	FALSE	FALSE	1.075854934854335	FALSE
RVBD1792:RVBD1792	RVBD1792	RVBD1792	Uncertain	-0.80965	-1.4637	FALSE	FALSE	-0.676595	FALSE
RVBD0051:RVBD0051	RVBD0051	RVBD0051	NonEssential	-2.06985	-2.0732	TRUE	TRUE	-0.300799	FALSE
RVBD1778c:RVBD1778c	RVBD1778c	RVBD1778c	NonEssential	-0.2443	-1.1621	FALSE	FALSE	-0.800223	FALSE
RVBD2522c:RVBD2522c	RVBD2522c	RVBD2522c	NonEssential	-0.95786	-0.93936	FALSE	FALSE	0.3190197556463816	FALSE
RVBD1069c:RVBD1069c	RVBD1069c	RVBD1069c	NonEssential	-1.01185	0	TRUE	FALSE	1.8762889822286126	FALSE
RVBD3814c:RVBD3814c	RVBD3814c	RVBD3814c	NonEssential	-2.0431	-1.0136	TRUE	FALSE	1.3619892385531407	FALSE
RVBD1011:ispE	RVBD1011	ispE	Essential	-3.1992	-1.7305	TRUE	TRUE	1.4549315926856567	FALSE
RVBD0822c:RVBD0822c	RVBD0822c	RVBD0822c	NonEssential	-0.91471	-0.7972	FALSE	FALSE	0.4997655963802963	FALSE
RVBD2950c:fadD29	RVBD2950c	fadD29	NonEssential	-0.75618	-1.7091	FALSE	TRUE	-1.12555	FALSE
RVBD3635:RVBD3635	RVBD3635	RVBD3635	Essential	-2.29275	-1.945	TRUE	FALSE	0.14240222410318973	FALSE
RVBD1029:kdpA	RVBD1029	kdpA	NonEssential	-1.59665	-1.5078	TRUE	TRUE	0.0952951	FALSE
RVBD3617:ephA	RVBD3617	ephA	NonEssential	-1.16349	-1.1277	FALSE	FALSE	0.2384571732219044	FALSE
RVBD2594c:ruvC	RVBD2594c	ruvC	Essential	-2.64025	-1.4676	TRUE	TRUE	1.276377668827991	FALSE
RVBD0655:mkl	RVBD0655	mkl	NonEssential	-1.4004	-1.7397	TRUE	TRUE	-0.484918	FALSE
RVBD3189:RVBD3189	RVBD3189	RVBD3189	NonEssential	-1.24337	-0.78228	FALSE	FALSE	0.8753301983660942	FALSE
RVBD3094c:RVBD3094c	RVBD3094c	RVBD3094c	NonEssential	-0.67675	-1.0493	FALSE	FALSE	-0.157333	FALSE
RVBD3685c:cyp137	RVBD3685c	cyp137	NonEssential	-1.52673	-1.1034	FALSE	FALSE	0.6660040953512647	FALSE
RVBD1761c:RVBD1761c	RVBD1761c	RVBD1761c	NonEssential	-0.78322	-1.126	FALSE	FALSE	-0.165818	FALSE
RVBD1099c:glpX	RVBD1099c	glpX	Essential	-2.64195	-2.3466	TRUE	TRUE	-0.124933	FALSE
RVBD0899:ompA	RVBD0899	ompA	NonEssential	-1.5132	-2.3467	TRUE	FALSE	-1.33314	FALSE
RVBD2830c:RVBD2830c	RVBD2830c	RVBD2830c	NonEssential	-1.5725	-1.2248	FALSE	FALSE	0.5211957189560303	FALSE
RVBD0906:RVBD0906	RVBD0906	RVBD0906	NonEssential	-0.880065	-1.5332	FALSE	FALSE	-0.712175	FALSE
RVBD2401A:RVBD2401A	RVBD2401A	RVBD2401A	Essential	-2.50305	-1.4842	TRUE	TRUE	1.1030412347159841	FALSE
RVBD3752c:RVBD3752c	RVBD3752c	RVBD3752c	Essential	-3.55325	-2.767	TRUE	TRUE	0.17930962139703488	FALSE
RVBD3198c:uvrD2	RVBD3198c	uvrD2	Essential	-2.8383	-1.5392	TRUE	TRUE	1.3740469158635045	FALSE
RVBD0959:RVBD0959	RVBD0959	RVBD0959	NonEssential	-0.860405	-1.1777	FALSE	FALSE	-0.165739	FALSE
RVBD3614c:RVBD3614c	RVBD3614c	RVBD3614c	NonEssential	-1.17363	-1.0774	FALSE	FALSE	0.3295970084569639	FALSE
RVBD1188:RVBD1188	RVBD1188	RVBD1188	NonEssential	-2.1875	-2.1268	TRUE	FALSE	-0.260445	FALSE
RVBD0739:RVBD0739	RVBD0739	RVBD0739	NonEssential	-1.10075	-0.71173	FALSE	FALSE	0.8353087726283742	FALSE
RVBD3622c:PE32	RVBD3622c	PE32	NonEssential	-0.74911	-0.8098	FALSE	FALSE	0.3024192021905918	FALSE
RVBD0534c:menA	RVBD0534c	menA	Essential	-2.38585	-1.7121	TRUE	TRUE	0.6138159249682412	FALSE
RVBD1373:RVBD1373	RVBD1373	RVBD1373	NonEssential	-1.05134	-0.93877	FALSE	FALSE	0.4200084585149428	FALSE
RVBD3224:RVBD3224	RVBD3224	RVBD3224	NonEssential	-0.69988	-0.88487	FALSE	FALSE	0.1298981299001384	FALSE
RVBD3657c:RVBD3657c	RVBD3657c	RVBD3657c	NonEssential	-0.79645	-1.3833	FALSE	FALSE	-0.562381	FALSE
RVBD0958:RVBD0958	RVBD0958	RVBD0958	NonEssential	-0.62055	-1.9541	FALSE	FALSE	-1.66179	FALSE
RVBD1302:rfe	RVBD1302	rfe	Essential	-3.6841	-1.7529	TRUE	TRUE	1.9381387829922028	FALSE
RVBD0891c:RVBD0891c	RVBD0891c	RVBD0891c	NonEssential	-0.75725	-1.176	FALSE	FALSE	-0.273427	FALSE
RVBD3394c:RVBD3394c	RVBD3394c	RVBD3394c	NonEssential	-1.82367	-1.2746	FALSE	FALSE	0.7105154983470562	FALSE
RVBD2399c:cysT	RVBD2399c	cysT	NonEssential	-2.1203	-2.344	TRUE	FALSE	-0.679078	FALSE
RVBD3410c:guaB3	RVBD3410c	guaB3	Essential	-1.8456	-1.7198	TRUE	TRUE	0.023322426601211487	FALSE
RVBD2042c:RVBD2042c	RVBD2042c	RVBD2042c	NonEssential	-0.628125	-1.3589	FALSE	FALSE	-0.703582	FALSE
RVBD0736:RVBD0736	RVBD0736	RVBD0736	NonEssential	-1.87545	-1.6288	TRUE	TRUE	0.20053080140329746	FALSE
RVBD0888:RVBD0888	RVBD0888	RVBD0888	NonEssential	-1.3969	-0.72909	TRUE	FALSE	1.124551669622405	FALSE
RVBD2941:fadD28	RVBD2941	fadD28	NonEssential	-1.6183	-0.88054	TRUE	FALSE	1.119748317380315	FALSE
RVBD0610c:RVBD0610c	RVBD0610c	RVBD0610c	NonEssential	-0.80115	-1.8471	FALSE	FALSE	-1.29771	FALSE
RVBD1497:lipL	RVBD1497	lipL	NonEssential	-1.974	-2.5201	TRUE	FALSE	-1.11676	FALSE
RVBD3055:RVBD3055	RVBD3055	RVBD3055	NonEssential	-0.0372545	-0.78265	FALSE	FALSE	-0.416105	FALSE
RVBD0413:mutT3	RVBD0413	mutT3	NonEssential	-1.77265	-1.6703	TRUE	TRUE	0.0242636	FALSE
RVBD2428:ahpC	RVBD2428	ahpC	NonEssential	-0.44078	-1.1705	FALSE	FALSE	-0.603349	FALSE
RVBD3720:RVBD3720	RVBD3720	RVBD3720	NonEssential	-1.4351	-1.5361	TRUE	TRUE	-0.122778	FALSE
RVBD3261:fbiA	RVBD3261	fbiA	NonEssential	-1.5399	-1.0536	TRUE	FALSE	0.7595886459967811	FALSE
RVBD3427c:RVBD3427c	RVBD3427c	RVBD3427c	NonEssential	0.14635	-0.74514	FALSE	FALSE	-0.552731	FALSE
RVBD2397c:cysA1	RVBD2397c	cysA1	NonEssential	-2.4119	-2.8176	TRUE	TRUE	-1.12299	FALSE
RVBD3702c:RVBD3702c	RVBD3702c	RVBD3702c	NonEssential	-1.88675	-1.4142	FALSE	TRUE	0.5551862002964946	FALSE
RVBD3822:RVBD3822	RVBD3822	RVBD3822	NonEssential	-0.9556	-1.2612	FALSE	FALSE	-0.197146	FALSE
RVBD3832c:RVBD3832c	RVBD3832c	RVBD3832c	NonEssential	-0.891015	-2.4599	FALSE	FALSE	-2.17973	TRUE
RVBD1086:RVBD1086	RVBD1086	RVBD1086	NonEssential	-1.13315	-0.85856	FALSE	FALSE	0.6356031273727132	FALSE
RVBD3820c:papA2	RVBD3820c	papA2	NonEssential	-1.0234	-0.94817	TRUE	FALSE	0.3750953164178481	FALSE
RVBD0934:pstS1	RVBD0934	pstS1	NonEssential	-2.6206	-1.7792	TRUE	TRUE	0.7579465765102644	FALSE
RVBD2270:lppN	RVBD2270	lppN	NonEssential	-1.554	-1.2042	TRUE	FALSE	0.5342794660958625	FALSE
RVBD0073:RVBD0073	RVBD0073	RVBD0073	NonEssential	-0.82551	-0.8981	FALSE	FALSE	0.24323476267938623	FALSE
RVBD2366c:RVBD2366c	RVBD2366c	RVBD2366c	NonEssential	-1.22317	-1.6688	FALSE	FALSE	-0.561423	FALSE
RVBD2350c:plcB	RVBD2350c	plcB	NonEssential	-1.5007	-3.0323	TRUE	FALSE	-2.44092	TRUE
RVBD0521:RVBD0521	RVBD0521	RVBD0521	NonEssential	-0.950455	-1.4977	TRUE	FALSE	-0.580172	FALSE
RVBD3795:embB	RVBD3795	embB	Essential	-2.9063	-1.5494	TRUE	TRUE	1.4305418124679656	FALSE
RVBD3804c:fbpA	RVBD3804c	fbpA	NonEssential	-2.27145	-1.2511	TRUE	TRUE	1.2272642667173954	FALSE
RVBD2462c:tig	RVBD2462c	tig	NonEssential	-2.0371	-1.1548	TRUE	TRUE	1.1301730765258662	FALSE
RVBD0992c:RVBD0992c	RVBD0992c	RVBD0992c	NonEssential	-0.811515	0	FALSE	FALSE	1.6618752516234305	FALSE
RVBD3625c:mesJ	RVBD3625c	mesJ	Essential	-2.15745	-1.0979	TRUE	TRUE	1.349805875330684	FALSE
RVBD1840c:PE-PGRS34	RVBD1840c	PE-PGRS34	NonEssential	-1.356	-1.0508	TRUE	FALSE	0.5672393953466961	FALSE
RVBD1429:RVBD1429	RVBD1429	RVBD1429	NonEssential	-1.97265	-1.3678	TRUE	FALSE	0.7211879783076383	FALSE
RVBD0228:RVBD0228	RVBD0228	RVBD0228	Essential	-1.98495	-1.3499	TRUE	TRUE	0.7629254470370939	FALSE
RVBD2554c:RVBD2554c	RVBD2554c	RVBD2554c	Essential	-2.362	-3.8505	TRUE	TRUE	-2.82519	TRUE
RVBD3217c:RVBD3217c	RVBD3217c	RVBD3217c	NonEssential	-0.690109	-1.102	FALSE	FALSE	-0.227159	FALSE
RVBD0209:RVBD0209	RVBD0209	RVBD0209	NonEssential	-1.18325	-1.7694	TRUE	TRUE	-0.764733	FALSE
RVBD1401:RVBD1401	RVBD1401	RVBD1401	Essential	-2.44675	-1.5613	TRUE	TRUE	0.9197130529711356	FALSE
RVBD3778c:RVBD3778c	RVBD3778c	RVBD3778c	Essential	-2.1401	-1.4936	TRUE	TRUE	0.6995892495451689	FALSE
RVBD3031:RVBD3031	RVBD3031	RVBD3031	Essential	-1.9851	-0.92325	TRUE	FALSE	1.444138636877296	FALSE
RVBD0474:RVBD0474	RVBD0474	RVBD0474	NonEssential	-0.850445	-1.117	FALSE	FALSE	-0.0795042	FALSE
RVBD0892:RVBD0892	RVBD0892	RVBD0892	NonEssential	-1.39055	-1.4357	TRUE	TRUE	-0.0101915	FALSE
RVBD3409c:choD	RVBD3409c	choD	NonEssential	-1.04473	-1.2615	FALSE	FALSE	-0.102228	FALSE
RVBD3205c:RVBD3205c	RVBD3205c	RVBD3205c	NonEssential	-0.999725	-1.2902	FALSE	FALSE	-0.196213	FALSE
RVBD0385:RVBD0385	RVBD0385	RVBD0385	NonEssential	-1.5055	-1.4127	TRUE	TRUE	0.14954810087542136	FALSE
RVBD0661c:RVBD0661c	RVBD0661c	RVBD0661c	NonEssential	-0.66171	-0.21105	FALSE	FALSE	1.1646517754775045	FALSE
RVBD0767c:RVBD0767c	RVBD0767c	RVBD0767c	NonEssential	-0.193465	-0.84219	FALSE	FALSE	-0.343963	FALSE
RVBD3679:RVBD3679	RVBD3679	RVBD3679	NonEssential	-1.2486	-1.1194	FALSE	TRUE	0.34278985380809995	FALSE
RVBD2953:RVBD2953	RVBD2953	RVBD2953	NonEssential	-1.18782	-1.2193	FALSE	FALSE	0.11827713395992785	FALSE
RVBD1722:RVBD1722	RVBD1722	RVBD1722	NonEssential	-0.5579	-0.65055	FALSE	FALSE	0.35198435883545726	FALSE
RVBD3341:metX	RVBD3341	metX	Essential	-1.8416	-2.0355	TRUE	FALSE	-0.484904	FALSE
RVBD3708c:asd	RVBD3708c	asd	Essential	-3.6608	-1.6302	TRUE	TRUE	2.109065471685991	TRUE
RVBD2037c:RVBD2037c	RVBD2037c	RVBD2037c	NonEssential	-0.688384	-0.96281	TRUE	FALSE	-0.00681895	FALSE
RVBD1512:epiA	RVBD1512	epiA	NonEssential	-1.985	-1.2236	TRUE	TRUE	0.9645890614677808	FALSE
RVBD1092c:coaA	RVBD1092c	coaA	Essential	-2.8896	-2.0264	TRUE	TRUE	0.6512433246110707	FALSE
RVBD1202:dapE	RVBD1202	dapE	Essential	-2.2906	-1.1608	TRUE	TRUE	1.3919035791093828	FALSE
RVBD0900:RVBD0900	RVBD0900	RVBD0900	NonEssential	-1.4199	-1.2197	FALSE	FALSE	0.36601671205454483	FALSE
RVBD2260:RVBD2260	RVBD2260	RVBD2260	NonEssential	-0.90906	-0.93933	FALSE	FALSE	0.26683948164004845	FALSE
RVBD0907:RVBD0907	RVBD0907	RVBD0907	NonEssential	-1.0293	-0.85632	FALSE	FALSE	0.5280334110060155	FALSE
RVBD3703c:RVBD3703c	RVBD3703c	RVBD3703c	NonEssential	-0.95225	-0.98249	TRUE	FALSE	0.24416812225260578	FALSE
RVBD3345c:PE-PGRS50	RVBD3345c	PE-PGRS50	NonEssential	-1.14455	-1.3216	TRUE	FALSE	-0.0913373	FALSE
RVBD1990c:RVBD1990c	RVBD1990c	RVBD1990c	NonEssential	-1.28095	-1.1881	TRUE	FALSE	0.26774801411832827	FALSE
RVBD2903c:lepB	RVBD2903c	lepB	Essential	-3.0837	-2.2941	TRUE	TRUE	0.43165467550294717	FALSE
RVBD0059:RVBD0059	RVBD0059	RVBD0059	NonEssential	-0.943345	-1.0485	TRUE	FALSE	0.12926714248541388	FALSE
RVBD1481:RVBD1481	RVBD1481	RVBD1481	Essential	-2.22065	-1.8369	TRUE	TRUE	0.23779506957600016	FALSE
RVBD2256c:RVBD2256c	RVBD2256c	RVBD2256c	NonEssential	-2.07985	-1.8431	TRUE	TRUE	0.077207	FALSE
RVBD1524:RVBD1524	RVBD1524	RVBD1524	NonEssential	-1.14035	-1.04	TRUE	FALSE	0.35368	FALSE
RVBD0459:RVBD0459	RVBD0459	RVBD0459	NonEssential	-1.38995	-1.7379	FALSE	FALSE	-0.493229	FALSE
RVBD0167:yrbE1A	RVBD0167	yrbE1A	NonEssential	-1.9081	-1.6524	TRUE	TRUE	0.19780224233198587	FALSE
RVBD2678c:hemE	RVBD2678c	hemE	Essential	-3.484	-1.789	TRUE	TRUE	1.6663562219321575	FALSE
RVBD2690c:RVBD2690c	RVBD2690c	RVBD2690c	NonEssential	-3.73625	-1.7108	TRUE	TRUE	2.0611556476251502	TRUE
RVBD1540:RVBD1540	RVBD1540	RVBD1540	NonEssential	-1.92835	-1.3061	FALSE	FALSE	0.7722663831448124	FALSE
RVBD0488:RVBD0488	RVBD0488	RVBD0488	NonEssential	-1.64605	-1.578	TRUE	FALSE	0.0361066	FALSE
RVBD1387:PPE20	RVBD1387	PPE20	NonEssential	-1.07925	-0.902	FALSE	FALSE	0.5085743120465528	FALSE
RVBD1116A:RVBD1116A	RVBD1116A	RVBD1116A	NonEssential	-0.844155	-0.67822	FALSE	FALSE	0.6141794979688447	FALSE
RVBD2552c:aroE	RVBD2552c	aroE	Essential	-3.373	-1.8879	TRUE	TRUE	1.3896865140494448	FALSE
RVBD0552:RVBD0552	RVBD0552	RVBD0552	Essential	-2.83755	-1.3184	TRUE	FALSE	1.725702744498143	FALSE
RVBD0164:TB18.5	RVBD0164	TB18.5	Essential	-2.2593	-1.1515	TRUE	TRUE	1.373250177663578	FALSE
RVBD1973:RVBD1973	RVBD1973	RVBD1973	NonEssential	-0.07933	-1.2947	FALSE	FALSE	-1.18845	FALSE
RVBD3602c:panC	RVBD3602c	panC	Essential	-0.929045	-1.0535	FALSE	FALSE	0.10598118096160053	FALSE
RVBD1422:RVBD1422	RVBD1422	RVBD1422	NonEssential	-1.5901	-1.664	TRUE	TRUE	-0.161054	FALSE
RVBD3419c:gcp	RVBD3419c	gcp	NonEssential	-1.4846	-0.94495	TRUE	FALSE	0.87384	FALSE
RVBD3404c:RVBD3404c	RVBD3404c	RVBD3404c	NonEssential	-0.470665	-0.87315	FALSE	FALSE	-0.0967107	FALSE
RVBD2136c:uppP	RVBD2136c	uppP	NonEssential	-1.4948	-1.6809	TRUE	FALSE	-0.290026	FALSE
RVBD3235:RVBD3235	RVBD3235	RVBD3235	NonEssential	-1.38855	-0.81748	FALSE	FALSE	0.9745252940153192	FALSE
RVBD0773c:ggtA	RVBD0773c	ggtA	NonEssential	-0.51518	-1.1265	FALSE	FALSE	-0.453486	FALSE
RVBD3289c:RVBD3289c	RVBD3289c	RVBD3289c	NonEssential	-1.23552	-1.2229	TRUE	FALSE	0.16358141596735512	FALSE
RVBD0932c:pstS2	RVBD0932c	pstS2	NonEssential	-0.88656	-0.73185	FALSE	FALSE	0.5739549464785921	FALSE
RVBD0875c:RVBD0875c	RVBD0875c	RVBD0875c	NonEssential	-1.978	-1.2244	TRUE	TRUE	0.9558202932553393	FALSE
RVBD1159A:phhB	RVBD1159A	phhB	NonEssential	-1.09247	-2.9541	FALSE	FALSE	-2.75301	TRUE
RVBD0106:RVBD0106	RVBD0106	RVBD0106	NonEssential	-0.885985	-1.8747	FALSE	FALSE	-1.25097	FALSE
RVBD3830c:RVBD3830c	RVBD3830c	RVBD3830c	NonEssential	-0.559405	-1.7193	FALSE	FALSE	-1.35243	FALSE
RVBD3533c:PPE62	RVBD3533c	PPE62	NonEssential	-1.95971	-1.1522	TRUE	FALSE	1.051496815390591	FALSE
RVBD0245:RVBD0245	RVBD0245	RVBD0245	NonEssential	-0.395235	-2.0415	FALSE	FALSE	-2.04245	TRUE
RVBD2374c:hrcA	RVBD2374c	hrcA	Essential	-1.3053	-1.1242	TRUE	FALSE	0.39581084346891693	FALSE
RVBD3551:RVBD3551	RVBD3551	RVBD3551	NonEssential	-1.689	-0.96786	TRUE	FALSE	1.0560278111805783	FALSE
RVBD0676c:mmpL5	RVBD0676c	mmpL5	NonEssential	-1.29615	-2.4829	TRUE	TRUE	-1.78285	FALSE
RVBD2420c:RVBD2420c	RVBD2420c	RVBD2420c	NonEssential	-2.2712	-1.2914	TRUE	FALSE	1.162666640202939	FALSE
RVBD3305c:amiA1	RVBD3305c	amiA1	NonEssential	-0.714815	-1.0445	FALSE	FALSE	-0.108932	FALSE
RVBD0178:RVBD0178	RVBD0178	RVBD0178	NonEssential	-0.793125	-0.97184	FALSE	FALSE	0.0908651	FALSE
RVBD3171c:hpx	RVBD3171c	hpx	NonEssential	-1.19387	-1.5982	FALSE	FALSE	-0.480084	FALSE
RVBD0502:RVBD0502	RVBD0502	RVBD0502	NonEssential	-0.859315	-0.97284	TRUE	FALSE	0.16010860738477525	FALSE
RVBD3026c:RVBD3026c	RVBD3026c	RVBD3026c	NonEssential	-1.6861	-1.0194	TRUE	TRUE	0.9706518425287768	FALSE
RVBD1493:mutB	RVBD1493	mutB	NonEssential	-1.03195	-2.4046	FALSE	FALSE	-1.94062	FALSE
RVBD2511:orn	RVBD2511	orn	Essential	-2.3071	-1.1111	TRUE	TRUE	1.4889	FALSE
RVBD2225:panB	RVBD2225	panB	NonEssential	-1.50413	-1.3319	TRUE	FALSE	0.2770665949933947	FALSE
RVBD0204c:RVBD0204c	RVBD0204c	RVBD0204c	NonEssential	-1.79935	-1.5963	TRUE	FALSE	0.1709639190888271	FALSE
RVBD2523c:acpS	RVBD2523c	acpS	Essential	-2.1574	-1.1551	TRUE	FALSE	1.258445174962334	FALSE
RVBD0614:RVBD0614	RVBD0614	RVBD0614	NonEssential	-1.06341	-2.0949	TRUE	FALSE	-1.41258	FALSE
RVBD2310:RVBD2310	RVBD2310	RVBD2310	NonEssential	-0.70293	-0.81528	FALSE	FALSE	0.2442474810712921	FALSE
RVBD2249c:glpD1	RVBD2249c	glpD1	NonEssential	-0.68961	-0.93026	FALSE	FALSE	0.0464515	FALSE
RVBD1066:RVBD1066	RVBD1066	RVBD1066	NonEssential	-0.85493	-2.1059	FALSE	FALSE	-1.65326	FALSE
RVBD2383c:mbtB	RVBD2383c	mbtB	NonEssential	-0.446333	-1.6508	FALSE	FALSE	-1.3641	FALSE
RVBD0531:RVBD0531	RVBD0531	RVBD0531	NonEssential	-2.0397	-1.8564	TRUE	TRUE	0.013006021104842173	FALSE
RVBD3813c:RVBD3813c	RVBD3813c	RVBD3813c	NonEssential	-0.775365	-1.0986	FALSE	FALSE	-0.130487	FALSE
RVBD3131:RVBD3131	RVBD3131	RVBD3131	NonEssential	-0.709015	0	FALSE	FALSE	1.5521747056164863	FALSE
RVBD3445c:esxU	RVBD3445c	esxU	NonEssential	-0.76717	-1.5997	FALSE	FALSE	-0.939153	FALSE
RVBD0908:ctpE	RVBD0908	ctpE	NonEssential	-0.373995	-1.3829	FALSE	FALSE	-1.01388	FALSE
RVBD3829c:RVBD3829c	RVBD3829c	RVBD3829c	NonEssential	-1.4104	-1.7599	FALSE	FALSE	-0.506461	FALSE
RVBD1132:RVBD1132	RVBD1132	RVBD1132	NonEssential	-1.7626	-1.8457	TRUE	TRUE	-0.26648	FALSE
RVBD2732c:RVBD2732c	RVBD2732c	RVBD2732c	NonEssential	-1.39983	-2.0263	FALSE	FALSE	-0.943017	FALSE
RVBD1956:RVBD1956	RVBD1956	RVBD1956	NonEssential	-2.1177	-1.0215	TRUE	FALSE	1.429219222941603	FALSE
RVBD2160A:RVBD2160A	RVBD2160A	RVBD2160A	NonEssential	-0.571755	-1.0972	FALSE	FALSE	-0.346166	FALSE
RVBD2955c:RVBD2955c	RVBD2955c	RVBD2955c	NonEssential	-0.79988	-1.724	TRUE	TRUE	-1.10256	FALSE
RVBD0807:RVBD0807	RVBD0807	RVBD0807	NonEssential	-0.930235	-1.3881	FALSE	FALSE	-0.42686	FALSE
RVBD2328:PE23	RVBD2328	PE23	NonEssential	-0.675895	-1.1094	FALSE	FALSE	-0.254184	FALSE
RVBD3711c:dnaQ	RVBD3711c	dnaQ	NonEssential	-1.32155	-0.94131	TRUE	FALSE	0.7051459528213259	FALSE
RVBD0128:RVBD0128	RVBD0128	RVBD0128	NonEssential	-2.0454	-1.696	TRUE	TRUE	0.2751496749334585	FALSE
RVBD0015c:pknA	RVBD0015c	pknA	Essential	-3.7921	-3.0372	TRUE	TRUE	0.00362393	FALSE
RVBD0352:dnaJ1	RVBD0352	dnaJ1	Essential	-1.3895	-1.8493	TRUE	FALSE	-0.671536	FALSE
RVBD0063:RVBD0063	RVBD0063	RVBD0063	NonEssential	-1.72845	-1.8834	TRUE	TRUE	-0.363209	FALSE
RVBD0686:RVBD0686	RVBD0686	RVBD0686	NonEssential	-0.908885	-0.78136	FALSE	FALSE	0.5188164620397814	FALSE
RVBD2262c:RVBD2262c	RVBD2262c	RVBD2262c	NonEssential	-1.32026	-1.2766	FALSE	TRUE	0.16854877478927704	FALSE
RVBD1824:RVBD1824	RVBD1824	RVBD1824	NonEssential	0.218925	0	FALSE	FALSE	0.5590476357464009	FALSE
RVBD1473:RVBD1473	RVBD1473	RVBD1473	NonEssential	-1.74095	-2.1679	TRUE	TRUE	-0.803972	FALSE
RVBD1522c:mmpL12	RVBD1522c	mmpL12	NonEssential	-0.549345	-0.82926	FALSE	FALSE	0.057557265649830866	FALSE
RVBD1010:ksgA	RVBD1010	ksgA	NonEssential	-1.6223	-1.5524	TRUE	FALSE	0.051553	FALSE
RVBD1121:zwf1	RVBD1121	zwf1	NonEssential	-1.5442	-2.2644	TRUE	TRUE	-1.16858	FALSE
RVBD3365c:RVBD3365c	RVBD3365c	RVBD3365c	NonEssential	-1.47635	-1.1564	TRUE	FALSE	0.5274767739615035	FALSE
RVBD0621:RVBD0621	RVBD0621	RVBD0621	NonEssential	-1.31985	-1.5108	TRUE	TRUE	-0.205739	FALSE
RVBD0616c:RVBD0616c	RVBD0616c	RVBD0616c	NonEssential	-0.106455	0	FALSE	FALSE	0.9072853299877617	FALSE
RVBD3645:RVBD3645	RVBD3645	RVBD3645	Essential	-0.985365	-0.99793	FALSE	FALSE	0.2549628698652457	FALSE
RVBD2894c:xerC	RVBD2894c	xerC	NonEssential	-1.3006	-0.9098	TRUE	FALSE	0.7330229987909644	FALSE
RVBD0670:end	RVBD0670	end	NonEssential	-1.74485	-1.8004	TRUE	FALSE	-0.213165	FALSE
RVBD3568c:bphC	RVBD3568c	bphC	NonEssential	-2.6663	-1.4476	TRUE	TRUE	1.3361832514294276	FALSE
RVBD0032:bioF2	RVBD0032	bioF2	NonEssential	-1.00907	-0.57494	FALSE	FALSE	0.9555433973000241	FALSE
RVBD2769c:PE27	RVBD2769c	PE27	NonEssential	-0.759995	-1.4115	FALSE	FALSE	-0.646413	FALSE
RVBD1694:tlyA	RVBD1694	tlyA	Essential	-2.89115	-1.1557	TRUE	FALSE	2.042782779282337	TRUE
RVBD3246c:mtrA	RVBD3246c	mtrA	Essential	-3.24275	-2.2647	TRUE	TRUE	0.6488084329893749	FALSE
RVBD0269c:RVBD0269c	RVBD0269c	RVBD0269c	NonEssential	-0.56949	-0.99783	FALSE	FALSE	-0.189967	FALSE
RVBD2957:RVBD2957	RVBD2957	RVBD2957	NonEssential	-1.07597	-0.91939	FALSE	FALSE	0.47729924266908086	FALSE
RVBD0469:umaA	RVBD0469	umaA	NonEssential	-2.198	-1.9156	TRUE	TRUE	0.0879267	FALSE
RVBD0373c:RVBD0373c	RVBD0373c	RVBD0373c	NonEssential	-0.0471605	-2.415	FALSE	FALSE	-3.01119	TRUE
RVBD1221:sigE	RVBD1221	sigE	NonEssential	-1.61505	-1.187	TRUE	TRUE	0.6270741890992473	FALSE
RVBD1954c:RVBD1954c	RVBD1954c	RVBD1954c	NonEssential	-0.66647	-0.78399	FALSE	FALSE	0.25517378000197943	FALSE
RVBD2908c:RVBD2908c	RVBD2908c	RVBD2908c	NonEssential	-0.84169	0	FALSE	FALSE	1.6941700221186455	FALSE
RVBD2447c:folC	RVBD2447c	folC	Essential	-2.8827	-1.8383	TRUE	TRUE	0.9441187805455195	FALSE
RVBD0240:RVBD0240	RVBD0240	RVBD0240	NonEssential	-1.38045	-0.91993	FALSE	FALSE	0.8023120883286797	FALSE
RVBD1770:RVBD1770	RVBD1770	RVBD1770	NonEssential	-1.32871	-1.2438	FALSE	FALSE	0.22994499742168012	FALSE
RVBD0115:hddA	RVBD0115	hddA	NonEssential	-1.81075	-2.981	TRUE	TRUE	-2.0272	TRUE
RVBD0265c:RVBD0265c	RVBD0265c	RVBD0265c	NonEssential	-0.64434	-0.87627	FALSE	FALSE	0.0841845	FALSE
RVBD1511:gmdA	RVBD1511	gmdA	NonEssential	-1.30098	-1.1148	TRUE	FALSE	0.4061923941814847	FALSE
RVBD3789:RVBD3789	RVBD3789	RVBD3789	NonEssential	-1.39895	-1.2197	TRUE	FALSE	0.3435949906999549	FALSE
RVBD3509c:ilvX	RVBD3509c	ilvX	NonEssential	-1.13982	-1.0412	FALSE	FALSE	0.35119720023390233	FALSE
RVBD1895:RVBD1895	RVBD1895	RVBD1895	NonEssential	-0.6948	-1.574	FALSE	FALSE	-0.975583	FALSE
RVBD2053c:fxsA	RVBD2053c	fxsA	NonEssential	-0.609451	-0.84671	TRUE	FALSE	0.0940306	FALSE
RVBD0942:RVBD0942	RVBD0942	RVBD0942	NonEssential	-0.31987	-1.4277	FALSE	FALSE	-1.14332	FALSE
RVBD3339c:icd1	RVBD3339c	icd1	NonEssential	-1.11741	-1.2893	FALSE	FALSE	-0.0688187	FALSE
RVBD3245c:mtrB	RVBD3245c	mtrB	Essential	-3.0802	-1.6935	TRUE	TRUE	1.3866342762225474	FALSE
RVBD2453c:mobA	RVBD2453c	mobA	NonEssential	-0.94035	-1.6674	TRUE	FALSE	-0.861876	FALSE
RVBD1480:RVBD1480	RVBD1480	RVBD1480	Essential	-3.79225	-1.5615	TRUE	TRUE	2.3594141351410056	TRUE
RVBD1087A:RVBD1087A	RVBD1087A	RVBD1087A	NonEssential	-0.993865	-0.78567	FALSE	FALSE	0.6028862768655646	FALSE
RVBD2938:drrC	RVBD2938	drrC	NonEssential	-0.951885	-0.86703	FALSE	FALSE	0.4280839133770581	FALSE
RVBD3734c:RVBD3734c	RVBD3734c	RVBD3734c	NonEssential	-1.13218	-1.5997	TRUE	FALSE	-0.548496	FALSE
RVBD0351:grpE	RVBD0351	grpE	Essential	-2.03605	-1.4646	TRUE	TRUE	0.6345219229897406	FALSE
RVBD3447c:RVBD3447c	RVBD3447c	RVBD3447c	NonEssential	-1.8479	-1.2175	TRUE	TRUE	0.8275951971298655	FALSE
RVBD3310:RVBD3310	RVBD3310	RVBD3310	NonEssential	-0.09324	-0.79876	FALSE	FALSE	-0.381902	FALSE
RVBD3539:PPE63	RVBD3539	PPE63	NonEssential	-0.523265	-0.91147	FALSE	FALSE	-0.101585	FALSE
RVBD1161:narG	RVBD1161	narG	NonEssential	-0.866655	-1.0933	FALSE	FALSE	-0.0243236	FALSE
RVBD2181:RVBD2181	RVBD2181	RVBD2181	NonEssential	-1.24145	-1.1981	FALSE	FALSE	0.20951037447093918	FALSE
RVBD3492c:RVBD3492c	RVBD3492c	RVBD3492c	NonEssential	-0.92474	-0.90519	FALSE	FALSE	0.33811797198857246	FALSE
RVBD0595c:RVBD0595c	RVBD0595c	RVBD0595c	NonEssential	-1.7866	-3.6313	TRUE	FALSE	-3.09111	TRUE
RVBD0407:fgd1	RVBD0407	fgd1	NonEssential	-2.18985	-1.401	TRUE	TRUE	0.9006496312252211	FALSE
RVBD3398c:idsA1	RVBD3398c	idsA1	NonEssential	-1.44196	-1.4282	FALSE	FALSE	0.0568075	FALSE
RVBD0097:RVBD0097	RVBD0097	RVBD0097	NonEssential	-1.0712	-1.4659	FALSE	FALSE	-0.400178	FALSE
RVBD2833c:ugpB	RVBD2833c	ugpB	NonEssential	-1.32185	-1.0963	TRUE	FALSE	0.4580596665116672	FALSE
RVBD2567:RVBD2567	RVBD2567	RVBD2567	NonEssential	-0.882275	-0.98754	FALSE	FALSE	0.16121622091006493	FALSE
RVBD2398c:cysW	RVBD2398c	cysW	NonEssential	-2.10795	-1.1868	TRUE	TRUE	1.1549192901407537	FALSE
RVBD2699c:RVBD2699c	RVBD2699c	RVBD2699c	NonEssential	-1.8169	-1.3544	TRUE	TRUE	0.5758868062572955	FALSE
RVBD2646:RVBD2646	RVBD2646	RVBD2646	NonEssential	-0.93148	-0.83796	FALSE	FALSE	0.4526493231750628	FALSE
RVBD0843:RVBD0843	RVBD0843	RVBD0843	NonEssential	-2.46534	-1.0726	TRUE	FALSE	1.7197107821251565	FALSE
RVBD3796:RVBD3796	RVBD3796	RVBD3796	NonEssential	-0.71194	-0.66596	FALSE	FALSE	0.49224688289082363	FALSE
RVBD0494:RVBD0494	RVBD0494	RVBD0494	NonEssential	-1.15711	-1.4572	FALSE	FALSE	-0.29435	FALSE
RVBD2822c:RVBD2822c	RVBD2822c	RVBD2822c	NonEssential	-1.2804	-1.1326	TRUE	FALSE	0.35575288978401226	FALSE
RVBD3821:RVBD3821	RVBD3821	RVBD3821	NonEssential	-0.81173	-1.1025	FALSE	FALSE	-0.0977928	FALSE
RVBD1727:RVBD1727	RVBD1727	RVBD1727	NonEssential	-0.925685	-1.1553	FALSE	FALSE	-0.0601161	FALSE
RVBD1431:RVBD1431	RVBD1431	RVBD1431	NonEssential	-2.0047	-1.7978	TRUE	TRUE	0.0690893	FALSE
RVBD2627c:RVBD2627c	RVBD2627c	RVBD2627c	NonEssential	-1.80985	-0.98616	TRUE	FALSE	1.1561555155336714	FALSE
RVBD0210:RVBD0210	RVBD0210	RVBD0210	NonEssential	-0.726581	-1.0954	FALSE	FALSE	-0.177589	FALSE
RVBD0885:RVBD0885	RVBD0885	RVBD0885	NonEssential	-1.02467	-0.96953	FALSE	FALSE	0.3423633538759679	FALSE
RVBD2458:mmuM	RVBD2458	mmuM	NonEssential	-0.691815	-1.4877	FALSE	FALSE	-0.841019	FALSE
RVBD0782:ptrBb	RVBD0782	ptrBb	NonEssential	-1.15215	-1.4898	FALSE	FALSE	-0.351698	FALSE
RVBD0157A:RVBD0157A	RVBD0157A	RVBD0157A	NonEssential	-1.34815	-1.2121	TRUE	FALSE	0.301358	FALSE
RVBD0408:pta	RVBD0408	pta	NonEssential	-1.64085	-1.0729	TRUE	FALSE	0.8368221111772255	FALSE
RVBD0197:RVBD0197	RVBD0197	RVBD0197	NonEssential	-1.74245	-1.1005	TRUE	FALSE	0.901502	FALSE
RVBD1225c:RVBD1225c	RVBD1225c	RVBD1225c	NonEssential	-0.21671	0	FALSE	FALSE	1.0252856587682069	FALSE
RVBD1800:PPE28	RVBD1800	PPE28	NonEssential	-0.182005	-1.0415	FALSE	FALSE	-0.674382	FALSE
RVBD3232c:pvdS	RVBD3232c	pvdS	NonEssential	-1.26686	-1.1478	FALSE	FALSE	0.3170036179302531	FALSE
RVBD3470c:ilvB2	RVBD3470c	ilvB2	NonEssential	-2.02025	-1.3314	TRUE	TRUE	0.830236	FALSE
RVBD1959c:RVBD1959c	RVBD1959c	RVBD1959c	NonEssential	-0.665138	-0.78883	FALSE	FALSE	0.24602168008099898	FALSE
RVBD1438:tpiA	RVBD1438	tpiA	Essential	-0.994775	-1.4354	FALSE	FALSE	-0.43329	FALSE
RVBD2144c:RVBD2144c	RVBD2144c	RVBD2144c	NonEssential	-1.11095	-0.85327	TRUE	FALSE	0.620288	FALSE
RVBD3010c:pfkA	RVBD3010c	pfkA	NonEssential	-1.15759	-1.1744	TRUE	TRUE	0.15759644970498504	FALSE
RVBD2869c:RVBD2869c	RVBD2869c	RVBD2869c	NonEssential	-2.7564	-1.7175	TRUE	TRUE	1.001776867550859	FALSE
RVBD2175c:RVBD2175c	RVBD2175c	RVBD2175c	NonEssential	-0.453205	-0.93385	FALSE	FALSE	-0.212291	FALSE
RVBD2574:RVBD2574	RVBD2574	RVBD2574	NonEssential	-0.461205	-1.1085	FALSE	FALSE	-0.48252	FALSE
RVBD2126c:PE-PGRS37	RVBD2126c	PE-PGRS37	NonEssential	-0.547645	-0.93599	FALSE	FALSE	-0.114633	FALSE
RVBD0680c:RVBD0680c	RVBD0680c	RVBD0680c	NonEssential	-0.996445	-1.277	FALSE	FALSE	-0.178652	FALSE
RVBD1850:ureC	RVBD1850	ureC	NonEssential	-0.925655	-1.5794	FALSE	FALSE	-0.73713	FALSE
RVBD2097c:RVBD2097c	RVBD2097c	RVBD2097c	NonEssential	-1.41617	-2.1792	FALSE	FALSE	-1.1696	FALSE
RVBD1560:RVBD1560	RVBD1560	RVBD1560	NonEssential	-0.249515	-1.0139	FALSE	FALSE	-0.558073	FALSE
RVBD0336:RVBD0336	RVBD0336	RVBD0336	NonEssential	-0.7011	-1.3831	FALSE	FALSE	-0.664111	FALSE
RVBD0825c:RVBD0825c	RVBD0825c	RVBD0825c	NonEssential	-0.613815	-2.2754	FALSE	FALSE	-2.18189	TRUE
RVBD0271c:fadE6	RVBD0271c	fadE6	NonEssential	-0.82084	-1.4386	FALSE	FALSE	-0.624552	FALSE
RVBD1471:trxB1	RVBD1471	trxB1	NonEssential	-0.27694	-1.354	FALSE	FALSE	-1.07162	FALSE
RVBD0174:mce1F	RVBD0174	mce1F	NonEssential	-1.16217	-1.8981	TRUE	TRUE	-0.992735	FALSE
RVBD3355c:RVBD3355c	RVBD3355c	RVBD3355c	Essential	-2.13035	-1.2058	TRUE	FALSE	1.1485635622095112	FALSE
RVBD0194:RVBD0194	RVBD0194	RVBD0194	NonEssential	-0.80804	-1.1245	FALSE	FALSE	-0.13686	FALSE
RVBD0856:RVBD0856	RVBD0856	RVBD0856	NonEssential	-0.860995	-1.3128	FALSE	FALSE	-0.380765	FALSE
RVBD2849c:cobO	RVBD2849c	cobO	NonEssential	-0.811215	-0.92929	FALSE	FALSE	0.17814759206463399	FALSE
RVBD0939:RVBD0939	RVBD0939	RVBD0939	NonEssential	-0.872439	-0.70787	TRUE	FALSE	0.5971203116339473	FALSE
RVBD2276:cyp121	RVBD2276	cyp121	NonEssential	-0.9315	-1.4819	FALSE	FALSE	-0.575237	FALSE
RVBD1644:tsnR	RVBD1644	tsnR	NonEssential	-0.67056	-0.91142	FALSE	FALSE	0.0561372	FALSE
RVBD3842c:glpQ1	RVBD3842c	glpQ1	NonEssential	-0.968945	-1.0612	FALSE	FALSE	0.13639277299387453	FALSE
RVBD3499c:mce4A	RVBD3499c	mce4A	NonEssential	-1.47195	-1.4055	TRUE	FALSE	0.12513445169500076	FALSE
RVBD0998:RVBD0998	RVBD0998	RVBD0998	NonEssential	-1.40005	-1.8494	TRUE	TRUE	-0.660405	FALSE
RVBD0308:RVBD0308	RVBD0308	RVBD0308	NonEssential	-2.02528	-1.9199	FALSE	FALSE	-0.103796	FALSE
RVBD2896c:RVBD2896c	RVBD2896c	RVBD2896c	NonEssential	-0.33054	-1.2333	FALSE	FALSE	-0.821579	FALSE
RVBD3659c:RVBD3659c	RVBD3659c	RVBD3659c	NonEssential	-0.74513	-1.151	FALSE	FALSE	-0.246491	FALSE
RVBD0294:tam	RVBD0294	tam	NonEssential	-1.8376	-1.5879	TRUE	TRUE	0.2253096999853681	FALSE
RVBD3647c:RVBD3647c	RVBD3647c	RVBD3647c	NonEssential	-1.11339	-1.2501	FALSE	FALSE	-0.0105469	FALSE
RVBD1688:mpg	RVBD1688	mpg	NonEssential	-0.361715	-1.0017	FALSE	FALSE	-0.418516	FALSE
RVBD2190c:RVBD2190c	RVBD2190c	RVBD2190c	NonEssential	-1.7835	-2.0753	TRUE	TRUE	-0.610617	FALSE
RVBD1143:mcr	RVBD1143	mcr	NonEssential	-0.9454	-2.2689	FALSE	FALSE	-1.81663	FALSE
RVBD3824c:papA1	RVBD3824c	papA1	NonEssential	-2.00485	-0.9721	TRUE	FALSE	1.3872978051487934	FALSE
RVBD0132c:fgd2	RVBD0132c	fgd2	NonEssential	-0.841795	-0.82916	FALSE	FALSE	0.37071128072004217	FALSE
RVBD1984A:RVBD1984A	RVBD1984A	RVBD1984A	NonEssential	-0.404985	0	FALSE	FALSE	1.2267868324214497	FALSE
RVBD1165:typA	RVBD1165	typA	NonEssential	-1.5935	-1.0365	TRUE	FALSE	0.8442503842907264	FALSE
RVBD1856c:RVBD1856c	RVBD1856c	RVBD1856c	NonEssential	-0.05964	-1.6579	FALSE	FALSE	-1.78929	FALSE
RVBD0050:ponA1	RVBD0050	ponA1	NonEssential	-1.30615	-1.0833	TRUE	FALSE	0.46200838722629245	FALSE
RVBD3049c:RVBD3049c	RVBD3049c	RVBD3049c	NonEssential	-1.10634	-0.92159	TRUE	FALSE	0.506296	FALSE
RVBD2592c:ruvB	RVBD2592c	ruvB	Essential	-2.609	-3.2787	TRUE	TRUE	-1.64809	FALSE
RVBD0679c:RVBD0679c	RVBD0679c	RVBD0679c	NonEssential	-0.63365	-0.85705	FALSE	FALSE	0.10342401937774218	FALSE
RVBD2261c:RVBD2261c	RVBD2261c	RVBD2261c	NonEssential	-0.93592	-0.67122	FALSE	FALSE	0.7235648750608981	FALSE
RVBD2400c:subI	RVBD2400c	subI	Essential	-2.42905	-2.1077	TRUE	TRUE	0.0285625	FALSE
RVBD1904:RVBD1904	RVBD1904	RVBD1904	NonEssential	0	0	FALSE	FALSE	0.7933519482787935	FALSE
RVBD1706c:PPE23	RVBD1706c	PPE23	NonEssential	-0.67121	-0.70119	FALSE	FALSE	0.3924187046827727	FALSE
RVBD1646:PE17	RVBD1646	PE17	NonEssential	-1.26906	-1.4087	FALSE	FALSE	-0.0971219	FALSE
RVBD1300:hemK	RVBD1300	hemK	Essential	-1.7382	-2.3628	TRUE	FALSE	-1.11803	FALSE
RVBD0479c:RVBD0479c	RVBD0479c	RVBD0479c	Essential	-2.313	-1.626	TRUE	TRUE	0.6732879343240947	FALSE
RVBD1526c:RVBD1526c	RVBD1526c	RVBD1526c	NonEssential	-1.07485	-1.2884	FALSE	FALSE	-0.112932	FALSE
RVBD0171:mce1C	RVBD0171	mce1C	NonEssential	-1.4968	-1.5261	TRUE	TRUE	-0.0407812	FALSE
RVBD3605c:RVBD3605c	RVBD3605c	RVBD3605c	NonEssential	-1.13426	-1.3591	TRUE	FALSE	-0.162211	FALSE
RVBD2853:PE-PGRS48	RVBD2853	PE-PGRS48	NonEssential	-0.88984	-1.1958	FALSE	FALSE	-0.163129	FALSE
RVBD3352c:RVBD3352c	RVBD3352c	RVBD3352c	NonEssential	-1.2795	-1.3316	FALSE	FALSE	0.03713	FALSE
RVBD0461:RVBD0461	RVBD0461	RVBD0461	NonEssential	-0.89636	-1.1419	FALSE	FALSE	-0.070111	FALSE
RVBD2571c:RVBD2571c	RVBD2571c	RVBD2571c	NonEssential	-2.24145	-2.2717	TRUE	FALSE	-0.434006	FALSE
RVBD0390:RVBD0390	RVBD0390	RVBD0390	NonEssential	-1.53464	-2.5782	FALSE	FALSE	-1.67973	FALSE
RVBD0475:hbhA	RVBD0475	hbhA	NonEssential	0.025452	-0.89015	FALSE	FALSE	-0.654816	FALSE
RVBD0940c:RVBD0940c	RVBD0940c	RVBD0940c	NonEssential	-0.98069	-1.8843	TRUE	FALSE	-1.16493	FALSE
RVBD3350c:PPE56	RVBD3350c	PPE56	NonEssential	-1.3262	-1.1899	TRUE	FALSE	0.3133034886298336	FALSE
RVBD2172c:RVBD2172c	RVBD2172c	RVBD2172c	Essential	-2.44755	-2.3654	TRUE	TRUE	-0.362999	FALSE
RVBD2970A:RVBD2970A	RVBD2970A	RVBD2970A	Essential	-3.51505	-1.492	TRUE	TRUE	2.173682474634936	TRUE
RVBD3626c:RVBD3626c	RVBD3626c	RVBD3626c	Essential	-2.5978	-1.392	TRUE	TRUE	1.351624319912613	FALSE
RVBD1301:RVBD1301	RVBD1301	RVBD1301	Essential	-1.7329	-1.8527	TRUE	FALSE	-0.30944	FALSE
RVBD2367c:RVBD2367c	RVBD2367c	RVBD2367c	Essential	-1.3054	-0.9552	TRUE	FALSE	0.6656891053894615	FALSE
RVBD1924c:RVBD1924c	RVBD1924c	RVBD1924c	NonEssential	-0.58242	-1.1776	FALSE	FALSE	-0.463092	FALSE
RVBD3746c:PE34	RVBD3746c	PE34	NonEssential	-1.02781	-1.6693	TRUE	FALSE	-0.771299	FALSE
RVBD3034c:RVBD3034c	RVBD3034c	RVBD3034c	Essential	-1.8467	-1.5875	TRUE	FALSE	0.23568747977587104	FALSE
RVBD3762c:RVBD3762c	RVBD3762c	RVBD3762c	NonEssential	-1.7015	-2.1704	TRUE	TRUE	-0.850184	FALSE
RVBD2752c:RVBD2752c	RVBD2752c	RVBD2752c	NonEssential	-0.73414	-1.9883	FALSE	FALSE	-1.59482	FALSE
RVBD0103c:ctpB	RVBD0103c	ctpB	NonEssential	-1.4661	-0.98316	TRUE	FALSE	0.7930461814759925	FALSE
RVBD3500c:yrbE4B	RVBD3500c	yrbE4B	NonEssential	-1.3514	-1.1634	TRUE	FALSE	0.38257517619393383	FALSE
RVBD2792c:RVBD2792c	RVBD2792c	RVBD2792c	NonEssential	-0.667725	-1.158	FALSE	FALSE	-0.340508	FALSE
RVBD3097c:PE-PGRS63	RVBD3097c	PE-PGRS63	NonEssential	-0.96124	-2.0635	TRUE	TRUE	-1.4718	FALSE
RVBD2753c:dapA	RVBD2753c	dapA	Essential	-1.5529	-0.94577	TRUE	FALSE	0.945629	FALSE
RVBD2754c:thyX	RVBD2754c	thyX	Essential	-1.69555	-1.493	TRUE	TRUE	0.2247677223491489	FALSE
RVBD2520c:RVBD2520c	RVBD2520c	RVBD2520c	Essential	-2.1407	-1.6968	TRUE	TRUE	0.37586740288209364	FALSE
RVBD3716c:RVBD3716c	RVBD3716c	RVBD3716c	NonEssential	-1.0077	-0.99362	TRUE	FALSE	0.2857468510856596	FALSE
RVBD2686c:RVBD2686c	RVBD2686c	RVBD2686c	NonEssential	-1.30905	-1.5244	TRUE	FALSE	-0.239012	FALSE
RVBD3667:acs	RVBD3667	acs	NonEssential	-0.13826	-0.81822	FALSE	FALSE	-0.364783	FALSE
RVBD1367c:RVBD1367c	RVBD1367c	RVBD1367c	NonEssential	-0.899425	-0.84133	FALSE	FALSE	0.41296302218383224	FALSE
RVBD3082c:virS	RVBD3082c	virS	NonEssential	-1.652	-1.3165	TRUE	TRUE	0.45990170172563694	FALSE
RVBD0896:gltA	RVBD0896	gltA	Essential	-1.55305	-1.87	TRUE	FALSE	-0.52954	FALSE
RVBD1445c:devB	RVBD1445c	devB	NonEssential	-0.84752	-1.6499	FALSE	FALSE	-0.933292	FALSE
RVBD2161c:RVBD2161c	RVBD2161c	RVBD2161c	NonEssential	-0.446505	-0.43716	FALSE	FALSE	0.5733940303295457	FALSE
RVBD1077:cbs	RVBD1077	cbs	NonEssential	-1.2425	-0.96548	TRUE	FALSE	0.5819606755131272	FALSE
RVBD3428c:RVBD3428c	RVBD3428c	RVBD3428c	NonEssential	-1.36385	-0.9026	TRUE	FALSE	0.8122094750102729	FALSE
RVBD3548c:RVBD3548c	RVBD3548c	RVBD3548c	NonEssential	-0.460015	-0.80433	FALSE	FALSE	0.00174715	FALSE
RVBD3895c:RVBD3895c	RVBD3895c	RVBD3895c	NonEssential	-2.74605	-2.0749	TRUE	FALSE	0.4201894915600952	FALSE
RVBD2110c:prcB	RVBD2110c	prcB	Essential	-2.3673	-1.1773	TRUE	TRUE	1.4476530831032415	FALSE
RVBD0874c:RVBD0874c	RVBD0874c	RVBD0874c	NonEssential	-1.10182	-0.66176	TRUE	FALSE	0.9162253776077244	FALSE
RVBD0226c:RVBD0226c	RVBD0226c	RVBD0226c	Essential	-1.8025	-1.1877	TRUE	FALSE	0.8265750114820851	FALSE
RVBD1019:RVBD1019	RVBD1019	RVBD1019	NonEssential	-1.42335	-1.8939	TRUE	FALSE	-0.706503	FALSE
RVBD1447c:zwf2	RVBD1447c	zwf2	NonEssential	-1.62815	-0.68292	TRUE	FALSE	1.4457470288305045	FALSE
RVBD0530:RVBD0530	RVBD0530	RVBD0530	NonEssential	-0.82388	-1.343	TRUE	TRUE	-0.468694	FALSE
RVBD3378c:RVBD3378c	RVBD3378c	RVBD3378c	NonEssential	-2.30475	-1.9115	TRUE	TRUE	0.20872057840208605	FALSE
RVBD2385:mbtJ	RVBD2385	mbtJ	NonEssential	-0.74919	-0.90109	FALSE	FALSE	0.15678046576496346	FALSE
RVBD1839c:RVBD1839c	RVBD1839c	RVBD1839c	NonEssential	-0.49767	-1.6868	FALSE	FALSE	-1.36662	FALSE
RVBD0795:RVBD0795	RVBD0795	RVBD0795	NonEssential	-3.0621	-1.89	TRUE	FALSE	1.0535938416802608	FALSE
RVBD2727c:miaA	RVBD2727c	miaA	Essential	-1.3221	-1.2488	TRUE	TRUE	0.21489460371760782	FALSE
RVBD1323:fadA4	RVBD1323	fadA4	NonEssential	-0.53131	-1.2776	FALSE	FALSE	-0.677421	FALSE
RVBD2390c:RVBD2390c	RVBD2390c	RVBD2390c	NonEssential	-0.969195	-2.3017	FALSE	FALSE	-1.84352	FALSE
RVBD1744c:RVBD1744c	RVBD1744c	RVBD1744c	NonEssential	-0.48395	-0.66759	FALSE	FALSE	0.2456388254950554	FALSE
RVBD3701c:RVBD3701c	RVBD3701c	RVBD3701c	NonEssential	-1.72831	-1.4485	TRUE	FALSE	0.3308688764926859	FALSE
RVBD3238c:RVBD3238c	RVBD3238c	RVBD3238c	NonEssential	-1.01126	-1.1065	FALSE	FALSE	0.1093689073817985	FALSE
RVBD1701:xerD	RVBD1701	xerD	NonEssential	-1.54151	-1.5402	FALSE	FALSE	-0.0154379	FALSE
RVBD1407:fmu	RVBD1407	fmu	NonEssential	-0.58698	-1.6094	FALSE	FALSE	-1.14749	FALSE
RVBD0409:ackA	RVBD0409	ackA	NonEssential	-1.4842	-1.8273	TRUE	TRUE	-0.535066	FALSE
RVBD3140:fadE23	RVBD3140	fadE23	NonEssential	-1.70295	-1.4764	TRUE	FALSE	0.25918580649333856	FALSE
RVBD0389:purT	RVBD0389	purT	NonEssential	-1.29185	-2.4665	TRUE	TRUE	-1.76127	FALSE
RVBD2174:RVBD2174	RVBD2174	RVBD2174	Essential	-2.11365	-1.7651	TRUE	TRUE	0.23789127077330655	FALSE
RVBD1995:RVBD1995	RVBD1995	RVBD1995	NonEssential	-0.371998	-0.64575	FALSE	FALSE	0.16068502824596426	FALSE
RVBD1155:RVBD1155	RVBD1155	RVBD1155	NonEssential	-0.517436	-1.418	FALSE	FALSE	-0.916387	FALSE
RVBD0769:RVBD0769	RVBD0769	RVBD0769	NonEssential	-1.48446	-0.68197	FALSE	FALSE	1.2934847338467745	FALSE
RVBD2728c:RVBD2728c	RVBD2728c	RVBD2728c	Essential	-0.715295	0	FALSE	FALSE	1.5588958707767167	FALSE
RVBD3564:fadE33	RVBD3564	fadE33	NonEssential	-1.05729	-1.1829	TRUE	FALSE	0.0366821	FALSE
RVBD1453:RVBD1453	RVBD1453	RVBD1453	NonEssential	-1.6823	-1.0122	TRUE	FALSE	0.9780781079211038	FALSE
RVBD2118c:RVBD2118c	RVBD2118c	RVBD2118c	NonEssential	-0.78381	-0.79354	FALSE	FALSE	0.36551235526264225	FALSE
RVBD3663c:dppD	RVBD3663c	dppD	NonEssential	-1.8881	-1.6412	TRUE	TRUE	0.19427558824451516	FALSE
RVBD1745c:idi	RVBD1745c	idi	NonEssential	-2.0436	-1.2041	TRUE	FALSE	1.0584331167296743	FALSE
RVBD0175:RVBD0175	RVBD0175	RVBD0175	NonEssential	-1.33038	-1.7936	FALSE	TRUE	-0.645891	FALSE
RVBD3900c:RVBD3900c	RVBD3900c	RVBD3900c	NonEssential	-0.88632	-0.59971	FALSE	FALSE	0.7846304609645233	FALSE
RVBD1623c:cydA	RVBD1623c	cydA	Essential	-0.930165	-1.3797	FALSE	FALSE	-0.413527	FALSE
RVBD0126:treS	RVBD0126	treS	Essential	-1.42375	-1.2594	TRUE	TRUE	0.306765	FALSE
RVBD1622c:cydB	RVBD1622c	cydB	Essential	-0.73312	-1.4619	FALSE	FALSE	-0.755628	FALSE
RVBD0395:RVBD0395	RVBD0395	RVBD0395	NonEssential	-1.08596	-1.295	FALSE	FALSE	-0.111577	FALSE
RVBD1865c:RVBD1865c	RVBD1865c	RVBD1865c	NonEssential	-0.323865	-1.3349	FALSE	FALSE	-0.990905	FALSE
RVBD1442:bisC	RVBD1442	bisC	NonEssential	-0.803545	-1.5645	FALSE	FALSE	-0.844034	FALSE
RVBD3361c:RVBD3361c	RVBD3361c	RVBD3361c	NonEssential	-0.380025	-1.1296	FALSE	FALSE	-0.603084	FALSE
RVBD3875:esxA	RVBD3875	esxA	NonEssential	-1.0655	-1.2319	TRUE	FALSE	-0.0327542	FALSE
RVBD1183:mmpL10	RVBD1183	mmpL10	NonEssential	-1.392	-1.9937	TRUE	FALSE	-0.899364	FALSE
RVBD2864c:RVBD2864c	RVBD2864c	RVBD2864c	NonEssential	-1.8287	-1.0641	TRUE	FALSE	1.0519156885859828	FALSE
RVBD3196A:RVBD3196A	RVBD3196A	RVBD3196A	NonEssential	-0.39834	0	FALSE	FALSE	1.2196750262925118	FALSE
RVBD2860c:glnA4	RVBD2860c	glnA4	NonEssential	-1.0992	-1.3125	TRUE	FALSE	-0.125347	FALSE
RVBD0145:RVBD0145	RVBD0145	RVBD0145	NonEssential	-1.22135	-1.1573	TRUE	FALSE	0.25312656892283797	FALSE
RVBD3351c:RVBD3351c	RVBD3351c	RVBD3351c	NonEssential	-0.870445	-1.1214	FALSE	FALSE	-0.0651228	FALSE
RVBD2583c:relA	RVBD2583c	relA	NonEssential	-1.55745	-1.3173	TRUE	TRUE	0.35743261348482525	FALSE
RVBD3025c:iscS	RVBD3025c	iscS	Essential	-3.2023	-1.4506	TRUE	TRUE	1.9050479998269603	FALSE
RVBD2049c:RVBD2049c	RVBD2049c	RVBD2049c	NonEssential	-1.0999	-1.2968	TRUE	FALSE	-0.0995362	FALSE
RVBD3696c:glpK	RVBD3696c	glpK	Essential	-2.1609	-1.4813	TRUE	TRUE	0.7414846714743561	FALSE
RVBD0322:udgA	RVBD0322	udgA	NonEssential	-0.908245	-1.5698	FALSE	FALSE	-0.740439	FALSE
RVBD1170:mshB	RVBD1170	mshB	NonEssential	-1.13045	-1.8681	TRUE	FALSE	-0.978795	FALSE
RVBD3879c:RVBD3879c	RVBD3879c	RVBD3879c	NonEssential	-0.850385	-1.1351	FALSE	FALSE	-0.108461	FALSE
RVBD2645:RVBD2645	RVBD2645	RVBD2645	NonEssential	-0.864685	-0.92634	FALSE	FALSE	0.24008284290837362	FALSE
RVBD2148c:RVBD2148c	RVBD2148c	RVBD2148c	NonEssential	-0.325055	-0.59073	FALSE	FALSE	0.19827161725080772	FALSE
RVBD3270:ctpC	RVBD3270	ctpC	NonEssential	0.014373	-0.9753	FALSE	FALSE	-0.778882	FALSE
RVBD1514c:RVBD1514c	RVBD1514c	RVBD1514c	NonEssential	0.058595	-0.96659	FALSE	FALSE	-0.812307	FALSE
RVBD0799c:RVBD0799c	RVBD0799c	RVBD0799c	NonEssential	-0.72945	-0.70614	FALSE	FALSE	0.44684843623043863	FALSE
RVBD2647:RVBD2647	RVBD2647	RVBD2647	NonEssential	-0.91289	-0.86594	FALSE	FALSE	0.3880894893437583	FALSE
RVBD1285:cysD	RVBD1285	cysD	NonEssential	-1.07805	-1.6061	FALSE	FALSE	-0.61665	FALSE
RVBD1616:RVBD1616	RVBD1616	RVBD1616	NonEssential	-0.81013	-1.1092	FALSE	FALSE	-0.1102	FALSE
RVBD0618:galTa	RVBD0618	galTa	NonEssential	-0.78701	-2.1513	FALSE	FALSE	-1.79843	FALSE
RVBD0305c:PPE6	RVBD0305c	PPE6	NonEssential	-0.196975	-0.96197	FALSE	FALSE	-0.531409	FALSE
RVBD2708c:RVBD2708c	RVBD2708c	RVBD2708c	NonEssential	-1.1303	-1.1212	TRUE	FALSE	0.21330606686169545	FALSE
RVBD2736c:recX	RVBD2736c	recX	NonEssential	-1.01953	-1.625	FALSE	FALSE	-0.709456	FALSE
RVBD0441c:RVBD0441c	RVBD0441c	RVBD0441c	NonEssential	-0.42757	-0.89652	FALSE	FALSE	-0.180138	FALSE
RVBD1279:RVBD1279	RVBD1279	RVBD1279	NonEssential	-0.31694	-0.93753	FALSE	FALSE	-0.364003	FALSE
RVBD1258c:RVBD1258c	RVBD1258c	RVBD1258c	NonEssential	-0.90053	-0.79433	FALSE	FALSE	0.4891707844987441	FALSE
RVBD3885c:RVBD3885c	RVBD3885c	RVBD3885c	NonEssential	-0.808005	-0.66156	FALSE	FALSE	0.6020840049459816	FALSE
RVBD1894c:RVBD1894c	RVBD1894c	RVBD1894c	NonEssential	-0.710375	-2.5884	TRUE	FALSE	-2.57818	TRUE
RVBD0090:RVBD0090	RVBD0090	RVBD0090	NonEssential	-2.1372	-1.055	TRUE	FALSE	1.3966137193667922	FALSE
RVBD0215c:fadE3	RVBD0215c	fadE3	NonEssential	-0.60181	-0.83525	FALSE	FALSE	0.10414617720886514	FALSE
RVBD3272:RVBD3272	RVBD3272	RVBD3272	NonEssential	-0.640205	-1.5159	FALSE	TRUE	-0.941269	FALSE
RVBD1164:narI	RVBD1164	narI	NonEssential	-0.72119	-1.2684	FALSE	FALSE	-0.459516	FALSE
RVBD1691:RVBD1691	RVBD1691	RVBD1691	NonEssential	-1.08618	-1.4749	TRUE	FALSE	-0.398512	FALSE
RVBD1709:RVBD1709	RVBD1709	RVBD1709	NonEssential	-0.66221	-1.4142	FALSE	FALSE	-0.755377	FALSE
RVBD1163:narJ	RVBD1163	narJ	NonEssential	-0.5811	-1.2668	FALSE	FALSE	-0.606893	FALSE
RVBD3281:RVBD3281	RVBD3281	RVBD3281	NonEssential	-2.8846	-1.844	TRUE	FALSE	0.9370534608807466	FALSE
RVBD2395B:RVBD2395B	RVBD2395B	RVBD2395B	NonEssential	-0.274008	-0.65473	FALSE	FALSE	0.0414767	FALSE
RVBD0505c:serB1	RVBD0505c	serB1	Essential	-1.194	-1.3756	TRUE	FALSE	-0.124607	FALSE
RVBD1790:PPE27	RVBD1790	PPE27	NonEssential	-1.20056	-0.94896	FALSE	FALSE	0.5634449603211671	FALSE
RVBD1551:plsB1	RVBD1551	plsB1	NonEssential	-1.13094	-1.0296	TRUE	TRUE	0.3602102293801926	FALSE
RVBD2382c:mbtC	RVBD2382c	mbtC	NonEssential	-0.995255	-0.92452	TRUE	FALSE	0.38273051348890885	FALSE
RVBD1869c:RVBD1869c	RVBD1869c	RVBD1869c	NonEssential	-0.56145	0	FALSE	FALSE	1.3942433780895136	FALSE
RVBD3510c:RVBD3510c	RVBD3510c	RVBD3510c	NonEssential	-1.33475	-1.121	TRUE	FALSE	0.4324377777012211	FALSE
RVBD0946c:pgi	RVBD0946c	pgi	NonEssential	-4.4391	-2.0801	TRUE	TRUE	2.223874295841398	TRUE
RVBD1114:RVBD1114	RVBD1114	RVBD1114	NonEssential	-0.97652	-1.5627	FALSE	FALSE	-0.656034	FALSE
RVBD1987:RVBD1987	RVBD1987	RVBD1987	NonEssential	-0.504325	-0.42126	FALSE	FALSE	0.6606566849606549	FALSE
RVBD3697c:RVBD3697c	RVBD3697c	RVBD3697c	NonEssential	-0.314985	-0.86646	FALSE	FALSE	-0.252648	FALSE
RVBD0584:RVBD0584	RVBD0584	RVBD0584	NonEssential	-2.4955	-1.0483	TRUE	TRUE	1.790779090947268	FALSE
RVBD0382c:pyrE	RVBD0382c	pyrE	Essential	-3.5113	-3.4712	TRUE	TRUE	-0.989687	FALSE
RVBD0976c:RVBD0976c	RVBD0976c	RVBD0976c	NonEssential	-0.948285	-1.0824	FALSE	FALSE	0.0804403	FALSE
RVBD0911:RVBD0911	RVBD0911	RVBD0911	NonEssential	-1.32625	-0.94947	TRUE	FALSE	0.6971504834068945	FALSE
RVBD0832:PE-PGRS12	RVBD0832	PE-PGRS12	NonEssential	-1.47715	-1.4621	TRUE	FALSE	0.0403503	FALSE
RVBD2417c:RVBD2417c	RVBD2417c	RVBD2417c	NonEssential	-0.688865	-0.60896	FALSE	FALSE	0.5585388139290057	FALSE
RVBD1595:nadB	RVBD1595	nadB	Essential	-2.25015	-1.3571	TRUE	FALSE	1.0352623301932085	FALSE
RVBD1357c:RVBD1357c	RVBD1357c	RVBD1357c	NonEssential	-0.890875	-1.7497	FALSE	TRUE	-1.0462	FALSE
RVBD1360:RVBD1360	RVBD1360	RVBD1360	NonEssential	-1.06577	-1.7456	FALSE	FALSE	-0.852479	FALSE
RVBD1203c:RVBD1203c	RVBD1203c	RVBD1203c	NonEssential	-0.679965	0	FALSE	FALSE	1.5210839655042743	FALSE
RVBD2988c:leuC	RVBD2988c	leuC	NonEssential	-1.02196	-1.033	FALSE	FALSE	0.23814711803702154	FALSE
RVBD0371c:RVBD0371c	RVBD0371c	RVBD0371c	NonEssential	-0.380295	-0.54982	FALSE	FALSE	0.32269597938685857	FALSE
RVBD3861:RVBD3861	RVBD3861	RVBD3861	NonEssential	-0.23243	-1.4423	FALSE	FALSE	-1.2602	FALSE
RVBD2409c:RVBD2409c	RVBD2409c	RVBD2409c	NonEssential	-0.460105	0	FALSE	FALSE	1.2857789699424524	FALSE
RVBD2231Ac:RVBD2231Ac	RVBD2231Ac	RVBD2231Ac	NonEssential	-1.27155	-0.75732	FALSE	FALSE	0.9453329581899694	FALSE
RVBD3121:cyp141	RVBD3121	cyp141	NonEssential	-0.59861	-1.2691	FALSE	FALSE	-0.591824	FALSE
RVBD2051c:ppm1	RVBD2051c	ppm1	Essential	-2.11865	-1.9863	TRUE	FALSE	-0.109855	FALSE
RVBD3876:RVBD3876	RVBD3876	RVBD3876	NonEssential	-1.1566	-1.6655	TRUE	FALSE	-0.627401	FALSE
RVBD2325c:RVBD2325c	RVBD2325c	RVBD2325c	NonEssential	-0.771905	-0.66412	TRUE	FALSE	0.5593615322242644	FALSE
RVBD3755c:RVBD3755c	RVBD3755c	RVBD3755c	NonEssential	-1.219	-1.1897	FALSE	FALSE	0.1988920271467825	FALSE
RVBD2503c:scoB	RVBD2503c	scoB	NonEssential	-1.28171	-1.0581	FALSE	FALSE	0.47607773968463163	FALSE
RVBD1435c:RVBD1435c	RVBD1435c	RVBD1435c	NonEssential	-0.12029	-1.1008	FALSE	FALSE	-0.835092	FALSE
RVBD1280c:oppA	RVBD1280c	oppA	NonEssential	-0.438518	-0.47447	FALSE	FALSE	0.505289	FALSE
RVBD2069:sigC	RVBD2069	sigC	NonEssential	-1.2917	-1.5825	FALSE	TRUE	-0.350319	FALSE
RVBD1816:RVBD1816	RVBD1816	RVBD1816	NonEssential	-0.75172	-1.0273	FALSE	FALSE	-0.0419782	FALSE
RVBD0412c:RVBD0412c	RVBD0412c	RVBD0412c	NonEssential	-1.6419	-1.821	TRUE	TRUE	-0.356231	FALSE
RVBD2980:RVBD2980	RVBD2980	RVBD2980	NonEssential	-2.74695	-2.3669	TRUE	FALSE	-0.0449609	FALSE
RVBD2500c:fadE19	RVBD2500c	fadE19	NonEssential	-0.849215	-1.202	FALSE	FALSE	-0.216504	FALSE
RVBD2013:RVBD2013	RVBD2013	RVBD2013	NonEssential	-1.46311	-0.90454	FALSE	FALSE	0.9153456312669765	FALSE
RVBD2322c:rocD1	RVBD2322c	rocD1	NonEssential	-0.955605	-1.729	FALSE	FALSE	-0.94388	FALSE
RVBD0834c:PE-PGRS14	RVBD0834c	PE-PGRS14	NonEssential	-1.8674	-1.7203	TRUE	FALSE	0.0458557	FALSE
RVBD1684:RVBD1684	RVBD1684	RVBD1684	Essential	-2.43145	-1.4624	TRUE	TRUE	1.0612102831887062	FALSE
RVBD2797c:RVBD2797c	RVBD2797c	RVBD2797c	NonEssential	-0.791145	-1.2145	FALSE	FALSE	-0.298607	FALSE
RVBD2804c:RVBD2804c	RVBD2804c	RVBD2804c	NonEssential	-1.11245	-1.5194	FALSE	FALSE	-0.441431	FALSE
RVBD1647:RVBD1647	RVBD1647	RVBD1647	NonEssential	-0.58467	-0.82565	FALSE	FALSE	0.10112638870311706	FALSE
RVBD1876:bfrA	RVBD1876	bfrA	NonEssential	-0.373575	-0.67931	FALSE	FALSE	0.10880167096323194	FALSE
RVBD1617:pykA	RVBD1617	pykA	Essential	-1.08368	-1.4073	FALSE	FALSE	-0.293285	FALSE
RVBD2855:mtr	RVBD2855	mtr	NonEssential	-1.2137	-1.0187	FALSE	FALSE	0.46618350224663496	FALSE
RVBD0453:PPE11	RVBD0453	PPE11	NonEssential	-1.83885	-1.8512	TRUE	TRUE	-0.193653	FALSE
RVBD0995:rimJ	RVBD0995	rimJ	NonEssential	-0.060595	-1.3335	FALSE	FALSE	-1.27044	FALSE
RVBD2485c:lipQ	RVBD2485c	lipQ	NonEssential	-1.06089	-0.5647	TRUE	FALSE	1.0273442632888137	FALSE
RVBD2579:dhaA	RVBD2579	dhaA	NonEssential	-0.68892	-0.69829	FALSE	FALSE	0.4160020291100125	FALSE
RVBD2519:PE26	RVBD2519	PE26	NonEssential	-0.739755	-0.95469	FALSE	FALSE	0.0611221	FALSE
RVBD3873:PPE68	RVBD3873	PPE68	NonEssential	-1.33855	-1.3013	TRUE	FALSE	0.1486955293249516	FALSE
RVBD3144c:PPE52	RVBD3144c	PPE52	NonEssential	-0.835015	-3.4387	FALSE	FALSE	-3.8021	TRUE
RVBD2878c:mpt53	RVBD2878c	mpt53	NonEssential	-1.14704	-1.1526	FALSE	FALSE	0.18110421362867266	FALSE
RVBD2593c:ruvA	RVBD2593c	ruvA	Essential	-1.6489	-1.5882	TRUE	TRUE	0.0228748	FALSE
RVBD3375:amiD	RVBD3375	amiD	NonEssential	-0.616	-0.69597	FALSE	FALSE	0.34166282376738744	FALSE
RVBD0163:RVBD0163	RVBD0163	RVBD0163	NonEssential	-2.04415	-1.4343	TRUE	TRUE	0.6915582108658692	FALSE
RVBD3894c:RVBD3894c	RVBD3894c	RVBD3894c	NonEssential	-1.15595	-1.2358	TRUE	FALSE	0.0578243	FALSE
RVBD3841:bfrB	RVBD3841	bfrB	NonEssential	-0.693915	0	FALSE	FALSE	1.536013942253512	FALSE
RVBD2427Ac:RVBD2427Ac	RVBD2427Ac	RVBD2427Ac	NonEssential	-1.81795	-1.0943	TRUE	TRUE	0.9922028682030001	FALSE
RVBD3601c:panD	RVBD3601c	panD	Essential	-1.05765	-1.6299	TRUE	FALSE	-0.676475	FALSE
RVBD0400c:fadE7	RVBD0400c	fadE7	NonEssential	-0.433914	-0.85602	FALSE	FALSE	-0.1087	FALSE
RVBD0812:RVBD0812	RVBD0812	RVBD0812	NonEssential	-3.8227	-1.4981	TRUE	TRUE	2.493207345036114	TRUE
RVBD2198c:mmpS3	RVBD2198c	mmpS3	NonEssential	-1.00761	-2.4277	FALSE	TRUE	-2.00355	TRUE
RVBD1139c:RVBD1139c	RVBD1139c	RVBD1139c	NonEssential	-0.61956	-0.82696	FALSE	FALSE	0.1363762581580427	FALSE
RVBD1752:RVBD1752	RVBD1752	RVBD1752	NonEssential	-0.82985	-1.295	FALSE	FALSE	-0.385684	FALSE
RVBD1751:RVBD1751	RVBD1751	RVBD1751	NonEssential	-0.701575	-1.702	FALSE	TRUE	-1.17266	FALSE
RVBD3414c:sigD	RVBD3414c	sigD	NonEssential	-1.8009	-1.6246	TRUE	FALSE	0.12744809529351472	FALSE
RVBD3373:echA18	RVBD3373	echA18	NonEssential	-0.78734	-1.3803	FALSE	FALSE	-0.567343	FALSE
RVBD1663:pks17	RVBD1663	pks17	NonEssential	-0.81714	-0.96916	FALSE	FALSE	0.12084515473013806	FALSE
RVBD0746:PE-PGRS9	RVBD0746	PE-PGRS9	NonEssential	-1.6745	-2.0333	TRUE	TRUE	-0.660231	FALSE
RVBD1272c:RVBD1272c	RVBD1272c	RVBD1272c	NonEssential	-0.931085	-1.3796	FALSE	FALSE	-0.412382	FALSE
RVBD2575:RVBD2575	RVBD2575	RVBD2575	NonEssential	-0.603285	-0.96384	FALSE	FALSE	-0.0995408	FALSE
RVBD1334:RVBD1334	RVBD1334	RVBD1334	NonEssential	-0.455193	-1.2606	FALSE	FALSE	-0.731748	FALSE
RVBD3570c:RVBD3570c	RVBD3570c	RVBD3570c	NonEssential	-2.1057	-1.2401	TRUE	TRUE	1.067429531552425	FALSE
RVBD3523:ltp3	RVBD3523	ltp3	NonEssential	-0.295075	-1.0573	FALSE	TRUE	-0.578591	FALSE
RVBD1765c:RVBD1765c	RVBD1765c	RVBD1765c	NonEssential	-1.03409	-0.95203	FALSE	FALSE	0.38038	FALSE
RVBD2452c:RVBD2452c	RVBD2452c	RVBD2452c	NonEssential	-1.3396	-1.2637	TRUE	FALSE	0.2098394005489502	FALSE
RVBD2466c:RVBD2466c	RVBD2466c	RVBD2466c	NonEssential	-1.2494	-1.1444	TRUE	FALSE	0.3037390654700282	FALSE
RVBD2806:RVBD2806	RVBD2806	RVBD2806	NonEssential	-0.71942	-0.90166	FALSE	FALSE	0.12400926688757817	FALSE
RVBD3877:RVBD3877	RVBD3877	RVBD3877	NonEssential	-1.23036	-0.61908	TRUE	FALSE	1.1219190717386454	FALSE
RVBD2393:RVBD2393	RVBD2393	RVBD2393	NonEssential	-1.70145	-1.7037	TRUE	TRUE	-0.105254	FALSE
RVBD2569c:RVBD2569c	RVBD2569c	RVBD2569c	NonEssential	-1.83315	-1.7205	TRUE	TRUE	0.00888043	FALSE
RVBD2767c:RVBD2767c	RVBD2767c	RVBD2767c	NonEssential	-2.18485	-1.5245	TRUE	FALSE	0.6981578657341333	FALSE
RVBD0061c:RVBD0061c	RVBD0061c	RVBD0061c	NonEssential	-0.794965	-1.3921	FALSE	FALSE	-0.578018	FALSE
RVBD1026:RVBD1026	RVBD1026	RVBD1026	NonEssential	-1.05176	-1.0703	TRUE	TRUE	0.2104993193906978	FALSE
RVBD2111c:RVBD2111c	RVBD2111c	RVBD2111c	Essential	-1.5115	-1.433	TRUE	FALSE	0.12356512222154689	FALSE
RVBD1651c:PE-PGRS30	RVBD1651c	PE-PGRS30	NonEssential	-0.700495	-1.7852	FALSE	FALSE	-1.30662	FALSE
RVBD2673:RVBD2673	RVBD2673	RVBD2673	Essential	-2.3997	-1.1757	TRUE	FALSE	1.484883205347908	FALSE
RVBD1352:RVBD1352	RVBD1352	RVBD1352	NonEssential	-1.01198	-0.96341	TRUE	FALSE	0.3385564729960731	FALSE
RVBD0329c:RVBD0329c	RVBD0329c	RVBD0329c	NonEssential	-0.076895	-0.67944	FALSE	FALSE	-0.208927	FALSE
RVBD2320c:rocE	RVBD2320c	rocE	NonEssential	-1.6556	-1.461	TRUE	FALSE	0.23309220992074564	FALSE
RVBD3080c:pknK	RVBD3080c	pknK	NonEssential	-0.632155	-0.83334	FALSE	FALSE	0.13967178393499327	FALSE
RVBD3366:spoU	RVBD3366	spoU	NonEssential	-1.54126	-0.89161	TRUE	FALSE	1.019620151343022	FALSE
RVBD0729:xylB	RVBD0729	xylB	NonEssential	-0.7247	0	FALSE	FALSE	1.5689616182910833	FALSE
RVBD1414:RVBD1414	RVBD1414	RVBD1414	NonEssential	-1.6638	-1.1553	TRUE	TRUE	0.7298508994602919	FALSE
RVBD2559c:RVBD2559c	RVBD2559c	RVBD2559c	NonEssential	-1.31041	-1.5106	FALSE	FALSE	-0.215528	FALSE
RVBD2359:furB	RVBD2359	furB	NonEssential	-1.6287	-0.9171	TRUE	FALSE	1.07252	FALSE
RVBD1938:ephB	RVBD1938	ephB	NonEssential	-1.03624	-0.77851	FALSE	FALSE	0.6596620979959819	FALSE
RVBD1182:papA3	RVBD1182	papA3	NonEssential	-1.27825	-1.9909	TRUE	FALSE	-1.01663	FALSE
RVBD0508:RVBD0508	RVBD0508	RVBD0508	NonEssential	-0.32813	0	FALSE	FALSE	1.1445328279008284	FALSE
RVBD0560c:RVBD0560c	RVBD0560c	RVBD0560c	NonEssential	-1.07634	-0.83571	FALSE	FALSE	0.6112719041854736	FALSE
RVBD1991A:RVBD1991A	RVBD1991A	RVBD1991A	NonEssential	-1.26	-0.80987	FALSE	FALSE	0.8490870914004612	FALSE
RVBD1201c:RVBD1201c	RVBD1201c	RVBD1201c	Essential	-1.73265	-1.3608	TRUE	TRUE	0.47550211982901974	FALSE
RVBD3688c:RVBD3688c	RVBD3688c	RVBD3688c	NonEssential	-0.182379	-1.163	FALSE	FALSE	-0.86793	FALSE
RVBD0693:pqqE	RVBD0693	pqqE	NonEssential	-1.727	-1.11	TRUE	FALSE	0.8698021125057598	FALSE
RVBD2518c:lppS	RVBD2518c	lppS	NonEssential	-1.00119	-1.6889	FALSE	FALSE	-0.831082	FALSE
RVBD0917:betP	RVBD0917	betP	NonEssential	-2.00165	-1.2424	TRUE	FALSE	0.9523986563696276	FALSE
RVBD3172c:RVBD3172c	RVBD3172c	RVBD3172c	NonEssential	-1.14075	-0.96492	TRUE	FALSE	0.4739620841992939	FALSE
RVBD1858:modB	RVBD1858	modB	NonEssential	-1.1739	-2.3633	TRUE	FALSE	-1.72277	FALSE
RVBD0326:RVBD0326	RVBD0326	RVBD0326	NonEssential	-1.82905	-1.9523	TRUE	FALSE	-0.365525	FALSE
RVBD0411c:glnH	RVBD0411c	glnH	NonEssential	-0.951875	-1.1424	TRUE	TRUE	-0.0114943	FALSE
RVBD1525:wbbL2	RVBD1525	wbbL2	NonEssential	-0.85801	-0.6779	FALSE	FALSE	0.6295186104841316	FALSE
RVBD2859c:RVBD2859c	RVBD2859c	RVBD2859c	NonEssential	-0.805035	-1.1204	FALSE	FALSE	-0.133532	FALSE
RVBD3704c:gshA	RVBD3704c	gshA	NonEssential	-1.18395	-0.7648	TRUE	FALSE	0.8396389549738471	FALSE
RVBD0064A:RVBD0064A	RVBD0064A	RVBD0064A	NonEssential	-0.572275	-0.51156	FALSE	FALSE	0.5892360804438365	FALSE
RVBD2615c:PE-PGRS45	RVBD2615c	PE-PGRS45	NonEssential	-1.5189	-2.0613	TRUE	TRUE	-0.871457	FALSE
RVBD2311:RVBD2311	RVBD2311	RVBD2311	NonEssential	-0.202395	0	FALSE	FALSE	1.0099650410502614	FALSE
RVBD2425c:RVBD2425c	RVBD2425c	RVBD2425c	NonEssential	-1.22101	-2.0961	TRUE	FALSE	-1.24582	FALSE
RVBD3776:RVBD3776	RVBD3776	RVBD3776	NonEssential	-0.686475	-0.87485	FALSE	FALSE	0.13154615965968172	FALSE
RVBD3413c:RVBD3413c	RVBD3413c	RVBD3413c	NonEssential	-0.90593	-0.95141	TRUE	FALSE	0.24420654508517842	FALSE
RVBD2495c:pdhC	RVBD2495c	pdhC	NonEssential	-0.622453	-0.81239	FALSE	FALSE	0.1627302816226255	FALSE
RVBD0036c:RVBD0036c	RVBD0036c	RVBD0036c	NonEssential	-0.395164	-0.72272	FALSE	FALSE	0.0626133	FALSE
RVBD3880c:RVBD3880c	RVBD3880c	RVBD3880c	NonEssential	-0.722065	-0.78887	FALSE	FALSE	0.3068844419036719	FALSE
RVBD1760:RVBD1760	RVBD1760	RVBD1760	NonEssential	-0.410141	-0.93907	FALSE	FALSE	-0.266713	FALSE
RVBD1836c:RVBD1836c	RVBD1836c	RVBD1836c	NonEssential	-2.06525	-0.94309	TRUE	FALSE	1.498248927152765	FALSE
RVBD0024:RVBD0024	RVBD0024	RVBD0024	NonEssential	-1.30825	-1.1929	FALSE	FALSE	0.28929832519052034	FALSE
RVBD2888c:amiC	RVBD2888c	amiC	NonEssential	-0.313755	-0.63199	FALSE	FALSE	0.12031530842368085	FALSE
RVBD2787:RVBD2787	RVBD2787	RVBD2787	NonEssential	-0.33854	-0.74229	FALSE	FALSE	-0.0292282	FALSE
RVBD2109c:prcA	RVBD2109c	prcA	Essential	-2.02895	-1.2364	TRUE	TRUE	0.9911941373836717	FALSE
RVBD3166c:RVBD3166c	RVBD3166c	RVBD3166c	NonEssential	-1.54919	-1.4697	TRUE	TRUE	0.10531400645385522	FALSE
RVBD1523:RVBD1523	RVBD1523	RVBD1523	NonEssential	-0.95208	-0.69239	FALSE	FALSE	0.7070668654043685	FALSE
RVBD3239c:RVBD3239c	RVBD3239c	RVBD3239c	NonEssential	-1.71745	-1.1078	TRUE	FALSE	0.8630930472850966	FALSE
RVBD0391:metZ	RVBD0391	metZ	NonEssential	-0.86692	-1.2239	FALSE	FALSE	-0.232514	FALSE
RVBD0813c:RVBD0813c	RVBD0813c	RVBD0813c	NonEssential	-0.64389	-1.0601	FALSE	FALSE	-0.209741	FALSE
RVBD2622:RVBD2622	RVBD2622	RVBD2622	NonEssential	-0.540965	-0.98974	FALSE	FALSE	-0.207582	FALSE
RVBD1437:pgk	RVBD1437	pgk	Essential	-1.7165	-1.6676	TRUE	FALSE	-0.031521	FALSE
RVBD3303c:lpdA	RVBD3303c	lpdA	Essential	-1.02944	-0.92882	FALSE	FALSE	0.4124583327518031	FALSE
RVBD2307c:RVBD2307c	RVBD2307c	RVBD2307c	NonEssential	-0.439765	-0.9137	FALSE	FALSE	-0.19451	FALSE
RVBD2693c:RVBD2693c	RVBD2693c	RVBD2693c	NonEssential	-0.89357	-2.2256	FALSE	FALSE	-1.80299	FALSE
RVBD1448c:tal	RVBD1448c	tal	NonEssential	-1.8394	-0.78853	TRUE	FALSE	1.5032540995968695	FALSE
RVBD0168:yrbE1B	RVBD0168	yrbE1B	NonEssential	-1.24725	-1.3543	TRUE	TRUE	-0.033621	FALSE
RVBD1821:secA2	RVBD1821	secA2	NonEssential	-1.77955	-1.3543	TRUE	TRUE	0.5360726254924804	FALSE
RVBD0587:yrbE2A	RVBD0587	yrbE2A	NonEssential	-1.28041	-1.1032	FALSE	FALSE	0.402694	FALSE
RVBD0316:RVBD0316	RVBD0316	RVBD0316	NonEssential	-0.780385	-0.90683	FALSE	FALSE	0.1810042460932355	FALSE
RVBD1769:RVBD1769	RVBD1769	RVBD1769	NonEssential	-0.745595	-0.93459	FALSE	FALSE	0.0994576	FALSE
RVBD2722:RVBD2722	RVBD2722	RVBD2722	NonEssential	-0.803135	-0.95847	FALSE	FALSE	0.12292054222301721	FALSE
RVBD0219:RVBD0219	RVBD0219	RVBD0219	NonEssential	-1.34535	-0.92764	TRUE	FALSE	0.7524390253656617	FALSE
RVBD1982c:RVBD1982c	RVBD1982c	RVBD1982c	NonEssential	-1.01898	-1.087	FALSE	FALSE	0.14875868185507388	FALSE
RVBD3904c:esxE	RVBD3904c	esxE	NonEssential	-0.715095	-1.3837	FALSE	FALSE	-0.65009	FALSE
RVBD3107c:agpS	RVBD3107c	agpS	NonEssential	-0.87189	-1.1144	FALSE	FALSE	-0.0524023	FALSE
RVBD2450c:rpfE	RVBD2450c	rpfE	NonEssential	-1.5421	-2.0026	FALSE	TRUE	-0.752926	FALSE
RVBD1159:pimE	RVBD1159	pimE	NonEssential	-1.5218	-2.2575	FALSE	FALSE	-1.18154	FALSE
RVBD1059:RVBD1059	RVBD1059	RVBD1059	NonEssential	-1.16742	-1.4739	TRUE	FALSE	-0.309974	FALSE
RVBD2474c:RVBD2474c	RVBD2474c	RVBD2474c	NonEssential	-0.21146	-0.76229	FALSE	FALSE	-0.197161	FALSE
RVBD0499:RVBD0499	RVBD0499	RVBD0499	NonEssential	-1.07815	-2.3332	FALSE	FALSE	-1.7772	FALSE
RVBD1801:PPE29	RVBD1801	PPE29	NonEssential	-0.825995	-0.75654	FALSE	FALSE	0.4697231608300622	FALSE
RVBD0274:RVBD0274	RVBD0274	RVBD0274	NonEssential	-1.99995	-1.3085	FALSE	FALSE	0.8450651571440051	FALSE
RVBD2146c:RVBD2146c	RVBD2146c	RVBD2146c	NonEssential	-0.95921	-1.1206	TRUE	FALSE	0.031154893919908954	FALSE
RVBD0438c:moeA2	RVBD0438c	moeA2	NonEssential	-0.933115	-1.6915	FALSE	FALSE	-0.908089	FALSE
RVBD1736c:narX	RVBD1736c	narX	NonEssential	-0.541459	-0.78292	FALSE	FALSE	0.12308940779254811	FALSE
RVBD3569c:bphD	RVBD3569c	bphD	NonEssential	-2.10195	-1.6697	TRUE	TRUE	0.3776544199354717	FALSE
RVBD2861c:mapB	RVBD2861c	mapB	NonEssential	-1.02899	-0.84023	FALSE	FALSE	0.5533857710425042	FALSE
RVBD1081c:RVBD1081c	RVBD1081c	RVBD1081c	NonEssential	-0.85884	-0.84322	FALSE	FALSE	0.3665099889394807	FALSE
RVBD1329c:dinG	RVBD1329c	dinG	NonEssential	-0.891665	-1.5267	FALSE	FALSE	-0.689384	FALSE
RVBD3382c:lytB1	RVBD3382c	lytB1	NonEssential	-0.56581	-0.66607	FALSE	FALSE	0.3356757722619733	FALSE
RVBD1791:PE19	RVBD1791	PE19	NonEssential	-0.95894	-1.0605	TRUE	FALSE	0.12680232511056996	FALSE
RVBD0410c:pknG	RVBD0410c	pknG	NonEssential	-0.97387	-1.2194	FALSE	FALSE	-0.110868	FALSE
RVBD2800:RVBD2800	RVBD2800	RVBD2800	NonEssential	-0.811415	-1.6094	FALSE	FALSE	-0.907284	FALSE
RVBD1893:RVBD1893	RVBD1893	RVBD1893	NonEssential	-0.49165	0	FALSE	FALSE	1.3195399818818578	FALSE
RVBD2063:RVBD2063	RVBD2063	RVBD2063	NonEssential	-1.7492	-1.7044	FALSE	FALSE	-0.0552669	FALSE
RVBD3817:RVBD3817	RVBD3817	RVBD3817	NonEssential	-1.50545	-1.0254	TRUE	FALSE	0.7677336421960519	FALSE
RVBD1127c:ppdK	RVBD1127c	ppdK	NonEssential	-0.317905	-0.46366	FALSE	FALSE	0.3934585724520985	FALSE
RVBD2828c:RVBD2828c	RVBD2828c	RVBD2828c	NonEssential	-1.11719	-0.92287	TRUE	FALSE	0.5158598632114741	FALSE
RVBD3259:RVBD3259	RVBD3259	RVBD3259	NonEssential	-0.73152	-0.93355	FALSE	FALSE	0.0860539	FALSE
RVBD3794:embA	RVBD3794	embA	Essential	-3.8525	-1.7525	TRUE	TRUE	2.119007265015937	TRUE
RVBD0881:RVBD0881	RVBD0881	RVBD0881	NonEssential	-0.85843	-2.2624	FALSE	FALSE	-1.89934	FALSE
RVBD3896c:RVBD3896c	RVBD3896c	RVBD3896c	NonEssential	-0.599505	-1.0361	FALSE	FALSE	-0.218933	FALSE
RVBD3402c:RVBD3402c	RVBD3402c	RVBD3402c	NonEssential	-1.4304	-1.4253	TRUE	TRUE	0.0490593	FALSE
RVBD3639c:RVBD3639c	RVBD3639c	RVBD3639c	NonEssential	-0.956795	-1.2507	FALSE	FALSE	-0.179106	FALSE
RVBD1359:RVBD1359	RVBD1359	RVBD1359	NonEssential	-0.799	-1.1999	FALSE	FALSE	-0.266895	FALSE
RVBD1413:RVBD1413	RVBD1413	RVBD1413	NonEssential	-0.652205	-1.0727	FALSE	FALSE	-0.220955	FALSE
RVBD1648:RVBD1648	RVBD1648	RVBD1648	NonEssential	-1.27527	-0.98112	FALSE	FALSE	0.5920722824860204	FALSE
RVBD2737c:recA	RVBD2737c	recA	NonEssential	-1.38895	-0.78429	TRUE	FALSE	1.0279285593600234	FALSE
RVBD2724c:fadE20	RVBD2724c	fadE20	NonEssential	-0.84243	-0.92793	TRUE	FALSE	0.21372636189041033	FALSE
RVBD1781c:malQ	RVBD1781c	malQ	NonEssential	-1.2355	-0.89158	TRUE	FALSE	0.6924339866126468	FALSE
RVBD0334:rmlA	RVBD0334	rmlA	Essential	-1.6805	-1.2438	TRUE	FALSE	0.6064533250559523	FALSE
RVBD1678:RVBD1678	RVBD1678	RVBD1678	NonEssential	-0.5804	-0.66967	FALSE	FALSE	0.3455441022860844	FALSE
RVBD1419:RVBD1419	RVBD1419	RVBD1419	NonEssential	-0.286995	-0.8801	FALSE	FALSE	-0.304377	FALSE
RVBD0579:RVBD0579	RVBD0579	RVBD0579	NonEssential	-2.0881	-2.2114	TRUE	TRUE	-0.501873	FALSE
RVBD1680:RVBD1680	RVBD1680	RVBD1680	NonEssential	0	-0.82731	FALSE	FALSE	-0.527266	FALSE
RVBD3537:RVBD3537	RVBD3537	RVBD3537	NonEssential	-1.14127	-0.82394	TRUE	FALSE	0.6995567477117104	FALSE
RVBD1550:fadD11	RVBD1550	fadD11	NonEssential	-1.2299	-0.67714	TRUE	FALSE	1.0287467688086462	FALSE
RVBD0798c:cfp29	RVBD0798c	cfp29	NonEssential	-0.513892	-0.91514	FALSE	FALSE	-0.117474	FALSE
RVBD2566:RVBD2566	RVBD2566	RVBD2566	NonEssential	-1.04231	-1.5584	FALSE	FALSE	-0.578759	FALSE
RVBD0728c:serA2	RVBD0728c	serA2	NonEssential	-1.3704	-1.3792	TRUE	FALSE	0.0584328	FALSE
RVBD3655c:RVBD3655c	RVBD3655c	RVBD3655c	NonEssential	-1.63415	-0.84629	TRUE	FALSE	1.1913843408438012	FALSE
RVBD3412:RVBD3412	RVBD3412	RVBD3412	NonEssential	-1.01637	-1.0795	FALSE	FALSE	0.15793742768296876	FALSE
RVBD0066c:icd2	RVBD0066c	icd2	NonEssential	-2.30925	-1.3754	TRUE	TRUE	1.0693021446348017	FALSE
RVBD2530c:RVBD2530c	RVBD2530c	RVBD2530c	NonEssential	-1.25368	0	FALSE	FALSE	2.1351020021128013	TRUE
RVBD3077:RVBD3077	RVBD3077	RVBD3077	NonEssential	-0.773185	-0.91322	FALSE	FALSE	0.16309822558039053	FALSE
RVBD2779c:RVBD2779c	RVBD2779c	RVBD2779c	NonEssential	-0.57297	-1.0333	FALSE	FALSE	-0.242863	FALSE
RVBD1109c:RVBD1109c	RVBD1109c	RVBD1109c	NonEssential	-0.46876	-0.82796	FALSE	FALSE	-0.0266136	FALSE
RVBD1672c:RVBD1672c	RVBD1672c	RVBD1672c	NonEssential	-1.18158	-0.97467	FALSE	FALSE	0.5020912837755375	FALSE
RVBD3256c:RVBD3256c	RVBD3256c	RVBD3256c	Essential	-1.7179	-1.0942	TRUE	FALSE	0.8852840607588155	FALSE
RVBD3190c:RVBD3190c	RVBD3190c	RVBD3190c	NonEssential	-1.12414	-0.60607	FALSE	FALSE	1.028999443762714	FALSE
RVBD2958c:RVBD2958c	RVBD2958c	RVBD2958c	NonEssential	-1.27685	-1.2208	FALSE	TRUE	0.2111563010921296	FALSE
RVBD2000:RVBD2000	RVBD2000	RVBD2000	NonEssential	-0.56114	0	FALSE	FALSE	1.3939116008284191	FALSE
RVBD3057c:RVBD3057c	RVBD3057c	RVBD3057c	NonEssential	-1.39095	-1.5236	TRUE	TRUE	-0.150076	FALSE
RVBD2713:sthA	RVBD2713	sthA	NonEssential	-0.89236	-0.68322	FALSE	FALSE	0.6577894645246805	FALSE
RVBD3850:RVBD3850	RVBD3850	RVBD3850	NonEssential	-1.69385	-1.4581	TRUE	TRUE	0.2786584535185481	FALSE
RVBD2714:RVBD2714	RVBD2714	RVBD2714	NonEssential	-0.892715	-1.7681	FALSE	FALSE	-1.0736	FALSE
RVBD0512:hemB	RVBD0512	hemB	Essential	-2.2765	-2.0825	TRUE	TRUE	-0.0944778	FALSE
RVBD3126c:RVBD3126c	RVBD3126c	RVBD3126c	NonEssential	-1.55873	-1.0925	FALSE	FALSE	0.717646	FALSE
RVBD2290:lppO	RVBD2290	lppO	NonEssential	-1.10515	-0.9837	FALSE	FALSE	0.4058830824585102	FALSE
RVBD3434c:RVBD3434c	RVBD3434c	RVBD3434c	NonEssential	-1.3217	-1.1128	TRUE	FALSE	0.4315605172310505	FALSE
RVBD0281:RVBD0281	RVBD0281	RVBD0281	NonEssential	-0.967715	-0.84876	FALSE	FALSE	0.47418998530434897	FALSE
RVBD2967c:pca	RVBD2967c	pca	NonEssential	-2.22075	-1.3139	TRUE	TRUE	1.07276	FALSE
RVBD0121c:RVBD0121c	RVBD0121c	RVBD0121c	NonEssential	-0.64749	-1.1359	FALSE	FALSE	-0.326886	FALSE
RVBD2180c:RVBD2180c	RVBD2180c	RVBD2180c	NonEssential	-0.901155	-1.3382	FALSE	FALSE	-0.378329	FALSE
RVBD2665:RVBD2665	RVBD2665	RVBD2665	NonEssential	-1.11669	0	FALSE	FALSE	1.9884885601860567	FALSE
RVBD3680:RVBD3680	RVBD3680	RVBD3680	NonEssential	-0.9835	-1.2897	FALSE	FALSE	-0.21278	FALSE
RVBD2563:RVBD2563	RVBD2563	RVBD2563	NonEssential	-1.11973	-0.87957	FALSE	FALSE	0.5877079014799879	FALSE
RVBD1209:RVBD1209	RVBD1209	RVBD1209	NonEssential	-0.63151	-0.89705	FALSE	FALSE	0.0372825	FALSE
RVBD0340:RVBD0340	RVBD0340	RVBD0340	NonEssential	-0.973115	-1.067	TRUE	FALSE	0.13159729112880858	FALSE
RVBD1537:dinX	RVBD1537	dinX	NonEssential	-0.939735	-1.1297	FALSE	TRUE	-0.00421435	FALSE
RVBD1555:frdD	RVBD1555	frdD	NonEssential	-0.643595	-1.2333	FALSE	FALSE	-0.486533	FALSE
RVBD1530:adh	RVBD1530	adh	NonEssential	-1.13091	-0.8085	FALSE	FALSE	0.7131155213126124	FALSE
RVBD0324:RVBD0324	RVBD0324	RVBD0324	NonEssential	-0.586645	-0.70608	FALSE	FALSE	0.29410727180563706	FALSE
RVBD0458:RVBD0458	RVBD0458	RVBD0458	NonEssential	-1.51655	-1.1039	TRUE	FALSE	0.6543054671960462	FALSE
RVBD3328c:sigJ	RVBD3328c	sigJ	NonEssential	-0.557495	-0.77426	FALSE	FALSE	0.15407516985630776	FALSE
RVBD3627c:RVBD3627c	RVBD3627c	RVBD3627c	Essential	-2.90437	-2.2561	TRUE	FALSE	0.3003855025428559	FALSE
RVBD2264c:RVBD2264c	RVBD2264c	RVBD2264c	NonEssential	-0.80825	-1.4043	TRUE	FALSE	-0.583274	FALSE
RVBD0463:RVBD0463	RVBD0463	RVBD0463	NonEssential	-0.822249	-3.2618	FALSE	FALSE	-3.53338	TRUE
RVBD1704c:cycA	RVBD1704c	cycA	NonEssential	-0.61037	-0.76219	TRUE	FALSE	0.22993169152941034	FALSE
RVBD2920c:amt	RVBD2920c	amt	NonEssential	-1.15898	-0.9249	FALSE	FALSE	0.5573451311024377	FALSE
RVBD3818:RVBD3818	RVBD3818	RVBD3818	NonEssential	-0.72996	-0.94801	FALSE	FALSE	0.0613021	FALSE
RVBD2923c:RVBD2923c	RVBD2923c	RVBD2923c	NonEssential	-0.34686	-0.94506	FALSE	FALSE	-0.344001	FALSE
RVBD2135c:RVBD2135c	RVBD2135c	RVBD2135c	NonEssential	-0.827875	-1.3016	TRUE	FALSE	-0.398333	FALSE
RVBD2777c:RVBD2777c	RVBD2777c	RVBD2777c	NonEssential	-0.89244	-1.6204	FALSE	FALSE	-0.838126	FALSE
RVBD3169:RVBD3169	RVBD3169	RVBD3169	NonEssential	-1.35231	-0.83821	FALSE	FALSE	0.9026485877254796	FALSE
RVBD1597:RVBD1597	RVBD1597	RVBD1597	NonEssential	-0.96226	-1.3285	FALSE	FALSE	-0.297447	FALSE
RVBD1698:RVBD1698	RVBD1698	RVBD1698	NonEssential	-0.764035	-1.2231	FALSE	FALSE	-0.34135	FALSE
RVBD3253c:RVBD3253c	RVBD3253c	RVBD3253c	NonEssential	-1.6189	-1.2002	TRUE	TRUE	0.6101237591152181	FALSE
RVBD3920c:RVBD3920c	RVBD3920c	RVBD3920c	NonEssential	-0.83007	-0.70692	FALSE	FALSE	0.5532918156693187	FALSE
RVBD0556:RVBD0556	RVBD0556	RVBD0556	NonEssential	-2.3562	-2.3061	TRUE	TRUE	-0.366107	FALSE
RVBD0823c:RVBD0823c	RVBD0823c	RVBD0823c	NonEssential	-1.04055	-1.1864	FALSE	FALSE	0.013173774551009244	FALSE
RVBD0580c:RVBD0580c	RVBD0580c	RVBD0580c	NonEssential	-0.531955	-0.78155	FALSE	FALSE	0.11510412691946423	FALSE
RVBD2098c:RVBD2098c	RVBD2098c	RVBD2098c	NonEssential	-0.410957	-0.89092	FALSE	FALSE	-0.188979	FALSE
RVBD1254:RVBD1254	RVBD1254	RVBD1254	Essential	-1.3211	-1.1875	TRUE	FALSE	0.3116762883814874	FALSE
RVBD0150c:RVBD0150c	RVBD0150c	RVBD0150c	NonEssential	-0.50066	0	FALSE	FALSE	1.3291829274381757	FALSE
RVBD0374c:RVBD0374c	RVBD0374c	RVBD0374c	NonEssential	-1.0487	-1.0575	TRUE	FALSE	0.22765673446235793	FALSE
RVBD1042c:RVBD1042c	RVBD1042c	RVBD1042c	NonEssential	-1.06657	-1.544	TRUE	FALSE	-0.529808	FALSE
RVBD2819c:RVBD2819c	RVBD2819c	RVBD2819c	NonEssential	-0.60623	-1.4243	FALSE	FALSE	-0.831412	FALSE
RVBD2131c:cysQ	RVBD2131c	cysQ	NonEssential	-1.4965	-1.2056	TRUE	FALSE	0.47050534409663414	FALSE
RVBD2116:lppK	RVBD2116	lppK	NonEssential	-0.68012	-0.58862	FALSE	FALSE	0.581648	FALSE
RVBD1001:arcA	RVBD1001	arcA	NonEssential	-1.20718	-1.1473	FALSE	FALSE	0.25392393243176187	FALSE
RVBD2380c:mbtE	RVBD2380c	mbtE	NonEssential	-0.81898	-0.99913	TRUE	FALSE	0.0749739	FALSE
RVBD2829c:RVBD2829c	RVBD2829c	RVBD2829c	NonEssential	-1.15733	-1.4619	TRUE	FALSE	-0.301618	FALSE
RVBD1002c:RVBD1002c	RVBD1002c	RVBD1002c	NonEssential	-1.42965	-1.064	TRUE	FALSE	0.6249923615703222	FALSE
RVBD1153c:omt	RVBD1153c	omt	NonEssential	0.0391125	-1.0312	FALSE	FALSE	-0.894592	FALSE
RVBD2088:pknJ	RVBD2088	pknJ	NonEssential	-0.54098	0	FALSE	FALSE	1.3723353763650048	FALSE
RVBD3770B:RVBD3770B	RVBD3770B	RVBD3770B	NonEssential	-1.22465	-0.91586	TRUE	FALSE	0.6420641159991912	FALSE
RVBD0449c:RVBD0449c	RVBD0449c	RVBD0449c	NonEssential	-1.41094	-1.3127	FALSE	FALSE	0.20797328463556555	FALSE
RVBD3672c:RVBD3672c	RVBD3672c	RVBD3672c	NonEssential	-2.22075	-1.5717	TRUE	TRUE	0.6612354202490296	FALSE
RVBD3774:echA21	RVBD3774	echA21	NonEssential	-0.678075	-0.97225	FALSE	FALSE	-0.0329216	FALSE
RVBD2922A:acyP	RVBD2922A	acyP	NonEssential	-0.912215	-1.6394	TRUE	FALSE	-0.847291	FALSE
RVBD1508A:RVBD1508A	RVBD1508A	RVBD1508A	NonEssential	-0.41682	-1.0626	FALSE	FALSE	-0.456753	FALSE
RVBD2803:RVBD2803	RVBD2803	RVBD2803	NonEssential	-1.08859	-0.92756	FALSE	FALSE	0.47777488684819536	FALSE
RVBD1902c:nanT	RVBD1902c	nanT	NonEssential	-0.91655	-0.66161	FALSE	FALSE	0.7181743935688187	FALSE
RVBD3074:RVBD3074	RVBD3074	RVBD3074	NonEssential	-0.881645	0	FALSE	FALSE	1.736931830076767	FALSE
RVBD1365c:rsfA	RVBD1365c	rsfA	NonEssential	-0.70716	-1.6656	FALSE	FALSE	-1.10857	FALSE
RVBD3828c:RVBD3828c	RVBD3828c	RVBD3828c	NonEssential	-0.99291	-1.0297	FALSE	FALSE	0.2123241003040529	FALSE
RVBD1237:sugB	RVBD1237	sugB	NonEssential	-0.807795	-1.7089	FALSE	FALSE	-1.06999	FALSE
RVBD1425:RVBD1425	RVBD1425	RVBD1425	NonEssential	-1.02487	-1.6815	TRUE	FALSE	-0.793926	FALSE
RVBD3743c:ctpJ	RVBD3743c	ctpJ	NonEssential	-0.91484	-0.85302	FALSE	FALSE	0.41080040659545564	FALSE
RVBD3078:hab	RVBD3078	hab	NonEssential	-1.05321	-1.0192	FALSE	FALSE	0.29362106367606267	FALSE
RVBD0551c:fadD8	RVBD0551c	fadD8	NonEssential	0.010464	-0.99601	FALSE	FALSE	-0.807757	FALSE
RVBD2644c:RVBD2644c	RVBD2644c	RVBD2644c	NonEssential	-0.418072	-0.91662	FALSE	FALSE	-0.222388	FALSE
RVBD0800:pepC	RVBD0800	pepC	NonEssential	-0.882905	-1.1588	FALSE	FALSE	-0.111488	FALSE
RVBD0234c:gabD1	RVBD0234c	gabD1	NonEssential	0.063685	-0.72364	FALSE	FALSE	-0.429939	FALSE
RVBD2266:cyp124	RVBD2266	cyp124	NonEssential	-0.872555	-0.99877	FALSE	FALSE	0.13288717951640278	FALSE
RVBD2684:arsA	RVBD2684	arsA	NonEssential	-1.36715	-1.3215	TRUE	FALSE	0.1470598112049583	FALSE
RVBD3479:RVBD3479	RVBD3479	RVBD3479	NonEssential	-0.648225	0	FALSE	FALSE	1.4871142549651484	FALSE
RVBD3004:cfp6	RVBD3004	cfp6	NonEssential	-0.9292	-0.99266	FALSE	FALSE	0.20326471491128756	FALSE
RVBD2384:mbtA	RVBD2384	mbtA	NonEssential	-0.928375	-1.3461	FALSE	FALSE	-0.361807	FALSE
RVBD0783c:emrB	RVBD0783c	emrB	NonEssential	-0.47835	-1.0133	FALSE	FALSE	-0.312204	FALSE
RVBD1549:fadD11.1	RVBD1549	fadD11.1	NonEssential	-1.10894	-0.6619	FALSE	FALSE	0.9236167217432096	FALSE
RVBD0806c:cpsY	RVBD0806c	cpsY	NonEssential	-0.7728	-0.74781	FALSE	FALSE	0.4267267731878932	FALSE
RVBD0840c:pip	RVBD0840c	pip	NonEssential	-0.534815	-1.084	FALSE	FALSE	-0.36463	FALSE
RVBD0252:nirB	RVBD0252	nirB	NonEssential	-1.1561	-1.3495	FALSE	FALSE	-0.123512	FALSE
RVBD1070c:echA8	RVBD1070c	echA8	NonEssential	-1.02754	-0.69157	FALSE	FALSE	0.7891368214473323	FALSE
RVBD0805:RVBD0805	RVBD0805	RVBD0805	NonEssential	-0.23951	0	FALSE	FALSE	1.0496873411970686	FALSE
RVBD3741c:RVBD3741c	RVBD3741c	RVBD3741c	NonEssential	-1.00737	-1.1157	FALSE	FALSE	0.0905199	FALSE
RVBD0849:RVBD0849	RVBD0849	RVBD0849	NonEssential	-1.8298	-1.7136	TRUE	TRUE	0.016309421732644137	FALSE
RVBD2431c:PE25	RVBD2431c	PE25	NonEssential	-0.89154	0	FALSE	FALSE	1.7475219462010472	FALSE
RVBD2973c:recG	RVBD2973c	recG	NonEssential	-1.13888	-1.1907	FALSE	FALSE	0.11154737938351707	FALSE
RVBD0181c:RVBD0181c	RVBD0181c	RVBD0181c	NonEssential	-0.633085	-1.4753	FALSE	FALSE	-0.88408	FALSE
RVBD1742:RVBD1742	RVBD1742	RVBD1742	NonEssential	-0.677635	-0.98632	FALSE	FALSE	-0.0558521	FALSE
RVBD2707:RVBD2707	RVBD2707	RVBD2707	NonEssential	-1.32425	-1.3121	TRUE	TRUE	0.11615114664974092	FALSE
RVBD1519:RVBD1519	RVBD1519	RVBD1519	NonEssential	-0.73089	-0.76924	FALSE	FALSE	0.3476643581115155	FALSE
RVBD3446c:RVBD3446c	RVBD3446c	RVBD3446c	NonEssential	-1.02811	-1.6448	FALSE	FALSE	-0.731875	FALSE
RVBD1936:RVBD1936	RVBD1936	RVBD1936	NonEssential	-0.74395	-1.5295	FALSE	FALSE	-0.851946	FALSE
RVBD0062:celA1	RVBD0062	celA1	NonEssential	-1.0264	-1.3675	FALSE	FALSE	-0.291056	FALSE
RVBD3571:hmp	RVBD3571	hmp	NonEssential	-0.8786	-1.1491	FALSE	FALSE	-0.100612	FALSE
RVBD1661:pks7	RVBD1661	pks7	NonEssential	-1.48835	-0.8133	TRUE	FALSE	1.088003264203951	FALSE
RVBD1364c:RVBD1364c	RVBD1364c	RVBD1364c	NonEssential	-0.84142	-0.95539	FALSE	FALSE	0.1688115748554417	FALSE
RVBD0860:fadB	RVBD0860	fadB	NonEssential	-2.1273	-1.0217	TRUE	FALSE	1.4391743596414563	FALSE
RVBD3201c:RVBD3201c	RVBD3201c	RVBD3201c	NonEssential	-1.1363	-1.3604	FALSE	FALSE	-0.162102	FALSE
RVBD0593:lprL	RVBD0593	lprL	NonEssential	-0.93216	-1.5512	FALSE	FALSE	-0.685153	FALSE
RVBD3487c:lipF	RVBD3487c	lipF	NonEssential	-1.14824	-1.1072	TRUE	FALSE	0.254854	FALSE
RVBD3064c:RVBD3064c	RVBD3064c	RVBD3064c	NonEssential	-0.649112	-0.97403	FALSE	FALSE	-0.0667605	FALSE
RVBD1676:RVBD1676	RVBD1676	RVBD1676	NonEssential	-0.535585	-0.94989	FALSE	FALSE	-0.149729	FALSE
RVBD2875:mpt70	RVBD2875	mpt70	NonEssential	-0.62209	-0.80858	FALSE	FALSE	0.1684236060811392	FALSE
RVBD1638:uvrA	RVBD1638	uvrA	NonEssential	-1.91365	-1.3353	TRUE	TRUE	0.7099223578148142	FALSE
RVBD0969:ctpV	RVBD0969	ctpV	NonEssential	-1.23062	-0.82821	FALSE	FALSE	0.7883674028500465	FALSE
RVBD1231c:RVBD1231c	RVBD1231c	RVBD1231c	NonEssential	-1.52143	-1.5425	FALSE	FALSE	-0.0405972	FALSE
RVBD2077c:RVBD2077c	RVBD2077c	RVBD2077c	NonEssential	-0.772385	-0.72506	FALSE	FALSE	0.4625979785843198	FALSE
RVBD3159c:PPE53	RVBD3159c	PPE53	NonEssential	-1.46585	-1.1485	TRUE	TRUE	0.5288497651734817	FALSE
RVBD3154:nuoJ	RVBD3154	nuoJ	NonEssential	-0.761	-1.1581	FALSE	FALSE	-0.24084	FALSE
RVBD2407:RVBD2407	RVBD2407	RVBD2407	NonEssential	-0.54751	-1.0264	FALSE	TRUE	-0.259097	FALSE
RVBD1574:RVBD1574	RVBD1574	RVBD1574	NonEssential	-1.63185	-1.2883	TRUE	FALSE	0.4833512619044129	FALSE
RVBD1980c:mpt64	RVBD1980c	mpt64	NonEssential	-0.86894	-0.72714	FALSE	FALSE	0.5626156315444294	FALSE
RVBD1848:ureA	RVBD1848	ureA	NonEssential	-0.61137	-0.76817	FALSE	FALSE	0.22145618929575392	FALSE
RVBD1479:moxR1	RVBD1479	moxR1	Essential	-2.0586	-1.1902	TRUE	TRUE	1.0966751403428914	FALSE
RVBD1397c:RVBD1397c	RVBD1397c	RVBD1397c	NonEssential	-0.941105	-0.89179	FALSE	FALSE	0.37702274604540226	FALSE
RVBD2379c:mbtF	RVBD2379c	mbtF	NonEssential	-1.2462	-1.0383	FALSE	FALSE	0.4696795238263687	FALSE
RVBD2091c:RVBD2091c	RVBD2091c	RVBD2091c	NonEssential	-0.67587	-1.3561	FALSE	FALSE	-0.648013	FALSE
RVBD2943:RVBD2943	RVBD2943	RVBD2943	NonEssential	-0.71783	-1.0965	FALSE	FALSE	-0.188712	FALSE
RVBD3161c:RVBD3161c	RVBD3161c	RVBD3161c	NonEssential	-1.04479	-0.76345	FALSE	FALSE	0.6928580495564072	FALSE
RVBD3403c:RVBD3403c	RVBD3403c	RVBD3403c	NonEssential	-1.05584	-0.92948	FALSE	FALSE	0.43964866543813286	FALSE
RVBD2044c:RVBD2044c	RVBD2044c	RVBD2044c	NonEssential	-0.766505	-1.4433	FALSE	FALSE	-0.690207	FALSE
RVBD2329c:narK1	RVBD2329c	narK1	NonEssential	-0.472685	-1.0214	FALSE	FALSE	-0.331197	FALSE
RVBD2107:PE22	RVBD2107	PE22	NonEssential	-0.25414	-0.89379	FALSE	FALSE	-0.361394	FALSE
RVBD2066:cobI	RVBD2066	cobI	NonEssential	-1.31996	-1.2965	FALSE	FALSE	0.13646173779413015	FALSE
RVBD3678A:RVBD3678A	RVBD3678A	RVBD3678A	NonEssential	-0.90414	-2.0682	FALSE	FALSE	-1.54042	FALSE
RVBD1817:RVBD1817	RVBD1817	RVBD1817	NonEssential	-1.28245	-1.4858	TRUE	FALSE	-0.205859	FALSE
RVBD0604:lpqO	RVBD0604	lpqO	NonEssential	-0.48495	-1.306	FALSE	FALSE	-0.772372	FALSE
RVBD0496:RVBD0496	RVBD0496	RVBD0496	NonEssential	-0.86391	-1.0947	FALSE	FALSE	-0.0294962	FALSE
RVBD3728:RVBD3728	RVBD3728	RVBD3728	NonEssential	-0.54771	-0.72162	FALSE	FALSE	0.22763093449372904	FALSE
RVBD1743:pknE	RVBD1743	pknE	NonEssential	-0.826355	-1.1461	FALSE	FALSE	-0.151738	FALSE
RVBD0624:RVBD0624	RVBD0624	RVBD0624	NonEssential	-0.746715	-0.9318	FALSE	FALSE	0.10510985520521691	FALSE
RVBD2536:RVBD2536	RVBD2536	RVBD2536	NonEssential	-1.0909	-0.9176	FALSE	FALSE	0.4961407552300767	FALSE
RVBD2995c:leuB	RVBD2995c	leuB	Essential	-1.00143	-1.7039	FALSE	TRUE	-0.854764	FALSE
RVBD0673:echA4	RVBD0673	echA4	NonEssential	-1.07545	-1.5349	TRUE	FALSE	-0.505778	FALSE
RVBD3666c:dppA	RVBD3666c	dppA	NonEssential	-1.62415	-1.1888	FALSE	FALSE	0.6339401539702544	FALSE
RVBD1870c:RVBD1870c	RVBD1870c	RVBD1870c	NonEssential	-0.864755	0	FALSE	FALSE	1.7188553205932813	FALSE
RVBD1454c:qor	RVBD1454c	qor	NonEssential	-0.872875	-0.7631	TRUE	FALSE	0.5094248511232035	FALSE
RVBD2213:pepB	RVBD2213	pepB	NonEssential	-0.63791	-2.4637	FALSE	FALSE	-2.45668	TRUE
RVBD1027c:kdpE	RVBD1027c	kdpE	NonEssential	-1.18934	-1.4332	FALSE	FALSE	-0.221546	FALSE
RVBD2595:RVBD2595	RVBD2595	RVBD2595	NonEssential	-0.0554525	-1.5346	FALSE	FALSE	-1.59695	FALSE
RVBD3046c:RVBD3046c	RVBD3046c	RVBD3046c	NonEssential	-0.9285	-1.3	FALSE	FALSE	-0.288085	FALSE
RVBD2373c:dnaJ2	RVBD2373c	dnaJ2	Essential	-1.95075	-1.0338	TRUE	TRUE	1.230906876144953	FALSE
RVBD0266c:oplA	RVBD0266c	oplA	NonEssential	-0.620115	-0.8971	FALSE	FALSE	0.0250072	FALSE
RVBD0007:RVBD0007	RVBD0007	RVBD0007	NonEssential	-0.17906	-0.67844	FALSE	FALSE	-0.0979891	FALSE
RVBD0188:RVBD0188	RVBD0188	RVBD0188	NonEssential	-0.425205	-1.4977	FALSE	FALSE	-1.14232	FALSE
RVBD0397:RVBD0397	RVBD0397	RVBD0397	NonEssential	-1.12425	-1.5429	FALSE	FALSE	-0.46632	FALSE
RVBD0559c:RVBD0559c	RVBD0559c	RVBD0559c	NonEssential	-0.11443	0	FALSE	FALSE	0.9158205675917167	FALSE
RVBD1488:RVBD1488	RVBD1488	RVBD1488	NonEssential	-1.4373	-1.2267	TRUE	FALSE	0.3734650920829607	FALSE
RVBD0845:RVBD0845	RVBD0845	RVBD0845	NonEssential	-0.38496	-0.71427	FALSE	FALSE	0.0651805	FALSE
RVBD3225c:RVBD3225c	RVBD3225c	RVBD3225c	NonEssential	-1.00804	-0.74566	TRUE	FALSE	0.6819188515948089	FALSE
RVBD2826c:RVBD2826c	RVBD2826c	RVBD2826c	NonEssential	-0.785735	-1.1253	FALSE	FALSE	-0.162009	FALSE
RVBD3805c:RVBD3805c	RVBD3805c	RVBD3805c	Essential	-3.01385	-1.8576	TRUE	TRUE	1.0536737724519123	FALSE
RVBD2695:RVBD2695	RVBD2695	RVBD2695	NonEssential	-0.4276	0	FALSE	FALSE	1.2509905187428845	FALSE
RVBD1426c:lipO	RVBD1426c	lipO	NonEssential	-0.923435	-1.1228	FALSE	FALSE	-0.0106451	FALSE
RVBD0117:oxyS	RVBD0117	oxyS	NonEssential	-0.71879	-1.0325	FALSE	FALSE	-0.0855222	FALSE
RVBD1502:RVBD1502	RVBD1502	RVBD1502	NonEssential	-1.15205	-1.2342	FALSE	FALSE	0.0562044	FALSE
RVBD1789:PPE26	RVBD1789	PPE26	NonEssential	-0.829445	-1.0883	FALSE	FALSE	-0.0561662	FALSE
RVBD2747:RVBD2747	RVBD2747	RVBD2747	Essential	-2.10265	-1.6296	TRUE	TRUE	0.4424144027013571	FALSE
RVBD2494:RVBD2494	RVBD2494	RVBD2494	NonEssential	-0.018737	-0.77467	FALSE	FALSE	-0.423185	FALSE
RVBD1371:RVBD1371	RVBD1371	RVBD1371	NonEssential	-0.88141	-1.092	FALSE	FALSE	-0.0064569	FALSE
RVBD2052c:RVBD2052c	RVBD2052c	RVBD2052c	NonEssential	-0.5339	-0.52671	FALSE	FALSE	0.5239816317088126	FALSE
RVBD2041c:RVBD2041c	RVBD2041c	RVBD2041c	NonEssential	-0.565777	-0.99819	FALSE	FALSE	-0.194515	FALSE
RVBD1228:lpqX	RVBD1228	lpqX	NonEssential	-1.19655	-0.77384	FALSE	FALSE	0.8386937285033731	FALSE
RVBD0920c:RVBD0920c	RVBD0920c	RVBD0920c	NonEssential	-0.687675	-0.68335	FALSE	FALSE	0.4385179846818813	FALSE
RVBD1341:RVBD1341	RVBD1341	RVBD1341	NonEssential	-1.21653	-1.2126	FALSE	FALSE	0.15969371079739186	FALSE
RVBD2024c:RVBD2024c	RVBD2024c	RVBD2024c	NonEssential	-1.10648	-1.9894	FALSE	FALSE	-1.19808	FALSE
RVBD0486:RVBD0486	RVBD0486	RVBD0486	NonEssential	-1.7304	-1.7613	TRUE	FALSE	-0.166216	FALSE
RVBD1004c:RVBD1004c	RVBD1004c	RVBD1004c	NonEssential	-0.97771	-2.4831	TRUE	FALSE	-2.12398	TRUE
RVBD2274A:RVBD2274A	RVBD2274A	RVBD2274A	NonEssential	-0.61253	-0.96994	FALSE	FALSE	-0.0993836	FALSE
RVBD1476:RVBD1476	RVBD1476	RVBD1476	Essential	-2.2309	-1.0153	TRUE	FALSE	1.5602683686573844	FALSE
RVBD1610:RVBD1610	RVBD1610	RVBD1610	Essential	-1.94695	-1.561	TRUE	TRUE	0.38528137200164125	FALSE
RVBD1557:mmpL6	RVBD1557	mmpL6	NonEssential	-1.06035	-1.1062	FALSE	FALSE	0.16239167714870972	FALSE
RVBD0427c:xthA	RVBD0427c	xthA	NonEssential	-0.918225	-1.2448	FALSE	FALSE	-0.210967	FALSE
RVBD2268c:cyp128	RVBD2268c	cyp128	NonEssential	-0.846834	-1.2819	FALSE	FALSE	-0.346596	FALSE
RVBD1226c:RVBD1226c	RVBD1226c	RVBD1226c	NonEssential	-0.41239	-1.2905	FALSE	FALSE	-0.825286	FALSE
RVBD1554:frdC	RVBD1554	frdC	NonEssential	-1.07935	-0.73796	FALSE	FALSE	0.7705350276031432	FALSE
RVBD0838:lpqR	RVBD0838	lpqR	NonEssential	-0.947805	-0.73707	FALSE	FALSE	0.6311697814930204	FALSE
RVBD1135A:RVBD1135A	RVBD1135A	RVBD1135A	NonEssential	0.089805	-1.1316	FALSE	FALSE	-1.10911	FALSE
RVBD1979c:RVBD1979c	RVBD1979c	RVBD1979c	NonEssential	-0.775455	-0.91253	FALSE	FALSE	0.16662912419209785	FALSE
RVBD2251:RVBD2251	RVBD2251	RVBD2251	NonEssential	-1.00991	0	FALSE	FALSE	1.8742126987237009	FALSE
RVBD3135:PPE50	RVBD3135	PPE50	NonEssential	-0.65834	-0.83422	FALSE	FALSE	0.16629153403735938	FALSE
RVBD0929:pstC2	RVBD0929	pstC2	NonEssential	-2.38055	-0.85847	TRUE	FALSE	1.9707756812022874	FALSE
RVBD1072:RVBD1072	RVBD1072	RVBD1072	NonEssential	-1.20595	-1.8372	TRUE	FALSE	-0.848666	FALSE
RVBD2001:RVBD2001	RVBD2001	RVBD2001	NonEssential	-1.09684	-0.702	FALSE	FALSE	0.8466505465167466	FALSE
RVBD1875:RVBD1875	RVBD1875	RVBD1875	NonEssential	-0.391178	-0.73769	FALSE	FALSE	0.0344505	FALSE
RVBD3504:fadE26	RVBD3504	fadE26	NonEssential	-0.79456	-0.77616	FALSE	FALSE	0.40476087234201896	FALSE
RVBD3577:RVBD3577	RVBD3577	RVBD3577	NonEssential	-0.509025	-0.96126	FALSE	FALSE	-0.196304	FALSE
RVBD1175c:fadH	RVBD1175c	fadH	NonEssential	-0.6686	-1.0238	FALSE	FALSE	-0.12535	FALSE
RVBD3522:ltp4	RVBD3522	ltp4	NonEssential	-0.372085	0	FALSE	FALSE	1.191575632776294	FALSE
RVBD2274c:RVBD2274c	RVBD2274c	RVBD2274c	NonEssential	-0.733055	0	FALSE	FALSE	1.5779034970897248	FALSE
RVBD0760c:RVBD0760c	RVBD0760c	RVBD0760c	NonEssential	-1.27934	-1.0038	FALSE	FALSE	0.560225	FALSE
RVBD1330c:RVBD1330c	RVBD1330c	RVBD1330c	NonEssential	-0.73663	-0.59806	FALSE	FALSE	0.6270587150148328	FALSE
RVBD0751c:mmsB	RVBD0751c	mmsB	NonEssential	-0.432324	-1.2991	FALSE	FALSE	-0.81768	FALSE
RVBD1516c:RVBD1516c	RVBD1516c	RVBD1516c	NonEssential	-0.0020571	-0.82352	FALSE	FALSE	-0.519015	FALSE
RVBD3087:RVBD3087	RVBD3087	RVBD3087	NonEssential	-1.08248	-1.1287	FALSE	FALSE	0.1501546523983834	FALSE
RVBD0476:RVBD0476	RVBD0476	RVBD0476	NonEssential	-0.98058	-1.4142	TRUE	TRUE	-0.414642	FALSE
RVBD0671:lpqP	RVBD0671	lpqP	NonEssential	-1.48655	-0.9329	TRUE	FALSE	0.8951617863312987	FALSE
RVBD1467c:fadE15	RVBD1467c	fadE15	NonEssential	-0.78663	-1.3345	FALSE	FALSE	-0.494993	FALSE
RVBD2240c:RVBD2240c	RVBD2240c	RVBD2240c	NonEssential	-0.925235	-1.1632	FALSE	FALSE	-0.0732083	FALSE
RVBD0243:fadA2	RVBD0243	fadA2	NonEssential	-0.029884	0	FALSE	FALSE	0.8253352762482719	FALSE
RVBD1944c:RVBD1944c	RVBD1944c	RVBD1944c	NonEssential	-0.78741	0	FALSE	FALSE	1.6360768939502852	FALSE
RVBD2031c:hspX	RVBD2031c	hspX	NonEssential	-0.50717	-1.4475	FALSE	FALSE	-0.974464	FALSE
RVBD2588c:yajC	RVBD2588c	yajC	NonEssential	-2.22745	-1.152	TRUE	TRUE	1.3383645999547946	FALSE
RVBD3854c:ethA	RVBD3854c	ethA	NonEssential	-1.48845	-2.3	TRUE	TRUE	-1.28508	FALSE
RVBD3392c:cmaA1	RVBD3392c	cmaA1	NonEssential	-1.32705	-1.545	FALSE	TRUE	-0.252626	FALSE
RVBD0074:RVBD0074	RVBD0074	RVBD0074	NonEssential	-0.74551	-1.2408	FALSE	FALSE	-0.38943	FALSE
RVBD1558:RVBD1558	RVBD1558	RVBD1558	NonEssential	-0.581739	-0.8141	FALSE	FALSE	0.11642705166389918	FALSE
RVBD0384c:clpB	RVBD0384c	clpB	Essential	-1.33224	-2.1843	TRUE	TRUE	-1.26757	FALSE
RVBD3770c:RVBD3770c	RVBD3770c	RVBD3770c	NonEssential	-1.02939	-0.80724	FALSE	FALSE	0.6064751317315827	FALSE
RVBD2812:RVBD2812	RVBD2812	RVBD2812	NonEssential	-0.655785	-1.6394	FALSE	FALSE	-1.12174	FALSE
RVBD3815c:RVBD3815c	RVBD3815c	RVBD3815c	NonEssential	-1.00116	-0.93881	TRUE	FALSE	0.36623950100650576	FALSE
RVBD0331:RVBD0331	RVBD0331	RVBD0331	NonEssential	-1.47485	-1.8552	TRUE	FALSE	-0.589609	FALSE
RVBD3291c:RVBD3291c	RVBD3291c	RVBD3291c	NonEssential	-1.7513	-1.0391	TRUE	FALSE	1.0089853859569138	FALSE
RVBD1843c:guaB1	RVBD1843c	guaB1	NonEssential	-1.47323	-0.63877	FALSE	FALSE	1.350425109784151	FALSE
RVBD0157:pntB	RVBD0157	pntB	NonEssential	-1.26604	-0.92772	FALSE	FALSE	0.6674298566263112	FALSE
RVBD1181:pks4	RVBD1181	pks4	NonEssential	-0.87837	-1.1416	FALSE	FALSE	-0.0888859	FALSE
RVBD3891c:esxD	RVBD3891c	esxD	NonEssential	-0.517945	0	FALSE	FALSE	1.347682185367249	FALSE
RVBD1179c:RVBD1179c	RVBD1179c	RVBD1179c	NonEssential	-0.6297	-0.91362	FALSE	FALSE	0.008895	FALSE
RVBD1527c:pks5	RVBD1527c	pks5	NonEssential	-0.731495	-1.7891	FALSE	FALSE	-1.27967	FALSE
RVBD0124:PE-PGRS2	RVBD0124	PE-PGRS2	NonEssential	-1.4486	-0.95483	TRUE	FALSE	0.8195394184486609	FALSE
RVBD1578c:RVBD1578c	RVBD1578c	RVBD1578c	NonEssential	-0.98517	-1.4162	FALSE	FALSE	-0.412922	FALSE
RVBD1679:fadE16	RVBD1679	fadE16	NonEssential	-1.07306	0	FALSE	FALSE	1.9417935863101252	FALSE
RVBD3030:RVBD3030	RVBD3030	RVBD3030	Essential	-2.3334	-1.0051	TRUE	FALSE	1.6862509656547167	FALSE
RVBD0967:RVBD0967	RVBD0967	RVBD0967	NonEssential	-0.761315	-0.79894	FALSE	FALSE	0.3328171895008753	FALSE
RVBD3616c:RVBD3616c	RVBD3616c	RVBD3616c	NonEssential	-1.18325	-1.2382	TRUE	TRUE	0.0832111	FALSE
RVBD1227c:RVBD1227c	RVBD1227c	RVBD1227c	NonEssential	-0.782105	-0.90289	FALSE	FALSE	0.18913441603260842	FALSE
RVBD0386:RVBD0386	RVBD0386	RVBD0386	NonEssential	-1.3056	-1.7218	TRUE	FALSE	-0.557805	FALSE
RVBD2389c:rpfD	RVBD2389c	rpfD	NonEssential	-0.66445	0	FALSE	FALSE	1.5044790487111257	FALSE
RVBD0170:mce1B	RVBD0170	mce1B	NonEssential	-1.42725	-1.8063	TRUE	TRUE	-0.562495	FALSE
RVBD3293:pcd	RVBD3293	pcd	NonEssential	-0.77065	-1.3489	TRUE	FALSE	-0.535082	FALSE
RVBD0079:RVBD0079	RVBD0079	RVBD0079	NonEssential	-1.63209	-2.7582	TRUE	TRUE	-1.86276	FALSE
RVBD1115:RVBD1115	RVBD1115	RVBD1115	NonEssential	-0.502046	-1.5373	FALSE	FALSE	-1.12329	FALSE
RVBD1491c:RVBD1491c	RVBD1491c	RVBD1491c	NonEssential	-1.3628	-0.84465	TRUE	FALSE	0.9035901108579998	FALSE
RVBD1376:RVBD1376	RVBD1376	RVBD1376	NonEssential	-1.04419	-1.3134	TRUE	FALSE	-0.185653	FALSE
RVBD3563:fadE32	RVBD3563	fadE32	NonEssential	-1.3962	-0.9324	TRUE	FALSE	0.7992629082152181	FALSE
RVBD1898:RVBD1898	RVBD1898	RVBD1898	NonEssential	-0.148849	-0.8716	FALSE	FALSE	-0.43866	FALSE
RVBD1006:RVBD1006	RVBD1006	RVBD1006	NonEssential	-1.37434	-1.503	TRUE	FALSE	-0.13497	FALSE
RVBD0332:RVBD0332	RVBD0332	RVBD0332	NonEssential	-0.860405	-1.3278	FALSE	TRUE	-0.40534	FALSE
RVBD0359:RVBD0359	RVBD0359	RVBD0359	NonEssential	-1.4481	-1.6787	TRUE	TRUE	-0.336495	FALSE
RVBD2395:RVBD2395	RVBD2395	RVBD2395	NonEssential	-0.57059	-1.4296	FALSE	FALSE	-0.878016	FALSE
RVBD0191:RVBD0191	RVBD0191	RVBD0191	NonEssential	-0.566	-0.66885	FALSE	FALSE	0.33144146258091206	FALSE
RVBD0887c:RVBD0887c	RVBD0887c	RVBD0887c	NonEssential	-0.612225	-2.226	FALSE	FALSE	-2.10473	TRUE
RVBD3871:RVBD3871	RVBD3871	RVBD3871	NonEssential	-0.78178	-0.8757	FALSE	FALSE	0.23218942487902078	FALSE
RVBD0522:gabP	RVBD0522	gabP	NonEssential	-1.14115	-1.1382	TRUE	FALSE	0.19778151934934404	FALSE
RVBD3150:nuoF	RVBD3150	nuoF	NonEssential	-0.853335	-0.65583	FALSE	FALSE	0.659745	FALSE
RVBD3147:nuoC	RVBD3147	nuoC	NonEssential	-1.02544	-1.1281	FALSE	FALSE	0.0900708	FALSE
RVBD1608c:bcpB	RVBD1608c	bcpB	NonEssential	-1.20114	-1.2393	FALSE	FALSE	0.10060191227130517	FALSE
RVBD3059:cyp136	RVBD3059	cyp136	NonEssential	-1.0135	-0.9408	FALSE	FALSE	0.3762751315200245	FALSE
RVBD1324:RVBD1324	RVBD1324	RVBD1324	NonEssential	-0.58575	-0.5905	FALSE	FALSE	0.47764738437960474	FALSE
RVBD3606c:folK	RVBD3606c	folK	NonEssential	-1.9781	-1.1185	TRUE	TRUE	1.124973318166716	FALSE
RVBD2637:dedA	RVBD2637	dedA	NonEssential	-0.53745	-1.3307	FALSE	FALSE	-0.755612	FALSE
RVBD0678:RVBD0678	RVBD0678	RVBD0678	NonEssential	-0.570915	0	FALSE	FALSE	1.404373287045179	FALSE
RVBD1243c:PE-PGRS23	RVBD1243c	PE-PGRS23	NonEssential	-0.41111	0	FALSE	FALSE	1.2333415738265185	FALSE
RVBD0933:pstB	RVBD0933	pstB	NonEssential	-0.663265	-0.79683	FALSE	FALSE	0.2312474023281743	FALSE
RVBD3116:moeB2	RVBD3116	moeB2	NonEssential	-0.689977	-0.87011	FALSE	FALSE	0.14286043030789777	FALSE
RVBD2298:RVBD2298	RVBD2298	RVBD2298	NonEssential	-0.82203	-1.0026	FALSE	FALSE	0.0726991	FALSE
RVBD3066:RVBD3066	RVBD3066	RVBD3066	NonEssential	-0.224062	0	FALSE	FALSE	1.0331541311022854	FALSE
RVBD3618:RVBD3618	RVBD3618	RVBD3618	NonEssential	-0.085315	-1.2488	FALSE	FALSE	-1.10877	FALSE
RVBD1393c:RVBD1393c	RVBD1393c	RVBD1393c	NonEssential	-1.26052	-0.77985	FALSE	FALSE	0.8975692831018874	FALSE
RVBD0537c:RVBD0537c	RVBD0537c	RVBD0537c	NonEssential	-0.5316	-0.57989	FALSE	FALSE	0.4366299142000799	FALSE
RVBD3740c:RVBD3740c	RVBD3740c	RVBD3740c	NonEssential	-0.6728	-0.73595	FALSE	FALSE	0.33863372522938784	FALSE
RVBD3368c:RVBD3368c	RVBD3368c	RVBD3368c	NonEssential	-0.90286	-1.4678	FALSE	FALSE	-0.583382	FALSE
RVBD3089:fadD13	RVBD3089	fadD13	NonEssential	-1.07191	-1.5505	TRUE	FALSE	-0.534463	FALSE
RVBD2451:RVBD2451	RVBD2451	RVBD2451	NonEssential	-0.86324	-1.0918	FALSE	FALSE	-0.0255841	FALSE
RVBD1731:gabD2	RVBD1731	gabD2	NonEssential	-0.886455	-1.2297	FALSE	FALSE	-0.220865	FALSE
RVBD3338:RVBD3338	RVBD3338	RVBD3338	NonEssential	-0.65919	-0.93696	FALSE	FALSE	0.00319949	FALSE
RVBD1626:RVBD1626	RVBD1626	RVBD1626	NonEssential	-1.11326	-0.76692	TRUE	FALSE	0.760604	FALSE
RVBD1683:RVBD1683	RVBD1683	RVBD1683	Essential	-1.51345	-1.177	TRUE	TRUE	0.5342996624873216	FALSE
RVBD1250:RVBD1250	RVBD1250	RVBD1250	NonEssential	-1.68885	-0.96969	TRUE	FALSE	1.0529460822949612	FALSE
RVBD2564:glnQ	RVBD2564	glnQ	NonEssential	-0.46224	-1.0922	FALSE	FALSE	-0.455393	FALSE
RVBD0214:fadD4	RVBD0214	fadD4	NonEssential	-0.92832	-1.9894	TRUE	FALSE	-1.38875	FALSE
RVBD3600c:RVBD3600c	RVBD3600c	RVBD3600c	NonEssential	-1.85107	-1.257	TRUE	FALSE	0.767935	FALSE
RVBD0841:RVBD0841	RVBD0841	RVBD0841	NonEssential	-0.457567	-2.2708	FALSE	FALSE	-2.34177	TRUE
RVBD3661:RVBD3661	RVBD3661	RVBD3661	NonEssential	-0.840145	-1.319	FALSE	FALSE	-0.412976	FALSE
RVBD2688c:RVBD2688c	RVBD2688c	RVBD2688c	NonEssential	-1.73295	-1.2174	TRUE	FALSE	0.7047296761685737	FALSE
RVBD3088:RVBD3088	RVBD3088	RVBD3088	NonEssential	-0.762365	-1.0996	FALSE	FALSE	-0.145996	FALSE
RVBD3550:echA20	RVBD3550	echA20	NonEssential	-1.4462	-1.766	TRUE	FALSE	-0.477883	FALSE
RVBD0632c:echA3	RVBD0632c	echA3	NonEssential	-0.711155	-1.0725	FALSE	FALSE	-0.157545	FALSE
RVBD1146:mmpL13b	RVBD1146	mmpL13b	NonEssential	-1.16145	-1.1011	FALSE	TRUE	0.27873489972977755	FALSE
RVBD0016c:pbpA	RVBD0016c	pbpA	NonEssential	-1.2432	-1.2656	TRUE	FALSE	0.10363444377411901	FALSE
RVBD0460:RVBD0460	RVBD0460	RVBD0460	NonEssential	-0.532521	-1.0042	FALSE	FALSE	-0.239702	FALSE
RVBD3773c:RVBD3773c	RVBD3773c	RVBD3773c	NonEssential	-1.5681	-0.84954	FALSE	FALSE	1.1155064708423557	FALSE
RVBD0583c:lpqN	RVBD0583c	lpqN	NonEssential	-0.31158	-0.71352	FALSE	FALSE	-0.0121572	FALSE
RVBD3811:RVBD3811	RVBD3811	RVBD3811	NonEssential	-0.67485	-0.98531	FALSE	FALSE	-0.0572205	FALSE
RVBD0500A:RVBD0500A	RVBD0500A	RVBD0500A	NonEssential	-0.99337	-0.96009	FALSE	FALSE	0.3239334315614032	FALSE
RVBD0248c:sdhA	RVBD0248c	sdhA	NonEssential	-1.3741	-0.58622	TRUE	FALSE	1.3282104406245998	FALSE
RVBD3318:sdhA	RVBD3318	sdhA	NonEssential	-1.1844	-0.58622	TRUE	FALSE	1.125184161819553	FALSE
RVBD0280:PPE3	RVBD0280	PPE3	NonEssential	-1.00265	-1.0416	FALSE	FALSE	0.2037526016423327	FALSE
RVBD2472:RVBD2472	RVBD2472	RVBD2472	NonEssential	-0.87245	0	FALSE	FALSE	1.7270908884130223	FALSE
RVBD1041c:RVBD1041c	RVBD1041c	RVBD1041c	NonEssential	-0.869565	-0.93973	FALSE	FALSE	0.22393147652387688	FALSE
RVBD1061:RVBD1061	RVBD1061	RVBD1061	NonEssential	-0.72305	-0.75014	FALSE	FALSE	0.36976254277277754	FALSE
RVBD3882c:RVBD3882c	RVBD3882c	RVBD3882c	NonEssential	-0.95889	-3.1905	TRUE	FALSE	-3.27333	TRUE
RVBD1156:RVBD1156	RVBD1156	RVBD1156	NonEssential	-0.84374	-1.0022	FALSE	FALSE	0.0965727	FALSE
RVBD0306:RVBD0306	RVBD0306	RVBD0306	NonEssential	-0.695375	-0.89885	FALSE	FALSE	0.10276066958809421	FALSE
RVBD1233c:RVBD1233c	RVBD1233c	RVBD1233c	NonEssential	0	-0.62969	FALSE	FALSE	-0.211809	FALSE
RVBD3786c:RVBD3786c	RVBD3786c	RVBD3786c	NonEssential	-1.512	-1.1902	TRUE	FALSE	0.5116769115878115	FALSE
RVBD2712c:RVBD2712c	RVBD2712c	RVBD2712c	NonEssential	-0.63518	-0.96118	FALSE	FALSE	-0.0611591	FALSE
RVBD1396c:PE-PGRS25	RVBD1396c	PE-PGRS25	NonEssential	-0.851425	-1.8876	TRUE	FALSE	-1.30855	FALSE
RVBD1057:RVBD1057	RVBD1057	RVBD1057	NonEssential	-0.69381	-1.0847	FALSE	FALSE	-0.195583	FALSE
RVBD2687c:RVBD2687c	RVBD2687c	RVBD2687c	NonEssential	-0.940695	-0.91587	FALSE	FALSE	0.33814553328798747	FALSE
RVBD0257:RVBD0257	RVBD0257	RVBD0257	NonEssential	-0.751035	-1.2064	FALSE	FALSE	-0.328605	FALSE
RVBD1430:PE16	RVBD1430	PE16	NonEssential	-1.29525	-1.9723	TRUE	FALSE	-0.96875	FALSE
RVBD0663:atsD	RVBD0663	atsD	NonEssential	-1.34205	-0.88308	TRUE	FALSE	0.8200374178237254	FALSE
RVBD0675:echA5	RVBD0675	echA5	NonEssential	-1.25855	-1.6872	TRUE	FALSE	-0.552929	FALSE
RVBD3298c:lpqC	RVBD3298c	lpqC	NonEssential	-0.60561	-0.82885	FALSE	FALSE	0.11842931313705646	FALSE
RVBD2900c:fdhF	RVBD2900c	fdhF	NonEssential	-0.674095	-1.2498	FALSE	FALSE	-0.480229	FALSE
RVBD1216c:RVBD1216c	RVBD1216c	RVBD1216c	NonEssential	-0.883625	-0.97649	FALSE	FALSE	0.18029994594258936	FALSE
RVBD3041c:RVBD3041c	RVBD3041c	RVBD3041c	NonEssential	-1.424	-1.3227	TRUE	TRUE	0.2059879444820778	FALSE
RVBD2043c:pncA	RVBD2043c	pncA	NonEssential	-0.48993	-0.92555	FALSE	FALSE	-0.159737	FALSE
RVBD0519c:RVBD0519c	RVBD0519c	RVBD0519c	NonEssential	-0.662095	-0.76542	FALSE	FALSE	0.28013435010319404	FALSE
RVBD3501c:yrbE4A	RVBD3501c	yrbE4A	NonEssential	-0.54445	-0.92261	FALSE	FALSE	-0.0966943	FALSE
RVBD2022c:RVBD2022c	RVBD2022c	RVBD2022c	NonEssential	-0.72231	-1.0116	FALSE	FALSE	-0.0483927	FALSE
RVBD2704:RVBD2704	RVBD2704	RVBD2704	NonEssential	-0.35726	-0.66911	FALSE	FALSE	0.10762260577700275	FALSE
RVBD2948c:fadD22	RVBD2948c	fadD22	NonEssential	-1.5544	-0.87137	TRUE	FALSE	1.065997274722003	FALSE
RVBD3640c:RVBD3640c	RVBD3640c	RVBD3640c	NonEssential	-1.3056	-0.83795	TRUE	FALSE	0.8530669276493512	FALSE
RVBD2412:rpsT	RVBD2412	rpsT	Essential	-0.09064	-1.7797	FALSE	FALSE	-1.95054	FALSE
RVBD2108:PPE36	RVBD2108	PPE36	NonEssential	-0.686195	-0.73343	FALSE	FALSE	0.35699233801867514	FALSE
RVBD1777:cyp144	RVBD1777	cyp144	NonEssential	-0.632595	-0.86966	FALSE	FALSE	0.0821658	FALSE
RVBD0759c:RVBD0759c	RVBD0759c	RVBD0759c	NonEssential	-0.66267	-0.70962	FALSE	FALSE	0.3698221400045395	FALSE
RVBD3175:RVBD3175	RVBD3175	RVBD3175	NonEssential	-0.284163	-2.5028	FALSE	FALSE	-2.89769	TRUE
RVBD0765c:RVBD0765c	RVBD0765c	RVBD0765c	NonEssential	-0.295135	0	FALSE	FALSE	1.109219954578886	FALSE
RVBD2482c:plsB2	RVBD2482c	plsB2	NonEssential	-1.49895	-2.0488	FALSE	FALSE	-0.872855	FALSE
RVBD0561c:RVBD0561c	RVBD0561c	RVBD0561c	NonEssential	-1.2505	-0.98766	FALSE	FALSE	0.5551171898412652	FALSE
RVBD3330:dacB1	RVBD3330	dacB1	NonEssential	-1.00214	-1.2781	FALSE	FALSE	-0.174313	FALSE
RVBD0098:RVBD0098	RVBD0098	RVBD0098	NonEssential	-1.13109	-0.8202	FALSE	FALSE	0.6946316959202115	FALSE
RVBD3698:RVBD3698	RVBD3698	RVBD3698	NonEssential	-0.57503	-1.1424	FALSE	FALSE	-0.414812	FALSE
RVBD0612:RVBD0612	RVBD0612	RVBD0612	NonEssential	-0.173815	-0.82104	FALSE	FALSE	-0.331232	FALSE
RVBD2605c:tesB2	RVBD2605c	tesB2	NonEssential	-1.05697	-1.1066	FALSE	TRUE	0.15813037170386252	FALSE
RVBD3164c:moxR3	RVBD3164c	moxR3	NonEssential	-1.21045	-1.9123	TRUE	FALSE	-0.96373	FALSE
RVBD0254c:cobU	RVBD0254c	cobU	NonEssential	-0.43785	-0.63753	FALSE	FALSE	0.24428449805904356	FALSE
RVBD3534c:RVBD3534c	RVBD3534c	RVBD3534c	NonEssential	-1.8155	-1.3018	TRUE	FALSE	0.6583527595023451	FALSE
RVBD1030:kdpB	RVBD1030	kdpB	NonEssential	-1.4893	-0.99308	TRUE	FALSE	0.8020408708686816	FALSE
RVBD3464:rmlB	RVBD3464	rmlB	Essential	-2.05245	-1.4963	TRUE	FALSE	0.6014719499199388	FALSE
RVBD3323c:moaX	RVBD3323c	moaX	NonEssential	-0.9852	-1.3758	FALSE	FALSE	-0.3484	FALSE
RVBD3317:sdhD	RVBD3317	sdhD	NonEssential	-0.58652	0	FALSE	FALSE	1.4210745262689681	FALSE
RVBD3683:RVBD3683	RVBD3683	RVBD3683	NonEssential	-0.58421	-0.8614	FALSE	FALSE	0.0435671	FALSE
RVBD1901:cinA	RVBD1901	cinA	NonEssential	-0.924435	-0.69218	FALSE	FALSE	0.6778150441562342	FALSE
RVBD0129c:fbpC	RVBD0129c	fbpC	NonEssential	-1.11315	-0.9645	TRUE	FALSE	0.4450882916171946	FALSE
RVBD2609c:RVBD2609c	RVBD2609c	RVBD2609c	Essential	-2.24375	-1.4187	TRUE	TRUE	0.9300819173795832	FALSE
RVBD2689c:RVBD2689c	RVBD2689c	RVBD2689c	NonEssential	-0.55448	-1.1737	FALSE	FALSE	-0.48677	FALSE
RVBD3357:RVBD3357	RVBD3357	RVBD3357	NonEssential	-0.972285	-1.2881	FALSE	FALSE	-0.222228	FALSE
RVBD2633c:RVBD2633c	RVBD2633c	RVBD2633c	NonEssential	-0.94669	-0.91586	FALSE	FALSE	0.3445776402129455	FALSE
RVBD0630c:recB	RVBD0630c	recB	NonEssential	-0.456083	-0.78824	FALSE	FALSE	0.023223120989457443	FALSE
RVBD2402:RVBD2402	RVBD2402	RVBD2402	NonEssential	-0.0369465	-1.1829	FALSE	FALSE	-1.05535	FALSE
RVBD2292c:RVBD2292c	RVBD2292c	RVBD2292c	NonEssential	-0.524645	0	FALSE	FALSE	1.3548528552038004	FALSE
RVBD2584c:apt	RVBD2584c	apt	NonEssential	-0.294185	-1.3135	FALSE	FALSE	-0.98851	FALSE
RVBD2216:RVBD2216	RVBD2216	RVBD2216	NonEssential	-0.53354	-1.1541	FALSE	FALSE	-0.477893	FALSE
RVBD2137c:RVBD2137c	RVBD2137c	RVBD2137c	NonEssential	-0.117155	0	FALSE	FALSE	0.9187369967416573	FALSE
RVBD0133:RVBD0133	RVBD0133	RVBD0133	NonEssential	-0.53442	-0.5625	FALSE	FALSE	0.46740731768591076	FALSE
RVBD3401:RVBD3401	RVBD3401	RVBD3401	NonEssential	-0.589335	-1.5597	FALSE	FALSE	-1.06563	FALSE
RVBD3615c:RVBD3615c	RVBD3615c	RVBD3615c	NonEssential	-0.53657	-0.87732	FALSE	FALSE	-0.0328324	FALSE
RVBD0643c:mmaA3	RVBD0643c	mmaA3	NonEssential	-1.4366	-1.1394	TRUE	TRUE	0.5120711187460433	FALSE
RVBD1721c:RVBD1721c	RVBD1721c	RVBD1721c	NonEssential	-0.915605	-0.69534	FALSE	FALSE	0.6633205002131948	FALSE
RVBD3866:RVBD3866	RVBD3866	RVBD3866	NonEssential	-0.683745	-0.84994	FALSE	FALSE	0.168388	FALSE
RVBD2303c:RVBD2303c	RVBD2303c	RVBD2303c	NonEssential	-0.927565	-1.0428	FALSE	FALSE	0.12147740284700237	FALSE
RVBD3058c:RVBD3058c	RVBD3058c	RVBD3058c	NonEssential	-0.77512	-0.6658	FALSE	FALSE	0.5601206339216929	FALSE
RVBD3379c:dxs2	RVBD3379c	dxs2	NonEssential	-1.64305	-1.192	TRUE	FALSE	0.6490597699763488	FALSE
RVBD3337:RVBD3337	RVBD3337	RVBD3337	NonEssential	-0.97315	-0.66227	FALSE	FALSE	0.7776969554733898	FALSE
RVBD0127:RVBD0127	RVBD0127	RVBD0127	NonEssential	-0.68047	-1.9962	FALSE	TRUE	-1.66487	FALSE
RVBD3455c:truA	RVBD3455c	truA	NonEssential	-1.23674	0	TRUE	FALSE	2.116971980167848	TRUE
RVBD2696c:RVBD2696c	RVBD2696c	RVBD2696c	NonEssential	-0.820105	-1.0238	FALSE	TRUE	0.0367977	FALSE
RVBD0029:RVBD0029	RVBD0029	RVBD0029	NonEssential	-1.23365	-1.3998	FALSE	FALSE	-0.120807	FALSE
RVBD0601c:RVBD0601c	RVBD0601c	RVBD0601c	NonEssential	-0.84839	-1.1692	FALSE	FALSE	-0.165029	FALSE
RVBD2490c:PE-PGRS43	RVBD2490c	PE-PGRS43	NonEssential	-1.11315	-1.1575	FALSE	FALSE	0.13700634640690607	FALSE
RVBD2818c:RVBD2818c	RVBD2818c	RVBD2818c	NonEssential	-0.977065	-1.0335	TRUE	FALSE	0.1893001391315489	FALSE
RVBD3870:RVBD3870	RVBD3870	RVBD3870	NonEssential	-1.42005	-0.92785	TRUE	FALSE	0.8320514241002029	FALSE
RVBD0662c:RVBD0662c	RVBD0662c	RVBD0662c	NonEssential	-0.458728	-1.0056	FALSE	FALSE	-0.320913	FALSE
RVBD2072c:cobL	RVBD2072c	cobL	NonEssential	-1.21538	-1.1559	TRUE	FALSE	0.24897197233610788	FALSE
RVBD1428c:RVBD1428c	RVBD1428c	RVBD1428c	NonEssential	-0.682048	-1.7095	FALSE	FALSE	-1.20553	FALSE
RVBD3670:ephE	RVBD3670	ephE	NonEssential	-0.828915	-1.1282	FALSE	FALSE	-0.120425	FALSE
RVBD0224c:RVBD0224c	RVBD0224c	RVBD0224c	Essential	-0.969905	-0.73494	FALSE	FALSE	0.6582223648152221	FALSE
RVBD0144:RVBD0144	RVBD0144	RVBD0144	NonEssential	-0.736915	-1.764	FALSE	FALSE	-1.2338	FALSE
RVBD0762c:RVBD0762c	RVBD0762c	RVBD0762c	NonEssential	-0.538325	-0.83702	FALSE	FALSE	0.033375990153781794	FALSE
RVBD2406c:RVBD2406c	RVBD2406c	RVBD2406c	NonEssential	-0.0251687	-1.1355	FALSE	FALSE	-0.992287	FALSE
RVBD3911:sigM	RVBD3911	sigM	NonEssential	-0.483095	-1.0213	FALSE	FALSE	-0.319896	FALSE
RVBD0698:RVBD0698	RVBD0698	RVBD0698	NonEssential	-0.79309	-1.1277	FALSE	FALSE	-0.157968	FALSE
RVBD0968:RVBD0968	RVBD0968	RVBD0968	NonEssential	-0.725225	-1.494	FALSE	FALSE	-0.815318	FALSE
RVBD1320c:RVBD1320c	RVBD1320c	RVBD1320c	NonEssential	-0.61391	-1.2039	FALSE	FALSE	-0.471372	FALSE
RVBD1344:RVBD1344	RVBD1344	RVBD1344	NonEssential	-0.928765	-2.2142	FALSE	FALSE	-1.74712	FALSE
RVBD0768:aldA	RVBD0768	aldA	NonEssential	-0.923625	-1.392	FALSE	FALSE	-0.44016	FALSE
RVBD0378:RVBD0378	RVBD0378	RVBD0378	NonEssential	-0.314605	-0.6457	FALSE	FALSE	0.09934	FALSE
RVBD1614:lgt	RVBD1614	lgt	Essential	-2.6938	-2.0745	TRUE	TRUE	0.3649074811308317	FALSE
RVBD3372A:RVBD3372A	RVBD3372A	RVBD3372A	NonEssential	-0.541771	-1.6728	FALSE	FALSE	-1.29707	FALSE
RVBD1552:frdA	RVBD1552	frdA	NonEssential	-0.928115	-1.1246	FALSE	FALSE	-0.00850962	FALSE
RVBD2630:RVBD2630	RVBD2630	RVBD2630	NonEssential	-0.569922	-1.0166	FALSE	FALSE	-0.219467	FALSE
RVBD1991c:RVBD1991c	RVBD1991c	RVBD1991c	NonEssential	-0.729765	-2.6782	FALSE	FALSE	-2.70077	TRUE
RVBD1671:RVBD1671	RVBD1671	RVBD1671	NonEssential	-1.63805	-1.1531	FALSE	FALSE	0.7058037967243849	FALSE
RVBD3756c:proZ	RVBD3756c	proZ	NonEssential	-0.8368	-0.953	FALSE	FALSE	0.16768213144208824	FALSE
RVBD1964:yrbE3A	RVBD1964	yrbE3A	NonEssential	-0.470415	-0.57205	FALSE	FALSE	0.38366154645262934	FALSE
RVBD1888A:RVBD1888A	RVBD1888A	RVBD1888A	NonEssential	-0.22181	-1.752	FALSE	FALSE	-1.76594	FALSE
RVBD2114:RVBD2114	RVBD2114	RVBD2114	NonEssential	-0.632425	-0.77258	FALSE	FALSE	0.23695069418534456	FALSE
RVBD1021:RVBD1021	RVBD1021	RVBD1021	NonEssential	-0.715265	-1.5932	FALSE	FALSE	-0.984329	FALSE
RVBD3903c:RVBD3903c	RVBD3903c	RVBD3903c	NonEssential	-1.31474	-1.121	FALSE	FALSE	0.4110220906222067	FALSE
RVBD1290c:RVBD1290c	RVBD1290c	RVBD1290c	NonEssential	-0.631875	-1.7248	FALSE	FALSE	-1.28365	FALSE
RVBD3620c:esxW	RVBD3620c	esxW	NonEssential	-0.420765	-0.90246	FALSE	FALSE	-0.196903	FALSE
RVBD1337:RVBD1337	RVBD1337	RVBD1337	NonEssential	-1.30265	-0.6952	FALSE	FALSE	1.077778592312803	FALSE
RVBD2858c:aldC	RVBD2858c	aldC	NonEssential	-1.39185	-1.4779	TRUE	TRUE	-0.0761631	FALSE
RVBD1634:RVBD1634	RVBD1634	RVBD1634	NonEssential	-1.73747	-1.4743	TRUE	TRUE	0.2994883481047747	FALSE
RVBD3331:sugI	RVBD3331	sugI	NonEssential	-1.5604	-1.3897	TRUE	FALSE	0.24501921226978682	FALSE
RVBD0554:bpoC	RVBD0554	bpoC	NonEssential	-0.849675	-0.79084	FALSE	FALSE	0.4403142754267867	FALSE
RVBD3063:cstA	RVBD3063	cstA	NonEssential	-0.774365	0	FALSE	FALSE	1.6221154927535963	FALSE
RVBD2011c:RVBD2011c	RVBD2011c	RVBD2011c	NonEssential	-0.942365	-0.92161	FALSE	FALSE	0.33077020512011274	FALSE
RVBD2206:RVBD2206	RVBD2206	RVBD2206	Essential	-1.04025	-1.1193	FALSE	FALSE	0.11995770358067497	FALSE
RVBD2570:RVBD2570	RVBD2570	RVBD2570	NonEssential	-0.673219	0	FALSE	FALSE	1.513864599327788	FALSE
RVBD2942:mmpL7	RVBD2942	mmpL7	NonEssential	-0.79015	-1.0514	FALSE	FALSE	-0.0393189	FALSE
RVBD3050c:RVBD3050c	RVBD3050c	RVBD3050c	NonEssential	-1.03861	-1.1662	FALSE	FALSE	0.043342337125101736	FALSE
RVBD0634c:RVBD0634c	RVBD0634c	RVBD0634c	NonEssential	-0.877285	-0.75859	TRUE	FALSE	0.5213438708095413	FALSE
RVBD2493:RVBD2493	RVBD2493	RVBD2493	NonEssential	-0.431205	-1.0453	FALSE	FALSE	-0.413742	FALSE
RVBD2414c:RVBD2414c	RVBD2414c	RVBD2414c	NonEssential	-0.74414	-1.0537	TRUE	FALSE	-0.0922325	FALSE
RVBD2073c:RVBD2073c	RVBD2073c	RVBD2073c	NonEssential	-0.807935	-0.88613	FALSE	FALSE	0.24353259819487832	FALSE
RVBD2741:PE-PGRS47	RVBD2741	PE-PGRS47	NonEssential	-1.08791	-1.1477	FALSE	TRUE	0.12564214629145445	FALSE
RVBD3476c:kgtP	RVBD3476c	kgtP	NonEssential	-1.3351	-1.077	TRUE	TRUE	0.503049	FALSE
[truncated: 1,973 more rows]

## Sheet: results_linear_fit_W6_vs_W2
id	orf	name	essentiality	W2_median	W6_median	is_hit_W2	is_hit_W6	z_score	is_outlier
RVBD6010:tRNA-Glu	RVBD6010	tRNA-Glu	Essential	-9.4813	-8.509	TRUE	TRUE	-1.50478	FALSE
RVBD6037:tRNA-Glu	RVBD6037	tRNA-Glu	NonEssential	-7.6461	-8.509	TRUE	TRUE	-4.03123	TRUE
RVBD3461c:rpmJ	RVBD3461c	rpmJ	Essential	-7.65985	-6.3289	TRUE	TRUE	-0.00941669	FALSE
RVBD2904c:rplS	RVBD2904c	rplS	Essential	-8.35995	-7.6536	TRUE	TRUE	-1.4779	FALSE
RVBD0720:rplR	RVBD0720	rplR	Essential	-8.1718	-7.7697	TRUE	TRUE	-1.95009	FALSE
RVBD1305:atpE	RVBD1305	atpE	NonEssential	-7.54295	-6.7706	TRUE	TRUE	-0.981355	FALSE
RVBD1463:RVBD1463	RVBD1463	RVBD1463	Essential	-8.76605	-7.4546	TRUE	TRUE	-0.553452	FALSE
RVBD3053c:nrdH	RVBD3053c	nrdH	Essential	-9.01155	-8.7042	TRUE	TRUE	-2.50987	TRUE
RVBD2194:qcrC	RVBD2194	qcrC	Essential	-7.74	-7.3916	TRUE	TRUE	-1.8503	FALSE
RVBD6035:tRNA-Cys	RVBD6035	tRNA-Cys	Essential	-8.7471	-7.8347	TRUE	TRUE	-1.27744	FALSE
RVBD1547:dnaE	RVBD1547	dnaE	Essential	-9.7961	-8.5563	TRUE	TRUE	-1.15825	FALSE
RVBD3051c:nrdE	RVBD3051c	nrdE	Essential	-10.1174	-7.7674	TRUE	TRUE	0.7325685200162697	FALSE
RVBD6027:tRNA-Asn	RVBD6027	tRNA-Asn	NonEssential	-8.1644	-7.6467	TRUE	TRUE	-1.73444	FALSE
RVBD6031:tRNA-His	RVBD6031	tRNA-His	NonEssential	-8.6278	-7.6375	TRUE	TRUE	-1.0796	FALSE
RVBD6023:tRNA-Pro	RVBD6023	tRNA-Pro	NonEssential	-8.4951	-7.5263	TRUE	TRUE	-1.05811	FALSE
RVBD6028:tRNA-Pro	RVBD6028	tRNA-Pro	NonEssential	-9.35905	-7.5263	TRUE	TRUE	0.1312604482447433	FALSE
RVBD6042:tRNA-Pro	RVBD6042	tRNA-Pro	NonEssential	-7.6361	-7.5263	TRUE	TRUE	-2.24066	TRUE
RVBD2703:sigA	RVBD2703	sigA	Essential	-9.03675	-7.4379	TRUE	TRUE	-0.150127	FALSE
RVBD0640:rplK	RVBD0640	rplK	Essential	-7.4193	-7.4015	TRUE	TRUE	-2.30998	TRUE
RVBD2441c:rpmA	RVBD2441c	rpmA	Essential	-7.78765	-7.1637	TRUE	TRUE	-1.36626	FALSE
RVBD2165c:mraW	RVBD2165c	mraW	Essential	-9.5846	-9.4521	TRUE	TRUE	-3.0942	TRUE
RVBD2357c:glyS	RVBD2357c	glyS	Essential	-8.92295	-7.2885	TRUE	TRUE	-0.0324772	FALSE
RVBD1461:RVBD1461	RVBD1461	RVBD1461	Essential	-8.46385	-8.1774	TRUE	TRUE	-2.29661	TRUE
RVBD6015:tRNA-Gln	RVBD6015	tRNA-Gln	NonEssential	-6.9681	-7.5947	TRUE	TRUE	-3.28586	TRUE
RVBD6038:tRNA-Gln	RVBD6038	tRNA-Gln	Essential	-8.911	-7.5947	TRUE	TRUE	-0.611143	FALSE
RVBD1451:ctaB	RVBD1451	ctaB	Essential	-7.85025	-7.1991	TRUE	TRUE	-1.34508	FALSE
RVBD3465:rmlC	RVBD3465	rmlC	NonEssential	-1.24782	0	TRUE	FALSE	2.783884697311522	TRUE
RVBD2460c:clpP2	RVBD2460c	clpP2	Essential	-8.46585	-7.3945	TRUE	TRUE	-0.856377	FALSE
RVBD0058:dnaB	RVBD0058	dnaB	Essential	-9.1631	-8.1408	TRUE	TRUE	-1.26678	FALSE
RVBD2556c:RVBD2556c	RVBD2556c	RVBD2556c	NonEssential	-0.898075	-1.7168	FALSE	TRUE	-0.849816	FALSE
RVBD6020:5S	RVBD6020	5S	NonEssential	-7.6294	-7.3533	TRUE	TRUE	-1.93224	FALSE
RVBD0638:secE	RVBD0638	secE	Essential	-7.36065	-6.3221	TRUE	TRUE	-0.408829	FALSE
RVBD1415:ribA2	RVBD1415	ribA2	Essential	-7.8375	-5.8108	TRUE	TRUE	1.1864317594471985	FALSE
RVBD6040:tRNA-Met	RVBD6040	tRNA-Met	NonEssential	-7.7008	-7.0064	TRUE	TRUE	-1.197	FALSE
RVBD0001:dnaA	RVBD0001	dnaA	Essential	-9.7493	-6.9597	TRUE	TRUE	1.708838330969517	FALSE
RVBD0684:fusA1	RVBD0684	fusA1	Essential	-9.15685	-7.6527	TRUE	TRUE	-0.379184	FALSE
RVBD2343c:dnaG	RVBD2343c	dnaG	Essential	-8.84065	-7.9725	TRUE	TRUE	-1.40167	FALSE
RVBD0060:RVBD0060	RVBD0060	RVBD0060	Essential	-9.41435	-9.7838	TRUE	TRUE	-3.93761	TRUE
RVBD2094c:tatA	RVBD2094c	tatA	Essential	-7.58475	-6.9226	TRUE	TRUE	-1.2029	FALSE
RVBD2448c:valS	RVBD2448c	valS	Essential	-8.37195	-6.968	TRUE	TRUE	-0.202548	FALSE
RVBD0723:rplO	RVBD0723	rplO	Essential	-6.931	-6.7865	TRUE	TRUE	-1.853	FALSE
RVBD0005:gyrB	RVBD0005	gyrB	Essential	-9.45205	-8.2199	TRUE	TRUE	-1.01423	FALSE
RVBD2193:ctaE	RVBD2193	ctaE	Essential	-7.9441	-6.7406	TRUE	TRUE	-0.374023	FALSE
RVBD2839c:infB	RVBD2839c	infB	Essential	-8.8944	-6.6952	TRUE	TRUE	1.01758	FALSE
RVBD2572c:aspS	RVBD2572c	aspS	Essential	-8.0817	-6.6796	TRUE	TRUE	-0.0725924	FALSE
RVBD1308:atpA	RVBD1308	atpA	Essential	-8.48285	-7.1748	TRUE	TRUE	-0.429582	FALSE
RVBD1475c:acn	RVBD1475c	acn	Essential	-4.5732	-6.1574	TRUE	TRUE	-3.9438	TRUE
RVBD0347:RVBD0347	RVBD0347	RVBD0347	Essential	-7.29905	-6.6932	TRUE	TRUE	-1.17501	FALSE
RVBD2196:qcrB	RVBD2196	qcrB	Essential	-8.3263	-7.0793	TRUE	TRUE	-0.469751	FALSE
RVBD1007c:metG	RVBD1007c	metG	Essential	-8.9667	-7.5768	TRUE	TRUE	-0.501596	FALSE
RVBD2440c:obgE	RVBD2440c	obgE	Essential	-7.86815	-6.8371	TRUE	TRUE	-0.655765	FALSE
RVBD1561:RVBD1561	RVBD1561	RVBD1561	NonEssential	-0.44442	-3.5194	FALSE	FALSE	-4.7841	TRUE
RVBD3596c:clpC1	RVBD3596c	clpC1	Essential	-7.34175	-6.5516	TRUE	TRUE	-0.856233	FALSE
RVBD2442c:rplU	RVBD2442c	rplU	Essential	-8.1349	-7.4111	TRUE	TRUE	-1.34246	FALSE
RVBD2555c:alaS	RVBD2555c	alaS	Essential	-8.9595	-6.9795	TRUE	TRUE	0.5851952730461776	FALSE
RVBD0685:tuf	RVBD0685	tuf	Essential	-8.9691	-6.5126	TRUE	TRUE	1.4556871353080922	FALSE
RVBD6009:tRNA-Lys	RVBD6009	tRNA-Lys	NonEssential	-8.24585	-7.9121	TRUE	TRUE	-2.10961	TRUE
RVBD0088:RVBD0088	RVBD0088	RVBD0088	NonEssential	-0.904385	-4.261	TRUE	TRUE	-5.51254	TRUE
RVBD1643:rplT	RVBD1643	rplT	Essential	-7.68725	-6.4754	TRUE	TRUE	-0.240685	FALSE
RVBD1168c:PPE17	RVBD1168c	PPE17	NonEssential	-2.08804	-3.5066	FALSE	FALSE	-2.4979	TRUE
RVBD0716:rplE	RVBD0716	rplE	Essential	-8.33595	-6.5476	TRUE	TRUE	0.5197895515287109	FALSE
RVBD1292:argS	RVBD1292	argS	Essential	-7.91155	-7.0314	TRUE	TRUE	-0.952772	FALSE
RVBD1348:RVBD1348	RVBD1348	RVBD1348	Essential	-8.12885	-6.6789	TRUE	TRUE	-0.00639746	FALSE
RVBD2147c:RVBD2147c	RVBD2147c	RVBD2147c	Essential	-9.0694	-9.932	TRUE	TRUE	-4.6846	TRUE
RVBD2195:qcrA	RVBD2195	qcrA	Essential	-7.30415	-6.5912	TRUE	TRUE	-0.980705	FALSE
RVBD0732:secY	RVBD0732	secY	Essential	-7.9605	-6.7987	TRUE	TRUE	-0.458124	FALSE
RVBD0289:RVBD0289	RVBD0289	RVBD0289	Essential	-7.07725	-6.3949	TRUE	TRUE	-0.932643	FALSE
RVBD2461c:clpP	RVBD2461c	clpP	Essential	-8.4053	-6.9242	TRUE	TRUE	-0.0762148	FALSE
RVBD2093c:tatC	RVBD2093c	tatC	Essential	-7.04995	-7.2596	TRUE	TRUE	-2.5579	TRUE
RVBD3411c:guaB2	RVBD3411c	guaB2	Essential	-7.7355	-6.3675	TRUE	TRUE	0.0238543	FALSE
RVBD6004:tRNA-Tyr	RVBD6004	tRNA-Tyr	NonEssential	-8.91445	-6.3601	TRUE	TRUE	1.6604580302739702	FALSE
RVBD3240c:secA1	RVBD3240c	secA1	Essential	-8.05535	-6.3582	TRUE	TRUE	0.48125565109473056	FALSE
RVBD3043c:ctaD	RVBD3043c	ctaD	Essential	-8.69055	-6.9088	TRUE	TRUE	0.3447542178232611	FALSE
RVBD6019:23S	RVBD6019	23S	NonEssential	-8.00905	-7.0611	TRUE	TRUE	-0.87308	FALSE
RVBD3052c:nrdI	RVBD3052c	nrdI	Essential	-9.05665	-8.7534	TRUE	TRUE	-2.53812	TRUE
RVBD3864:RVBD3864	RVBD3864	RVBD3864	NonEssential	-1.0535	-3.8825	FALSE	TRUE	-4.6123	TRUE
RVBD1306:atpF	RVBD1306	atpF	Essential	-8.9473	-6.9767	TRUE	TRUE	0.5735410722965624	FALSE
RVBD1827:cfp17	RVBD1827	cfp17	Essential	-8.13275	-7.0667	TRUE	TRUE	-0.713069	FALSE
RVBD2748c:ftsK	RVBD2748c	ftsK	Essential	-8.1154	-6.9853	TRUE	TRUE	-0.587495	FALSE
RVBD0524:hemL	RVBD0524	hemL	Essential	-7.5402	-6.3133	TRUE	TRUE	-0.145491	FALSE
RVBD0284:RVBD0284	RVBD0284	RVBD0284	Essential	-7.09325	-6.5898	TRUE	TRUE	-1.26847	FALSE
RVBD1462:RVBD1462	RVBD1462	RVBD1462	Essential	-8.61525	-7.1383	TRUE	TRUE	-0.180294	FALSE
RVBD1640c:lysS	RVBD1640c	lysS	NonEssential	-3.56649	-6.2495	TRUE	TRUE	-5.49881	TRUE
RVBD3598c:lysS	RVBD3598c	lysS	Essential	-8.37225	-6.2495	TRUE	TRUE	1.1171043365621076	FALSE
RVBD1310:atpD	RVBD1310	atpD	Essential	-7.87465	-7.3557	TRUE	TRUE	-1.59902	FALSE
RVBD2580c:hisS	RVBD2580c	hisS	Essential	-8.76495	-6.5313	TRUE	TRUE	1.1403063315226758	FALSE
RVBD1307:atpH	RVBD1307	atpH	Essential	-8.59995	-6.8633	TRUE	TRUE	0.30357120117450276	FALSE
RVBD0652:rplL	RVBD0652	rplL	Essential	-7.9517	-6.2094	TRUE	TRUE	0.6117764946678423	FALSE
RVBD3924c:rpmH	RVBD3924c	rpmH	Essential	-7.15905	-7.079	TRUE	TRUE	-2.07611	TRUE
RVBD2150c:ftsZ	RVBD2150c	ftsZ	Essential	-9.013	-10.584	TRUE	TRUE	-5.95938	TRUE
RVBD2845c:proS	RVBD2845c	proS	Essential	-8.3906	-6.6978	TRUE	TRUE	0.31924169055208296	FALSE
RVBD2541:RVBD2541	RVBD2541	RVBD2541	Essential	-5.047	-6.1952	TRUE	TRUE	-3.36094	TRUE
RVBD0707:rpsC	RVBD0707	rpsC	Essential	-7.64455	-6.3738	TRUE	TRUE	-0.112921	FALSE
RVBD0641:rplA	RVBD0641	rplA	Essential	-8.6278	-6.1801	TRUE	TRUE	1.5963359638707832	FALSE
RVBD1601:hisB	RVBD1601	hisB	Essential	-8.09975	-6.2605	TRUE	TRUE	0.7217666168552679	FALSE
RVBD0467:icl	RVBD0467	icl	NonEssential	-6.49975	-5.4088	TRUE	TRUE	0.0829141	FALSE
RVBD0703:rplW	RVBD0703	rplW	Essential	-6.8641	-5.8327	TRUE	TRUE	-0.193822	FALSE
RVBD1303:RVBD1303	RVBD1303	RVBD1303	Essential	-8.51785	-6.1444	TRUE	TRUE	1.5105207259228859	FALSE
RVBD2866:RVBD2866	RVBD2866	RVBD2866	NonEssential	-3.25665	-5.1087	TRUE	TRUE	-3.83072	TRUE
RVBD2130c:cysS	RVBD2130c	cysS	Essential	-4.9664	-6.6666	TRUE	TRUE	-4.33744	TRUE
RVBD3580c:cysS	RVBD3580c	cysS	Essential	-8.21655	-6.6666	TRUE	TRUE	0.13692	FALSE
RVBD2166c:RVBD2166c	RVBD2166c	RVBD2166c	Essential	-9.88245	-8.9324	TRUE	TRUE	-1.72994	FALSE
RVBD2890c:rpsB	RVBD2890c	rpsB	Essential	-7.19845	-6.1182	TRUE	TRUE	-0.257742	FALSE
RVBD2663:RVBD2663	RVBD2663	RVBD2663	NonEssential	-0.810515	-0.94281	FALSE	FALSE	0.4507681151492517	FALSE
RVBD3863:RVBD3863	RVBD3863	RVBD3863	Essential	-6.75745	-6.0863	TRUE	TRUE	-0.806279	FALSE
RVBD2614c:thrS	RVBD2614c	thrS	Essential	-7.2424	-6.4978	TRUE	TRUE	-0.894222	FALSE
RVBD2581c:RVBD2581c	RVBD2581c	RVBD2581c	Essential	-8.70395	-6.6847	TRUE	TRUE	0.774672	FALSE
RVBD1304:atpB	RVBD1304	atpB	Essential	-6.75955	-6.0629	TRUE	TRUE	-0.760423	FALSE
RVBD2992c:gltX	RVBD2992c	gltX	Essential	-7.23195	-7.0991	TRUE	TRUE	-2.01266	TRUE
RVBD1649:pheS	RVBD1649	pheS	Essential	-6.94985	-6.0192	TRUE	TRUE	-0.418207	FALSE
RVBD3443c:rplM	RVBD3443c	rplM	Essential	-7.60855	-6.6747	TRUE	TRUE	-0.714963	FALSE
RVBD0123:RVBD0123	RVBD0123	RVBD0123	Essential	-7.57535	-6.5476	TRUE	TRUE	-0.5273	FALSE
RVBD1464:csd	RVBD1464	csd	Essential	-5.72685	-6.509	TRUE	TRUE	-3.00119	TRUE
RVBD2421c:nadD	RVBD2421c	nadD	Essential	-6.78785	-5.5697	TRUE	TRUE	0.184102	FALSE
RVBD1830:RVBD1830	RVBD1830	RVBD1830	Essential	-9.3745	-7.9958	TRUE	TRUE	-0.70952	FALSE
RVBD1311:atpC	RVBD1311	atpC	Essential	-7.76135	-7.6383	TRUE	TRUE	-2.27388	TRUE
RVBD1599:hisD	RVBD1599	hisD	Essential	-6.64355	-5.9471	TRUE	TRUE	-0.707495	FALSE
RVBD0054:ssb	RVBD0054	ssb	Essential	-7.37515	-6.536	TRUE	TRUE	-0.781609	FALSE
RVBD1224:tatB	RVBD1224	tatB	Essential	-8.5519	-6.7402	TRUE	TRUE	0.463447	FALSE
RVBD0283:RVBD0283	RVBD0283	RVBD0283	Essential	-7.3223	-5.9491	TRUE	TRUE	0.2232422384032277	FALSE
RVBD0706:rplV	RVBD0706	rplV	Essential	-7.12435	-5.9188	TRUE	TRUE	0.00636573	FALSE
RVBD0286:PPE4	RVBD0286	PPE4	Essential	-7.2944	-5.9164	TRUE	TRUE	0.24487387426668525	FALSE
RVBD2975A:RVBD2975A	RVBD2975A	RVBD2975A	Essential	-7.2158	-5.546	TRUE	TRUE	0.8167602641980445	FALSE
RVBD6003:tRNA-Gly	RVBD6003	tRNA-Gly	Essential	-4.3248	-4.7424	TRUE	TRUE	-1.68768	FALSE
RVBD6029:tRNA-Gly	RVBD6029	tRNA-Gly	NonEssential	-2.58684	-4.7424	TRUE	TRUE	-4.08027	TRUE
RVBD6034:tRNA-Gly	RVBD6034	tRNA-Gly	NonEssential	-6.8176	-4.7424	TRUE	TRUE	1.7440645091266347	FALSE
RVBD0714:rplN	RVBD0714	rplN	Essential	-7.97115	-6.2244	TRUE	TRUE	0.611011	FALSE
RVBD1298:rpmE	RVBD1298	rpmE	Essential	-7.45015	-5.9701	TRUE	TRUE	0.3606904351549273	FALSE
RVBD0282:RVBD0282	RVBD0282	RVBD0282	Essential	-7.35275	-5.8947	TRUE	TRUE	0.3650455536351585	FALSE
RVBD2178c:aroG	RVBD2178c	aroG	Essential	-6.74735	-6.1051	TRUE	TRUE	-0.854702	FALSE
RVBD0529:ccsA	RVBD0529	ccsA	Essential	-6.564	-5.8795	TRUE	TRUE	-0.692888	FALSE
RVBD1658:argG	RVBD1658	argG	Essential	-7.192	-5.8742	TRUE	TRUE	0.18138710138997127	FALSE
RVBD6000:tRNA-Ile	RVBD6000	tRNA-Ile	Essential	-8.22775	-6.6764	TRUE	TRUE	0.13434473808325412	FALSE
RVBD1297:rho	RVBD1297	rho	Essential	-7.5272	-7.0074	TRUE	TRUE	-1.43783	FALSE
RVBD3356c:folD	RVBD3356c	folD	Essential	-7.1098	-6.0243	TRUE	TRUE	-0.207373	FALSE
RVBD3457c:rpoA	RVBD3457c	rpoA	Essential	-6.246	-6.0529	TRUE	TRUE	-1.44905	FALSE
RVBD2439c:proB	RVBD2439c	proB	Essential	-6.93415	-5.8098	TRUE	TRUE	-0.0553404	FALSE
RVBD1536:ileS	RVBD1536	ileS	Essential	-8.72605	-6.2459	TRUE	TRUE	1.610777585382745	FALSE
RVBD3009c:gatB	RVBD3009c	gatB	Essential	-7.69155	-6.823	TRUE	TRUE	-0.872994	FALSE
RVBD6018:16S	RVBD6018	16S	NonEssential	-6.01135	-5.5657	TRUE	TRUE	-0.877532	FALSE
RVBD2840c:RVBD2840c	RVBD2840c	RVBD2840c	NonEssential	-7.8549	-5.8199	TRUE	TRUE	1.1936771655936438	FALSE
RVBD0719:rplF	RVBD0719	rplF	Essential	-7.4894	-5.7582	TRUE	TRUE	0.8037944058042304	FALSE
RVBD2122c:hisE	RVBD2122c	hisE	Essential	-7.61015	-6.2647	TRUE	TRUE	0.0400409	FALSE
RVBD1689:tyrS	RVBD1689	tyrS	Essential	-7.4724	-6.2518	TRUE	TRUE	-0.125909	FALSE
RVBD0041:leuS	RVBD0041	leuS	Essential	-6.86275	-6.4116	TRUE	TRUE	-1.2586	FALSE
RVBD1641:infC	RVBD1641	infC	Essential	-8.64225	-6.4224	TRUE	TRUE	1.1713412904158889	FALSE
RVBD2199c:RVBD2199c	RVBD2199c	RVBD2199c	Essential	-7.3501	-6.8484	TRUE	TRUE	-1.38969	FALSE
RVBD1981c:nrdF	RVBD1981c	nrdF	NonEssential	-3.42508	-5.7296	TRUE	TRUE	-4.7389	TRUE
RVBD3048c:nrdF	RVBD3048c	nrdF	Essential	-6.92435	-5.7296	TRUE	TRUE	0.0784236	FALSE
RVBD0709:rpmC	RVBD0709	rpmC	Essential	-6.34455	-5.3679	TRUE	TRUE	-0.0556474	FALSE
RVBD0440:groEL	RVBD0440	groEL	Essential	-6.74935	-5.7241	TRUE	TRUE	-0.152394	FALSE
RVBD3417c:groEL	RVBD3417c	groEL	NonEssential	-3.05242	-5.7241	TRUE	TRUE	-5.24182	TRUE
RVBD2916c:ffh	RVBD2916c	ffh	Essential	-7.16175	-6.2593	TRUE	TRUE	-0.56734	FALSE
RVBD2785c:rpsO	RVBD2785c	rpsO	Essential	-7.1915	-5.7016	TRUE	TRUE	0.4976099293798787	FALSE
RVBD2457c:clpX	RVBD2457c	clpX	Essential	-8.15665	-7.6306	TRUE	TRUE	-1.71554	FALSE
RVBD3913:trxB2	RVBD3913	trxB2	Essential	-7.29865	-5.1626	TRUE	TRUE	1.6347781784071018	FALSE
RVBD0526:RVBD0526	RVBD0526	RVBD0526	Essential	-6.36095	-6.5803	TRUE	TRUE	-2.25916	TRUE
RVBD1460:RVBD1460	RVBD1460	RVBD1460	NonEssential	-5.56195	-4.9615	TRUE	TRUE	-0.386832	FALSE
RVBD1110:ispH	RVBD1110	ispH	Essential	-8.3583	-6.8532	TRUE	TRUE	-0.0105547	FALSE
RVBD1782:RVBD1782	RVBD1782	RVBD1782	Essential	-6.0808	-5.6664	TRUE	TRUE	-0.966819	FALSE
RVBD3458c:rpsD	RVBD3458c	rpsD	Essential	-6.9648	-4.9941	TRUE	TRUE	1.4845624600406613	FALSE
RVBD0721:rpsE	RVBD0721	rpsE	Essential	-7.2818	-7.0095	TRUE	TRUE	-1.77951	FALSE
RVBD2200c:ctaC	RVBD2200c	ctaC	Essential	-6.904	-7.3485	TRUE	TRUE	-2.92206	TRUE
RVBD2783c:gpsI	RVBD2783c	gpsI	Essential	-7.15095	-6.8863	TRUE	TRUE	-1.73344	FALSE
RVBD0525:RVBD0525	RVBD0525	RVBD0525	Essential	-7.2549	-5.7214	TRUE	TRUE	0.5485355336791191	FALSE
RVBD2540c:aroF	RVBD2540c	aroF	Essential	-7.79505	-6.7722	TRUE	TRUE	-0.637236	FALSE
RVBD3834c:serS	RVBD3834c	serS	Essential	-7.98185	-6.8403	TRUE	TRUE	-0.505114	FALSE
RVBD0701:rplC	RVBD0701	rplC	Essential	-7.83385	-6.4544	TRUE	TRUE	-0.000308136	FALSE
RVBD3260c:whiB2	RVBD3260c	whiB2	Essential	-8.5242	-7.7896	TRUE	TRUE	-1.50149	FALSE
RVBD2204c:RVBD2204c	RVBD2204c	RVBD2204c	NonEssential	-3.97935	-4.1221	TRUE	TRUE	-1.02431	FALSE
RVBD1177:fdxC	RVBD1177	fdxC	Essential	-6.6974	-5.232	TRUE	TRUE	0.6796342368340708	FALSE
RVBD0639:nusG	RVBD0639	nusG	Essential	-7.4858	-5.4658	TRUE	TRUE	1.3357145670427841	FALSE
RVBD1223:htrA	RVBD1223	htrA	Essential	-6.6161	-7.2723	TRUE	TRUE	-3.17849	TRUE
RVBD0337c:aspC	RVBD0337c	aspC	Essential	-6.86965	-5.4624	TRUE	TRUE	0.4937265566946934	FALSE
RVBD3456c:rplQ	RVBD3456c	rplQ	Essential	-6.31375	-5.4591	TRUE	TRUE	-0.265501	FALSE
RVBD2121c:hisG	RVBD2121c	hisG	Essential	-7.627	-5.4799	TRUE	TRUE	1.504210313536114	FALSE
RVBD0718:rpsH	RVBD0718	rpsH	Essential	-7.3648	-6.9545	TRUE	TRUE	-1.56427	FALSE
RVBD1650:pheT	RVBD1650	pheT	Essential	-9.15735	-6.3396	TRUE	TRUE	2.0324894989220628	TRUE
RVBD1602:hisH	RVBD1602	hisH	Essential	-6.86925	-5.4391	TRUE	TRUE	0.5359570620056935	FALSE
RVBD6012:tRNA-Phe	RVBD6012	tRNA-Phe	Essential	-6.4985	-5.5889	TRUE	TRUE	-0.249489	FALSE
RVBD0700:rpsJ	RVBD0700	rpsJ	Essential	-7.64125	-6.2148	TRUE	TRUE	0.17447659313698127	FALSE
RVBD0705:rpsS	RVBD0705	rpsS	Essential	-6.75825	-6.1578	TRUE	TRUE	-0.936459	FALSE
RVBD0702:rplD	RVBD0702	rplD	Essential	-7.4285	-5.9911	TRUE	TRUE	0.2923275500943044	FALSE
RVBD0704:rplB	RVBD0704	rplB	Essential	-6.68595	-5.9764	TRUE	TRUE	-0.702923	FALSE
RVBD0014c:pknB	RVBD0014c	pknB	Essential	-7.8229	-5.7693	TRUE	TRUE	1.2425307052100252	FALSE
RVBD2243:fabD	RVBD2243	fabD	Essential	-7.91315	-6.0644	TRUE	TRUE	0.8249408969743122	FALSE
RVBD1521:fadD25	RVBD1521	fadD25	NonEssential	-1.1733	-2.9215	TRUE	TRUE	-2.68288	TRUE
RVBD2205c:RVBD2205c	RVBD2205c	RVBD2205c	NonEssential	-0.59263	-1.6184	FALSE	TRUE	-1.08964	FALSE
RVBD1732c:RVBD1732c	RVBD1732c	RVBD1732c	NonEssential	-1.31137	-1.3071	FALSE	FALSE	0.4714030382579893	FALSE
RVBD1389:gmk	RVBD1389	gmk	Essential	-6.7339	-5.5209	TRUE	TRUE	0.19943263629237146	FALSE
RVBD6005:tRNA-Thr	RVBD6005	tRNA-Thr	Essential	-9.7624	-7.4767	TRUE	TRUE	0.7776080163406889	FALSE
RVBD6008:tRNA-Thr	RVBD6008	tRNA-Thr	Essential	-7.5485	-7.4767	TRUE	TRUE	-2.27019	TRUE
RVBD6041:tRNA-Thr	RVBD6041	tRNA-Thr	Essential	-6.3758	-7.4767	TRUE	TRUE	-3.8846	TRUE
RVBD1295:thrC	RVBD1295	thrC	Essential	-6.77655	-5.3114	TRUE	TRUE	0.6428106161446101	FALSE
RVBD0884c:serC	RVBD0884c	serC	Essential	-7.20235	-5.3056	TRUE	TRUE	1.2396430071120714	FALSE
RVBD2386c:mbtI	RVBD2386c	mbtI	Essential	-4.61035	-5.2485	TRUE	TRUE	-2.22383	TRUE
RVBD1611:trpC	RVBD1611	trpC	Essential	-5.6833	-5.3013	TRUE	TRUE	-0.843681	FALSE
RVBD0013:trpG	RVBD0013	trpG	Essential	-7.51	-6.1911	TRUE	TRUE	0.0373052	FALSE
RVBD0683:rpsG	RVBD0683	rpsG	Essential	-7.40565	-5.5524	TRUE	TRUE	1.0663686370578571	FALSE
RVBD2516c:RVBD2516c	RVBD2516c	RVBD2516c	Essential	-8.08745	-8.7137	TRUE	TRUE	-3.79949	TRUE
RVBD1930c:RVBD1930c	RVBD1930c	RVBD1930c	NonEssential	-0.94965	-2.137	TRUE	FALSE	-1.55034	FALSE
RVBD1961:RVBD1961	RVBD1961	RVBD1961	NonEssential	-1.24137	-2.6174	FALSE	TRUE	-2.03081	TRUE
RVBD0053:rpsF	RVBD0053	rpsF	Essential	-5.5591	-5.2759	TRUE	TRUE	-0.968026	FALSE
RVBD0357c:purA	RVBD0357c	purA	Essential	-7.81305	-7.6205	TRUE	TRUE	-2.17002	TRUE
RVBD3462c:infA	RVBD3462c	infA	Essential	-6.88535	-5.6423	TRUE	TRUE	0.18502545991313224	FALSE
RVBD3809c:glf	RVBD3809c	glf	Essential	-7.4549	-5.9439	TRUE	TRUE	0.41533544868202893	FALSE
RVBD0287:esxG	RVBD0287	esxG	Essential	-7.00655	-5.2678	TRUE	TRUE	1.0394970853243402	FALSE
RVBD2154c:ftsW	RVBD2154c	ftsW	Essential	-9.5892	-7.7742	TRUE	TRUE	-0.00707024	FALSE
RVBD0635:RVBD0635	RVBD0635	RVBD0635	Essential	-5.82625	-5.2625	TRUE	TRUE	-0.575647	FALSE
RVBD0710:rpsQ	RVBD0710	rpsQ	Essential	-6.48605	-5.259	TRUE	TRUE	0.33910181681956447	FALSE
RVBD6002:tRNA-Leu	RVBD6002	tRNA-Leu	NonEssential	-5.3683	-6.884	TRUE	TRUE	-4.18333	TRUE
RVBD6021:tRNA-Leu	RVBD6021	tRNA-Leu	NonEssential	-6.8754	-6.884	TRUE	TRUE	-2.10856	TRUE
RVBD6022:tRNA-Leu	RVBD6022	tRNA-Leu	Essential	-8.151	-6.884	TRUE	TRUE	-0.352489	FALSE
RVBD6024:tRNA-Leu	RVBD6024	tRNA-Leu	Essential	-7.4586	-6.884	TRUE	TRUE	-1.30569	FALSE
RVBD2738c:RVBD2738c	RVBD2738c	RVBD2738c	NonEssential	-1.28355	-2.2856	TRUE	TRUE	-1.36352	FALSE
RVBD2244:acpP	RVBD2244	acpP	Essential	-6.72555	-5.241	TRUE	TRUE	0.701862	FALSE
RVBD0006:gyrA	RVBD0006	gyrA	Essential	-8.1349	-5.8031	TRUE	TRUE	1.6099892460198115	FALSE
RVBD3372:otsB2	RVBD3372	otsB2	Essential	-7.2534	-5.2325	TRUE	TRUE	1.4441406775230492	FALSE
RVBD2996c:serA1	RVBD2996c	serA1	Essential	-6.90095	-6.2658	TRUE	TRUE	-0.938308	FALSE
RVBD1392:metK	RVBD1392	metK	Essential	-5.6881	-5.1987	TRUE	TRUE	-0.648689	FALSE
RVBD0777:purB	RVBD0777	purB	Essential	-8.35925	-5.2377	TRUE	TRUE	2.9569754556755115	TRUE
RVBD2927c:RVBD2927c	RVBD2927c	RVBD2927c	Essential	-7.94605	-7.8685	TRUE	TRUE	-2.44228	TRUE
RVBD1294:thrA	RVBD1294	thrA	Essential	-7.67475	-5.6338	TRUE	TRUE	1.2873699031352734	FALSE
RVBD1293:lysA	RVBD1293	lysA	Essential	-6.13495	-5.4657	TRUE	TRUE	-0.523767	FALSE
RVBD6013:tRNA-Arg	RVBD6013	tRNA-Arg	Essential	-4.62085	-5.9862	TRUE	TRUE	-3.56386	TRUE
RVBD6017:tRNA-Arg	RVBD6017	tRNA-Arg	NonEssential	-7.0479	-5.9862	TRUE	TRUE	-0.222633	FALSE
RVBD6030:tRNA-Arg	RVBD6030	tRNA-Arg	Essential	-6.62145	-5.9862	TRUE	TRUE	-0.809711	FALSE
RVBD0417:thiG	RVBD0417	thiG	Essential	-4.2275	-5.1435	TRUE	TRUE	-2.55809	TRUE
RVBD2846c:efpA	RVBD2846c	efpA	Essential	-6.9868	-5.8382	TRUE	TRUE	-0.0350044	FALSE
RVBD0772:purD	RVBD0772	purD	Essential	-6.0963	-4.9805	TRUE	TRUE	0.3139018412613512	FALSE
RVBD3336c:trpS	RVBD3336c	trpS	Essential	-6.20025	-6.9505	TRUE	TRUE	-3.16011	TRUE
RVBD0057:RVBD0057	RVBD0057	RVBD0057	Essential	-5.2481	-4.2568	TRUE	TRUE	0.47500331803798723	FALSE
RVBD2993c:RVBD2993c	RVBD2993c	RVBD2993c	Essential	-6.35325	-5.2681	TRUE	TRUE	0.13957247722546384	FALSE
RVBD3721c:dnaZX	RVBD3721c	dnaZX	Essential	-6.6644	-6.8066	TRUE	TRUE	-2.25692	TRUE
RVBD1630:rpsA	RVBD1630	rpsA	Essential	-5.0023	-5.2591	TRUE	TRUE	-1.70371	FALSE
RVBD1795:RVBD1795	RVBD1795	RVBD1795	Essential	-6.43005	-6.2208	TRUE	TRUE	-1.50395	FALSE
RVBD2921c:ftsY	RVBD2921c	ftsY	Essential	-5.7151	-5.2614	TRUE	TRUE	-0.726643	FALSE
RVBD3221A:RVBD3221A	RVBD3221A	RVBD3221A	Essential	-7.1547	-6.565	TRUE	TRUE	-1.13834	FALSE
RVBD6007:tRNA-Trp	RVBD6007	tRNA-Trp	Essential	-6.7343	-5.2721	TRUE	TRUE	0.6568054129270116	FALSE
RVBD1390:rpoZ	RVBD1390	rpoZ	Essential	-6.73145	-5.3575	TRUE	TRUE	0.49607883595381674	FALSE
RVBD3610c:ftsH	RVBD3610c	ftsH	Essential	-7.7617	-5.4538	TRUE	TRUE	1.7375690418497134	FALSE
RVBD1600:hisC1	RVBD1600	hisC1	Essential	-6.63525	-5.0657	TRUE	TRUE	0.8994183650759677	FALSE
RVBD1005c:pabB	RVBD1005c	pabB	Essential	-6.7806	-5.0925	TRUE	TRUE	1.0503087699732763	FALSE
RVBD1642:rpmI	RVBD1642	rpmI	Essential	-7.79065	-6.2364	TRUE	TRUE	0.3404902112095865	FALSE
RVBD0055:rpsR	RVBD0055	rpsR	Essential	-5.78445	-5.2482	TRUE	TRUE	-0.606935	FALSE
RVBD2055c:rpsR	RVBD2055c	rpsR	NonEssential	-2.56054	-5.2482	TRUE	TRUE	-5.04517	TRUE
RVBD0002:dnaN	RVBD0002	dnaN	Essential	-7.14045	-5.2686	TRUE	TRUE	1.222363346777379	FALSE
RVBD3219:whiB1	RVBD3219	whiB1	Essential	-6.8987	-5.0342	TRUE	TRUE	1.3199373724100592	FALSE
RVBD0636:RVBD0636	RVBD0636	RVBD0636	Essential	-5.7248	-4.8044	TRUE	TRUE	0.12580914336618712	FALSE
RVBD1837c:glcB	RVBD1837c	glcB	Essential	-5.1951	-4.8911	TRUE	TRUE	-0.762599	FALSE
RVBD0979A:rpmF	RVBD0979A	rpmF	NonEssential	-4.6239	-4.3643	TRUE	TRUE	-0.581691	FALSE
RVBD0708:rplP	RVBD0708	rplP	Essential	-6.7219	-6.0853	TRUE	TRUE	-0.853383	FALSE
RVBD2347c:esxP	RVBD2347c	esxP	NonEssential	-4.8152	-5.8173	TRUE	TRUE	-2.98619	TRUE
RVBD1122:gnd2	RVBD1122	gnd2	Essential	-6.49885	-5.0377	TRUE	TRUE	0.7630524139136543	FALSE
RVBD3859c:gltB	RVBD3859c	gltB	Essential	-6.2044	-5.2507	TRUE	TRUE	-0.0333956	FALSE
RVBD2682c:dxs1	RVBD2682c	dxs1	Essential	-7.08805	-4.9874	TRUE	TRUE	1.666538026165662	FALSE
RVBD6043:tRNA-Ser	RVBD6043	tRNA-Ser	Essential	-6.7847	-6.2349	TRUE	TRUE	-1.04161	FALSE
RVBD6044:tRNA-Ser	RVBD6044	tRNA-Ser	NonEssential	-7.90335	-6.2349	TRUE	TRUE	0.4983942562544074	FALSE
RVBD6046:tRNA-Ser	RVBD6046	tRNA-Ser	NonEssential	-8.82675	-6.2349	TRUE	TRUE	1.769604643849733	FALSE
RVBD6047:tRNA-Ser	RVBD6047	tRNA-Ser	NonEssential	-7.04235	-6.2349	TRUE	TRUE	-0.686912	FALSE
RVBD3921c:RVBD3921c	RVBD3921c	RVBD3921c	Essential	-7.12365	-5.4158	TRUE	TRUE	0.9289612371881316	FALSE
RVBD3247c:tmk	RVBD3247c	tmk	Essential	-6.5408	-5.8599	TRUE	TRUE	-0.688839	FALSE
RVBD0527:ccdA	RVBD0527	ccdA	Essential	-6.08305	-5.1135	TRUE	TRUE	0.051459529080208004	FALSE
RVBD1699:pyrG	RVBD1699	pyrG	Essential	-7.34905	-4.9533	TRUE	TRUE	2.0884580742605783	TRUE
RVBD3418c:groES	RVBD3418c	groES	Essential	-7.7887	-5.5537	TRUE	TRUE	1.5913123729516316	FALSE
RVBD0788:purQ	RVBD0788	purQ	Essential	-4.5729	-4.9279	TRUE	TRUE	-1.68673	FALSE
RVBD2909c:rpsP	RVBD2909c	rpsP	Essential	-6.44145	-6.0221	TRUE	TRUE	-1.12343	FALSE
RVBD2539c:aroK	RVBD2539c	aroK	Essential	-6.5638	-4.911	TRUE	TRUE	1.0851007495804124	FALSE
RVBD2245:kasA	RVBD2245	kasA	Essential	-6.93455	-5.8549	TRUE	TRUE	-0.137598	FALSE
RVBD1339:RVBD1339	RVBD1339	RVBD1339	Essential	-5.538	-4.9037	TRUE	TRUE	-0.313676	FALSE
RVBD3922c:RVBD3922c	RVBD3922c	RVBD3922c	Essential	-2.3031	-4.8974	TRUE	TRUE	-4.75548	TRUE
RVBD2720:lexA	RVBD2720	lexA	Essential	-4.9696	-4.8921	TRUE	TRUE	-1.07487	FALSE
RVBD2247:accD6	RVBD2247	accD6	Essential	-7.53055	-6.8914	TRUE	TRUE	-1.22023	FALSE
RVBD0957:purH	RVBD0957	purH	Essential	-6.76405	-5.789	TRUE	TRUE	-0.25132	FALSE
RVBD3609c:folE	RVBD3609c	folE	Essential	-6.9955	-5.4668	TRUE	TRUE	0.6589007167291758	FALSE
RVBD0023:RVBD0023	RVBD0023	RVBD0023	Essential	-2.8665	-3.4614	TRUE	TRUE	-1.34322	FALSE
RVBD3808c:glfT	RVBD3808c	glfT	Essential	-7.55035	-5.4293	TRUE	TRUE	1.4915958611597193	FALSE
RVBD3396c:guaA	RVBD3396c	guaA	Essential	-5.658	-5.3165	TRUE	TRUE	-0.90642	FALSE
RVBD0808:purF	RVBD0808	purF	Essential	-6.8514	-5.0763	TRUE	TRUE	1.1775213410969767	FALSE
RVBD0668:rpoC	RVBD0668	rpoC	Essential	-6.20825	-5.3267	TRUE	TRUE	-0.167639	FALSE
RVBD0956:purN	RVBD0956	purN	Essential	-6.4702	-5.8507	TRUE	TRUE	-0.76914	FALSE
RVBD0903c:prrA	RVBD0903c	prrA	Essential	-6.469	-4.8013	TRUE	TRUE	1.156013480714454	FALSE
RVBD3566A:RVBD3566A	RVBD3566A	RVBD3566A	NonEssential	-7.2603	-6.1593	TRUE	TRUE	-0.248059	FALSE
RVBD3257c:manB	RVBD3257c	manB	Essential	-5.4865	-4.4424	TRUE	TRUE	0.46241923681888786	FALSE
RVBD3264c:manB	RVBD3264c	manB	Essential	-3.573	-4.4424	TRUE	TRUE	-2.17182	TRUE
RVBD0667:rpoB	RVBD0667	rpoB	Essential	-5.8869	-4.8455	TRUE	TRUE	0.27350239460027337	FALSE
RVBD3011c:gatA	RVBD3011c	gatA	Essential	-6.5966	-6.1195	TRUE	TRUE	-1.08867	FALSE
RVBD2809:RVBD2809	RVBD2809	RVBD2809	NonEssential	-0.685244	-4.7891	TRUE	FALSE	-6.78387	TRUE
RVBD0993:galU	RVBD0993	galU	Essential	-6.5381	-4.9548	TRUE	TRUE	0.9692992608180554	FALSE
RVBD0682:rpsL	RVBD0682	rpsL	Essential	-7.53245	-5.6043	TRUE	TRUE	1.1456357943225208	FALSE
RVBD3646c:topA	RVBD3646c	topA	Essential	-7.05025	-5.4317	TRUE	TRUE	0.7987201734228171	FALSE
RVBD3285:accA3	RVBD3285	accA3	Essential	-6.0548	-4.751	TRUE	TRUE	0.6781556850033391	FALSE
RVBD3722c:RVBD3722c	RVBD3722c	RVBD3722c	Essential	-5.9388	-4.9056	TRUE	TRUE	0.23460147732304332	FALSE
RVBD1017c:prsA	RVBD1017c	prsA	Essential	-7.9705	-5.7325	TRUE	TRUE	1.5132946716166162	FALSE
RVBD3915:RVBD3915	RVBD3915	RVBD3915	Essential	-7.7625	-6.0355	TRUE	TRUE	0.6706099931199947	FALSE
RVBD1783:RVBD1783	RVBD1783	RVBD1783	Essential	-6.0391	-5.1897	TRUE	TRUE	-0.148956	FALSE
RVBD0450c:mmpL4	RVBD0450c	mmpL4	NonEssential	-1.64825	-4.314	TRUE	TRUE	-4.5858	TRUE
RVBD3459c:rpsK	RVBD3459c	rpsK	Essential	-6.4719	-4.8845	TRUE	TRUE	1.0072421383959982	FALSE
RVBD2889c:tsf	RVBD2889c	tsf	Essential	-7.536	-5.8002	TRUE	TRUE	0.7908306173212968	FALSE
RVBD3276c:purK	RVBD3276c	purK	Essential	-5.4566	-4.6472	TRUE	TRUE	0.0452234	FALSE
RVBD0018c:ppp	RVBD0018c	ppp	Essential	-5.7739	-4.6383	TRUE	TRUE	0.49837978271016214	FALSE
RVBD0715:rplX	RVBD0715	rplX	NonEssential	-5.45665	-4.6346	TRUE	TRUE	0.0684271	FALSE
RVBD3101c:ftsX	RVBD3101c	ftsX	Essential	-5.6132	-4.6308	TRUE	TRUE	0.29092084105476845	FALSE
RVBD3248c:sahH	RVBD3248c	sahH	Essential	-5.4268	-4.629	TRUE	TRUE	0.037615886719820274	FALSE
RVBD1229c:mrp	RVBD1229c	mrp	Essential	-2.92165	-4.6249	TRUE	TRUE	-3.4036	TRUE
RVBD0290:RVBD0290	RVBD0290	RVBD0290	Essential	-6.0627	-5.0951	TRUE	TRUE	0.0572287	FALSE
RVBD1299:prfA	RVBD1299	prfA	Essential	-7.35565	-6.3346	TRUE	TRUE	-0.438663	FALSE
RVBD0511:hemD	RVBD0511	hemD	Essential	-6.42765	-5.3048	TRUE	TRUE	0.17461125251295895	FALSE
RVBD1349:RVBD1349	RVBD1349	RVBD1349	NonEssential	-2.1761	-4.5714	TRUE	TRUE	-4.33174	TRUE
RVBD0979c:RVBD0979c	RVBD0979c	RVBD0979c	Essential	-5.96985	-4.749	TRUE	TRUE	0.5648803874691957	FALSE
RVBD1377c:RVBD1377c	RVBD1377c	RVBD1377c	NonEssential	-0.926755	-0.97159	FALSE	FALSE	0.5579483858260038	FALSE
RVBD0423c:thiC	RVBD0423c	thiC	Essential	-4.50545	-4.7385	TRUE	TRUE	-1.43183	FALSE
RVBD0046c:ino1	RVBD0046c	ino1	Essential	-6.39095	-5.3473	TRUE	TRUE	0.0460534	FALSE
RVBD0787A:RVBD0787A	RVBD0787A	RVBD0787A	Essential	-5.2541	-5.4459	TRUE	TRUE	-1.70005	FALSE
RVBD1797:RVBD1797	RVBD1797	RVBD1797	Essential	-4.9684	-4.5372	TRUE	TRUE	-0.424892	FALSE
RVBD3678c:RVBD3678c	RVBD3678c	RVBD3678c	NonEssential	-1.1014	-1.8044	TRUE	FALSE	-0.730748	FALSE
RVBD2969c:RVBD2969c	RVBD2969c	RVBD2969c	Essential	-5.6096	-4.973	TRUE	TRUE	-0.342349	FALSE
RVBD1477:RVBD1477	RVBD1477	RVBD1477	Essential	-6.03475	-4.8316	TRUE	TRUE	0.5025637969764603	FALSE
RVBD0824c:desA1	RVBD0824c	desA1	Essential	-6.25025	-5.1765	TRUE	TRUE	0.16596313237814364	FALSE
RVBD3227:aroA	RVBD3227	aroA	Essential	-6.6688	-4.978	TRUE	TRUE	1.1066315226045575	FALSE
RVBD3676:RVBD3676	RVBD3676	RVBD3676	Essential	-2.10221	-3.7338	TRUE	TRUE	-2.89555	TRUE
RVBD1408:rpe	RVBD1408	rpe	Essential	-6.2753	-4.9969	TRUE	TRUE	0.5302124058892116	FALSE
RVBD2538c:aroB	RVBD2538c	aroB	Essential	-4.77815	-4.4887	TRUE	TRUE	-0.597751	FALSE
RVBD2444c:rne	RVBD2444c	rne	Essential	-6.19085	-4.9383	TRUE	TRUE	0.5215487979026093	FALSE
RVBD2415c:RVBD2415c	RVBD2415c	RVBD2415c	NonEssential	-0.99025	-3.4565	TRUE	TRUE	-3.91719	TRUE
RVBD0803:purL	RVBD0803	purL	Essential	-5.93685	-4.4751	TRUE	TRUE	1.0223587816351372	FALSE
RVBD1913:RVBD1913	RVBD1913	RVBD1913	NonEssential	-1.09165	-2.8944	FALSE	FALSE	-2.74552	TRUE
RVBD3801c:fadD32	RVBD3801c	fadD32	Essential	-6.68755	-5.198	TRUE	TRUE	0.7285015676728078	FALSE
RVBD1605:hisF	RVBD1605	hisF	Essential	-6.2871	-5.6321	TRUE	TRUE	-0.619835	FALSE
RVBD1483:fabG1	RVBD1483	fabG1	Essential	-5.45305	-4.774	TRUE	TRUE	-0.192481	FALSE
RVBD1449c:tkt	RVBD1449c	tkt	Essential	-6.58355	-4.57	TRUE	TRUE	1.7384005304334054	FALSE
RVBD3884c:RVBD3884c	RVBD3884c	RVBD3884c	NonEssential	-1.32336	-1.7279	FALSE	TRUE	-0.284722	FALSE
RVBD0102:RVBD0102	RVBD0102	RVBD0102	Essential	-4.26	-4.392	TRUE	TRUE	-1.13352	FALSE
RVBD3042c:serB2	RVBD3042c	serB2	Essential	-5.85825	-4.3567	TRUE	TRUE	1.131547534483434	FALSE
RVBD1093:glyA	RVBD1093	glyA	Essential	-5.4906	-4.4321	TRUE	TRUE	0.4869754019776399	FALSE
RVBD1384:carB	RVBD1384	carB	Essential	-4.9977	-4.338	TRUE	TRUE	-0.0188045	FALSE
RVBD3367:PE-PGRS51	RVBD3367	PE-PGRS51	NonEssential	-0.541615	-2.3416	FALSE	FALSE	-2.48774	TRUE
RVBD3105c:prfB	RVBD3105c	prfB	Essential	-5.6947	-4.4549	TRUE	TRUE	0.7260891506453789	FALSE
RVBD0809:purM	RVBD0809	purM	Essential	-5.96655	-4.2935	TRUE	TRUE	1.3966817404240002	FALSE
RVBD3907c:pcnA	RVBD3907c	pcnA	Essential	-5.84075	-4.2866	TRUE	TRUE	1.236166667863384	FALSE
RVBD1391:dfp	RVBD1391	dfp	Essential	-5.4006	-4.9426	TRUE	TRUE	-0.574254	FALSE
RVBD0318c:RVBD0318c	RVBD0318c	RVBD0318c	NonEssential	-1.2443	-3.3455	TRUE	TRUE	-3.36363	TRUE
RVBD3806c:RVBD3806c	RVBD3806c	RVBD3806c	Essential	-6.1249	-5.0136	TRUE	TRUE	0.2924994286323246	FALSE
RVBD3754:tyrA	RVBD3754	tyrA	Essential	-5.07455	-4.262	TRUE	TRUE	0.2265357679584195	FALSE
RVBD1255c:RVBD1255c	RVBD1255c	RVBD1255c	NonEssential	-1.24622	-2.4679	TRUE	FALSE	-1.74963	FALSE
RVBD0482:murB	RVBD0482	murB	Essential	-6.2363	-4.4119	TRUE	TRUE	1.5506420731170125	FALSE
RVBD0455c:RVBD0455c	RVBD0455c	RVBD0455c	Essential	-3.869	-4.2404	TRUE	TRUE	-1.39344	FALSE
RVBD1423:whiA	RVBD1423	whiA	Essential	-6.2097	-5.7616	TRUE	TRUE	-0.964164	FALSE
RVBD1134:RVBD1134	RVBD1134	RVBD1134	NonEssential	-0.815593	0	FALSE	FALSE	2.1888545732114886	TRUE
RVBD0415:thiO	RVBD0415	thiO	Essential	-5.06025	-4.1958	TRUE	TRUE	0.3283994253886994	FALSE
RVBD0528:RVBD0528	RVBD0528	RVBD0528	Essential	-6.14535	-5.8166	TRUE	TRUE	-1.15374	FALSE
RVBD0206c:mmpL3	RVBD0206c	mmpL3	Essential	-5.17975	-4.492	TRUE	TRUE	-0.0509427	FALSE
RVBD0810c:RVBD0810c	RVBD0810c	RVBD0810c	Essential	-6.05075	-4.9207	TRUE	TRUE	0.3609937365099368	FALSE
RVBD1603:hisA	RVBD1603	hisA	Essential	-5.8543	-5.195	TRUE	TRUE	-0.413094	FALSE
RVBD1309:atpG	RVBD1309	atpG	Essential	-5.82265	-5.6705	TRUE	TRUE	-1.32973	FALSE
RVBD3275c:purE	RVBD3275c	purE	Essential	-5.39685	-4.6242	TRUE	TRUE	0.00519813	FALSE
RVBD3342:RVBD3342	RVBD3342	RVBD3342	NonEssential	-1.08635	-1.0148	TRUE	FALSE	0.6983189222001219	FALSE
RVBD3277:RVBD3277	RVBD3277	RVBD3277	Essential	-4.80145	-4.6063	TRUE	TRUE	-0.781601	FALSE
RVBD3709c:ask	RVBD3709c	ask	Essential	-6.30835	-5.0549	TRUE	TRUE	0.46921720933017824	FALSE
RVBD2524c:fas	RVBD2524c	fas	Essential	-5.4549	-4.4056	TRUE	TRUE	0.4864852376016084	FALSE
RVBD0077c:RVBD0077c	RVBD0077c	RVBD0077c	NonEssential	-0.05917	-1.4792	FALSE	FALSE	-1.56845	FALSE
RVBD3012c:gatC	RVBD3012c	gatC	Essential	-5.4363	-4.1043	TRUE	TRUE	1.0140967629578632	FALSE
RVBD2246:kasB	RVBD2246	kasB	Essential	-5.24675	-4.095	TRUE	TRUE	0.7702260839543557	FALSE
RVBD3644c:RVBD3644c	RVBD3644c	RVBD3644c	Essential	-4.70935	-3.6414	TRUE	TRUE	0.863263	FALSE
RVBD0096:PPE1	RVBD0096	PPE1	NonEssential	-3.7676	-4.0172	TRUE	TRUE	-1.12322	FALSE
RVBD0975c:fadE13	RVBD0975c	fadE13	NonEssential	-1.0155	-1.8437	FALSE	TRUE	-0.921162	FALSE
RVBD0771:RVBD0771	RVBD0771	RVBD0771	NonEssential	-2.10068	-4.0142	TRUE	TRUE	-3.41249	TRUE
RVBD1456c:RVBD1456c	RVBD1456c	RVBD1456c	Essential	-3.7793	-4.0209	TRUE	TRUE	-1.1139	FALSE
RVBD3090:RVBD3090	RVBD3090	RVBD3090	NonEssential	-0.650735	-1.6776	FALSE	FALSE	-1.11834	FALSE
RVBD2611c:RVBD2611c	RVBD2611c	RVBD2611c	Essential	-5.11435	-4.0051	TRUE	TRUE	0.7530214811732955	FALSE
RVBD2612c:pgsA1	RVBD2612c	pgsA1	Essential	-4.90585	-4.0029	TRUE	TRUE	0.470027	FALSE
RVBD3586:RVBD3586	RVBD3586	RVBD3586	NonEssential	-0.678595	-2.4542	FALSE	FALSE	-2.50591	TRUE
RVBD2786c:ribF	RVBD2786c	ribF	Essential	-4.3527	-4.3086	TRUE	TRUE	-0.852771	FALSE
RVBD1794:RVBD1794	RVBD1794	RVBD1794	Essential	-3.807	-3.9909	TRUE	TRUE	-1.02069	FALSE
RVBD3244c:lpqB	RVBD3244c	lpqB	Essential	-4.8258	-4.051	TRUE	TRUE	0.27150837372263087	FALSE
RVBD1609:trpE	RVBD1609	trpE	Essential	-4.53935	-3.9693	TRUE	TRUE	0.0271728	FALSE
RVBD2182c:RVBD2182c	RVBD2182c	RVBD2182c	Essential	-6.03295	-5.2896	TRUE	TRUE	-0.340849	FALSE
RVBD1416:ribH	RVBD1416	ribH	Essential	-6.19655	-4.5344	TRUE	TRUE	1.2709972661508329	FALSE
RVBD3543c:fadE29	RVBD3543c	fadE29	NonEssential	-4.39035	-4.0495	TRUE	TRUE	-0.325205	FALSE
RVBD1133c:metE	RVBD1133c	metE	Essential	-3.7476	-4.3609	TRUE	TRUE	-1.78182	FALSE
RVBD0217c:lipW	RVBD0217c	lipW	NonEssential	-0.762855	-1.695	FALSE	FALSE	-0.995941	FALSE
RVBD3807c:RVBD3807c	RVBD3807c	RVBD3807c	Essential	-5.81055	-4.9959	TRUE	TRUE	-0.107756	FALSE
RVBD1383:carA	RVBD1383	carA	Essential	-5.441	-4.7725	TRUE	TRUE	-0.206316	FALSE
RVBD1796:mycP5	RVBD1796	mycP5	Essential	-3.66055	-4.1256	TRUE	TRUE	-1.46962	FALSE
RVBD3858c:gltD	RVBD3858c	gltD	Essential	-3.69085	-3.9121	TRUE	TRUE	-1.0359	FALSE
RVBD2219:RVBD2219	RVBD2219	RVBD2219	Essential	-4.37945	-4.5582	TRUE	TRUE	-1.27424	FALSE
RVBD1382:RVBD1382	RVBD1382	RVBD1382	Essential	-4.6395	-4.6282	TRUE	TRUE	-1.04476	FALSE
RVBD6014:tRNA-Ala	RVBD6014	tRNA-Ala	NonEssential	-4.7959	-4.5932	TRUE	TRUE	-0.765188	FALSE
RVBD0350:dnaK	RVBD0350	dnaK	Essential	-5.43835	-4.1106	TRUE	TRUE	1.005351480677714	FALSE
RVBD1612:trpB	RVBD1612	trpB	Essential	-4.3657	-4.3998	TRUE	TRUE	-1.00233	FALSE
RVBD6025:tRNA-Val	RVBD6025	tRNA-Val	NonEssential	-4.6489	-4.1386	TRUE	TRUE	-0.132866	FALSE
RVBD6033:tRNA-Val	RVBD6033	tRNA-Val	NonEssential	-4.52645	-4.1386	TRUE	TRUE	-0.301438	FALSE
RVBD6036:tRNA-Val	RVBD6036	tRNA-Val	Essential	-5.11795	-4.1386	TRUE	TRUE	0.5128578855398916	FALSE
RVBD3800c:pks13	RVBD3800c	pks13	Essential	-5.3105	-5.1604	TRUE	TRUE	-1.09819	FALSE
RVBD1023:eno	RVBD1023	eno	Essential	-6.5099	-4.9253	TRUE	TRUE	0.9846423723048755	FALSE
RVBD1003:RVBD1003	RVBD1003	RVBD1003	Essential	-2.5361	-2.8716	TRUE	TRUE	-0.715138	FALSE
RVBD1652:argC	RVBD1652	argC	Essential	-4.73565	-4.0763	TRUE	TRUE	0.10094885251391464	FALSE
RVBD3137:RVBD3137	RVBD3137	RVBD3137	Essential	-4.7002	-4.1133	TRUE	TRUE	-0.0157896	FALSE
RVBD3624c:hpt	RVBD3624c	hpt	Essential	-5.41895	-4.245	TRUE	TRUE	0.7318721501275588	FALSE
RVBD3799c:accD4	RVBD3799c	accD4	Essential	-4.8137	-3.7011	TRUE	TRUE	0.8973027512783605	FALSE
RVBD0796:RVBD0796	RVBD0796	RVBD0796	Essential	-3.8329	-2.9889	TRUE	TRUE	0.8547435768491196	FALSE
RVBD1841c:RVBD1841c	RVBD1841c	RVBD1841c	NonEssential	-1.01611	-1.435	FALSE	FALSE	-0.169908	FALSE
RVBD1832:gcvB	RVBD1832	gcvB	Essential	-4.98675	-3.7749	TRUE	TRUE	1.0000299329585625	FALSE
RVBD0291:mycP3	RVBD0291	mycP3	Essential	-5.56915	-3.8255	TRUE	TRUE	1.708891573472636	FALSE
RVBD1713:engA	RVBD1713	engA	Essential	-4.99095	-4.0539	TRUE	TRUE	0.4935395326144832	FALSE
RVBD0457c:RVBD0457c	RVBD0457c	RVBD0457c	NonEssential	-0.993625	-1.4655	FALSE	TRUE	-0.256863	FALSE
RVBD3436c:glmS	RVBD3436c	glmS	Essential	-5.38985	-5.0271	TRUE	TRUE	-0.744204	FALSE
RVBD0468:fadB2	RVBD0468	fadB2	NonEssential	-1.6179	-2.3752	TRUE	TRUE	-1.06775	FALSE
RVBD2153c:murG	RVBD2153c	murG	Essential	-6.5627	-5.4351	TRUE	TRUE	0.12128550152165493	FALSE
RVBD1388:mihF	RVBD1388	mihF	Essential	-4.5208	-3.9791	TRUE	TRUE	-0.0163581	FALSE
RVBD1440:secG	RVBD1440	secG	Essential	-4.6158	-4.0062	TRUE	TRUE	0.0646666	FALSE
RVBD2984:ppk	RVBD2984	ppk	Essential	-3.96235	-3.7392	TRUE	TRUE	-0.344675	FALSE
RVBD0659c:RVBD0659c	RVBD0659c	RVBD0659c	NonEssential	-0.94292	-1.7516	FALSE	FALSE	-0.851976	FALSE
RVBD1378c:RVBD1378c	RVBD1378c	RVBD1378c	NonEssential	-1.66243	-3.191	TRUE	TRUE	-2.50434	TRUE
RVBD1409:ribG	RVBD1409	ribG	Essential	-5.3492	-4.0981	TRUE	TRUE	0.9055732677860533	FALSE
RVBD1381:pyrC	RVBD1381	pyrC	Essential	-4.61175	-3.9465	TRUE	TRUE	0.1687063423517522	FALSE
RVBD0952:sucD	RVBD0952	sucD	Essential	-3.64405	-3.6693	TRUE	TRUE	-0.654523	FALSE
RVBD0780:hemH	RVBD0780	hemH	Essential	-5.054	-3.6525	TRUE	TRUE	1.3173493555027294	FALSE
RVBD1485:hemH	RVBD1485	hemH	Essential	-2.7291	-3.6525	TRUE	TRUE	-1.88325	FALSE
RVBD1018c:glmU	RVBD1018c	glmU	Essential	-5.43505	-4.2118	TRUE	TRUE	0.8149949980605339	FALSE
RVBD2847c:cysG	RVBD2847c	cysG	NonEssential	-3.8185	-4.4904	TRUE	TRUE	-1.92199	FALSE
RVBD2218:lipA	RVBD2218	lipA	Essential	-4.9086	-3.6433	TRUE	TRUE	1.134074726941253	FALSE
RVBD0258c:RVBD0258c	RVBD0258c	RVBD0258c	NonEssential	-1.36761	-1.6425	FALSE	FALSE	-0.067002	FALSE
RVBD3781:rfbE	RVBD3781	rfbE	Essential	-5.2934	-3.9755	TRUE	TRUE	1.0538615587238906	FALSE
RVBD0989c:grcC2	RVBD0989c	grcC2	NonEssential	-5.13225	-3.9855	TRUE	TRUE	0.8136513384759386	FALSE
RVBD0218:RVBD0218	RVBD0218	RVBD0218	NonEssential	-1.61535	-2.952	TRUE	TRUE	-2.13032	TRUE
RVBD2413c:RVBD2413c	RVBD2413c	RVBD2413c	NonEssential	-5.4377	-3.5973	TRUE	TRUE	1.9469276701837892	FALSE
RVBD3803c:fbpD	RVBD3803c	fbpD	NonEssential	-0.91439	-2.2319	FALSE	FALSE	-1.77313	FALSE
RVBD0047c:RVBD0047c	RVBD0047c	RVBD0047c	Essential	-3.3198	-3.5869	TRUE	TRUE	-0.949611	FALSE
RVBD1872c:lldD2	RVBD1872c	lldD2	NonEssential	-4.16065	-3.8005	TRUE	TRUE	-0.184235	FALSE
RVBD1932:tpx	RVBD1932	tpx	NonEssential	-0.676385	-1.463	FALSE	TRUE	-0.689005	FALSE
RVBD1613:trpA	RVBD1613	trpA	Essential	-3.99605	-2.7537	TRUE	TRUE	1.5111972332058905	FALSE
RVBD3014c:ligA	RVBD3014c	ligA	Essential	-4.7654	-4.3293	TRUE	TRUE	-0.322629	FALSE
RVBD0852:fadD16	RVBD0852	fadD16	NonEssential	-1.34753	-1.4699	FALSE	TRUE	0.2222589177809298	FALSE
RVBD3280:accD5	RVBD3280	accD5	Essential	-4.73005	-3.8435	TRUE	TRUE	0.5206840248696631	FALSE
RVBD1798:RVBD1798	RVBD1798	RVBD1798	NonEssential	-3.1802	-3.5479	TRUE	TRUE	-1.07019	FALSE
RVBD3442c:rpsI	RVBD3442c	rpsI	Essential	-4.448	-3.5471	TRUE	TRUE	0.6766168490283729	FALSE
RVBD2164c:RVBD2164c	RVBD2164c	RVBD2164c	Essential	-4.8867	-6.217	TRUE	TRUE	-3.62165	TRUE
RVBD2965c:coaD	RVBD2965c	coaD	Essential	-3.70815	-3.5483	TRUE	TRUE	-0.34411	FALSE
RVBD2533c:nusB	RVBD2533c	nusB	Essential	-3.3453	-3.1251	TRUE	TRUE	-0.0665942	FALSE
RVBD3918c:parA	RVBD3918c	parA	Essential	-4.97755	-4.3365	TRUE	TRUE	-0.0437901	FALSE
RVBD2145c:wag31	RVBD2145c	wag31	Essential	-5.4492	-4.2085	TRUE	TRUE	0.8405339117617959	FALSE
RVBD1831:RVBD1831	RVBD1831	RVBD1831	Essential	-4.7097	-3.8103	TRUE	TRUE	0.5536275153975632	FALSE
RVBD1828:RVBD1828	RVBD1828	RVBD1828	Essential	-5.1715	-3.9862	TRUE	TRUE	0.8664000803797715	FALSE
RVBD0500:proC	RVBD0500	proC	Essential	-4.07505	-3.5372	TRUE	TRUE	0.18136788187235714	FALSE
RVBD3153:nuoI	RVBD3153	nuoI	NonEssential	-1.12366	-1.053	TRUE	TRUE	0.6795362400041397	FALSE
RVBD2862c:RVBD2862c	RVBD2862c	RVBD2862c	NonEssential	-0.669445	-2.7223	FALSE	FALSE	-3.01076	TRUE
RVBD0653c:RVBD0653c	RVBD0653c	RVBD0653c	NonEssential	-0.657183	-3.3446	TRUE	FALSE	-4.17025	TRUE
RVBD0883c:RVBD0883c	RVBD0883c	RVBD0883c	Essential	-5.196	-4.6045	TRUE	TRUE	-0.235133	FALSE
RVBD0430:RVBD0430	RVBD0430	RVBD0430	Essential	-5.7572	-4.7985	TRUE	TRUE	0.1812460168484374	FALSE
RVBD0227c:RVBD0227c	RVBD0227c	RVBD0227c	Essential	-4.80225	-3.4635	TRUE	TRUE	1.3177977348451044	FALSE
RVBD0447c:ufaA1	RVBD0447c	ufaA1	NonEssential	-1.13731	-3.4422	TRUE	TRUE	-3.68848	TRUE
RVBD3780:RVBD3780	RVBD3780	RVBD3780	Essential	-5.532	-4.8142	TRUE	TRUE	-0.157605	FALSE
RVBD2438c:nadE	RVBD2438c	nadE	Essential	-4.81785	-3.433	TRUE	TRUE	1.3952747767177525	FALSE
RVBD0811c:RVBD0811c	RVBD0811c	RVBD0811c	Essential	-3.0314	-4.1074	TRUE	TRUE	-2.30233	TRUE
RVBD3195:RVBD3195	RVBD3195	RVBD3195	NonEssential	-1.14601	-1.8654	FALSE	TRUE	-0.781338	FALSE
RVBD3520c:RVBD3520c	RVBD3520c	RVBD3520c	NonEssential	-0.929515	-3.4046	FALSE	FALSE	-3.90551	TRUE
RVBD3347c:PPE55	RVBD3347c	PPE55	NonEssential	-1.1523	-3.4038	TRUE	TRUE	-3.59734	TRUE
RVBD2152c:murC	RVBD2152c	murC	Essential	-5.6775	-4.0401	TRUE	TRUE	1.4640255507188917	FALSE
RVBD3608c:folP1	RVBD3608c	folP1	Essential	-5.6763	-3.4525	TRUE	TRUE	2.5412669345800634	TRUE
RVBD0004:RVBD0004	RVBD0004	RVBD0004	Essential	-3.8714	-3.1876	TRUE	TRUE	0.5429116782645996	FALSE
RVBD3029c:fixA	RVBD3029c	fixA	Essential	-2.64915	-3.1121	TRUE	TRUE	-1.00109	FALSE
RVBD0982:mprB	RVBD0982	mprB	Essential	-2.7387	-3.3737	TRUE	TRUE	-1.35813	FALSE
RVBD2465c:RVBD2465c	RVBD2465c	RVBD2465c	Essential	-5.4659	-4.0307	TRUE	TRUE	1.189983068149953	FALSE
RVBD0555:menD	RVBD0555	menD	Essential	-3.774	-3.3684	TRUE	TRUE	0.0768575	FALSE
RVBD2192c:trpD	RVBD2192c	trpD	Essential	-4.74835	-3.7169	TRUE	TRUE	0.7783274328610004	FALSE
RVBD3541c:RVBD3541c	RVBD3541c	RVBD3541c	NonEssential	-3.9806	-3.3168	TRUE	TRUE	0.45601890697485525	FALSE
RVBD1606:hisI	RVBD1606	hisI	Essential	-4.4471	-3.8833	TRUE	TRUE	0.0580804	FALSE
RVBD2215:dlaT	RVBD2215	dlaT	Essential	-4.2334	-3.3496	TRUE	TRUE	0.743815	FALSE
RVBD1718:RVBD1718	RVBD1718	RVBD1718	NonEssential	-1.0895	-3.3476	TRUE	TRUE	-3.5806	TRUE
RVBD0311:RVBD0311	RVBD0311	RVBD0311	NonEssential	-0.655065	-1.7714	FALSE	FALSE	-1.28461	FALSE
RVBD1465:RVBD1465	RVBD1465	RVBD1465	NonEssential	-2.441	-3.4492	TRUE	TRUE	-1.90659	FALSE
RVBD0451c:mmpS4	RVBD0451c	mmpS4	NonEssential	-0.279455	-3.176	FALSE	TRUE	-4.38069	TRUE
RVBD0562:grcC1	RVBD0562	grcC1	Essential	-4.5956	-3.842	TRUE	TRUE	0.33834587011571454	FALSE
RVBD3544c:fadE28	RVBD3544c	fadE28	NonEssential	-5.0413	-3.8517	TRUE	TRUE	0.934114	FALSE
RVBD0019c:RVBD0019c	RVBD0019c	RVBD0019c	Essential	-4.0371	-3.3232	TRUE	TRUE	0.5220493015090926	FALSE
RVBD0622:RVBD0622	RVBD0622	RVBD0622	NonEssential	-2.4033	-2.3401	TRUE	TRUE	0.0779293	FALSE
RVBD1884c:rpfC	RVBD1884c	rpfC	NonEssential	-0.99283	-3.3004	FALSE	FALSE	-3.62702	TRUE
RVBD3542c:RVBD3542c	RVBD3542c	RVBD3542c	NonEssential	-4.69735	-3.2991	TRUE	TRUE	1.475240937032489	FALSE
RVBD1826:gcvH	RVBD1826	gcvH	Essential	-4.7312	-3.2983	TRUE	TRUE	1.5233098526631796	FALSE
RVBD0360c:RVBD0360c	RVBD0360c	RVBD0360c	NonEssential	-0.765105	-1.9703	FALSE	TRUE	-1.49832	FALSE
RVBD3628:ppa	RVBD3628	ppa	Essential	-3.85665	-3.6623	TRUE	TRUE	-0.348992	FALSE
RVBD2763c:dfrA	RVBD2763c	dfrA	Essential	-3.4695	-2.609	TRUE	TRUE	1.0519993807484478	FALSE
RVBD2548A:RVBD2548A	RVBD2548A	RVBD2548A	Essential	-2.51395	-2.9948	TRUE	TRUE	-0.971839	FALSE
RVBD2391:nirA	RVBD2391	nirA	NonEssential	-3.16545	-3.2458	TRUE	TRUE	-0.535805	FALSE
RVBD3846:sodA	RVBD3846	sodA	Essential	-4.03095	-3.4416	TRUE	TRUE	0.29618838020865684	FALSE
RVBD3545c:cyp125	RVBD3545c	cyp125	NonEssential	-3.41395	-2.6207	TRUE	TRUE	0.9540433744374152	FALSE
RVBD3266c:rmlD	RVBD3266c	rmlD	Essential	-5.65725	-3.8548	TRUE	TRUE	1.7763777813330985	FALSE
RVBD2477c:RVBD2477c	RVBD2477c	RVBD2477c	Essential	-2.88825	-2.3232	TRUE	TRUE	0.7765720303463481	FALSE
RVBD0383c:RVBD0383c	RVBD0383c	RVBD0383c	Essential	-4.21485	-3.7489	TRUE	TRUE	-0.0148774	FALSE
RVBD1296:thrB	RVBD1296	thrB	Essential	-4.1363	-3.3296	TRUE	TRUE	0.6468631956646406	FALSE
RVBD0003:recF	RVBD0003	recF	NonEssential	-4.6244	-3.8423	TRUE	TRUE	0.37744292692778536	FALSE
RVBD2445c:ndk	RVBD2445c	ndk	Essential	-4.08085	-3.2198	TRUE	TRUE	0.7721312163655422	FALSE
RVBD2242:RVBD2242	RVBD2242	RVBD2242	Essential	-3.51355	-3.1329	TRUE	TRUE	0.15070767640666252	FALSE
RVBD3634c:galE1	RVBD3634c	galE1	Essential	-4.7731	-4.2202	TRUE	TRUE	-0.11171	FALSE
RVBD1604:impA	RVBD1604	impA	Essential	-4.7674	-3.2145	TRUE	TRUE	1.727010369727072	FALSE
RVBD3909:RVBD3909	RVBD3909	RVBD3909	Essential	-4.4253	-3.2132	TRUE	TRUE	1.2584409736340625	FALSE
RVBD1594:nadA	RVBD1594	nadA	Essential	-4.46575	-3.659	TRUE	TRUE	0.4955928288367859	FALSE
RVBD1176c:RVBD1176c	RVBD1176c	RVBD1176c	NonEssential	-0.81288	-2.3735	FALSE	TRUE	-2.17287	TRUE
RVBD3764c:RVBD3764c	RVBD3764c	RVBD3764c	Essential	-4.97495	-4.1498	TRUE	TRUE	0.29543077220653735	FALSE
RVBD0422c:thiD	RVBD0422c	thiD	NonEssential	-1.30979	-2.7657	FALSE	FALSE	-2.2089	TRUE
RVBD2405:RVBD2405	RVBD2405	RVBD2405	NonEssential	-2.10895	-1.8184	TRUE	FALSE	0.630603	FALSE
RVBD3081:RVBD3081	RVBD3081	RVBD3081	NonEssential	-0.8902	-1.4794	FALSE	FALSE	-0.424766	FALSE
RVBD2610c:pimA	RVBD2610c	pimA	Essential	-4.0366	-3.5681	TRUE	TRUE	0.0716997	FALSE
RVBD2883c:pyrH	RVBD2883c	pyrH	Essential	-4.30385	-3.8089	TRUE	TRUE	-0.00252052	FALSE
RVBD2309c:RVBD2309c	RVBD2309c	RVBD2309c	Essential	-4.6833	-4.0039	TRUE	TRUE	0.1618143228853948	FALSE
RVBD1710:RVBD1710	RVBD1710	RVBD1710	Essential	-3.3356	-2.475	TRUE	TRUE	1.1137018703250263	FALSE
RVBD2050:RVBD2050	RVBD2050	RVBD2050	NonEssential	-4.2507	-3.1662	TRUE	TRUE	1.10437	FALSE
RVBD0839:RVBD0839	RVBD0839	RVBD0839	NonEssential	-1.8521	-0.86615	FALSE	FALSE	2.0254418326738963	TRUE
RVBD2697c:dut	RVBD2697c	dut	Essential	-3.93455	-3.7305	TRUE	TRUE	-0.366972	FALSE
RVBD2848c:cobB	RVBD2848c	cobB	NonEssential	-0.695175	-1.4128	FALSE	FALSE	-0.570966	FALSE
RVBD2600:RVBD2600	RVBD2600	RVBD2600	NonEssential	-0.396201	-1.7696	FALSE	FALSE	-1.63767	FALSE
RVBD0986:RVBD0986	RVBD0986	RVBD0986	NonEssential	-1.17848	-2.0237	FALSE	FALSE	-1.02729	FALSE
RVBD0733:adk	RVBD0733	adk	Essential	-4.27335	-3.512	TRUE	TRUE	0.5006298698173469	FALSE
RVBD3825c:pks2	RVBD3825c	pks2	NonEssential	-1.62221	-2.4521	TRUE	TRUE	-1.20301	FALSE
RVBD0186Ac:RVBD0186Ac	RVBD0186Ac	RVBD0186Ac	NonEssential	-0.980025	-3.1399	FALSE	TRUE	-3.34995	TRUE
RVBD3196:RVBD3196	RVBD3196	RVBD3196	NonEssential	-0.67022	-3.0632	FALSE	FALSE	-3.63562	TRUE
RVBD2968c:RVBD2968c	RVBD2968c	RVBD2968c	Essential	-3.9002	-3.1318	TRUE	TRUE	0.6850140423796846	FALSE
RVBD1654:argB	RVBD1654	argB	Essential	-5.2112	-4.1775	TRUE	TRUE	0.5698073299357465	FALSE
RVBD3258c:RVBD3258c	RVBD3258c	RVBD3258c	Essential	-4.2631	-3.3075	TRUE	TRUE	0.8620018812790929	FALSE
RVBD1539:lspA	RVBD1539	lspA	Essential	-3.2933	-2.686	TRUE	TRUE	0.6680515698352135	FALSE
RVBD3540c:ltp2	RVBD3540c	ltp2	NonEssential	-3.8345	-3.0339	TRUE	TRUE	0.7743216592059301	FALSE
RVBD0225:RVBD0225	RVBD0225	RVBD0225	Essential	-3.96725	-2.996	TRUE	TRUE	1.0266618956146514	FALSE
RVBD2392:cysH	RVBD2392	cysH	NonEssential	-3.47065	-3.0905	TRUE	TRUE	0.16949955777538894	FALSE
RVBD1717:RVBD1717	RVBD1717	RVBD1717	NonEssential	-1.25665	-3.0903	TRUE	TRUE	-2.87806	TRUE
RVBD1569:bioF1	RVBD1569	bioF1	NonEssential	-4.58045	-3.4805	TRUE	TRUE	0.9812402063896182	FALSE
RVBD1655:argD	RVBD1655	argD	Essential	-3.39675	-3.0741	TRUE	TRUE	0.0978762	FALSE
RVBD2217:lipB	RVBD2217	lipB	Essential	-4.05655	-3.074	TRUE	TRUE	1.0063819443125939	FALSE
RVBD1194c:RVBD1194c	RVBD1194c	RVBD1194c	NonEssential	-1.09604	-1.9797	FALSE	FALSE	-1.05999	FALSE
RVBD1535:RVBD1535	RVBD1535	RVBD1535	NonEssential	-0.183345	-1.6706	FALSE	FALSE	-1.74893	FALSE
RVBD0034:RVBD0034	RVBD0034	RVBD0034	NonEssential	-0.4738	-1.9285	FALSE	FALSE	-1.8226	FALSE
RVBD0948c:RVBD0948c	RVBD0948c	RVBD0948c	Essential	-4.0088	-3.4786	TRUE	TRUE	0.19775953601942917	FALSE
RVBD0111:RVBD0111	RVBD0111	RVBD0111	NonEssential	-2.50025	-2.2135	TRUE	TRUE	0.44384724183240826	FALSE
RVBD2155c:murD	RVBD2155c	murD	Essential	-5.45445	-4.0712	TRUE	TRUE	1.0998581593643226	FALSE
RVBD1094:desA2	RVBD1094	desA2	Essential	-5.00195	-3.6173	TRUE	TRUE	1.3103248401787992	FALSE
RVBD1538c:ansA	RVBD1538c	ansA	NonEssential	-0.69151	-1.2919	FALSE	TRUE	-0.354026	FALSE
RVBD2211c:gcvT	RVBD2211c	gcvT	Essential	-3.19425	-3.0388	TRUE	TRUE	-0.116084	FALSE
RVBD1130:RVBD1130	RVBD1130	RVBD1130	NonEssential	-3.54875	-3.1432	TRUE	TRUE	0.18025435750359137	FALSE
RVBD2746c:pgsA3	RVBD2746c	pgsA3	Essential	-6.22695	-4.8954	TRUE	TRUE	0.6500150877517659	FALSE
RVBD3579c:RVBD3579c	RVBD3579c	RVBD3579c	Essential	-2.8948	-2.7402	TRUE	TRUE	0.019934748120564352	FALSE
RVBD2971:RVBD2971	RVBD2971	RVBD2971	Essential	-4.2061	-3.1118	TRUE	TRUE	1.14286	FALSE
RVBD3782:RVBD3782	RVBD3782	RVBD3782	Essential	-4.92315	-3.0053	TRUE	TRUE	2.3255380766039475	TRUE
RVBD1044:RVBD1044	RVBD1044	RVBD1044	NonEssential	-2.17225	-2.6399	TRUE	TRUE	-0.790612	FALSE
RVBD1484:inhA	RVBD1484	inhA	Essential	-5.69465	-3.9488	TRUE	TRUE	1.6552714053161253	FALSE
RVBD1315:murA	RVBD1315	murA	Essential	-4.8146	-3.6142	TRUE	TRUE	1.0580989884817769	FALSE
RVBD2613c:RVBD2613c	RVBD2613c	RVBD2613c	Essential	-3.27385	-2.9822	TRUE	TRUE	0.0974221	FALSE
RVBD3686c:RVBD3686c	RVBD3686c	RVBD3686c	NonEssential	-2.81355	-2.9793	TRUE	TRUE	-0.530931	FALSE
RVBD2422:RVBD2422	RVBD2422	RVBD2422	NonEssential	-0.674705	-1.7797	TRUE	FALSE	-1.27281	FALSE
RVBD1822:pgsA2	RVBD1822	pgsA2	Essential	-3.66465	-3.1381	TRUE	TRUE	0.3491736896071695	FALSE
RVBD0236A:RVBD0236A	RVBD0236A	RVBD0236A	Essential	-3.7388	-3.006	TRUE	TRUE	0.693802	FALSE
RVBD0216:RVBD0216	RVBD0216	RVBD0216	NonEssential	-2.8208	-2.9642	TRUE	TRUE	-0.493225	FALSE
RVBD1619:RVBD1619	RVBD1619	RVBD1619	NonEssential	-2.198	-1.6389	TRUE	TRUE	1.0827749808740692	FALSE
RVBD3912:RVBD3912	RVBD3912	RVBD3912	NonEssential	-0.68822	-2.402	FALSE	FALSE	-2.39681	TRUE
RVBD2837c:RVBD2837c	RVBD2837c	RVBD2837c	Essential	-3.38185	-2.3885	TRUE	TRUE	1.3361953227556542	FALSE
RVBD3003c:ilvB1	RVBD3003c	ilvB1	Essential	-3.63485	-3.7247	TRUE	TRUE	-0.768908	FALSE
RVBD3167c:RVBD3167c	RVBD3167c	RVBD3167c	NonEssential	-1.03572	-2.9458	FALSE	FALSE	-2.91689	TRUE
RVBD0931c:pknD	RVBD0931c	pknD	NonEssential	-1.01737	-1.5789	FALSE	FALSE	-0.432381	FALSE
RVBD1055:RVBD1055	RVBD1055	RVBD1055	NonEssential	-3.035	-2.9433	TRUE	TRUE	-0.159969	FALSE
RVBD3583c:RVBD3583c	RVBD3583c	RVBD3583c	Essential	-4.0387	-2.932	TRUE	TRUE	1.2425349604358646	FALSE
RVBD0509:hemA	RVBD0509	hemA	Essential	-4.2723	-4.0377	TRUE	TRUE	-0.466054	FALSE
RVBD2664:RVBD2664	RVBD2664	RVBD2664	Essential	-2.99265	-2.9303	TRUE	TRUE	-0.194402	FALSE
RVBD0338c:RVBD0338c	RVBD0338c	RVBD0338c	Essential	-3.8833	-3.3852	TRUE	TRUE	0.19648026231568871	FALSE
RVBD0950c:RVBD0950c	RVBD0950c	RVBD0950c	NonEssential	-1.7855	-2.7409	TRUE	TRUE	-1.50848	FALSE
RVBD2959c:RVBD2959c	RVBD2959c	RVBD2959c	NonEssential	-1.1494	-2.5249	FALSE	FALSE	-1.98758	FALSE
RVBD0364:RVBD0364	RVBD0364	RVBD0364	Essential	-4.4211	-3.6692	TRUE	TRUE	0.415397	FALSE
RVBD2139:pyrD	RVBD2139	pyrD	Essential	-2.97175	-2.9	TRUE	TRUE	-0.16754	FALSE
RVBD3102c:ftsE	RVBD3102c	ftsE	Essential	-3.30505	-2.8993	TRUE	TRUE	0.29258685724214273	FALSE
RVBD0044c:RVBD0044c	RVBD0044c	RVBD0044c	NonEssential	-1.5296	-1.4719	TRUE	FALSE	0.4692425853553551	FALSE
RVBD0416:thiS	RVBD0416	thiS	NonEssential	-3.7382	-2.8966	TRUE	TRUE	0.8938458040790805	FALSE
RVBD2841c:nusA	RVBD2841c	nusA	Essential	-3.5761	-2.8952	TRUE	TRUE	0.6732593139870665	FALSE
RVBD1111c:RVBD1111c	RVBD1111c	RVBD1111c	Essential	-4.31425	-4.2585	TRUE	TRUE	-0.813715	FALSE
RVBD1712:cmk	RVBD1712	cmk	Essential	-4.27025	-2.738	TRUE	TRUE	1.9175049577474912	FALSE
RVBD1487:RVBD1487	RVBD1487	RVBD1487	NonEssential	-0.887285	-1.2591	TRUE	TRUE	-0.0242861	FALSE
RVBD3783:rfbD	RVBD3783	rfbD	Essential	-5.0466	-3.6462	TRUE	TRUE	1.3187294920457822	FALSE
RVBD3712:RVBD3712	RVBD3712	RVBD3712	Essential	-4.82445	-3.3188	TRUE	TRUE	1.6140435689730368	FALSE
RVBD3713:cobQ2	RVBD3713	cobQ2	Essential	-3.1831	-2.5122	TRUE	TRUE	0.8354578157271229	FALSE
RVBD2838c:rbfA	RVBD2838c	rbfA	NonEssential	-2.2378	-2.853	TRUE	TRUE	-1.09164	FALSE
RVBD0871:cspB	RVBD0871	cspB	NonEssential	0.16416	-0.59046	FALSE	FALSE	-0.24408	FALSE
RVBD1793:esxN	RVBD1793	esxN	NonEssential	-3.02075	-3.8654	TRUE	TRUE	-1.87266	FALSE
RVBD0879c:RVBD0879c	RVBD0879c	RVBD0879c	Essential	-2.873	-2.8339	TRUE	TRUE	-0.182119	FALSE
RVBD2794c:RVBD2794c	RVBD2794c	RVBD2794c	Essential	-3.92765	-2.8252	TRUE	TRUE	1.2857522267777748	FALSE
RVBD2586c:secF	RVBD2586c	secF	Essential	-3.3462	-2.8247	TRUE	TRUE	0.4862097189842916	FALSE
RVBD1047:RVBD1047	RVBD1047	RVBD1047	NonEssential	-0.721355	-2.8145	FALSE	FALSE	-3.10859	TRUE
RVBD2868c:ispG	RVBD2868c	ispG	Essential	-4.2674	-2.9165	TRUE	TRUE	1.5858373092963878	FALSE
RVBD0984:moaB2	RVBD0984	moaB2	NonEssential	-1.0913	-2.8041	TRUE	FALSE	-2.5802	TRUE
RVBD3923c:rnpA	RVBD3923c	rnpA	Essential	-3.12115	-2.8593	TRUE	TRUE	0.11286264604992828	FALSE
RVBD3902c:RVBD3902c	RVBD3902c	RVBD3902c	NonEssential	-3.696	-3.5398	TRUE	TRUE	-0.34523	FALSE
RVBD0155:pntAa	RVBD0155	pntAa	NonEssential	-1.50973	-2.7883	FALSE	FALSE	-1.97516	FALSE
RVBD2986c:hupB	RVBD2986c	hupB	NonEssential	-2.1344	-1.5194	TRUE	TRUE	1.2146333869492303	FALSE
RVBD1965:yrbE3B	RVBD1965	yrbE3B	NonEssential	-1.02628	-1.3281	FALSE	FALSE	0.0403721	FALSE
RVBD3917c:parB	RVBD3917c	parB	Essential	-3.8639	-4.1183	TRUE	TRUE	-1.17627	FALSE
RVBD0962c:lprP	RVBD0962c	lprP	NonEssential	-0.81005	-1.729	FALSE	FALSE	-0.993397	FALSE
RVBD3790:RVBD3790	RVBD3790	RVBD3790	Essential	-4.4498	-3.0535	TRUE	TRUE	1.5853946581144172	FALSE
RVBD3193c:RVBD3193c	RVBD3193c	RVBD3193c	Essential	-2.87395	-2.6396	TRUE	TRUE	0.17594316417353914	FALSE
RVBD2277c:RVBD2277c	RVBD2277c	RVBD2277c	NonEssential	-1.09983	-1.6248	FALSE	TRUE	-0.403139	FALSE
RVBD2235:RVBD2235	RVBD2235	RVBD2235	Essential	-2.87165	-3.5971	TRUE	TRUE	-1.58529	FALSE
RVBD2870c:dxr	RVBD2870c	dxr	Essential	-3.5967	-2.7593	TRUE	TRUE	0.9511447924444243	FALSE
RVBD2970c:lipN	RVBD2970c	lipN	NonEssential	-0.60558	-1.3584	FALSE	FALSE	-0.594424	FALSE
RVBD0292:RVBD0292	RVBD0292	RVBD0292	Essential	-3.07195	-3.1427	TRUE	TRUE	-0.47522	FALSE
RVBD0462:lpd	RVBD0462	lpd	Essential	-2.52895	-3.0426	TRUE	TRUE	-1.03895	FALSE
RVBD2438A:RVBD2438A	RVBD2438A	RVBD2438A	Essential	-3.92915	-2.7299	TRUE	TRUE	1.4627977162033834	FALSE
RVBD1211:RVBD1211	RVBD1211	RVBD1211	Essential	-3.1327	-2.4569	TRUE	TRUE	0.8676104388108586	FALSE
RVBD0028:RVBD0028	RVBD0028	RVBD0028	NonEssential	-0.964175	-2.3155	FALSE	FALSE	-1.85809	FALSE
RVBD2163c:pbpB	RVBD2163c	pbpB	Essential	-4.5748	-3.7185	TRUE	TRUE	0.5364698490254748	FALSE
RVBD0637:RVBD0637	RVBD0637	RVBD0637	Essential	-2.63765	-1.7305	TRUE	TRUE	1.5198378420566336	FALSE
RVBD0276:RVBD0276	RVBD0276	RVBD0276	NonEssential	-0.40668	-0.86144	FALSE	FALSE	0.044227109779105774	FALSE
RVBD1570:bioD	RVBD1570	bioD	NonEssential	-1.43855	-1.959	TRUE	FALSE	-0.550468	FALSE
RVBD3597c:lsr2	RVBD3597c	lsr2	NonEssential	-2.3631	-2.7183	TRUE	TRUE	-0.671826	FALSE
RVBD1881c:lppE	RVBD1881c	lppE	NonEssential	-0.523915	-1.0585	FALSE	FALSE	-0.156202	FALSE
RVBD2179c:RVBD2179c	RVBD2179c	RVBD2179c	NonEssential	-0.66762	-2.7123	FALSE	FALSE	-2.99491	TRUE
RVBD1697:RVBD1697	RVBD1697	RVBD1697	Essential	-5.3242	-2.8937	TRUE	TRUE	3.0825576279006275	TRUE
RVBD0084:hycD	RVBD0084	hycD	Essential	-3.1647	-2.7103	TRUE	TRUE	0.44639546744667974	FALSE
RVBD2587c:secD	RVBD2587c	secD	Essential	-3.08515	-2.7333	TRUE	TRUE	0.29465160542594826	FALSE
RVBD2370c:RVBD2370c	RVBD2370c	RVBD2370c	NonEssential	-0.608909	-2.3373	FALSE	FALSE	-2.3872	TRUE
RVBD2764c:thyA	RVBD2764c	thyA	Essential	-3.38545	-3.9839	TRUE	TRUE	-1.58817	FALSE
RVBD3231c:RVBD3231c	RVBD3231c	RVBD3231c	NonEssential	-1.02436	-2.5688	FALSE	FALSE	-2.24032	TRUE
RVBD3559c:RVBD3559c	RVBD3559c	RVBD3559c	NonEssential	-2.3748	-2.6926	TRUE	TRUE	-0.608531	FALSE
RVBD2534c:efp	RVBD2534c	efp	Essential	-2.4388	-2.6872	TRUE	TRUE	-0.51051	FALSE
RVBD2219A:RVBD2219A	RVBD2219A	RVBD2219A	NonEssential	-0.26715	-1.738	FALSE	FALSE	-1.75731	FALSE
RVBD1380:pyrB	RVBD1380	pyrB	Essential	-4.17775	-3.2802	TRUE	TRUE	0.7946292925248624	FALSE
RVBD1695:ppnK	RVBD1695	ppnK	Essential	-3.4455	-2.6852	TRUE	TRUE	0.8790485224725161	FALSE
RVBD0558:ubiE	RVBD0558	ubiE	Essential	-4.13805	-3.6021	TRUE	TRUE	0.14893463284576636	FALSE
RVBD0970:RVBD0970	RVBD0970	RVBD0970	NonEssential	-1.09712	-1.2147	TRUE	FALSE	0.3461019600354923	FALSE
RVBD0082:RVBD0082	RVBD0082	RVBD0082	NonEssential	-2.36045	-2.3786	TRUE	TRUE	-0.0517506	FALSE
RVBD3665c:dppB	RVBD3665c	dppB	NonEssential	-2.7529	-3.0499	TRUE	TRUE	-0.744054	FALSE
RVBD2553c:RVBD2553c	RVBD2553c	RVBD2553c	Essential	-4.3173	-3.3252	TRUE	TRUE	0.9041180018783952	FALSE
RVBD1363c:RVBD1363c	RVBD1363c	RVBD1363c	NonEssential	-1.63506	-3.0237	FALSE	FALSE	-2.23484	TRUE
RVBD0497:RVBD0497	RVBD0497	RVBD0497	NonEssential	-1.8248	-2.2482	TRUE	TRUE	-0.549732	FALSE
RVBD2158c:murE	RVBD2158c	murE	Essential	-5.77005	-4.4394	TRUE	TRUE	0.8582802660883759	FALSE
RVBD0205:RVBD0205	RVBD0205	RVBD0205	NonEssential	-2.7059	-2.6444	TRUE	TRUE	-0.0642183	FALSE
RVBD3450c:RVBD3450c	RVBD3450c	RVBD3450c	NonEssential	-1.35471	-2.6293	TRUE	TRUE	-1.89663	FALSE
RVBD3718c:RVBD3718c	RVBD3718c	RVBD3718c	NonEssential	-0.898145	-1.0174	FALSE	FALSE	0.43445024396151327	FALSE
RVBD1343c:lprD	RVBD1343c	lprD	Essential	-4.2969	-5.2656	TRUE	TRUE	-2.68674	TRUE
RVBD3346c:RVBD3346c	RVBD3346c	RVBD3346c	NonEssential	-2.06805	-1.9388	TRUE	TRUE	0.35323074575059465	FALSE
RVBD0431:RVBD0431	RVBD0431	RVBD0431	Essential	-4.1688	-2.63	TRUE	TRUE	1.9761415086148866	FALSE
RVBD0166:fadD5	RVBD0166	fadD5	NonEssential	-1.57846	-2.7706	TRUE	TRUE	-1.84804	FALSE
RVBD0711:atsA	RVBD0711	atsA	NonEssential	-0.0242775	-1.0949	FALSE	FALSE	-0.910868	FALSE
RVBD1845c:RVBD1845c	RVBD1845c	RVBD1845c	Essential	-1.8161	-2.977	TRUE	TRUE	-1.89986	FALSE
RVBD3206c:moeB1	RVBD3206c	moeB1	Essential	-2.8635	-2.6173	TRUE	TRUE	0.20250210706637803	FALSE
RVBD3593:lpqF	RVBD3593	lpqF	NonEssential	-1.7459	-2.6089	TRUE	TRUE	-1.32063	FALSE
RVBD1205:RVBD1205	RVBD1205	RVBD1205	NonEssential	-0.94035	-3.5968	TRUE	TRUE	-4.24349	TRUE
RVBD2675c:RVBD2675c	RVBD2675c	RVBD2675c	NonEssential	-0.57039	-1.9317	FALSE	FALSE	-1.69551	FALSE
RVBD3919c:gidB	RVBD3919c	gidB	Essential	-1.9714	-2.595	TRUE	TRUE	-0.984674	FALSE
RVBD0603:RVBD0603	RVBD0603	RVBD0603	NonEssential	-0.8532	-1.7349	FALSE	TRUE	-0.944827	FALSE
RVBD0399c:lpqK	RVBD0399c	lpqK	NonEssential	-2.629	-2.5882	TRUE	TRUE	-0.0668947	FALSE
RVBD2156c:mraY	RVBD2156c	mraY	Essential	-5.44	-3.4662	TRUE	TRUE	2.190806931906622	TRUE
RVBD3085:RVBD3085	RVBD3085	RVBD3085	NonEssential	-0.67756	-1.758	FALSE	FALSE	-1.22904	FALSE
RVBD3028c:fixB	RVBD3028c	fixB	Essential	-3.3492	-2.5824	TRUE	TRUE	0.9352271575069144	FALSE
RVBD2882c:frr	RVBD2882c	frr	NonEssential	-3.3848	-2.8847	TRUE	TRUE	0.4291827972443605	FALSE
RVBD2981c:ddl	RVBD2981c	ddl	Essential	-5.07955	-3.5676	TRUE	TRUE	1.5084081261380597	FALSE
RVBD0647c:RVBD0647c	RVBD0647c	RVBD0647c	Essential	-4.1161	-2.745	TRUE	TRUE	1.6924396819850904	FALSE
RVBD1238:sugC	RVBD1238	sugC	NonEssential	-1.34	-2.1468	TRUE	TRUE	-1.03096	FALSE
RVBD0535:pnp	RVBD0535	pnp	NonEssential	-1.36565	-1.1902	TRUE	FALSE	0.7607685853355164	FALSE
RVBD1327c:glgE	RVBD1327c	glgE	Essential	-4.02925	-3.2644	TRUE	TRUE	0.6192052808715476	FALSE
RVBD3531c:RVBD3531c	RVBD3531c	RVBD3531c	NonEssential	-1.62433	-1.2134	TRUE	TRUE	1.07428	FALSE
RVBD2410c:RVBD2410c	RVBD2410c	RVBD2410c	NonEssential	-1.2257	-2.5819	TRUE	TRUE	-1.9872	FALSE
RVBD2537c:aroD	RVBD2537c	aroD	Essential	-3.5622	-2.9651	TRUE	TRUE	0.5257801904596451	FALSE
RVBD0510:hemC	RVBD0510	hemC	Essential	-3.0409	-3.157	TRUE	TRUE	-0.544222	FALSE
RVBD1171:RVBD1171	RVBD1171	RVBD1171	NonEssential	-1.60868	-1.1191	FALSE	FALSE	1.2258788845914355	FALSE
RVBD0513:RVBD0513	RVBD0513	RVBD0513	NonEssential	-1.59165	-0.80259	TRUE	FALSE	1.7835857611672665	FALSE
RVBD3236c:RVBD3236c	RVBD3236c	RVBD3236c	NonEssential	-1.02955	-2.3756	TRUE	TRUE	-1.87844	FALSE
RVBD3910:RVBD3910	RVBD3910	RVBD3910	Essential	-3.53475	-2.4243	TRUE	TRUE	1.4809546158400653	FALSE
RVBD3221c:TB7.3	RVBD3221c	TB7.3	Essential	-3.45745	-2.5519	TRUE	TRUE	1.1402520035930195	FALSE
RVBD0634B:rpmG	RVBD0634B	rpmG	Essential	-2.68265	-2.9101	TRUE	TRUE	-0.584078	FALSE
RVBD2057c:rpmG	RVBD2057c	rpmG	NonEssential	-1.29543	-2.9101	TRUE	TRUE	-2.49381	TRUE
RVBD2188c:RVBD2188c	RVBD2188c	RVBD2188c	Essential	-3.32375	-3.7423	TRUE	TRUE	-1.2295	FALSE
RVBD2507:RVBD2507	RVBD2507	RVBD2507	NonEssential	-2.0497	-2.3232	TRUE	TRUE	-0.377829	FALSE
RVBD3460c:rpsM	RVBD3460c	rpsM	Essential	-2.5912	-2.5419	TRUE	TRUE	-0.0339211	FALSE
RVBD0542c:menE	RVBD0542c	menE	Essential	-2.8788	-2.5349	TRUE	TRUE	0.37485983013094226	FALSE
RVBD0251c:hsp	RVBD0251c	hsp	NonEssential	-1.48839	-2.5326	TRUE	TRUE	-1.53504	FALSE
RVBD1131:gltA1	RVBD1131	gltA1	NonEssential	-3.6878	-3.0347	TRUE	TRUE	0.5708963517189127	FALSE
RVBD0549c:RVBD0549c	RVBD0549c	RVBD0549c	NonEssential	-0.813565	-2.3093	FALSE	FALSE	-2.05405	TRUE
RVBD0915c:PPE14	RVBD0915c	PPE14	NonEssential	-0.99047	-1.1682	FALSE	FALSE	0.284666	FALSE
RVBD1607:chaA	RVBD1607	chaA	NonEssential	-1.3479	-2.5243	TRUE	TRUE	-1.71321	FALSE
RVBD2358:RVBD2358	RVBD2358	RVBD2358	Essential	-2.41615	-3.3728	TRUE	TRUE	-1.80052	FALSE
RVBD1402:priA	RVBD1402	priA	Essential	-3.47275	-2.5753	TRUE	TRUE	1.1183501631520762	FALSE
RVBD0987:RVBD0987	RVBD0987	RVBD0987	NonEssential	-1.96715	-2.5178	TRUE	TRUE	-0.848777	FALSE
RVBD2221c:glnE	RVBD2221c	glnE	Essential	-3.48265	-3.5236	TRUE	TRUE	-0.609196	FALSE
RVBD0575c:RVBD0575c	RVBD0575c	RVBD0575c	NonEssential	-1.29225	-2.4995	FALSE	FALSE	-1.74429	FALSE
RVBD0207c:RVBD0207c	RVBD0207c	RVBD0207c	Essential	-3.6626	-3.0016	TRUE	TRUE	0.5969794177135693	FALSE
RVBD1015c:rplY	RVBD1015c	rplY	Essential	-3.789	-2.4933	TRUE	TRUE	1.704280101518974	FALSE
RVBD3385c:RVBD3385c	RVBD3385c	RVBD3385c	NonEssential	-0.43929	-0.91707	FALSE	FALSE	-0.0130223	FALSE
RVBD2871:RVBD2871	RVBD2871	RVBD2871	NonEssential	-0.33228	-1.2604	FALSE	FALSE	-0.790728	FALSE
RVBD3332:nagA	RVBD3332	nagA	NonEssential	-0.536765	-1.1524	FALSE	FALSE	-0.310922	FALSE
RVBD0008c:RVBD0008c	RVBD0008c	RVBD0008c	NonEssential	-0.92637	-1.7458	FALSE	FALSE	-0.86411	FALSE
RVBD1589:bioB	RVBD1589	bioB	NonEssential	-4.99245	-3.9633	TRUE	TRUE	0.6619553438881457	FALSE
RVBD2954c:RVBD2954c	RVBD2954c	RVBD2954c	NonEssential	-1.47295	-2.4761	TRUE	TRUE	-1.45256	FALSE
RVBD1499:RVBD1499	RVBD1499	RVBD1499	NonEssential	-1.16064	-1.2416	FALSE	FALSE	0.384163	FALSE
RVBD0085:hycP	RVBD0085	hycP	NonEssential	-1.19962	-2.4714	TRUE	TRUE	-1.82021	FALSE
RVBD1412:ribC	RVBD1412	ribC	Essential	-3.68395	-3.3522	TRUE	TRUE	-0.0173661	FALSE
RVBD0758:phoR	RVBD0758	phoR	NonEssential	-1.14385	-1.8505	FALSE	FALSE	-0.756953	FALSE
RVBD0935:pstC1	RVBD0935	pstC1	NonEssential	-1.35159	-2.4614	FALSE	FALSE	-1.59265	FALSE
RVBD1277:RVBD1277	RVBD1277	RVBD1277	NonEssential	-1.26665	-2.4589	TRUE	TRUE	-1.70498	FALSE
RVBD1785c:cyp143	RVBD1785c	cyp143	NonEssential	-1.69925	-1.8936	TRUE	FALSE	-0.0714907	FALSE
RVBD0101:nrp	RVBD0101	nrp	Essential	-3.1576	-4.0572	TRUE	TRUE	-2.03642	TRUE
RVBD2755c:hsdS.1	RVBD2755c	hsdS.1	NonEssential	-0.935315	-1.5265	FALSE	FALSE	-0.449139	FALSE
RVBD1566c:RVBD1566c	RVBD1566c	RVBD1566c	NonEssential	-0.96614	-1.8159	TRUE	FALSE	-0.938071	FALSE
RVBD3176c:mesT	RVBD3176c	mesT	NonEssential	-1.5808	-2.4162	TRUE	TRUE	-1.1941	FALSE
RVBD0405:pks6	RVBD0405	pks6	Essential	-2.25225	-2.387	TRUE	TRUE	-0.216129	FALSE
RVBD1166:lpqW	RVBD1166	lpqW	Essential	-3.51465	-2.7826	TRUE	TRUE	0.7954084430168614	FALSE
RVBD1686c:RVBD1686c	RVBD1686c	RVBD1686c	NonEssential	-0.70661	-1.782	FALSE	FALSE	-1.23311	FALSE
RVBD0481c:RVBD0481c	RVBD0481c	RVBD0481c	NonEssential	-1.29029	-1.9667	TRUE	FALSE	-0.768703	FALSE
RVBD3669:RVBD3669	RVBD3669	RVBD3669	Essential	-3.591	-2.4292	TRUE	TRUE	1.5493949972873378	FALSE
RVBD3274c:fadE25	RVBD3274c	fadE25	NonEssential	-1.20169	-1.9133	FALSE	FALSE	-0.792634	FALSE
RVBD2017:RVBD2017	RVBD2017	RVBD2017	Essential	-2.4974	-2.5792	TRUE	TRUE	-0.231539	FALSE
RVBD0699:RVBD0699	RVBD0699	RVBD0699	NonEssential	-3.4747	-3.8519	TRUE	TRUE	-1.22293	FALSE
RVBD3793:embC	RVBD3793	embC	Essential	-2.6779	-2.6497	TRUE	TRUE	-0.112496	FALSE
RVBD2531c:RVBD2531c	RVBD2531c	RVBD2531c	NonEssential	-1.15995	-1.4767	TRUE	FALSE	-0.0484541	FALSE
RVBD3853:menG	RVBD3853	menG	NonEssential	-0.175625	-0.72307	FALSE	FALSE	-0.0197963	FALSE
RVBD2241:aceE	RVBD2241	aceE	Essential	-2.041	-2.4146	TRUE	TRUE	-0.557625	FALSE
RVBD0478:deoC	RVBD0478	deoC	NonEssential	-1.301	-1.7989	TRUE	TRUE	-0.445868	FALSE
RVBD3001c:ilvC	RVBD3001c	ilvC	Essential	-2.4341	-3.2656	TRUE	TRUE	-1.57898	FALSE
RVBD1664:pks9	RVBD1664	pks9	NonEssential	-1.18993	-2.3988	TRUE	TRUE	-1.70024	FALSE
RVBD3212:RVBD3212	RVBD3212	RVBD3212	NonEssential	-0.99524	-1.0681	TRUE	FALSE	0.4750269561822081	FALSE
RVBD1024:RVBD1024	RVBD1024	RVBD1024	Essential	-4.9257	-2.7189	TRUE	TRUE	2.854908103376539	TRUE
RVBD3200c:RVBD3200c	RVBD3200c	RVBD3200c	NonEssential	-2.2275	-1.9681	TRUE	TRUE	0.5189418411515873	FALSE
RVBD2142A:RVBD2142A	RVBD2142A	RVBD2142A	NonEssential	-2.14955	-2.142	TRUE	TRUE	0.0923329	FALSE
RVBD0020c:TB39.8	RVBD0020c	TB39.8	Essential	-2.6694	-2.9449	TRUE	TRUE	-0.666215	FALSE
RVBD3343c:PPE54	RVBD3343c	PPE54	NonEssential	-1.70945	-2.9723	TRUE	TRUE	-2.03805	TRUE
RVBD3587c:RVBD3587c	RVBD3587c	RVBD3587c	Essential	-4.42515	-4.3489	TRUE	TRUE	-0.827026	FALSE
RVBD2157c:murF	RVBD2157c	murF	Essential	-5.5059	-3.1283	TRUE	TRUE	2.901947783507477	TRUE
RVBD2003c:RVBD2003c	RVBD2003c	RVBD2003c	NonEssential	-0.75767	-1.5848	FALSE	FALSE	-0.800741	FALSE
RVBD2297:RVBD2297	RVBD2297	RVBD2297	NonEssential	-0.498675	-1.2709	FALSE	FALSE	-0.580937	FALSE
RVBD0876c:RVBD0876c	RVBD0876c	RVBD0876c	Essential	-1.8508	-2.486	TRUE	TRUE	-0.950564	FALSE
RVBD3604c:RVBD3604c	RVBD3604c	RVBD3604c	Essential	-2.88835	-2.5311	TRUE	TRUE	0.3949841460282836	FALSE
RVBD0189c:ilvD	RVBD0189c	ilvD	Essential	-2.45755	-2.3514	TRUE	TRUE	0.13186531302953164	FALSE
RVBD0346c:ansP2	RVBD0346c	ansP2	NonEssential	-1.4986	-2.1471	TRUE	TRUE	-0.81317	FALSE
RVBD0930:pstA1	RVBD0930	pstA1	NonEssential	-0.545475	-1.2144	FALSE	TRUE	-0.412769	FALSE
RVBD0086:hycQ	RVBD0086	hycQ	NonEssential	-2.23245	-3.0797	TRUE	TRUE	-1.51525	FALSE
RVBD0696:RVBD0696	RVBD0696	RVBD0696	NonEssential	-2.17485	-2.3435	TRUE	TRUE	-0.242812	FALSE
RVBD1014c:pth	RVBD1014c	pth	Essential	-3.70395	-3.4664	TRUE	TRUE	-0.199516	FALSE
RVBD3208:RVBD3208	RVBD3208	RVBD3208	NonEssential	-2.2863	-2.2971	TRUE	TRUE	-0.00418786	FALSE
RVBD0650:RVBD0650	RVBD0650	RVBD0650	NonEssential	-1.3775	-2.3381	TRUE	TRUE	-1.33058	FALSE
RVBD1733c:RVBD1733c	RVBD1733c	RVBD1733c	NonEssential	-0.473298	-2.3378	FALSE	FALSE	-2.57481	TRUE
RVBD0107c:ctpI	RVBD0107c	ctpI	NonEssential	-0.7614	-1.4221	FALSE	FALSE	-0.496872	FALSE
RVBD0135c:RVBD0135c	RVBD0135c	RVBD0135c	NonEssential	-1.73135	-1.7742	TRUE	TRUE	0.19193074176917363	FALSE
RVBD1553:frdB	RVBD1553	frdB	NonEssential	-1.1124	-2.3302	TRUE	FALSE	-1.68103	FALSE
RVBD3423c:alr	RVBD3423c	alr	Essential	-2.8857	-2.4593	TRUE	TRUE	0.5231680942625831	FALSE
RVBD0628c:RVBD0628c	RVBD0628c	RVBD0628c	NonEssential	-1.22917	-2.097	TRUE	TRUE	-1.09209	FALSE
RVBD2899c:fdhD	RVBD2899c	fdhD	NonEssential	-2.28135	-2.2146	TRUE	TRUE	0.14047605294311372	FALSE
RVBD2977c:thiL	RVBD2977c	thiL	Essential	-2.4835	-2.3155	TRUE	TRUE	0.2335057637783283	FALSE
RVBD3787c:RVBD3787c	RVBD3787c	RVBD3787c	NonEssential	-1.23796	-2.5995	TRUE	FALSE	-2.00264	TRUE
RVBD0404:fadD30	RVBD0404	fadD30	NonEssential	-2.6608	-2.3138	TRUE	TRUE	0.4807094431170391	FALSE
RVBD1432:RVBD1432	RVBD1432	RVBD1432	NonEssential	-2.36115	-2.3357	TRUE	TRUE	0.027981820717301906	FALSE
RVBD2603c:RVBD2603c	RVBD2603c	RVBD2603c	Essential	-2.57875	-2.3084	TRUE	TRUE	0.37766921346838134	FALSE
RVBD0588:yrbE2B	RVBD0588	yrbE2B	NonEssential	-2.23125	-2.1814	TRUE	TRUE	0.1324638265217392	FALSE
RVBD0873:fadE10	RVBD0873	fadE10	NonEssential	-0.69816	-1.7063	FALSE	FALSE	-1.10575	FALSE
RVBD0951:sucC	RVBD0951	sucC	Essential	-3.10025	-3.1575	TRUE	TRUE	-0.463435	FALSE
RVBD1089A:celA2a	RVBD1089A	celA2a	NonEssential	-2.9434	-2.2955	TRUE	FALSE	0.9033549993068463	FALSE
RVBD3265c:wbbL1	RVBD3265c	wbbL1	Essential	-3.37825	-2.132	TRUE	TRUE	1.8021994317272176	FALSE
RVBD2140c:TB18.6	RVBD2140c	TB18.6	NonEssential	-1.2813	-1.0398	FALSE	FALSE	0.92079	FALSE
RVBD3603c:RVBD3603c	RVBD3603c	RVBD3603c	Essential	-1.48565	-1.6514	TRUE	FALSE	0.079158	FALSE
RVBD3100c:smpB	RVBD3100c	smpB	Essential	-2.25	-3.1085	TRUE	TRUE	-1.54397	FALSE
RVBD0377:RVBD0377	RVBD0377	RVBD0377	NonEssential	-2.38535	-2.2834	TRUE	TRUE	0.15732518009064053	FALSE
RVBD3335c:RVBD3335c	RVBD3335c	RVBD3335c	NonEssential	-0.3288	-0.85263	FALSE	FALSE	-0.0468113	FALSE
RVBD1240:mdh	RVBD1240	mdh	Essential	-2.26735	-2.2807	TRUE	TRUE	-0.00016355	FALSE
RVBD2726c:dapF	RVBD2726c	dapF	Essential	-2.4404	-2.1641	TRUE	TRUE	0.45215740165190343	FALSE
RVBD0035:fadD34	RVBD0035	fadD34	NonEssential	-1.237	-1.8356	TRUE	FALSE	-0.601359	FALSE
RVBD2404c:lepA	RVBD2404c	lepA	NonEssential	-0.75212	-2.5698	FALSE	FALSE	-2.61694	TRUE
RVBD2475c:RVBD2475c	RVBD2475c	RVBD2475c	NonEssential	-0.662795	-1.408	FALSE	TRUE	-0.606729	FALSE
RVBD3340:metC	RVBD3340	metC	Essential	-2.64955	-3.1108	TRUE	TRUE	-0.998151	FALSE
RVBD3294c:RVBD3294c	RVBD3294c	RVBD3294c	NonEssential	-1.04379	-1.4131	FALSE	FALSE	-0.0915912	FALSE
RVBD2926c:RVBD2926c	RVBD2926c	RVBD2926c	Essential	-3.8219	-2.8765	TRUE	TRUE	1.0459781215014679	FALSE
RVBD0963c:RVBD0963c	RVBD0963c	RVBD0963c	NonEssential	-1.7041	-1.7218	TRUE	FALSE	0.2506284125919171	FALSE
RVBD2781c:RVBD2781c	RVBD2781c	RVBD2781c	NonEssential	-1.00371	-2.2045	FALSE	TRUE	-1.59985	FALSE
RVBD3816c:RVBD3816c	RVBD3816c	RVBD3816c	NonEssential	-1.2344	-2.1415	TRUE	FALSE	-1.1666	FALSE
RVBD0414c:thiE	RVBD0414c	thiE	NonEssential	-3.9286	-2.8059	TRUE	TRUE	1.3224968198696554	FALSE
RVBD2535c:pepQ	RVBD2535c	pepQ	NonEssential	-1.21335	-1.4008	TRUE	FALSE	0.16441982253376108	FALSE
RVBD1379:pyrR	RVBD1379	pyrR	Essential	-3.3564	-2.5438	TRUE	TRUE	1.0160126562900405	FALSE
RVBD1656:argF	RVBD1656	argF	Essential	-2.0442	-2.2456	TRUE	TRUE	-0.242919	FALSE
RVBD3719:RVBD3719	RVBD3719	RVBD3719	NonEssential	-1.02856	-2.2453	TRUE	TRUE	-1.64056	FALSE
RVBD1385:pyrF	RVBD1385	pyrF	Essential	-1.9457	-2.1573	TRUE	TRUE	-0.216392	FALSE
RVBD1459c:RVBD1459c	RVBD1459c	RVBD1459c	Essential	-2.32675	-2.4397	TRUE	TRUE	-0.21033	FALSE
RVBD3560c:fadE30	RVBD3560c	fadE30	NonEssential	-1.46172	-3.2472	TRUE	TRUE	-2.88384	TRUE
RVBD3215:entC	RVBD3215	entC	Essential	-0.880305	-1.8769	FALSE	FALSE	-1.16824	FALSE
RVBD3017c:esxQ	RVBD3017c	esxQ	NonEssential	-0.765576	-1.19	FALSE	FALSE	-0.0649637	FALSE
RVBD3753c:RVBD3753c	RVBD3753c	RVBD3753c	Essential	-4.24245	-2.3687	TRUE	TRUE	2.557306103704497	TRUE
RVBD2162c:PE-PGRS38	RVBD2162c	PE-PGRS38	NonEssential	-1.1617	-2.3617	FALSE	TRUE	-1.67099	FALSE
RVBD3916c:RVBD3916c	RVBD3916c	RVBD3916c	Essential	-2.0313	-2.2218	TRUE	TRUE	-0.216978	FALSE
RVBD3835:RVBD3835	RVBD3835	RVBD3835	NonEssential	-2.165	-2.2163	TRUE	TRUE	-0.02282	FALSE
RVBD1054:RVBD1054	RVBD1054	RVBD1054	NonEssential	-0.86304	-1.4661	FALSE	FALSE	-0.437736	FALSE
RVBD2701c:suhB	RVBD2701c	suhB	NonEssential	-1.49585	-2.0257	FALSE	TRUE	-0.594053	FALSE
RVBD3843c:RVBD3843c	RVBD3843c	RVBD3843c	NonEssential	-0.27747	-1.8589	FALSE	FALSE	-1.96509	FALSE
RVBD0949:uvrD1	RVBD0949	uvrD1	Essential	-2.9701	-2.2664	TRUE	TRUE	0.9935424553272869	FALSE
RVBD3733c:RVBD3733c	RVBD3733c	RVBD3733c	NonEssential	-0.828765	-1.8526	FALSE	FALSE	-1.19457	FALSE
RVBD3313c:add	RVBD3313c	add	NonEssential	-2.02832	-2.2057	TRUE	FALSE	-0.19152	FALSE
RVBD3898c:RVBD3898c	RVBD3898c	RVBD3898c	NonEssential	-2.58695	-2.1927	TRUE	TRUE	0.6013948187327074	FALSE
RVBD1458c:RVBD1458c	RVBD1458c	RVBD1458c	NonEssential	-1.17265	-2.1925	TRUE	TRUE	-1.34525	FALSE
RVBD3210c:RVBD3210c	RVBD3210c	RVBD3210c	NonEssential	-2.86685	-2.1921	TRUE	TRUE	0.9878243847852204	FALSE
RVBD3062:ligB	RVBD3062	ligB	NonEssential	-0.62527	-1.6924	FALSE	FALSE	-1.18058	FALSE
RVBD0507:mmpL2	RVBD0507	mmpL2	NonEssential	-1.5988	-2.2968	TRUE	TRUE	-0.950093	FALSE
RVBD3036c:TB22.2	RVBD3036c	TB22.2	NonEssential	-1.17466	-2.1891	TRUE	FALSE	-1.33624	FALSE
RVBD0195:RVBD0195	RVBD0195	RVBD0195	NonEssential	-1.40213	-1.1114	TRUE	FALSE	0.9556671759846389	FALSE
RVBD1469:ctpD	RVBD1469	ctpD	NonEssential	-0.456825	-1.729	FALSE	FALSE	-1.47967	FALSE
RVBD0776c:RVBD0776c	RVBD0776c	RVBD0776c	NonEssential	-0.774105	-1.036	FALSE	FALSE	0.229538	FALSE
RVBD1657:argR	RVBD1657	argR	Essential	-1.14494	-1.6815	TRUE	FALSE	-0.445158	FALSE
RVBD1500:RVBD1500	RVBD1500	RVBD1500	NonEssential	-3.12355	-2.2142	TRUE	TRUE	1.3006358655589056	FALSE
RVBD3737:RVBD3737	RVBD3737	RVBD3737	NonEssential	-0.87063	-1.8193	TRUE	FALSE	-1.0758	FALSE
RVBD0842:RVBD0842	RVBD0842	RVBD0842	NonEssential	-2.1989	-2.169	TRUE	TRUE	0.11069644791777089	FALSE
RVBD3792:RVBD3792	RVBD3792	RVBD3792	Essential	-3.8362	-2.6949	TRUE	TRUE	1.3991004738695278	FALSE
RVBD0231:fadE4	RVBD0231	fadE4	NonEssential	-2.0774	-2.3874	TRUE	TRUE	-0.457573	FALSE
RVBD1890c:RVBD1890c	RVBD1890c	RVBD1890c	NonEssential	-1.2786	-2.1635	TRUE	FALSE	-1.14615	FALSE
RVBD0642c:mmaA4	RVBD0642c	mmaA4	NonEssential	-2.19935	-1.7041	TRUE	FALSE	0.9649196425062063	FALSE
RVBD3555c:RVBD3555c	RVBD3555c	RVBD3555c	NonEssential	-0.638065	-1.071	FALSE	TRUE	-0.0220073	FALSE
RVBD3660c:RVBD3660c	RVBD3660c	RVBD3660c	NonEssential	-0.79138	-1.4948	FALSE	FALSE	-0.589084	FALSE
RVBD0442c:PPE10	RVBD0442c	PPE10	NonEssential	-2.01353	-3.5064	TRUE	TRUE	-2.6001	TRUE
RVBD2842c:RVBD2842c	RVBD2842c	RVBD2842c	Essential	-2.4726	-2.1583	TRUE	TRUE	0.5071353324097903	FALSE
RVBD1708:RVBD1708	RVBD1708	RVBD1708	Essential	-3.28695	-2.1559	TRUE	TRUE	1.632627290778955	FALSE
RVBD2606c:RVBD2606c	RVBD2606c	RVBD2606c	NonEssential	-1.39265	-1.3642	FALSE	FALSE	0.4784636612279756	FALSE
RVBD2915c:RVBD2915c	RVBD2915c	RVBD2915c	NonEssential	-1.42742	-2.0226	FALSE	TRUE	-0.682559	FALSE
RVBD1659:argH	RVBD1659	argH	Essential	-2.72055	-4.3873	TRUE	TRUE	-3.24419	TRUE
RVBD0433:RVBD0433	RVBD0433	RVBD0433	NonEssential	-1.40949	-1.3781	FALSE	FALSE	0.4761110812789048	FALSE
RVBD2925c:rnc	RVBD2925c	rnc	Essential	-4.0803	-3.2528	TRUE	TRUE	0.7107826946134459	FALSE
RVBD1375:RVBD1375	RVBD1375	RVBD1375	NonEssential	-1.42603	-2.1414	TRUE	TRUE	-0.902608	FALSE
RVBD1662:pks8	RVBD1662	pks8	NonEssential	-1.7751	-2.1345	TRUE	TRUE	-0.409388	FALSE
RVBD3573c:fadE34	RVBD3573c	fadE34	NonEssential	-1.8818	-2.1342	TRUE	TRUE	-0.261947	FALSE
RVBD2979c:RVBD2979c	RVBD2979c	RVBD2979c	Essential	-2.6295	-2.5742	TRUE	TRUE	-0.040501	FALSE
RVBD1100:RVBD1100	RVBD1100	RVBD1100	NonEssential	-1.8638	-2.3492	TRUE	TRUE	-0.681489	FALSE
RVBD2169c:RVBD2169c	RVBD2169c	RVBD2169c	NonEssential	-3.0497	-2.1271	TRUE	TRUE	1.3588937822030487	FALSE
RVBD2308:RVBD2308	RVBD2308	RVBD2308	NonEssential	-2.39465	-2.0913	TRUE	FALSE	0.522843	FALSE
RVBD0548c:menB	RVBD0548c	menB	Essential	-3.57015	-2.7865	TRUE	TRUE	0.8646524291326414	FALSE
RVBD1400c:lipI	RVBD1400c	lipI	NonEssential	-1.10089	-2.1217	TRUE	TRUE	-1.31405	FALSE
RVBD0757:phoP	RVBD0757	phoP	Essential	-2.0265	-2.1211	TRUE	TRUE	-0.0386909	FALSE
RVBD1125:RVBD1125	RVBD1125	RVBD1125	NonEssential	-1.19433	-1.6401	FALSE	FALSE	-0.301137	FALSE
RVBD2668:RVBD2668	RVBD2668	RVBD2668	NonEssential	-2.13845	-2.1176	TRUE	FALSE	0.12185281355342076	FALSE
RVBD2340c:PE-PGRS39	RVBD2340c	PE-PGRS39	NonEssential	-0.873015	-2.1175	TRUE	TRUE	-1.62004	FALSE
RVBD3505:fadE27	RVBD3505	fadE27	NonEssential	-0.60824	-1.6768	FALSE	FALSE	-1.17538	FALSE
RVBD2721c:RVBD2721c	RVBD2721c	RVBD2721c	NonEssential	-2.64785	-2.8772	TRUE	TRUE	-0.571578	FALSE
RVBD2530A:RVBD2530A	RVBD2530A	RVBD2530A	NonEssential	-0.99341	-2.1095	FALSE	TRUE	-1.43961	FALSE
RVBD1206:fadD6	RVBD1206	fadD6	NonEssential	-1.15911	-2.2534	FALSE	TRUE	-1.4757	FALSE
RVBD0426c:RVBD0426c	RVBD0426c	RVBD0426c	NonEssential	-1.3676	-1.7163	TRUE	FALSE	-0.20252	FALSE
RVBD1328:glgP	RVBD1328	glgP	NonEssential	-1.90875	-2.1055	TRUE	TRUE	-0.17215	FALSE
RVBD0473:RVBD0473	RVBD0473	RVBD0473	NonEssential	-1.9013	-2.1048	FALSE	TRUE	-0.181121	FALSE
RVBD3311:RVBD3311	RVBD3311	RVBD3311	NonEssential	-0.4306	-0.65353	FALSE	FALSE	0.45890079447994636	FALSE
RVBD1248c:kgd	RVBD1248c	kgd	NonEssential	-1.9695	-2.1028	TRUE	TRUE	-0.0835601	FALSE
RVBD3908:RVBD3908	RVBD3908	RVBD3908	Essential	-2.92715	-2.5002	TRUE	TRUE	0.5051342045013743	FALSE
RVBD0220:lipC	RVBD0220	lipC	NonEssential	-1.2866	-2.1008	TRUE	TRUE	-1.02001	FALSE
RVBD1060:RVBD1060	RVBD1060	RVBD1060	NonEssential	-1.24839	-1.7641	FALSE	FALSE	-0.454391	FALSE
RVBD0200:RVBD0200	RVBD0200	RVBD0200	NonEssential	-1.4585	-2.0974	TRUE	TRUE	-0.77712	FALSE
RVBD3648c:cspA	RVBD3648c	cspA	NonEssential	-1.7292	-2.0954	TRUE	TRUE	-0.400785	FALSE
RVBD2486:echA14	RVBD2486	echA14	NonEssential	-0.468845	-1.0738	FALSE	FALSE	-0.260107	FALSE
RVBD2253:RVBD2253	RVBD2253	RVBD2253	NonEssential	-0.45878	-2.0926	FALSE	FALSE	-2.14458	TRUE
RVBD1492:mutA	RVBD1492	mutA	NonEssential	-0.48339	-2.0925	FALSE	TRUE	-2.11052	TRUE
RVBD1048c:RVBD1048c	RVBD1048c	RVBD1048c	NonEssential	-1.2794	-0.85577	FALSE	FALSE	1.256072042492025	FALSE
RVBD2852c:mqo	RVBD2852c	mqo	NonEssential	-1.11646	-2.4039	TRUE	TRUE	-1.81075	FALSE
RVBD0358:RVBD0358	RVBD0358	RVBD0358	NonEssential	-3.17685	-3.5964	TRUE	TRUE	-1.16385	FALSE
RVBD1129c:RVBD1129c	RVBD1129c	RVBD1129c	NonEssential	-2.7643	-2.0848	TRUE	TRUE	1.0436613354084388	FALSE
RVBD1098c:fumC	RVBD1098c	fumC	Essential	-2.5994	-2.8364	TRUE	TRUE	-0.563364	FALSE
RVBD1854c:ndh	RVBD1854c	ndh	Essential	-1.97085	-2.7918	TRUE	TRUE	-1.34678	FALSE
RVBD1716:RVBD1716	RVBD1716	RVBD1716	NonEssential	-0.876135	-2.3204	FALSE	FALSE	-1.98829	FALSE
RVBD1813c:RVBD1813c	RVBD1813c	RVBD1813c	NonEssential	-0.6416	-1.0494	FALSE	FALSE	0.022519042080688938	FALSE
RVBD0997:RVBD0997	RVBD0997	RVBD0997	NonEssential	-1.56608	-2.3585	TRUE	FALSE	-1.10842	FALSE
RVBD2677c:hemY	RVBD2677c	hemY	Essential	-2.23465	-2.0695	TRUE	TRUE	0.3426042639730617	FALSE
RVBD3008:RVBD3008	RVBD3008	RVBD3008	NonEssential	-0.018512	-1.4995	FALSE	FALSE	-1.66169	FALSE
RVBD3468c:RVBD3468c	RVBD3468c	RVBD3468c	NonEssential	-0.98573	-2.065	TRUE	TRUE	-1.36847	FALSE
RVBD3914:trxC	RVBD3914	trxC	Essential	-1.96975	-2.4616	TRUE	TRUE	-0.742009	FALSE
RVBD0429c:def	RVBD0429c	def	Essential	-1.741	-2.2574	TRUE	TRUE	-0.681989	FALSE
RVBD2504c:scoA	RVBD2504c	scoA	NonEssential	-1.61621	-1.2684	FALSE	FALSE	0.9621289328067318	FALSE
RVBD3432c:gadB	RVBD3432c	gadB	NonEssential	-0.2747	-1.6572	FALSE	FALSE	-1.59856	FALSE
RVBD0472c:RVBD0472c	RVBD0472c	RVBD0472c	NonEssential	-2.0914	-1.9922	TRUE	TRUE	0.2873279884504651	FALSE
RVBD0902c:prrB	RVBD0902c	prrB	Essential	-3.50035	-2.9259	TRUE	TRUE	0.5126087870784887	FALSE
RVBD2850c:RVBD2850c	RVBD2850c	RVBD2850c	NonEssential	-0.813435	-0.81918	FALSE	FALSE	0.6817852278235443	FALSE
RVBD3207c:RVBD3207c	RVBD3207c	RVBD3207c	NonEssential	-2.0331	-2.0433	TRUE	TRUE	0.1132437512267007	FALSE
RVBD3321c:RVBD3321c	RVBD3321c	RVBD3321c	NonEssential	-0.50107	-0.94548	FALSE	FALSE	0.019864317421831753	FALSE
RVBD0532:PE-PGRS6	RVBD0532	PE-PGRS6	NonEssential	-1.2165	-2.0363	TRUE	FALSE	-0.998086	FALSE
RVBD3641c:fic	RVBD3641c	fic	NonEssential	-1.10137	-1.3601	FALSE	FALSE	0.0849974	FALSE
RVBD3494c:mce4F	RVBD3494c	mce4F	NonEssential	-0.60061	-1.7862	FALSE	FALSE	-1.38675	FALSE
RVBD1403c:RVBD1403c	RVBD1403c	RVBD1403c	NonEssential	-1.09369	-1.4669	TRUE	TRUE	-0.121678	FALSE
RVBD3827c:RVBD3827c	RVBD3827c	RVBD3827c	NonEssential	-0.58752	-1.4567	FALSE	TRUE	-0.799775	FALSE
RVBD2946c:pks1	RVBD2946c	pks1	NonEssential	-0.804635	-1.7073	FALSE	FALSE	-0.961008	FALSE
RVBD3278c:RVBD3278c	RVBD3278c	RVBD3278c	NonEssential	-0.852065	-2.023	FALSE	FALSE	-1.47537	FALSE
RVBD1025:RVBD1025	RVBD1025	RVBD1025	Essential	-3.04315	-2.9936	TRUE	TRUE	-0.241106	FALSE
RVBD0858c:RVBD0858c	RVBD0858c	RVBD0858c	NonEssential	-1.04821	-1.0818	FALSE	FALSE	0.5227873052174092	FALSE
RVBD3561:fadD3	RVBD3561	fadD3	NonEssential	-0.694255	-1.2094	FALSE	FALSE	-0.198769	FALSE
RVBD1262c:RVBD1262c	RVBD1262c	RVBD1262c	NonEssential	-0.940805	-2.0088	FALSE	FALSE	-1.32713	FALSE
RVBD0654:RVBD0654	RVBD0654	RVBD0654	NonEssential	-0.472695	-1.6571	FALSE	TRUE	-1.32581	FALSE
RVBD0253:nirD	RVBD0253	nirD	NonEssential	-1.3562	-1.9351	FALSE	FALSE	-0.619953	FALSE
RVBD1968:mce3C	RVBD1968	mce3C	NonEssential	-0.48396	-1.1264	FALSE	FALSE	-0.335878	FALSE
RVBD2138:lppL	RVBD2138	lppL	Essential	-2.0033	-2.7177	TRUE	TRUE	-1.16605	FALSE
RVBD3588c:RVBD3588c	RVBD3588c	RVBD3588c	NonEssential	-0.384256	-1.2146	FALSE	FALSE	-0.635081	FALSE
RVBD3883c:mycP1	RVBD3883c	mycP1	NonEssential	-1.93715	-2.2408	TRUE	TRUE	-0.381477	FALSE
RVBD1208:RVBD1208	RVBD1208	RVBD1208	Essential	-1.85165	-1.2818	TRUE	TRUE	1.2616397651936742	FALSE
RVBD1533:RVBD1533	RVBD1533	RVBD1533	NonEssential	-0.468895	-1.2834	FALSE	FALSE	-0.644885	FALSE
RVBD2300c:RVBD2300c	RVBD2300c	RVBD2300c	NonEssential	-1.60343	-1.9942	TRUE	FALSE	-0.388107	FALSE
RVBD0483:lprQ	RVBD0483	lprQ	NonEssential	-0.792005	-1.2199	FALSE	FALSE	-0.0834793	FALSE
RVBD1436:gap	RVBD1436	gap	Essential	-1.2025	-1.7441	TRUE	TRUE	-0.480851	FALSE
RVBD1222:RVBD1222	RVBD1222	RVBD1222	Essential	-3.17415	-3.5949	TRUE	TRUE	-1.16481	FALSE
RVBD1720c:RVBD1720c	RVBD1720c	RVBD1720c	NonEssential	-0.694295	-2.1179	FALSE	FALSE	-1.86681	FALSE
RVBD2210c:ilvE	RVBD2210c	ilvE	Essential	-2.5387	-2.3992	TRUE	TRUE	0.15581583265809318	FALSE
RVBD0246:RVBD0246	RVBD0246	RVBD0246	NonEssential	-1.87815	-1.9849	TRUE	TRUE	0.0071582	FALSE
RVBD3220c:RVBD3220c	RVBD3220c	RVBD3220c	NonEssential	-1.8049	-2.6196	TRUE	TRUE	-1.25906	FALSE
RVBD1046c:RVBD1046c	RVBD1046c	RVBD1046c	NonEssential	-0.847565	-1.1138	FALSE	FALSE	0.18781843463235756	FALSE
RVBD2222c:glnA2	RVBD2222c	glnA2	NonEssential	-1.84595	-2.0998	TRUE	TRUE	-0.248138	FALSE
RVBD2655c:RVBD2655c	RVBD2655c	RVBD2655c	NonEssential	-1.00212	-1.9763	TRUE	FALSE	-1.18305	FALSE
RVBD3612c:RVBD3612c	RVBD3612c	RVBD3612c	NonEssential	-1.7871	-1.0481	TRUE	FALSE	1.6018731597269105	FALSE
RVBD2483c:plsC	RVBD2483c	plsC	NonEssential	-3.0054	-2.7568	TRUE	TRUE	0.1417143599870675	FALSE
RVBD3106:fprA	RVBD3106	fprA	NonEssential	-1.2074	-1.3759	TRUE	FALSE	0.20194761233187516	FALSE
RVBD2881c:cdsA	RVBD2881c	cdsA	Essential	-2.32005	-1.6127	TRUE	TRUE	1.2989025355154566	FALSE
RVBD0543c:RVBD0543c	RVBD0543c	RVBD0543c	Essential	-2.0272	-1.7753	TRUE	TRUE	0.5971967058089394	FALSE
RVBD1880c:cyp140	RVBD1880c	cyp140	NonEssential	-0.760805	-1.6237	FALSE	FALSE	-0.867849	FALSE
RVBD0134:ephF	RVBD0134	ephF	NonEssential	-0.24941	-1.9615	FALSE	FALSE	-2.1921	TRUE
RVBD2978c:RVBD2978c	RVBD2978c	RVBD2978c	Essential	-2.2438	-1.9614	TRUE	TRUE	0.553683	FALSE
RVBD0368c:RVBD0368c	RVBD0368c	RVBD0368c	NonEssential	-0.77355	-1.1343	FALSE	FALSE	0.0482847	FALSE
RVBD0259c:RVBD0259c	RVBD0259c	RVBD0259c	NonEssential	-0.79735	-1.1825	FALSE	FALSE	-0.00745087	FALSE
RVBD0242c:fabG	RVBD0242c	fabG	NonEssential	-1.56125	-2.6524	TRUE	TRUE	-1.6547	FALSE
RVBD0687:fabG	RVBD0687	fabG	NonEssential	-1.15542	-2.6524	TRUE	TRUE	-2.2134	TRUE
RVBD1350:fabG	RVBD1350	fabG	NonEssential	-0.956705	-2.6524	TRUE	TRUE	-2.48696	TRUE
RVBD2766c:fabG	RVBD2766c	fabG	NonEssential	-0.591915	-2.6524	TRUE	TRUE	-2.98915	TRUE
RVBD3502c:fabG	RVBD3502c	fabG	NonEssential	-2.30735	-2.6524	TRUE	TRUE	-0.627576	FALSE
RVBD3469c:mhpE	RVBD3469c	mhpE	NonEssential	-1.5921	-2.0849	TRUE	TRUE	-0.570246	FALSE
RVBD2772c:RVBD2772c	RVBD2772c	RVBD2772c	NonEssential	-0.650345	-0.72776	FALSE	FALSE	0.6251217197402602	FALSE
RVBD1631:coaE	RVBD1631	coaE	Essential	-2.8816	-1.9532	TRUE	TRUE	1.4467748647772105	FALSE
RVBD1210:tagA	RVBD1210	tagA	NonEssential	-0.87968	-1.5769	FALSE	FALSE	-0.618269	FALSE
RVBD3664c:dppC	RVBD3664c	dppC	NonEssential	-1.3371	-1.9506	TRUE	TRUE	-0.674707	FALSE
RVBD0567:RVBD0567	RVBD0567	RVBD0567	NonEssential	-0.917045	-1.4527	FALSE	FALSE	-0.338786	FALSE
RVBD3791:RVBD3791	RVBD3791	RVBD3791	Essential	-3.3699	-2.6535	TRUE	TRUE	0.8331772432072189	FALSE
RVBD1147:RVBD1147	RVBD1147	RVBD1147	NonEssential	-1.03672	-1.6224	FALSE	TRUE	-0.48562	FALSE
RVBD1629:polA	RVBD1629	polA	Essential	-2.5436	-1.9434	TRUE	TRUE	0.9994566507209327	FALSE
RVBD2173:idsA2	RVBD2173	idsA2	NonEssential	-1.81755	-1.9434	TRUE	TRUE	-6.93423e-05	FALSE
RVBD3658c:RVBD3658c	RVBD3658c	RVBD3658c	NonEssential	-1.07402	-1.0243	FALSE	FALSE	0.663902	FALSE
RVBD3673c:RVBD3673c	RVBD3673c	RVBD3673c	Essential	-3.0539	-2.5881	TRUE	TRUE	0.5182328661878727	FALSE
RVBD2361c:RVBD2361c	RVBD2361c	RVBD2361c	Essential	-3.7463	-3.0068	TRUE	TRUE	0.702658	FALSE
RVBD0208c:trmB	RVBD0208c	trmB	NonEssential	-0.748165	-2.0847	FALSE	TRUE	-1.73169	FALSE
RVBD2272:RVBD2272	RVBD2272	RVBD2272	NonEssential	-0.97235	-1.3284	FALSE	FALSE	-0.0344221	FALSE
RVBD1259:RVBD1259	RVBD1259	RVBD1259	NonEssential	-0.764585	-0.97171	FALSE	FALSE	0.3344746547047936	FALSE
RVBD3812:PE-PGRS62	RVBD3812	PE-PGRS62	NonEssential	-1.0572	-1.9328	FALSE	FALSE	-1.02735	FALSE
RVBD3581c:ispF	RVBD3581c	ispF	Essential	-2.8771	-1.693	TRUE	TRUE	1.918333553687126	FALSE
RVBD3069:ccrB	RVBD3069	ccrB	NonEssential	-0.510395	-1.3197	TRUE	TRUE	-0.654404	FALSE
RVBD3070:ccrB	RVBD3070	ccrB	NonEssential	-0.77406	-1.3197	TRUE	TRUE	-0.291427	FALSE
RVBD3761c:fadE36	RVBD3761c	fadE36	NonEssential	-0.262285	-1.6554	FALSE	FALSE	-1.61235	FALSE
RVBD1313c:RVBD1313c	RVBD1313c	RVBD1313c	NonEssential	-0.75928	-1.5485	FALSE	FALSE	-0.731874	FALSE
RVBD0093c:RVBD0093c	RVBD0093c	RVBD0093c	NonEssential	-0.768585	-0.99034	FALSE	FALSE	0.30577473041025743	FALSE
RVBD0504c:RVBD0504c	RVBD0504c	RVBD0504c	NonEssential	-2.00615	-2.0396	TRUE	TRUE	0.0829363	FALSE
RVBD1253:deaD	RVBD1253	deaD	NonEssential	-0.9775	-2.358	FALSE	FALSE	-1.91778	FALSE
RVBD0793:RVBD0793	RVBD0793	RVBD0793	NonEssential	-0.984	-1.9205	TRUE	TRUE	-1.10554	FALSE
RVBD1178:RVBD1178	RVBD1178	RVBD1178	NonEssential	-1.6417	-3.1327	TRUE	TRUE	-2.42583	TRUE
RVBD0818:RVBD0818	RVBD0818	RVBD0818	NonEssential	-1.2009	-1.5961	TRUE	TRUE	-0.211317	FALSE
RVBD1853:ureD	RVBD1853	ureD	NonEssential	-0.649425	-1.8075	FALSE	FALSE	-1.35866	FALSE
RVBD1065:RVBD1065	RVBD1065	RVBD1065	NonEssential	-0.613635	-1.9115	FALSE	FALSE	-1.59888	FALSE
RVBD2857c:RVBD2857c	RVBD2857c	RVBD2857c	NonEssential	-1.13974	-1.911	FALSE	FALSE	-0.873695	FALSE
RVBD0681:RVBD0681	RVBD0681	RVBD0681	NonEssential	-1.04268	-1.8221	FALSE	TRUE	-0.844085	FALSE
RVBD3485c:RVBD3485c	RVBD3485c	RVBD3485c	NonEssential	-1.5042	-1.9126	TRUE	FALSE	-0.374895	FALSE
RVBD3359:RVBD3359	RVBD3359	RVBD3359	NonEssential	-0.762155	-1.7647	FALSE	TRUE	-1.12488	FALSE
RVBD0083:RVBD0083	RVBD0083	RVBD0083	NonEssential	-2.338	-2.0414	TRUE	TRUE	0.5364768183989433	FALSE
RVBD3125c:PPE49	RVBD3125c	PPE49	NonEssential	-2.3936	-2.4198	TRUE	TRUE	-0.0817616	FALSE
RVBD2669:RVBD2669	RVBD2669	RVBD2669	NonEssential	-1.76855	-1.9044	FALSE	FALSE	0.00407527	FALSE
RVBD3040c:RVBD3040c	RVBD3040c	RVBD3040c	Essential	-2.5347	-1.8997	TRUE	TRUE	1.0674419980007679	FALSE
RVBD3353c:RVBD3353c	RVBD3353c	RVBD3353c	NonEssential	-0.53684	-1.291	FALSE	FALSE	-0.565302	FALSE
RVBD0691c:RVBD0691c	RVBD0691c	RVBD0691c	NonEssential	-0.46595	-1.5854	FALSE	FALSE	-1.20344	FALSE
RVBD1399c:lipH	RVBD1399c	lipH	NonEssential	-0.774825	-1.6486	FALSE	FALSE	-0.894267	FALSE
RVBD0056:rplI	RVBD0056	rplI	NonEssential	-2.04655	-1.8885	TRUE	TRUE	0.41598841376991536	FALSE
RVBD0184:RVBD0184	RVBD0184	RVBD0184	NonEssential	-0.537322	-0.94373	FALSE	FALSE	0.0729843	FALSE
RVBD3823c:mmpL8	RVBD3823c	mmpL8	NonEssential	-1.56414	-2.4753	TRUE	TRUE	-1.32555	FALSE
RVBD0064:RVBD0064	RVBD0064	RVBD0064	NonEssential	-1.09235	-1.8779	FALSE	TRUE	-0.878154	FALSE
RVBD0553:menC	RVBD0553	menC	Essential	-3.5215	-2.8308	TRUE	TRUE	0.7163384792850462	FALSE
RVBD2811:RVBD2811	RVBD2811	RVBD2811	NonEssential	-0.26396	-1.8771	FALSE	FALSE	-2.01711	TRUE
RVBD1792:RVBD1792	RVBD1792	RVBD1792	Uncertain	-0.80965	-1.3865	FALSE	FALSE	-0.365083	FALSE
RVBD0051:RVBD0051	RVBD0051	RVBD0051	NonEssential	-2.06985	-2.1458	TRUE	TRUE	-0.0243643	FALSE
RVBD1778c:RVBD1778c	RVBD1778c	RVBD1778c	NonEssential	-0.2443	-1.278	FALSE	FALSE	-0.944162	FALSE
RVBD2522c:RVBD2522c	RVBD2522c	RVBD2522c	NonEssential	-0.95786	-1.8726	FALSE	FALSE	-1.05358	FALSE
RVBD1069c:RVBD1069c	RVBD1069c	RVBD1069c	NonEssential	-1.01185	-1.4905	TRUE	FALSE	-0.277669	FALSE
RVBD3814c:RVBD3814c	RVBD3814c	RVBD3814c	NonEssential	-2.0431	-1.8709	TRUE	TRUE	0.443554	FALSE
RVBD1011:ispE	RVBD1011	ispE	Essential	-3.1992	-3.0235	TRUE	TRUE	-0.0811767	FALSE
RVBD0822c:RVBD0822c	RVBD0822c	RVBD0822c	NonEssential	-0.91471	-1.2109	FALSE	FALSE	0.10196897687407154	FALSE
RVBD2950c:fadD29	RVBD2950c	fadD29	NonEssential	-0.75618	-1.9334	FALSE	TRUE	-1.44286	FALSE
RVBD3635:RVBD3635	RVBD3635	RVBD3635	Essential	-2.29275	-1.8672	TRUE	TRUE	0.7940317508957432	FALSE
RVBD1029:kdpA	RVBD1029	kdpA	NonEssential	-1.59665	-1.6176	TRUE	TRUE	0.29402780034079257	FALSE
RVBD3617:ephA	RVBD3617	ephA	NonEssential	-1.16349	-1.9183	FALSE	TRUE	-0.854396	FALSE
RVBD2594c:ruvC	RVBD2594c	ruvC	Essential	-2.64025	-2.4219	TRUE	TRUE	0.2539364260153042	FALSE
RVBD0655:mkl	RVBD0655	mkl	NonEssential	-1.4004	-1.8601	TRUE	FALSE	-0.421397	FALSE
RVBD3189:RVBD3189	RVBD3189	RVBD3189	NonEssential	-1.24337	-1.8598	FALSE	FALSE	-0.637023	FALSE
RVBD3094c:RVBD3094c	RVBD3094c	RVBD3094c	NonEssential	-0.67675	-0.94452	FALSE	FALSE	0.2634790878145972	FALSE
RVBD3685c:cyp137	RVBD3685c	cyp137	NonEssential	-1.52673	-1.9268	FALSE	FALSE	-0.369944	FALSE
RVBD1761c:RVBD1761c	RVBD1761c	RVBD1761c	NonEssential	-0.78322	-1.3273	FALSE	FALSE	-0.292771	FALSE
RVBD1099c:glpX	RVBD1099c	glpX	Essential	-2.64195	-2.2301	TRUE	TRUE	0.6084410653668922	FALSE
RVBD0899:ompA	RVBD0899	ompA	NonEssential	-1.5132	-1.951	TRUE	TRUE	-0.433011	FALSE
RVBD2830c:RVBD2830c	RVBD2830c	RVBD2830c	NonEssential	-1.5725	-1.7755	FALSE	FALSE	-0.0291391	FALSE
RVBD0906:RVBD0906	RVBD0906	RVBD0906	NonEssential	-0.880065	-1.8547	FALSE	FALSE	-1.12781	FALSE
RVBD2401A:RVBD2401A	RVBD2401A	RVBD2401A	Essential	-2.50305	-1.97	TRUE	TRUE	0.8947926698854592	FALSE
RVBD3752c:RVBD3752c	RVBD3752c	RVBD3752c	Essential	-3.55325	-2.1439	TRUE	TRUE	2.021265803141747	TRUE
RVBD3198c:uvrD2	RVBD3198c	uvrD2	Essential	-2.8383	-2.4081	TRUE	TRUE	0.5519226884988392	FALSE
RVBD0959:RVBD0959	RVBD0959	RVBD0959	NonEssential	-0.860405	-1.8481	FALSE	FALSE	-1.14275	FALSE
RVBD3614c:RVBD3614c	RVBD3614c	RVBD3614c	NonEssential	-1.17363	-1.2289	FALSE	FALSE	0.42536466607423584	FALSE
RVBD1188:RVBD1188	RVBD1188	RVBD1188	NonEssential	-2.1875	-1.8463	TRUE	TRUE	0.687513	FALSE
RVBD0739:RVBD0739	RVBD0739	RVBD0739	NonEssential	-1.10075	-1.4063	FALSE	FALSE	-0.000690963	FALSE
RVBD3622c:PE32	RVBD3622c	PE32	NonEssential	-0.74911	-1.4672	FALSE	FALSE	-0.596599	FALSE
RVBD0534c:menA	RVBD0534c	menA	Essential	-2.38585	-2.5072	TRUE	TRUE	-0.252906	FALSE
RVBD1373:RVBD1373	RVBD1373	RVBD1373	NonEssential	-1.05134	-1.6229	FALSE	FALSE	-0.466412	FALSE
RVBD3224:RVBD3224	RVBD3224	RVBD3224	NonEssential	-0.69988	-0.89432	FALSE	FALSE	0.3874936043981579	FALSE
RVBD3657c:RVBD3657c	RVBD3657c	RVBD3657c	NonEssential	-0.79645	-1.9437	FALSE	FALSE	-1.40633	FALSE
RVBD0958:RVBD0958	RVBD0958	RVBD0958	NonEssential	-0.62055	-1.4266	FALSE	TRUE	-0.699037	FALSE
RVBD1302:rfe	RVBD1302	rfe	Essential	-3.6841	-2.4861	TRUE	TRUE	1.5730881110497843	FALSE
RVBD0891c:RVBD0891c	RVBD0891c	RVBD0891c	NonEssential	-0.75725	-1.5281	FALSE	FALSE	-0.697212	FALSE
RVBD3394c:RVBD3394c	RVBD3394c	RVBD3394c	NonEssential	-1.82367	-1.9692	FALSE	FALSE	-0.0390156	FALSE
RVBD2399c:cysT	RVBD2399c	cysT	NonEssential	-2.1203	-1.8331	TRUE	FALSE	0.6192373280103747	FALSE
RVBD3410c:guaB3	RVBD3410c	guaB3	Essential	-1.8456	-1.98	TRUE	TRUE	-0.0286553	FALSE
RVBD2042c:RVBD2042c	RVBD2042c	RVBD2042c	NonEssential	-0.628125	-1.1338	FALSE	FALSE	-0.150998	FALSE
RVBD0736:RVBD0736	RVBD0736	RVBD0736	NonEssential	-1.87545	-1.979	TRUE	TRUE	0.014274209489962993	FALSE
RVBD0888:RVBD0888	RVBD0888	RVBD0888	NonEssential	-1.3969	-1.7645	TRUE	FALSE	-0.250684	FALSE
RVBD2941:fadD28	RVBD2941	fadD28	NonEssential	-1.6183	-1.8218	TRUE	FALSE	-0.0510994	FALSE
RVBD0610c:RVBD0610c	RVBD0610c	RVBD0610c	NonEssential	-0.80115	-1.8213	FALSE	FALSE	-1.17512	FALSE
RVBD1497:lipL	RVBD1497	lipL	NonEssential	-1.974	-0.9779	TRUE	FALSE	1.9880657703200342	FALSE
RVBD3055:RVBD3055	RVBD3055	RVBD3055	NonEssential	-0.0372545	-1.123	FALSE	FALSE	-0.944598	FALSE
RVBD0413:mutT3	RVBD0413	mutT3	NonEssential	-1.77265	-1.8164	TRUE	TRUE	0.1713034203399822	FALSE
RVBD2428:ahpC	RVBD2428	ahpC	NonEssential	-0.44078	-0.6124	FALSE	FALSE	0.5484340856599481	FALSE
RVBD3720:RVBD3720	RVBD3720	RVBD3720	NonEssential	-1.4351	-1.9134	TRUE	TRUE	-0.471491	FALSE
RVBD3261:fbiA	RVBD3261	fbiA	NonEssential	-1.5399	-1.8099	TRUE	TRUE	-0.13718	FALSE
RVBD3427c:RVBD3427c	RVBD3427c	RVBD3427c	NonEssential	0.14635	-0.81767	FALSE	FALSE	-0.636743	FALSE
RVBD2397c:cysA1	RVBD2397c	cysA1	NonEssential	-2.4119	-2.3345	TRUE	TRUE	0.1000507775944728	FALSE
RVBD3702c:RVBD3702c	RVBD3702c	RVBD3702c	NonEssential	-1.88675	-1.4425	FALSE	FALSE	1.0148990791528736	FALSE
RVBD3822:RVBD3822	RVBD3822	RVBD3822	NonEssential	-0.9556	-1.2913	FALSE	FALSE	0.010638137459253622	FALSE
RVBD3832c:RVBD3832c	RVBD3832c	RVBD3832c	NonEssential	-0.891015	-1.1635	FALSE	TRUE	0.15638017511712618	FALSE
RVBD1086:RVBD1086	RVBD1086	RVBD1086	NonEssential	-1.13315	-1.6539	FALSE	FALSE	-0.410706	FALSE
RVBD3820c:papA2	RVBD3820c	papA2	NonEssential	-1.0234	-1.2951	TRUE	FALSE	0.0969918	FALSE
RVBD0934:pstS1	RVBD0934	pstS1	NonEssential	-2.6206	-1.8036	TRUE	TRUE	1.3621467053019698	FALSE
RVBD2270:lppN	RVBD2270	lppN	NonEssential	-1.554	-1.8002	TRUE	FALSE	-0.099959	FALSE
RVBD0073:RVBD0073	RVBD0073	RVBD0073	NonEssential	-0.82551	-1.2999	FALSE	FALSE	-0.184242	FALSE
RVBD2366c:RVBD2366c	RVBD2366c	RVBD2366c	NonEssential	-1.22317	-2.7826	FALSE	TRUE	-2.35919	TRUE
RVBD2350c:plcB	RVBD2350c	plcB	NonEssential	-1.5007	-2.1125	TRUE	TRUE	-0.74675	FALSE
RVBD0521:RVBD0521	RVBD0521	RVBD0521	NonEssential	-0.950455	-3.0106	TRUE	FALSE	-3.15325	TRUE
RVBD3795:embB	RVBD3795	embB	Essential	-2.9063	-2.0982	TRUE	TRUE	1.214543683319564	FALSE
RVBD3804c:fbpA	RVBD3804c	fbpA	NonEssential	-2.27145	-2.0188	TRUE	TRUE	0.486356	FALSE
RVBD2462c:tig	RVBD2462c	tig	NonEssential	-2.0371	-2.1633	TRUE	FALSE	-0.101582	FALSE
RVBD0992c:RVBD0992c	RVBD0992c	RVBD0992c	NonEssential	-0.811515	-1.7831	FALSE	FALSE	-1.09071	FALSE
RVBD3625c:mesJ	RVBD3625c	mesJ	Essential	-2.15745	-1.7829	TRUE	TRUE	0.7625526564133929	FALSE
RVBD1840c:PE-PGRS34	RVBD1840c	PE-PGRS34	NonEssential	-1.356	-1.3426	TRUE	FALSE	0.46766188542246684	FALSE
RVBD1429:RVBD1429	RVBD1429	RVBD1429	NonEssential	-1.97265	-1.4471	TRUE	TRUE	1.1247083417942978	FALSE
RVBD0228:RVBD0228	RVBD0228	RVBD0228	Essential	-1.98495	-1.7773	TRUE	TRUE	0.5353605009582825	FALSE
RVBD2554c:RVBD2554c	RVBD2554c	RVBD2554c	Essential	-2.362	-1.7753	TRUE	TRUE	1.0581	FALSE
RVBD3217c:RVBD3217c	RVBD3217c	RVBD3217c	NonEssential	-0.690109	-0.77292	FALSE	FALSE	0.5969449831860155	FALSE
RVBD0209:RVBD0209	RVBD0209	RVBD0209	NonEssential	-1.18325	-1.3992	TRUE	FALSE	0.1259200363955071	FALSE
RVBD1401:RVBD1401	RVBD1401	RVBD1401	Essential	-2.44675	-2.233	TRUE	TRUE	0.3343918006395389	FALSE
RVBD3778c:RVBD3778c	RVBD3778c	RVBD3778c	Essential	-2.1401	-1.8666	TRUE	TRUE	0.5849858424471099	FALSE
RVBD3031:RVBD3031	RVBD3031	RVBD3031	Essential	-1.9851	-1.6049	TRUE	FALSE	0.8521109393917873	FALSE
RVBD0474:RVBD0474	RVBD0474	RVBD0474	NonEssential	-0.850445	-0.92846	FALSE	FALSE	0.5320863188297817	FALSE
RVBD0892:RVBD0892	RVBD0892	RVBD0892	NonEssential	-1.39055	-1.8627	TRUE	TRUE	-0.439731	FALSE
RVBD3409c:choD	RVBD3409c	choD	NonEssential	-1.04473	-1.7695	FALSE	FALSE	-0.744677	FALSE
RVBD3205c:RVBD3205c	RVBD3205c	RVBD3205c	NonEssential	-0.999725	-1.532	FALSE	FALSE	-0.370566	FALSE
RVBD0385:RVBD0385	RVBD0385	RVBD0385	NonEssential	-1.5055	-1.8657	TRUE	TRUE	-0.286992	FALSE
RVBD0661c:RVBD0661c	RVBD0661c	RVBD0661c	NonEssential	-0.66171	-1.2114	FALSE	FALSE	-0.247245	FALSE
RVBD0767c:RVBD0767c	RVBD0767c	RVBD0767c	NonEssential	-0.193465	-1.7689	FALSE	FALSE	-1.91549	FALSE
RVBD3679:RVBD3679	RVBD3679	RVBD3679	NonEssential	-1.2486	-1.7683	FALSE	TRUE	-0.46182	FALSE
RVBD2953:RVBD2953	RVBD2953	RVBD2953	NonEssential	-1.18782	-1.7734	FALSE	FALSE	-0.554851	FALSE
RVBD1722:RVBD1722	RVBD1722	RVBD1722	NonEssential	-0.5579	-1.4488	FALSE	FALSE	-0.826047	FALSE
RVBD3341:metX	RVBD3341	metX	Essential	-1.8416	-4.0081	TRUE	TRUE	-3.75796	TRUE
RVBD3708c:asd	RVBD3708c	asd	Essential	-3.6608	-3.1057	TRUE	TRUE	0.40336323419836245	FALSE
RVBD2037c:RVBD2037c	RVBD2037c	RVBD2037c	NonEssential	-0.688384	-1.5285	TRUE	TRUE	-0.792751	FALSE
RVBD1512:epiA	RVBD1512	epiA	NonEssential	-1.985	-1.3403	TRUE	TRUE	1.3378057920535393	FALSE
RVBD1092c:coaA	RVBD1092c	coaA	Essential	-2.8896	-1.7612	TRUE	TRUE	1.810319699829654	FALSE
RVBD1202:dapE	RVBD1202	dapE	Essential	-2.2906	-1.276	TRUE	TRUE	1.8765752713840924	FALSE
RVBD0900:RVBD0900	RVBD0900	RVBD0900	NonEssential	-1.4199	-1.7586	FALSE	TRUE	-0.208188	FALSE
RVBD2260:RVBD2260	RVBD2260	RVBD2260	NonEssential	-0.90906	-1.7584	FALSE	FALSE	-0.911075	FALSE
RVBD0907:RVBD0907	RVBD0907	RVBD0907	NonEssential	-1.0293	-1.7584	FALSE	FALSE	-0.745545	FALSE
RVBD3703c:RVBD3703c	RVBD3703c	RVBD3703c	NonEssential	-0.95225	-1.8039	TRUE	TRUE	-0.935159	FALSE
RVBD3345c:PE-PGRS50	RVBD3345c	PE-PGRS50	NonEssential	-1.14455	-1.3065	TRUE	TRUE	0.2428498185767102	FALSE
RVBD1990c:RVBD1990c	RVBD1990c	RVBD1990c	NonEssential	-1.28095	-1.7562	TRUE	FALSE	-0.395068	FALSE
RVBD2903c:lepB	RVBD2903c	lepB	Essential	-3.0837	-1.7557	TRUE	TRUE	2.0876285000365393	TRUE
RVBD0059:RVBD0059	RVBD0059	RVBD0059	NonEssential	-0.943345	-1.7528	TRUE	TRUE	-0.853594	FALSE
RVBD1481:RVBD1481	RVBD1481	RVBD1481	Essential	-2.22065	-1.7526	TRUE	TRUE	0.9051916250579892	FALSE
RVBD2256c:RVBD2256c	RVBD2256c	RVBD2256c	NonEssential	-2.07985	-2.3406	TRUE	TRUE	-0.36827	FALSE
RVBD1524:RVBD1524	RVBD1524	RVBD1524	NonEssential	-1.14035	-1.7514	TRUE	TRUE	-0.579814	FALSE
RVBD0459:RVBD0459	RVBD0459	RVBD0459	NonEssential	-1.38995	-1.0831	FALSE	FALSE	0.9908679860325353	FALSE
RVBD0167:yrbE1A	RVBD0167	yrbE1A	NonEssential	-1.9081	-1.7145	TRUE	TRUE	0.544871	FALSE
RVBD2678c:hemE	RVBD2678c	hemE	Essential	-3.484	-2.5558	TRUE	TRUE	1.169641602963202	FALSE
RVBD2690c:RVBD2690c	RVBD2690c	RVBD2690c	NonEssential	-3.73625	-2.7461	TRUE	TRUE	1.167494622743331	FALSE
RVBD1540:RVBD1540	RVBD1540	RVBD1540	NonEssential	-1.92835	-1.7441	FALSE	TRUE	0.5183999666320228	FALSE
RVBD0488:RVBD0488	RVBD0488	RVBD0488	NonEssential	-1.64605	-1.7439	TRUE	FALSE	0.1301352913560419	FALSE
RVBD1387:PPE20	RVBD1387	PPE20	NonEssential	-1.07925	-1.5994	FALSE	FALSE	-0.38484	FALSE
RVBD1116A:RVBD1116A	RVBD1116A	RVBD1116A	NonEssential	-0.844155	-1.743	FALSE	FALSE	-0.972151	FALSE
RVBD2552c:aroE	RVBD2552c	aroE	Essential	-3.373	-2.5763	TRUE	TRUE	0.9791919516465211	FALSE
RVBD0552:RVBD0552	RVBD0552	RVBD0552	Essential	-2.83755	-1.7393	TRUE	TRUE	1.7788750314374553	FALSE
RVBD0164:TB18.5	RVBD0164	TB18.5	Essential	-2.2593	-1.7359	TRUE	TRUE	0.9890625394886071	FALSE
RVBD1973:RVBD1973	RVBD1973	RVBD1973	NonEssential	-0.07933	-1.3471	FALSE	FALSE	-1.29814	FALSE
RVBD3602c:panC	RVBD3602c	panC	Essential	-0.929045	-1.3987	FALSE	FALSE	-0.223116	FALSE
RVBD1422:RVBD1422	RVBD1422	RVBD1422	NonEssential	-1.5901	-2.6959	TRUE	TRUE	-1.69486	FALSE
RVBD3419c:gcp	RVBD3419c	gcp	NonEssential	-1.4846	-1.7309	TRUE	FALSE	-0.0682576	FALSE
RVBD3404c:RVBD3404c	RVBD3404c	RVBD3404c	NonEssential	-0.470665	-1.1268	FALSE	FALSE	-0.354915	FALSE
RVBD2136c:uppP	RVBD2136c	uppP	NonEssential	-1.4948	-1.6334	TRUE	TRUE	0.124804	FALSE
RVBD3235:RVBD3235	RVBD3235	RVBD3235	NonEssential	-1.38855	-0.86248	FALSE	FALSE	1.3940283061456842	FALSE
RVBD0773c:ggtA	RVBD0773c	ggtA	NonEssential	-0.51518	-1.6959	FALSE	FALSE	-1.33856	FALSE
RVBD3289c:RVBD3289c	RVBD3289c	RVBD3289c	NonEssential	-1.23552	-1.1645	TRUE	FALSE	0.6288181589690516	FALSE
RVBD0932c:pstS2	RVBD0932c	pstS2	NonEssential	-0.88656	-1.7225	FALSE	FALSE	-0.876134	FALSE
RVBD0875c:RVBD0875c	RVBD0875c	RVBD0875c	NonEssential	-1.978	-3.0893	TRUE	TRUE	-1.88317	FALSE
RVBD1159A:phhB	RVBD1159A	phhB	NonEssential	-1.09247	-1.7191	FALSE	FALSE	-0.586429	FALSE
RVBD0106:RVBD0106	RVBD0106	RVBD0106	NonEssential	-0.885985	-1.3229	FALSE	FALSE	-0.143219	FALSE
RVBD3830c:RVBD3830c	RVBD3830c	RVBD3830c	NonEssential	-0.559405	-1.7522	FALSE	FALSE	-1.38105	FALSE
RVBD3533c:PPE62	RVBD3533c	PPE62	NonEssential	-1.95971	-1.7136	TRUE	FALSE	0.6175732135171259	FALSE
RVBD0245:RVBD0245	RVBD0245	RVBD0245	NonEssential	-0.395235	-1.7108	FALSE	FALSE	-1.53104	FALSE
RVBD2374c:hrcA	RVBD2374c	hrcA	Essential	-1.3053	-2.1323	TRUE	TRUE	-1.0521	FALSE
RVBD3551:RVBD3551	RVBD3551	RVBD3551	NonEssential	-1.689	-1.7605	TRUE	TRUE	0.15878366787402523	FALSE
RVBD0676c:mmpL5	RVBD0676c	mmpL5	NonEssential	-1.29615	-1.7041	TRUE	TRUE	-0.278482	FALSE
RVBD2420c:RVBD2420c	RVBD2420c	RVBD2420c	NonEssential	-2.2712	-1.7609	TRUE	TRUE	0.9595422829069029	FALSE
RVBD3305c:amiA1	RVBD3305c	amiA1	NonEssential	-0.714815	-1.7013	FALSE	FALSE	-1.07364	FALSE
RVBD0178:RVBD0178	RVBD0178	RVBD0178	NonEssential	-0.793125	-1.2167	FALSE	FALSE	-0.076062	FALSE
RVBD3171c:hpx	RVBD3171c	hpx	NonEssential	-1.19387	-1.7008	FALSE	FALSE	-0.413228	FALSE
RVBD0502:RVBD0502	RVBD0502	RVBD0502	NonEssential	-0.859315	-1.6997	TRUE	FALSE	-0.871778	FALSE
RVBD3026c:RVBD3026c	RVBD3026c	RVBD3026c	NonEssential	-1.6861	-1.723	TRUE	TRUE	0.2236451609278138	FALSE
RVBD1493:mutB	RVBD1493	mutB	NonEssential	-1.03195	-1.6991	FALSE	FALSE	-0.633016	FALSE
RVBD2511:orn	RVBD2511	orn	Essential	-2.3071	-2.652	TRUE	TRUE	-0.627186	FALSE
RVBD2225:panB	RVBD2225	panB	NonEssential	-1.50413	-2.0549	TRUE	TRUE	-0.636261	FALSE
RVBD0204c:RVBD0204c	RVBD0204c	RVBD0204c	NonEssential	-1.79935	-1.7014	TRUE	TRUE	0.41921201535024244	FALSE
RVBD2523c:acpS	RVBD2523c	acpS	Essential	-2.1574	-1.7396	TRUE	TRUE	0.8419870283776331	FALSE
RVBD0614:RVBD0614	RVBD0614	RVBD0614	NonEssential	-1.06341	-1.6917	TRUE	TRUE	-0.576119	FALSE
RVBD2310:RVBD2310	RVBD2310	RVBD2310	NonEssential	-0.70293	-1.0764	FALSE	FALSE	0.057375021989825276	FALSE
RVBD2249c:glpD1	RVBD2249c	glpD1	NonEssential	-0.68961	-1.6893	FALSE	FALSE	-1.08631	FALSE
RVBD1066:RVBD1066	RVBD1066	RVBD1066	NonEssential	-0.85493	-0.79398	FALSE	FALSE	0.7851796125338729	FALSE
RVBD2383c:mbtB	RVBD2383c	mbtB	NonEssential	-0.446333	-1.8176	FALSE	TRUE	-1.65679	FALSE
RVBD0531:RVBD0531	RVBD0531	RVBD0531	NonEssential	-2.0397	-1.7588	TRUE	TRUE	0.6447006688599417	FALSE
RVBD3813c:RVBD3813c	RVBD3813c	RVBD3813c	NonEssential	-0.775365	-1.489	FALSE	FALSE	-0.600482	FALSE
RVBD3131:RVBD3131	RVBD3131	RVBD3131	NonEssential	-0.709015	-1.3407	FALSE	TRUE	-0.41953	FALSE
RVBD3445c:esxU	RVBD3445c	esxU	NonEssential	-0.76717	-1.3949	FALSE	FALSE	-0.438987	FALSE
RVBD0908:ctpE	RVBD0908	ctpE	NonEssential	-0.373995	-1.0236	FALSE	FALSE	-0.298511	FALSE
RVBD3829c:RVBD3829c	RVBD3829c	RVBD3829c	NonEssential	-1.4104	-1.6806	FALSE	FALSE	-0.07805	FALSE
RVBD1132:RVBD1132	RVBD1132	RVBD1132	NonEssential	-1.7626	-1.68	TRUE	TRUE	0.40791223623615536	FALSE
RVBD2732c:RVBD2732c	RVBD2732c	RVBD2732c	NonEssential	-1.39983	-1.7507	FALSE	TRUE	-0.221305	FALSE
RVBD1956:RVBD1956	RVBD1956	RVBD1956	NonEssential	-2.1177	-1.6784	TRUE	FALSE	0.8997029431688557	FALSE
RVBD2160A:RVBD2160A	RVBD2160A	RVBD2160A	NonEssential	-0.571755	-1.6067	FALSE	FALSE	-1.09689	FALSE
RVBD2955c:RVBD2955c	RVBD2955c	RVBD2955c	NonEssential	-0.79988	-1.6744	TRUE	TRUE	-0.907146	FALSE
RVBD0807:RVBD0807	RVBD0807	RVBD0807	NonEssential	-0.930235	-1.6739	FALSE	FALSE	-0.726773	FALSE
RVBD2328:PE23	RVBD2328	PE23	NonEssential	-0.675895	-0.84593	FALSE	FALSE	0.44332331115949136	FALSE
RVBD3711c:dnaQ	RVBD3711c	dnaQ	NonEssential	-1.32155	-1.6735	TRUE	TRUE	-0.18733	FALSE
RVBD0128:RVBD0128	RVBD0128	RVBD0128	NonEssential	-2.0454	-1.6734	TRUE	TRUE	0.8093507346837399	FALSE
RVBD0015c:pknA	RVBD0015c	pknA	Essential	-3.7921	-1.6729	TRUE	TRUE	3.214885619006408	TRUE
RVBD0352:dnaJ1	RVBD0352	dnaJ1	Essential	-1.3895	-1.6728	TRUE	TRUE	-0.0925007	FALSE
RVBD0063:RVBD0063	RVBD0063	RVBD0063	NonEssential	-1.72845	-1.6719	TRUE	TRUE	0.3757716272157497	FALSE
RVBD0686:RVBD0686	RVBD0686	RVBD0686	NonEssential	-0.908885	-1.6712	FALSE	FALSE	-0.751208	FALSE
RVBD2262c:RVBD2262c	RVBD2262c	RVBD2262c	NonEssential	-1.32026	-1.118	FALSE	FALSE	0.8308484081321014	FALSE
RVBD1824:RVBD1824	RVBD1824	RVBD1824	NonEssential	0.218925	0	FALSE	FALSE	0.7646714853194222	FALSE
RVBD1473:RVBD1473	RVBD1473	RVBD1473	NonEssential	-1.74095	-1.6692	TRUE	TRUE	0.3979373863312507	FALSE
RVBD1522c:mmpL12	RVBD1522c	mmpL12	NonEssential	-0.549345	-1.2508	FALSE	FALSE	-0.474276	FALSE
RVBD1010:ksgA	RVBD1010	ksgA	NonEssential	-1.6223	-1.6673	TRUE	TRUE	0.23808494379372588	FALSE
RVBD1121:zwf1	RVBD1121	zwf1	NonEssential	-1.5442	-2.1491	TRUE	TRUE	-0.754066	FALSE
RVBD3365c:RVBD3365c	RVBD3365c	RVBD3365c	NonEssential	-1.47635	-1.5447	TRUE	FALSE	0.2622670874045992	FALSE
RVBD0621:RVBD0621	RVBD0621	RVBD0621	NonEssential	-1.31985	-1.6626	TRUE	TRUE	-0.169657	FALSE
RVBD0616c:RVBD0616c	RVBD0616c	RVBD0616c	NonEssential	-0.106455	-1.8283	FALSE	FALSE	-2.14433	TRUE
RVBD3645:RVBD3645	RVBD3645	RVBD3645	Essential	-0.985365	-1.6541	FALSE	TRUE	-0.614523	FALSE
RVBD2894c:xerC	RVBD2894c	xerC	NonEssential	-1.3006	-1.6616	TRUE	FALSE	-0.194322	FALSE
RVBD0670:end	RVBD0670	end	NonEssential	-1.74485	-1.6608	TRUE	TRUE	0.4187296256436165	FALSE
RVBD3568c:bphC	RVBD3568c	bphC	NonEssential	-2.6663	-1.6589	TRUE	TRUE	1.6907441141629438	FALSE
RVBD0032:bioF2	RVBD0032	bioF2	NonEssential	-1.00907	-1.6581	FALSE	TRUE	-0.589234	FALSE
RVBD2769c:PE27	RVBD2769c	PE27	NonEssential	-0.759995	-1.6569	FALSE	FALSE	-0.929923	FALSE
RVBD1694:tlyA	RVBD1694	tlyA	Essential	-2.89115	-1.7109	TRUE	TRUE	1.9048094443424475	FALSE
RVBD3246c:mtrA	RVBD3246c	mtrA	Essential	-3.24275	-2.7854	TRUE	TRUE	0.4159527551853245	FALSE
RVBD0269c:RVBD0269c	RVBD0269c	RVBD0269c	NonEssential	-0.56949	-1.2507	FALSE	FALSE	-0.446359	FALSE
RVBD2957:RVBD2957	RVBD2957	RVBD2957	NonEssential	-1.07597	-1.5344	FALSE	FALSE	-0.270016	FALSE
RVBD0469:umaA	RVBD0469	umaA	NonEssential	-2.198	-1.6496	TRUE	TRUE	1.063128692315384	FALSE
RVBD0373c:RVBD0373c	RVBD0373c	RVBD0373c	NonEssential	-0.0471605	-1.167	FALSE	FALSE	-1.01175	FALSE
RVBD1221:sigE	RVBD1221	sigE	NonEssential	-1.61505	-1.6469	TRUE	FALSE	0.26556061420580857	FALSE
RVBD1954c:RVBD1954c	RVBD1954c	RVBD1954c	NonEssential	-0.66647	-1.1359	FALSE	FALSE	-0.102066	FALSE
RVBD2908c:RVBD2908c	RVBD2908c	RVBD2908c	NonEssential	-0.84169	-0.97096	FALSE	FALSE	0.4419993126988758	FALSE
RVBD2447c:folC	RVBD2447c	folC	Essential	-2.8827	-2.3048	TRUE	TRUE	0.8027158239723322	FALSE
RVBD0240:RVBD0240	RVBD0240	RVBD0240	NonEssential	-1.38045	-1.4435	FALSE	FALSE	0.31605862476570623	FALSE
RVBD1770:RVBD1770	RVBD1770	RVBD1770	NonEssential	-1.32871	-1.6439	FALSE	FALSE	-0.123132	FALSE
RVBD0115:hddA	RVBD0115	hddA	NonEssential	-1.81075	-2.3467	TRUE	TRUE	-0.74993	FALSE
RVBD0265c:RVBD0265c	RVBD0265c	RVBD0265c	NonEssential	-0.64434	-1.6431	FALSE	FALSE	-1.0638	FALSE
RVBD1511:gmdA	RVBD1511	gmdA	NonEssential	-1.30098	-1.6777	TRUE	TRUE	-0.22336	FALSE
RVBD3789:RVBD3789	RVBD3789	RVBD3789	NonEssential	-1.39895	-1.0707	TRUE	TRUE	1.026025612331175	FALSE
RVBD3509c:ilvX	RVBD3509c	ilvX	NonEssential	-1.13982	-1.6416	FALSE	TRUE	-0.378939	FALSE
RVBD1895:RVBD1895	RVBD1895	RVBD1895	NonEssential	-0.6948	-1.1577	FALSE	FALSE	-0.103092	FALSE
RVBD2053c:fxsA	RVBD2053c	fxsA	NonEssential	-0.609451	-1.2315	TRUE	TRUE	-0.356093	FALSE
RVBD0942:RVBD0942	RVBD0942	RVBD0942	NonEssential	-0.31987	-1.3264	FALSE	FALSE	-0.928995	FALSE
RVBD3339c:icd1	RVBD3339c	icd1	NonEssential	-1.11741	-1.3249	FALSE	FALSE	0.1717098028167055	FALSE
RVBD3245c:mtrB	RVBD3245c	mtrB	Essential	-3.0802	-1.6369	TRUE	TRUE	2.3009390664488905	TRUE
RVBD2453c:mobA	RVBD2453c	mobA	NonEssential	-0.94035	-0.90134	TRUE	FALSE	0.7056502628203319	FALSE
RVBD1480:RVBD1480	RVBD1480	RVBD1480	Essential	-3.79225	-3.2512	TRUE	TRUE	0.3171727509267699	FALSE
RVBD1087A:RVBD1087A	RVBD1087A	RVBD1087A	NonEssential	-0.993865	-1.0059	FALSE	FALSE	0.5873395727778362	FALSE
RVBD2938:drrC	RVBD2938	drrC	NonEssential	-0.951885	-1.0117	FALSE	FALSE	0.518898	FALSE
RVBD3734c:RVBD3734c	RVBD3734c	RVBD3734c	NonEssential	-1.13218	-1.6346	TRUE	FALSE	-0.376598	FALSE
RVBD0351:grpE	RVBD0351	grpE	Essential	-2.03605	-1.6308	TRUE	TRUE	0.874697	FALSE
RVBD3447c:RVBD3447c	RVBD3447c	RVBD3447c	NonEssential	-1.8479	-1.6301	TRUE	TRUE	0.6169630457527053	FALSE
RVBD3310:RVBD3310	RVBD3310	RVBD3310	NonEssential	-0.09324	-0.99288	FALSE	FALSE	-0.628611	FALSE
RVBD3539:PPE63	RVBD3539	PPE63	NonEssential	-0.523265	-1.2587	FALSE	FALSE	-0.524684	FALSE
RVBD1161:narG	RVBD1161	narG	NonEssential	-0.866655	-1.8819	FALSE	TRUE	-1.19621	FALSE
RVBD2181:RVBD2181	RVBD2181	RVBD2181	NonEssential	-1.24145	-1.4612	FALSE	FALSE	0.0922035	FALSE
RVBD3492c:RVBD3492c	RVBD3492c	RVBD3492c	NonEssential	-0.92474	-1.4537	FALSE	FALSE	-0.330029	FALSE
RVBD0595c:RVBD0595c	RVBD0595c	RVBD0595c	NonEssential	-1.7866	-1.6195	TRUE	FALSE	0.5520362972811189	FALSE
RVBD0407:fgd1	RVBD0407	fgd1	NonEssential	-2.18985	-1.6193	TRUE	TRUE	1.107542773419449	FALSE
RVBD3398c:idsA1	RVBD3398c	idsA1	NonEssential	-1.44196	-1.6191	FALSE	FALSE	0.0783246	FALSE
RVBD0097:RVBD0097	RVBD0097	RVBD0097	NonEssential	-1.0712	-1.6184	FALSE	FALSE	-0.430802	FALSE
RVBD2833c:ugpB	RVBD2833c	ugpB	NonEssential	-1.32185	-1.6179	TRUE	TRUE	-0.08483	FALSE
RVBD2567:RVBD2567	RVBD2567	RVBD2567	NonEssential	-0.882275	-1.6178	FALSE	FALSE	-0.689793	FALSE
RVBD2398c:cysW	RVBD2398c	cysW	NonEssential	-2.10795	-1.6176	TRUE	TRUE	0.9979154667664907	FALSE
RVBD2699c:RVBD2699c	RVBD2699c	RVBD2699c	NonEssential	-1.8169	-1.6174	TRUE	TRUE	0.5976049923877818	FALSE
RVBD2646:RVBD2646	RVBD2646	RVBD2646	NonEssential	-0.93148	-1.713	FALSE	FALSE	-0.796851	FALSE
RVBD0843:RVBD0843	RVBD0843	RVBD0843	NonEssential	-2.46534	-1.6152	TRUE	FALSE	1.4943276127947849	FALSE
RVBD3796:RVBD3796	RVBD3796	RVBD3796	NonEssential	-0.71194	-1.4675	FALSE	FALSE	-0.648321	FALSE
RVBD0494:RVBD0494	RVBD0494	RVBD0494	NonEssential	-1.15711	-1.6134	FALSE	FALSE	-0.303359	FALSE
RVBD2822c:RVBD2822c	RVBD2822c	RVBD2822c	NonEssential	-1.2804	-1.6123	TRUE	FALSE	-0.13161	FALSE
RVBD3821:RVBD3821	RVBD3821	RVBD3821	NonEssential	-0.81173	-1.6105	FALSE	FALSE	-0.773506	FALSE
RVBD1727:RVBD1727	RVBD1727	RVBD1727	NonEssential	-0.925685	-1.6094	FALSE	FALSE	-0.614609	FALSE
RVBD1431:RVBD1431	RVBD1431	RVBD1431	NonEssential	-2.0047	-2.3523	TRUE	TRUE	-0.493209	FALSE
RVBD2627c:RVBD2627c	RVBD2627c	RVBD2627c	NonEssential	-1.80985	-1.9229	TRUE	TRUE	0.026970440091382268	FALSE
RVBD0210:RVBD0210	RVBD0210	RVBD0210	NonEssential	-0.726581	-0.78996	FALSE	FALSE	0.6158681419479323	FALSE
RVBD0885:RVBD0885	RVBD0885	RVBD0885	NonEssential	-1.02467	-1.381	FALSE	FALSE	-0.0589741	FALSE
RVBD2458:mmuM	RVBD2458	mmuM	NonEssential	-0.691815	-1.282	FALSE	FALSE	-0.335429	FALSE
RVBD0782:ptrBb	RVBD0782	ptrBb	NonEssential	-1.15215	-1.9822	FALSE	TRUE	-0.987341	FALSE
RVBD0157A:RVBD0157A	RVBD0157A	RVBD0157A	NonEssential	-1.34815	-1.8486	TRUE	FALSE	-0.472212	FALSE
RVBD0408:pta	RVBD0408	pta	NonEssential	-1.64085	-2.3768	TRUE	TRUE	-1.03909	FALSE
RVBD0197:RVBD0197	RVBD0197	RVBD0197	NonEssential	-1.74245	-1.6037	TRUE	TRUE	0.5202670440700535	FALSE
RVBD1225c:RVBD1225c	RVBD1225c	RVBD1225c	NonEssential	-0.21671	-1.433	FALSE	FALSE	-1.26674	FALSE
RVBD1800:PPE28	RVBD1800	PPE28	NonEssential	-0.182005	-1.6023	FALSE	FALSE	-1.62537	FALSE
RVBD3232c:pvdS	RVBD3232c	pvdS	NonEssential	-1.26686	-1.1781	FALSE	FALSE	0.646992	FALSE
RVBD3470c:ilvB2	RVBD3470c	ilvB2	NonEssential	-2.02025	-2.2793	TRUE	TRUE	-0.337766	FALSE
RVBD1959c:RVBD1959c	RVBD1959c	RVBD1959c	NonEssential	-0.665138	-1.3222	FALSE	FALSE	-0.445966	FALSE
RVBD1438:tpiA	RVBD1438	tpiA	Essential	-0.994775	-1.2706	FALSE	FALSE	0.10257620677386164	FALSE
RVBD2144c:RVBD2144c	RVBD2144c	RVBD2144c	NonEssential	-1.11095	-1.5018	TRUE	TRUE	-0.161997	FALSE
RVBD3010c:pfkA	RVBD3010c	pfkA	NonEssential	-1.15759	-1.596	TRUE	TRUE	-0.270743	FALSE
RVBD2869c:RVBD2869c	RVBD2869c	RVBD2869c	NonEssential	-2.7564	-2.2652	TRUE	TRUE	0.7015529467511498	FALSE
RVBD2175c:RVBD2175c	RVBD2175c	RVBD2175c	NonEssential	-0.453205	-1.5947	FALSE	FALSE	-1.23806	FALSE
RVBD2574:RVBD2574	RVBD2574	RVBD2574	NonEssential	-0.461205	-1.4536	FALSE	FALSE	-0.967976	FALSE
RVBD2126c:PE-PGRS37	RVBD2126c	PE-PGRS37	NonEssential	-0.547645	-0.87561	FALSE	FALSE	0.21227081340369147	FALSE
RVBD0680c:RVBD0680c	RVBD0680c	RVBD0680c	NonEssential	-0.996445	-1.5924	FALSE	FALSE	-0.485982	FALSE
RVBD1850:ureC	RVBD1850	ureC	NonEssential	-0.925655	-1.592	FALSE	FALSE	-0.582702	FALSE
RVBD2097c:RVBD2097c	RVBD2097c	RVBD2097c	NonEssential	-1.41617	-1.591	FALSE	FALSE	0.0944149	FALSE
RVBD1560:RVBD1560	RVBD1560	RVBD1560	NonEssential	-0.249515	-1.5906	FALSE	FALSE	-1.51095	FALSE
RVBD0336:RVBD0336	RVBD0336	RVBD0336	NonEssential	-0.7011	0	FALSE	FALSE	2.0312356361179806	TRUE
RVBD0825c:RVBD0825c	RVBD0825c	RVBD0825c	NonEssential	-0.613815	-1.5832	FALSE	FALSE	-0.995843	FALSE
RVBD0271c:fadE6	RVBD0271c	fadE6	NonEssential	-0.82084	-1.412	FALSE	FALSE	-0.396498	FALSE
RVBD1471:trxB1	RVBD1471	trxB1	NonEssential	-0.27694	-1.5826	FALSE	FALSE	-1.4585	FALSE
RVBD0174:mce1F	RVBD0174	mce1F	NonEssential	-1.16217	-1.5822	TRUE	TRUE	-0.239107	FALSE
RVBD3355c:RVBD3355c	RVBD3355c	RVBD3355c	Essential	-2.13035	-1.1824	TRUE	FALSE	1.8278241873049805	FALSE
RVBD0194:RVBD0194	RVBD0194	RVBD0194	NonEssential	-0.80804	-1.5272	FALSE	TRUE	-0.625639	FALSE
RVBD0856:RVBD0856	RVBD0856	RVBD0856	NonEssential	-0.860995	-1.792	FALSE	FALSE	-1.03894	FALSE
RVBD2849c:cobO	RVBD2849c	cobO	NonEssential	-0.811215	-1.5797	FALSE	TRUE	-0.717663	FALSE
RVBD0939:RVBD0939	RVBD0939	RVBD0939	NonEssential	-0.872439	-1.1528	TRUE	FALSE	0.15045302568130636	FALSE
RVBD2276:cyp121	RVBD2276	cyp121	NonEssential	-0.9315	-1.35	FALSE	TRUE	-0.130319	FALSE
RVBD1644:tsnR	RVBD1644	tsnR	NonEssential	-0.67056	-0.83395	FALSE	FALSE	0.4579753141425035	FALSE
RVBD3842c:glpQ1	RVBD3842c	glpQ1	NonEssential	-0.968945	-1.3252	FALSE	FALSE	-0.0332341	FALSE
RVBD3499c:mce4A	RVBD3499c	mce4A	NonEssential	-1.47195	-1.7054	TRUE	FALSE	-0.0388518	FALSE
RVBD0998:RVBD0998	RVBD0998	RVBD0998	NonEssential	-1.40005	-2.0638	TRUE	TRUE	-0.795893	FALSE
RVBD0308:RVBD0308	RVBD0308	RVBD0308	NonEssential	-2.02528	-1.5134	FALSE	TRUE	1.0754216742605185	FALSE
RVBD2896c:RVBD2896c	RVBD2896c	RVBD2896c	NonEssential	-0.33054	-1.5725	FALSE	FALSE	-1.36617	FALSE
RVBD3659c:RVBD3659c	RVBD3659c	RVBD3659c	NonEssential	-0.74513	-1.3954	FALSE	FALSE	-0.470246	FALSE
RVBD0294:tam	RVBD0294	tam	NonEssential	-1.8376	-2.2536	TRUE	TRUE	-0.542026	FALSE
RVBD3647c:RVBD3647c	RVBD3647c	RVBD3647c	NonEssential	-1.11339	-0.96413	FALSE	FALSE	0.8285860412831261	FALSE
RVBD1688:mpg	RVBD1688	mpg	NonEssential	-0.361715	-0.55669	FALSE	FALSE	0.5418774725942738	FALSE
RVBD2190c:RVBD2190c	RVBD2190c	RVBD2190c	NonEssential	-1.7835	-2.7336	TRUE	TRUE	-1.49783	FALSE
RVBD1143:mcr	RVBD1143	mcr	NonEssential	-0.9454	-1.5684	FALSE	FALSE	-0.512188	FALSE
RVBD3824c:papA1	RVBD3824c	papA1	NonEssential	-2.00485	-1.8548	TRUE	TRUE	0.42045820535438616	FALSE
RVBD0132c:fgd2	RVBD0132c	fgd2	NonEssential	-0.841795	-1.3981	FALSE	FALSE	-0.342129	FALSE
RVBD1984A:RVBD1984A	RVBD1984A	RVBD1984A	NonEssential	-0.404985	-1.5656	FALSE	FALSE	-1.25102	FALSE
RVBD1165:typA	RVBD1165	typA	NonEssential	-1.5935	-1.4074	TRUE	FALSE	0.6756398972465847	FALSE
RVBD1856c:RVBD1856c	RVBD1856c	RVBD1856c	NonEssential	-0.05964	-1.2003	FALSE	FALSE	-1.05571	FALSE
RVBD0050:ponA1	RVBD0050	ponA1	NonEssential	-1.30615	-1.5591	TRUE	TRUE	0.00151922	FALSE
RVBD3049c:RVBD3049c	RVBD3049c	RVBD3049c	NonEssential	-1.10634	-1.5066	TRUE	FALSE	-0.177156	FALSE
RVBD2592c:ruvB	RVBD2592c	ruvB	Essential	-2.609	-2.6426	TRUE	TRUE	-0.194312	FALSE
RVBD0679c:RVBD0679c	RVBD0679c	RVBD0679c	NonEssential	-0.63365	-1.8719	FALSE	FALSE	-1.49862	FALSE
RVBD2261c:RVBD2261c	RVBD2261c	RVBD2261c	NonEssential	-0.93592	-0.66977	FALSE	FALSE	1.1247377254655766	FALSE
RVBD2400c:subI	RVBD2400c	subI	Essential	-2.42905	-2.3184	TRUE	TRUE	0.1532217817605709	FALSE
RVBD1904:RVBD1904	RVBD1904	RVBD1904	NonEssential	0	-0.89191	FALSE	FALSE	-0.57158	FALSE
RVBD1706c:PPE23	RVBD1706c	PPE23	NonEssential	-0.67121	-1.5517	FALSE	FALSE	-0.858992	FALSE
RVBD1646:PE17	RVBD1646	PE17	NonEssential	-1.26906	-1.5514	FALSE	FALSE	-0.0354101	FALSE
RVBD1300:hemK	RVBD1300	hemK	Essential	-1.7382	-1.5514	TRUE	TRUE	0.6104443480750936	FALSE
RVBD0479c:RVBD0479c	RVBD0479c	RVBD0479c	Essential	-2.313	-2.1711	TRUE	TRUE	0.26391785457498645	FALSE
RVBD1526c:RVBD1526c	RVBD1526c	RVBD1526c	NonEssential	-1.07485	-1.5508	FALSE	FALSE	-0.301656	FALSE
RVBD0171:mce1C	RVBD0171	mce1C	NonEssential	-1.4968	-1.5504	TRUE	TRUE	0.27995406084971536	FALSE
RVBD3605c:RVBD3605c	RVBD3605c	RVBD3605c	NonEssential	-1.13426	-1.5502	TRUE	TRUE	-0.218774	FALSE
RVBD2853:PE-PGRS48	RVBD2853	PE-PGRS48	NonEssential	-0.88984	-1.5491	FALSE	FALSE	-0.553238	FALSE
RVBD3352c:RVBD3352c	RVBD3352c	RVBD3352c	NonEssential	-1.2795	-1.5485	FALSE	TRUE	-0.0157062	FALSE
RVBD0461:RVBD0461	RVBD0461	RVBD0461	NonEssential	-0.89636	-1.2808	FALSE	FALSE	-0.0516363	FALSE
RVBD2571c:RVBD2571c	RVBD2571c	RVBD2571c	NonEssential	-2.24145	-1.3311	TRUE	FALSE	1.707743091427068	FALSE
RVBD0390:RVBD0390	RVBD0390	RVBD0390	NonEssential	-1.53464	-1.744	FALSE	FALSE	-0.0234223	FALSE
RVBD0475:hbhA	RVBD0475	hbhA	NonEssential	0.025452	-0.92888	FALSE	FALSE	-0.6745	FALSE
RVBD0940c:RVBD0940c	RVBD0940c	RVBD0940c	NonEssential	-0.98069	-1.8552	TRUE	TRUE	-0.990199	FALSE
RVBD3350c:PPE56	RVBD3350c	PPE56	NonEssential	-1.3262	-1.6194	TRUE	TRUE	-0.0815956	FALSE
RVBD2172c:RVBD2172c	RVBD2172c	RVBD2172c	Essential	-2.44755	-1.96	TRUE	TRUE	0.8367489043498648	FALSE
RVBD2970A:RVBD2970A	RVBD2970A	RVBD2970A	Essential	-3.51505	-1.8585	TRUE	TRUE	2.492700720930031	TRUE
RVBD3626c:RVBD3626c	RVBD3626c	RVBD3626c	Essential	-2.5978	-2.5081	TRUE	TRUE	0.037225122572482436	FALSE
RVBD1301:RVBD1301	RVBD1301	RVBD1301	Essential	-1.7329	-1.8654	TRUE	TRUE	0.0266121	FALSE
RVBD2367c:RVBD2367c	RVBD2367c	RVBD2367c	Essential	-1.3054	-1.5416	TRUE	TRUE	0.0326185	FALSE
RVBD1924c:RVBD1924c	RVBD1924c	RVBD1924c	NonEssential	-0.58242	-0.91363	FALSE	FALSE	0.19033567275077978	FALSE
RVBD3746c:PE34	RVBD3746c	PE34	NonEssential	-1.02781	-2.1703	TRUE	FALSE	-1.50388	FALSE
RVBD3034c:RVBD3034c	RVBD3034c	RVBD3034c	Essential	-1.8467	-1.5399	TRUE	FALSE	0.7809274268951721	FALSE
RVBD3762c:RVBD3762c	RVBD3762c	RVBD3762c	NonEssential	-1.7015	-1.7293	TRUE	TRUE	0.23327832642153887	FALSE
RVBD2752c:RVBD2752c	RVBD2752c	RVBD2752c	NonEssential	-0.73414	-1.0367	FALSE	FALSE	0.17323390541873973	FALSE
RVBD0103c:ctpB	RVBD0103c	ctpB	NonEssential	-1.4661	-1.3421	TRUE	TRUE	0.6201505055708789	FALSE
RVBD3500c:yrbE4B	RVBD3500c	yrbE4B	NonEssential	-1.3514	-1.5382	TRUE	TRUE	0.10218773749161023	FALSE
RVBD2792c:RVBD2792c	RVBD2792c	RVBD2792c	NonEssential	-0.667725	-1.5369	FALSE	FALSE	-0.836615	FALSE
RVBD3097c:PE-PGRS63	RVBD3097c	PE-PGRS63	NonEssential	-0.96124	-2.3035	TRUE	FALSE	-1.8401	FALSE
RVBD2753c:dapA	RVBD2753c	dapA	Essential	-1.5529	-1.7225	TRUE	FALSE	0.0411917	FALSE
RVBD2754c:thyX	RVBD2754c	thyX	Essential	-1.69555	-1.5361	TRUE	TRUE	0.579822	FALSE
RVBD2520c:RVBD2520c	RVBD2520c	RVBD2520c	Essential	-2.1407	-1.5353	TRUE	TRUE	1.1941123447253355	FALSE
RVBD3716c:RVBD3716c	RVBD3716c	RVBD3716c	NonEssential	-1.0077	-1.5162	TRUE	TRUE	-0.330577	FALSE
RVBD2686c:RVBD2686c	RVBD2686c	RVBD2686c	NonEssential	-1.30905	-0.72314	TRUE	FALSE	1.540412266206818	FALSE
RVBD3667:acs	RVBD3667	acs	NonEssential	-0.13826	-1.5277	FALSE	FALSE	-1.54862	FALSE
RVBD1367c:RVBD1367c	RVBD1367c	RVBD1367c	NonEssential	-0.899425	-1.533	FALSE	TRUE	-0.510482	FALSE
RVBD3082c:virS	RVBD3082c	virS	NonEssential	-1.652	-1.5303	TRUE	TRUE	0.5305177652258237	FALSE
RVBD0896:gltA	RVBD0896	gltA	Essential	-1.55305	-1.7095	TRUE	TRUE	0.0652676	FALSE
RVBD1445c:devB	RVBD1445c	devB	NonEssential	-0.84752	-1.0915	FALSE	FALSE	0.2287015534867826	FALSE
RVBD2161c:RVBD2161c	RVBD2161c	RVBD2161c	NonEssential	-0.446505	-1.5285	FALSE	FALSE	-1.12574	FALSE
RVBD1077:cbs	RVBD1077	cbs	NonEssential	-1.2425	-1.5279	TRUE	TRUE	-0.028819	FALSE
RVBD3428c:RVBD3428c	RVBD3428c	RVBD3428c	NonEssential	-1.36385	-1.559	TRUE	TRUE	0.0811363	FALSE
RVBD3548c:RVBD3548c	RVBD3548c	RVBD3548c	NonEssential	-0.460015	-1.1273	FALSE	FALSE	-0.370495	FALSE
RVBD3895c:RVBD3895c	RVBD3895c	RVBD3895c	NonEssential	-2.74605	-1.5906	TRUE	TRUE	1.9259387173054785	FALSE
RVBD2110c:prcB	RVBD2110c	prcB	Essential	-2.3673	-2.0101	TRUE	TRUE	0.6342830213971409	FALSE
RVBD0874c:RVBD0874c	RVBD0874c	RVBD0874c	NonEssential	-1.10182	-1.5263	TRUE	FALSE	-0.219543	FALSE
RVBD0226c:RVBD0226c	RVBD0226c	RVBD0226c	Essential	-1.8025	-1.5254	TRUE	FALSE	0.7467024082915833	FALSE
RVBD1019:RVBD1019	RVBD1019	RVBD1019	NonEssential	-1.42335	-1.5252	TRUE	FALSE	0.2251079452328358	FALSE
RVBD1447c:zwf2	RVBD1447c	zwf2	NonEssential	-1.62815	-1.128	TRUE	FALSE	1.2363480863005578	FALSE
RVBD0530:RVBD0530	RVBD0530	RVBD0530	NonEssential	-0.82388	-1.523	TRUE	FALSE	-0.596121	FALSE
RVBD3378c:RVBD3378c	RVBD3378c	RVBD3378c	NonEssential	-2.30475	-2.1284	TRUE	TRUE	0.3309619309108535	FALSE
RVBD2385:mbtJ	RVBD2385	mbtJ	NonEssential	-0.74919	-1.4544	FALSE	FALSE	-0.572987	FALSE
RVBD1839c:RVBD1839c	RVBD1839c	RVBD1839c	NonEssential	-0.49767	-1.5205	FALSE	FALSE	-1.04061	FALSE
RVBD0795:RVBD0795	RVBD0795	RVBD0795	NonEssential	-3.0621	-1.7088	TRUE	TRUE	2.144005755883248	TRUE
RVBD2727c:miaA	RVBD2727c	miaA	Essential	-1.3221	-1.2703	TRUE	TRUE	0.5537431734428229	FALSE
RVBD1323:fadA4	RVBD1323	fadA4	NonEssential	-0.53131	-1.5181	FALSE	FALSE	-0.989894	FALSE
RVBD2390c:RVBD2390c	RVBD2390c	RVBD2390c	NonEssential	-0.969195	-1.5673	FALSE	FALSE	-0.47741	FALSE
RVBD1744c:RVBD1744c	RVBD1744c	RVBD1744c	NonEssential	-0.48395	-1.5162	FALSE	FALSE	-1.0516	FALSE
RVBD3701c:RVBD3701c	RVBD3701c	RVBD3701c	NonEssential	-1.72831	-1.9308	TRUE	FALSE	-0.099781	FALSE
RVBD3238c:RVBD3238c	RVBD3238c	RVBD3238c	NonEssential	-1.01126	-1.2356	FALSE	FALSE	0.18953405298938192	FALSE
RVBD1701:xerD	RVBD1701	xerD	NonEssential	-1.54151	-1.3689	FALSE	FALSE	0.6747571174116397	FALSE
RVBD1407:fmu	RVBD1407	fmu	NonEssential	-0.58698	-1.2105	FALSE	FALSE	-0.34847	FALSE
RVBD0409:ackA	RVBD0409	ackA	NonEssential	-1.4842	-1.5107	TRUE	FALSE	0.3355013489997136	FALSE
RVBD3140:fadE23	RVBD3140	fadE23	NonEssential	-1.70295	-1.5088	TRUE	FALSE	0.6401349198633828	FALSE
RVBD0389:purT	RVBD0389	purT	NonEssential	-1.29185	-1.7782	TRUE	TRUE	-0.420457	FALSE
RVBD2174:RVBD2174	RVBD2174	RVBD2174	Essential	-2.11365	-1.5079	TRUE	TRUE	1.207182804737583	FALSE
RVBD1995:RVBD1995	RVBD1995	RVBD1995	NonEssential	-0.371998	-0.74057	FALSE	FALSE	0.21841130876792306	FALSE
RVBD1155:RVBD1155	RVBD1155	RVBD1155	NonEssential	-0.517436	-1.4427	FALSE	FALSE	-0.870552	FALSE
RVBD0769:RVBD0769	RVBD0769	RVBD0769	NonEssential	-1.48446	-1.043	FALSE	FALSE	1.1946109458350271	FALSE
RVBD2728c:RVBD2728c	RVBD2728c	RVBD2728c	Essential	-0.715295	-1.501	FALSE	FALSE	-0.705211	FALSE
RVBD3564:fadE33	RVBD3564	fadE33	NonEssential	-1.05729	-2.2608	TRUE	TRUE	-1.62946	FALSE
RVBD1453:RVBD1453	RVBD1453	RVBD1453	NonEssential	-1.6823	-1.4983	TRUE	FALSE	0.6309859021927385	FALSE
RVBD2118c:RVBD2118c	RVBD2118c	RVBD2118c	NonEssential	-0.78381	-1.4981	FALSE	TRUE	-0.605565	FALSE
RVBD3663c:dppD	RVBD3663c	dppD	NonEssential	-1.8881	-2.8199	TRUE	TRUE	-1.51229	FALSE
RVBD1745c:idi	RVBD1745c	idi	NonEssential	-2.0436	-2.0644	TRUE	TRUE	0.088957	FALSE
RVBD0175:RVBD0175	RVBD0175	RVBD0175	NonEssential	-1.33038	-1.4913	FALSE	FALSE	0.15937	FALSE
RVBD3900c:RVBD3900c	RVBD3900c	RVBD3900c	NonEssential	-0.88632	-1.4911	FALSE	FALSE	-0.45159	FALSE
RVBD1623c:cydA	RVBD1623c	cydA	Essential	-0.930165	-1.0175	FALSE	FALSE	0.4783473751902794	FALSE
RVBD0126:treS	RVBD0126	treS	Essential	-1.42375	-1.4894	TRUE	TRUE	0.2913910524282202	FALSE
RVBD1622c:cydB	RVBD1622c	cydB	Essential	-0.73312	-1.1559	FALSE	FALSE	-0.0470336	FALSE
RVBD0395:RVBD0395	RVBD0395	RVBD0395	NonEssential	-1.08596	-1.4884	FALSE	FALSE	-0.171789	FALSE
RVBD1865c:RVBD1865c	RVBD1865c	RVBD1865c	NonEssential	-0.323865	-1.3128	FALSE	FALSE	-0.898523	FALSE
RVBD1442:bisC	RVBD1442	bisC	NonEssential	-0.803545	-1.6523	FALSE	TRUE	-0.861523	FALSE
RVBD3361c:RVBD3361c	RVBD3361c	RVBD3361c	NonEssential	-0.380025	-1.103	FALSE	FALSE	-0.435997	FALSE
RVBD3875:esxA	RVBD3875	esxA	NonEssential	-1.0655	-0.86495	TRUE	FALSE	0.9447553486750834	FALSE
RVBD1183:mmpL10	RVBD1183	mmpL10	NonEssential	-1.392	-2.0531	TRUE	TRUE	-0.787329	FALSE
RVBD2864c:RVBD2864c	RVBD2864c	RVBD2864c	NonEssential	-1.8287	-1.5225	TRUE	FALSE	0.788096	FALSE
RVBD3196A:RVBD3196A	RVBD3196A	RVBD3196A	NonEssential	-0.39834	-0.74251	FALSE	FALSE	0.2511133216846844	FALSE
RVBD2860c:glnA4	RVBD2860c	glnA4	NonEssential	-1.0992	-1.1991	TRUE	FALSE	0.377615	FALSE
RVBD0145:RVBD0145	RVBD0145	RVBD0145	NonEssential	-1.22135	-0.97505	TRUE	FALSE	0.957153	FALSE
RVBD3351c:RVBD3351c	RVBD3351c	RVBD3351c	NonEssential	-0.870445	-1.2044	FALSE	FALSE	0.0529657	FALSE
RVBD2583c:relA	RVBD2583c	relA	NonEssential	-1.55745	-1.8573	TRUE	TRUE	-0.200051	FALSE
RVBD3025c:iscS	RVBD3025c	iscS	Essential	-3.2023	-2.3444	TRUE	TRUE	1.1699876116572112	FALSE
RVBD2049c:RVBD2049c	RVBD2049c	RVBD2049c	NonEssential	-1.0999	-1.5759	TRUE	FALSE	-0.313264	FALSE
RVBD3696c:glpK	RVBD3696c	glpK	Essential	-2.1609	-2.001	TRUE	TRUE	0.36684835463177307	FALSE
RVBD0322:udgA	RVBD0322	udgA	NonEssential	-0.908245	-1.9703	FALSE	TRUE	-1.30127	FALSE
RVBD1170:mshB	RVBD1170	mshB	NonEssential	-1.13045	-1.4729	TRUE	FALSE	-0.0820885	FALSE
RVBD3879c:RVBD3879c	RVBD3879c	RVBD3879c	NonEssential	-0.850385	-1.4724	FALSE	FALSE	-0.466725	FALSE
RVBD2645:RVBD2645	RVBD2645	RVBD2645	NonEssential	-0.864685	-1.6616	FALSE	FALSE	-0.79443	FALSE
RVBD2148c:RVBD2148c	RVBD2148c	RVBD2148c	NonEssential	-0.325055	-1.1142	FALSE	FALSE	-0.532236	FALSE
RVBD3270:ctpC	RVBD3270	ctpC	NonEssential	0.014373	-1.4698	FALSE	FALSE	-1.65243	FALSE
RVBD1514c:RVBD1514c	RVBD1514c	RVBD1514c	NonEssential	0.058595	-1.4689	FALSE	FALSE	-1.71166	FALSE
RVBD0799c:RVBD0799c	RVBD0799c	RVBD0799c	NonEssential	-0.72945	-1.4684	FALSE	FALSE	-0.625868	FALSE
RVBD2647:RVBD2647	RVBD2647	RVBD2647	NonEssential	-0.91289	-1.4682	FALSE	FALSE	-0.372966	FALSE
RVBD1285:cysD	RVBD1285	cysD	NonEssential	-1.07805	-1.492	FALSE	TRUE	-0.189295	FALSE
RVBD1616:RVBD1616	RVBD1616	RVBD1616	NonEssential	-0.81013	-1.4675	FALSE	FALSE	-0.513146	FALSE
RVBD0618:galTa	RVBD0618	galTa	NonEssential	-0.78701	-1.1604	FALSE	FALSE	0.018892280702029397	FALSE
RVBD0305c:PPE6	RVBD0305c	PPE6	NonEssential	-0.196975	-0.88503	FALSE	FALSE	-0.28778	FALSE
RVBD2708c:RVBD2708c	RVBD2708c	RVBD2708c	NonEssential	-1.1303	-1.57	TRUE	FALSE	-0.26058	FALSE
RVBD2736c:recX	RVBD2736c	recX	NonEssential	-1.01953	-2.0998	FALSE	FALSE	-1.38585	FALSE
RVBD0441c:RVBD0441c	RVBD0441c	RVBD0441c	NonEssential	-0.42757	-1.4332	FALSE	FALSE	-0.976824	FALSE
RVBD1279:RVBD1279	RVBD1279	RVBD1279	NonEssential	-0.31694	-1.4613	FALSE	FALSE	-1.18072	FALSE
RVBD1258c:RVBD1258c	RVBD1258c	RVBD1258c	NonEssential	-0.90053	-1.4601	FALSE	FALSE	-0.375109	FALSE
RVBD3885c:RVBD3885c	RVBD3885c	RVBD3885c	NonEssential	-0.808005	-1.4599	FALSE	FALSE	-0.502117	FALSE
RVBD1894c:RVBD1894c	RVBD1894c	RVBD1894c	NonEssential	-0.710375	-1.4592	TRUE	FALSE	-0.635235	FALSE
RVBD0090:RVBD0090	RVBD0090	RVBD0090	NonEssential	-2.1372	-1.4583	TRUE	FALSE	1.3306738586374007	FALSE
RVBD0215c:fadE3	RVBD0215c	fadE3	NonEssential	-0.60181	-0.62408	FALSE	FALSE	0.7486724207743294	FALSE
RVBD3272:RVBD3272	RVBD3272	RVBD3272	NonEssential	-0.640205	-1.4086	FALSE	FALSE	-0.638929	FALSE
RVBD1164:narI	RVBD1164	narI	NonEssential	-0.72119	-1.4558	FALSE	FALSE	-0.614104	FALSE
RVBD1691:RVBD1691	RVBD1691	RVBD1691	NonEssential	-1.08618	-1.9231	TRUE	TRUE	-0.969639	FALSE
RVBD1709:RVBD1709	RVBD1709	RVBD1709	NonEssential	-0.66221	-1.5659	FALSE	TRUE	-0.897454	FALSE
RVBD1163:narJ	RVBD1163	narJ	NonEssential	-0.5811	-1.4555	FALSE	FALSE	-0.80641	FALSE
RVBD3281:RVBD3281	RVBD3281	RVBD3281	NonEssential	-2.8846	-2.9341	TRUE	TRUE	-0.350127	FALSE
RVBD2395B:RVBD2395B	RVBD2395B	RVBD2395B	NonEssential	-0.274008	-1.6495	FALSE	FALSE	-1.58538	FALSE
RVBD0505c:serB1	RVBD0505c	serB1	Essential	-1.194	-1.4529	TRUE	TRUE	0.0421274	FALSE
RVBD1790:PPE27	RVBD1790	PPE27	NonEssential	-1.20056	-1.4528	FALSE	FALSE	0.051335015710717136	FALSE
RVBD1551:plsB1	RVBD1551	plsB1	NonEssential	-1.13094	-1.7292	TRUE	TRUE	-0.552007	FALSE
RVBD2382c:mbtC	RVBD2382c	mbtC	NonEssential	-0.995255	-1.3914	TRUE	TRUE	-0.118564	FALSE
RVBD1869c:RVBD1869c	RVBD1869c	RVBD1869c	NonEssential	-0.56145	-0.74275	FALSE	FALSE	0.47522011917081197	FALSE
RVBD3510c:RVBD3510c	RVBD3510c	RVBD3510c	NonEssential	-1.33475	-1.5907	TRUE	TRUE	-0.017129	FALSE
RVBD0946c:pgi	RVBD0946c	pgi	NonEssential	-4.4391	-3.2836	TRUE	TRUE	1.1481773575417649	FALSE
RVBD1114:RVBD1114	RVBD1114	RVBD1114	NonEssential	-0.97652	-1.2564	FALSE	FALSE	0.10351787281796773	FALSE
RVBD1987:RVBD1987	RVBD1987	RVBD1987	NonEssential	-0.504325	-0.95521	FALSE	FALSE	0.00648008	FALSE
RVBD3697c:RVBD3697c	RVBD3697c	RVBD3697c	NonEssential	-0.314985	-1.4482	FALSE	FALSE	-1.15936	FALSE
RVBD0584:RVBD0584	RVBD0584	RVBD0584	NonEssential	-2.4955	-2.1878	TRUE	TRUE	0.4844959083236032	FALSE
RVBD0382c:pyrE	RVBD0382c	pyrE	Essential	-3.5113	-2.8784	TRUE	TRUE	0.6148980766280184	FALSE
RVBD0976c:RVBD0976c	RVBD0976c	RVBD0976c	NonEssential	-0.948285	-1.4473	FALSE	FALSE	-0.285864	FALSE
RVBD0911:RVBD0911	RVBD0911	RVBD0911	NonEssential	-1.32625	-3.7564	TRUE	FALSE	-4.00528	TRUE
RVBD0832:PE-PGRS12	RVBD0832	PE-PGRS12	NonEssential	-1.47715	-1.8221	TRUE	FALSE	-0.245966	FALSE
RVBD2417c:RVBD2417c	RVBD2417c	RVBD2417c	NonEssential	-0.688865	-0.56987	FALSE	FALSE	0.9680528719007057	FALSE
RVBD1595:nadB	RVBD1595	nadB	Essential	-2.25015	-1.9816	TRUE	TRUE	0.5253358791280567	FALSE
RVBD1357c:RVBD1357c	RVBD1357c	RVBD1357c	NonEssential	-0.890875	-1.5611	FALSE	FALSE	-0.573847	FALSE
RVBD1360:RVBD1360	RVBD1360	RVBD1360	NonEssential	-1.06577	-1.4434	FALSE	FALSE	-0.116973	FALSE
RVBD1203c:RVBD1203c	RVBD1203c	RVBD1203c	NonEssential	-0.679965	-1.4423	FALSE	FALSE	-0.64607	FALSE
RVBD2988c:leuC	RVBD2988c	leuC	NonEssential	-1.02196	-1.815	FALSE	FALSE	-0.859573	FALSE
RVBD0371c:RVBD0371c	RVBD0371c	RVBD0371c	NonEssential	-0.380295	-1.4397	FALSE	FALSE	-1.05384	FALSE
RVBD3861:RVBD3861	RVBD3861	RVBD3861	NonEssential	-0.23243	-0.83729	FALSE	FALSE	-0.151315	FALSE
RVBD2409c:RVBD2409c	RVBD2409c	RVBD2409c	NonEssential	-0.460105	-1.3898	FALSE	FALSE	-0.852347	FALSE
RVBD2231Ac:RVBD2231Ac	RVBD2231Ac	RVBD2231Ac	NonEssential	-1.27155	-1.4368	FALSE	FALSE	0.17844193241089787	FALSE
RVBD3121:cyp141	RVBD3121	cyp141	NonEssential	-0.59861	-1.4367	FALSE	FALSE	-0.747786	FALSE
RVBD2051c:ppm1	RVBD2051c	ppm1	Essential	-2.11865	-1.9755	TRUE	TRUE	0.355505	FALSE
RVBD3876:RVBD3876	RVBD3876	RVBD3876	NonEssential	-1.1566	-2.0493	TRUE	TRUE	-1.10442	FALSE
RVBD2325c:RVBD2325c	RVBD2325c	RVBD2325c	NonEssential	-0.771905	-1.8462	TRUE	FALSE	-1.2611	FALSE
RVBD3755c:RVBD3755c	RVBD3755c	RVBD3755c	NonEssential	-1.219	-1.4279	FALSE	TRUE	0.12243961009346394	FALSE
RVBD2503c:scoB	RVBD2503c	scoB	NonEssential	-1.28171	-1.2866	FALSE	FALSE	0.46821130651298787	FALSE
RVBD1435c:RVBD1435c	RVBD1435c	RVBD1435c	NonEssential	-0.12029	-1.3117	FALSE	FALSE	-1.17676	FALSE
RVBD1280c:oppA	RVBD1280c	oppA	NonEssential	-0.438518	-1.0361	FALSE	FALSE	-0.232636	FALSE
RVBD2069:sigC	RVBD2069	sigC	NonEssential	-1.2917	-2.327	FALSE	TRUE	-1.42832	FALSE
RVBD1816:RVBD1816	RVBD1816	RVBD1816	NonEssential	-0.75172	-1.4226	FALSE	FALSE	-0.511116	FALSE
RVBD0412c:RVBD0412c	RVBD0412c	RVBD0412c	NonEssential	-1.6419	-1.4219	TRUE	FALSE	0.7156468994194831	FALSE
RVBD2980:RVBD2980	RVBD2980	RVBD2980	NonEssential	-2.74695	-3.1872	TRUE	TRUE	-1.00434	FALSE
RVBD2500c:fadE19	RVBD2500c	fadE19	NonEssential	-0.849215	-1.4205	FALSE	FALSE	-0.373042	FALSE
RVBD2013:RVBD2013	RVBD2013	RVBD2013	NonEssential	-1.46311	-1.3626	FALSE	FALSE	0.5783941983782722	FALSE
RVBD2322c:rocD1	RVBD2322c	rocD1	NonEssential	-0.955605	-1.4174	FALSE	TRUE	-0.220887	FALSE
RVBD0834c:PE-PGRS14	RVBD0834c	PE-PGRS14	NonEssential	-1.8674	-1.4147	TRUE	TRUE	1.0393042830693047	FALSE
RVBD1684:RVBD1684	RVBD1684	RVBD1684	Essential	-2.43145	-1.5167	TRUE	TRUE	1.6285285328854493	FALSE
RVBD2797c:RVBD2797c	RVBD2797c	RVBD2797c	NonEssential	-0.791145	-1.1168	FALSE	FALSE	0.10463881681459712	FALSE
RVBD2804c:RVBD2804c	RVBD2804c	RVBD2804c	NonEssential	-1.11245	-1.1478	FALSE	FALSE	0.49005517272616356	FALSE
RVBD1647:RVBD1647	RVBD1647	RVBD1647	NonEssential	-0.58467	-1.4104	FALSE	FALSE	-0.718687	FALSE
RVBD1876:bfrA	RVBD1876	bfrA	NonEssential	-0.373575	-0.97309	FALSE	FALSE	-0.206348	FALSE
RVBD1617:pykA	RVBD1617	pykA	Essential	-1.08368	-1.4093	FALSE	TRUE	-0.0296989	FALSE
RVBD2855:mtr	RVBD2855	mtr	NonEssential	-1.2137	-1.5576	FALSE	FALSE	-0.122999	FALSE
RVBD0453:PPE11	RVBD0453	PPE11	NonEssential	-1.83885	-1.4082	TRUE	TRUE	1.0119352226995142	FALSE
RVBD0995:rimJ	RVBD0995	rimJ	NonEssential	-0.060595	-1.4063	FALSE	FALSE	-1.43263	FALSE
RVBD2485c:lipQ	RVBD2485c	lipQ	NonEssential	-1.06089	-1.406	TRUE	TRUE	-0.0550208	FALSE
RVBD2579:dhaA	RVBD2579	dhaA	NonEssential	-0.68892	-1.3451	FALSE	FALSE	-0.455273	FALSE
RVBD2519:PE26	RVBD2519	PE26	NonEssential	-0.739755	-1.4057	FALSE	FALSE	-0.496558	FALSE
RVBD3873:PPE68	RVBD3873	PPE68	NonEssential	-1.33855	-1.5607	TRUE	TRUE	0.043185332069759566	FALSE
RVBD3144c:PPE52	RVBD3144c	PPE52	NonEssential	-0.835015	-1.4032	FALSE	FALSE	-0.360827	FALSE
RVBD2878c:mpt53	RVBD2878c	mpt53	NonEssential	-1.14704	-1.2929	FALSE	FALSE	0.2712555757380398	FALSE
RVBD2593c:ruvA	RVBD2593c	ruvA	Essential	-1.6489	-1.5262	TRUE	TRUE	0.5337781277978435	FALSE
RVBD3375:amiD	RVBD3375	amiD	NonEssential	-0.616	-1.4027	FALSE	FALSE	-0.661418	FALSE
RVBD0163:RVBD0163	RVBD0163	RVBD0163	NonEssential	-2.04415	-2.1006	TRUE	TRUE	0.023247245280639928	FALSE
RVBD3894c:RVBD3894c	RVBD3894c	RVBD3894c	NonEssential	-1.15595	-2.1363	TRUE	TRUE	-1.26505	FALSE
RVBD3841:bfrB	RVBD3841	bfrB	NonEssential	-0.693915	-1.1108	FALSE	FALSE	-0.0181975	FALSE
RVBD2427Ac:RVBD2427Ac	RVBD2427Ac	RVBD2427Ac	NonEssential	-1.81795	-1.4928	TRUE	FALSE	0.8278287643933996	FALSE
RVBD3601c:panD	RVBD3601c	panD	Essential	-1.05765	-2.4071	TRUE	TRUE	-1.8976	FALSE
RVBD0400c:fadE7	RVBD0400c	fadE7	NonEssential	-0.433914	-1.3999	FALSE	FALSE	-0.906949	FALSE
RVBD0812:RVBD0812	RVBD0812	RVBD0812	NonEssential	-3.8227	-3.1436	TRUE	TRUE	0.5566566784317917	FALSE
RVBD2198c:mmpS3	RVBD2198c	mmpS3	NonEssential	-1.00761	-1.0775	FALSE	FALSE	0.4747900348389144	FALSE
RVBD1139c:RVBD1139c	RVBD1139c	RVBD1139c	NonEssential	-0.61956	-1.398	FALSE	FALSE	-0.647888	FALSE
RVBD1752:RVBD1752	RVBD1752	RVBD1752	NonEssential	-0.82985	-1.3956	FALSE	FALSE	-0.353983	FALSE
RVBD1751:RVBD1751	RVBD1751	RVBD1751	NonEssential	-0.701575	-1.233	FALSE	FALSE	-0.232024	FALSE
RVBD3414c:sigD	RVBD3414c	sigD	NonEssential	-1.8009	-1.4322	TRUE	TRUE	0.9156244295355815	FALSE
RVBD3373:echA18	RVBD3373	echA18	NonEssential	-0.78734	-1.3946	FALSE	FALSE	-0.410668	FALSE
RVBD1663:pks17	RVBD1663	pks17	NonEssential	-0.81714	-1.3931	FALSE	FALSE	-0.36689	FALSE
RVBD0746:PE-PGRS9	RVBD0746	PE-PGRS9	NonEssential	-1.6745	-1.3926	TRUE	TRUE	0.8143238860389391	FALSE
RVBD1272c:RVBD1272c	RVBD1272c	RVBD1272c	NonEssential	-0.931085	-1.3158	FALSE	FALSE	-0.0680952	FALSE
RVBD2575:RVBD2575	RVBD2575	RVBD2575	NonEssential	-0.603285	-0.8401	FALSE	FALSE	0.3540683016600493	FALSE
RVBD1334:RVBD1334	RVBD1334	RVBD1334	NonEssential	-0.455193	-1.3896	FALSE	FALSE	-0.858742	FALSE
RVBD3570c:RVBD3570c	RVBD3570c	RVBD3570c	NonEssential	-2.1057	-1.7517	TRUE	TRUE	0.7485967329780187	FALSE
RVBD3523:ltp3	RVBD3523	ltp3	NonEssential	-0.295075	-1.3884	FALSE	FALSE	-1.07697	FALSE
RVBD1765c:RVBD1765c	RVBD1765c	RVBD1765c	NonEssential	-1.03409	-1.7392	FALSE	FALSE	-0.703698	FALSE
RVBD2452c:RVBD2452c	RVBD2452c	RVBD2452c	NonEssential	-1.3396	-1.3877	TRUE	FALSE	0.3622764280230761	FALSE
RVBD2466c:RVBD2466c	RVBD2466c	RVBD2466c	NonEssential	-1.2494	-1.3932	TRUE	TRUE	0.22800288801887095	FALSE
RVBD2806:RVBD2806	RVBD2806	RVBD2806	NonEssential	-0.71942	-1.3869	FALSE	FALSE	-0.490033	FALSE
RVBD3877:RVBD3877	RVBD3877	RVBD3877	NonEssential	-1.23036	-1.0531	TRUE	FALSE	0.8262494290600193	FALSE
RVBD2393:RVBD2393	RVBD2393	RVBD2393	NonEssential	-1.70145	-1.7962	TRUE	TRUE	0.11037428724866362	FALSE
RVBD2569c:RVBD2569c	RVBD2569c	RVBD2569c	NonEssential	-1.83315	-2.1814	TRUE	TRUE	-0.415586	FALSE
RVBD2767c:RVBD2767c	RVBD2767c	RVBD2767c	NonEssential	-2.18485	-1.4774	TRUE	FALSE	1.3612022957658507	FALSE
RVBD0061c:RVBD0061c	RVBD0061c	RVBD0061c	NonEssential	-0.794965	-1.3832	FALSE	FALSE	-0.37924	FALSE
RVBD1026:RVBD1026	RVBD1026	RVBD1026	NonEssential	-1.05176	-1.3831	TRUE	FALSE	-0.0255361	FALSE
RVBD2111c:RVBD2111c	RVBD2111c	RVBD2111c	Essential	-1.5115	-1.3831	TRUE	TRUE	0.6073708235168852	FALSE
RVBD1651c:PE-PGRS30	RVBD1651c	PE-PGRS30	NonEssential	-0.700495	-2.2228	FALSE	FALSE	-2.05088	TRUE
RVBD2673:RVBD2673	RVBD2673	RVBD2673	Essential	-2.3997	-1.6293	TRUE	TRUE	1.3780744351271668	FALSE
RVBD1352:RVBD1352	RVBD1352	RVBD1352	NonEssential	-1.01198	-1.2375	TRUE	FALSE	0.18704354019099767	FALSE
RVBD0329c:RVBD0329c	RVBD0329c	RVBD0329c	NonEssential	-0.076895	-1.1472	FALSE	FALSE	-0.93446	FALSE
RVBD2320c:rocE	RVBD2320c	rocE	NonEssential	-1.6556	-1.3795	TRUE	TRUE	0.812358	FALSE
RVBD3080c:pknK	RVBD3080c	pknK	NonEssential	-0.632155	-2.1407	FALSE	TRUE	-1.99422	FALSE
RVBD3366:spoU	RVBD3366	spoU	NonEssential	-1.54126	-1.4293	TRUE	FALSE	0.5635055236480396	FALSE
RVBD0729:xylB	RVBD0729	xylB	NonEssential	-0.7247	-0.95373	FALSE	FALSE	0.3125796387563397	FALSE
RVBD1414:RVBD1414	RVBD1414	RVBD1414	NonEssential	-1.6638	-1.3762	TRUE	TRUE	0.8297056630098337	FALSE
RVBD2559c:RVBD2559c	RVBD2559c	RVBD2559c	NonEssential	-1.31041	-1.4393	FALSE	FALSE	0.22734190940464238	FALSE
RVBD2359:furB	RVBD2359	furB	NonEssential	-1.6287	-1.9603	TRUE	TRUE	-0.291082	FALSE
RVBD1938:ephB	RVBD1938	ephB	NonEssential	-1.03624	-1.3748	FALSE	FALSE	-0.0316692	FALSE
RVBD1182:papA3	RVBD1182	papA3	NonEssential	-1.27825	-1.374	TRUE	TRUE	0.3029727617905747	FALSE
RVBD0508:RVBD0508	RVBD0508	RVBD0508	NonEssential	-0.32813	-0.99775	FALSE	FALSE	-0.314189	FALSE
RVBD0560c:RVBD0560c	RVBD0560c	RVBD0560c	NonEssential	-1.07634	-1.3727	FALSE	FALSE	0.027390833950815915	FALSE
RVBD1991A:RVBD1991A	RVBD1991A	RVBD1991A	NonEssential	-1.26	-1.3714	FALSE	FALSE	0.28262253102875806	FALSE
RVBD1201c:RVBD1201c	RVBD1201c	RVBD1201c	Essential	-1.73265	-2.253	TRUE	TRUE	-0.685405	FALSE
RVBD3688c:RVBD3688c	RVBD3688c	RVBD3688c	NonEssential	-0.182379	-1.2049	FALSE	FALSE	-0.895187	FALSE
RVBD0693:pqqE	RVBD0693	pqqE	NonEssential	-1.727	-1.5314	TRUE	TRUE	0.631748	FALSE
RVBD2518c:lppS	RVBD2518c	lppS	NonEssential	-1.00119	-1.3698	FALSE	FALSE	-0.0707338	FALSE
RVBD0917:betP	RVBD0917	betP	NonEssential	-2.00165	-2.6083	TRUE	TRUE	-0.96745	FALSE
RVBD3172c:RVBD3172c	RVBD3172c	RVBD3172c	NonEssential	-1.14075	-2.0299	TRUE	FALSE	-1.09061	FALSE
RVBD1858:modB	RVBD1858	modB	NonEssential	-1.1739	-1.7212	TRUE	TRUE	-0.478177	FALSE
RVBD0326:RVBD0326	RVBD0326	RVBD0326	NonEssential	-1.82905	-1.3682	TRUE	FALSE	1.0718879970827222	FALSE
RVBD0411c:glnH	RVBD0411c	glnH	NonEssential	-0.951875	-0.83137	TRUE	FALSE	0.849988	FALSE
RVBD1525:wbbL2	RVBD1525	wbbL2	NonEssential	-0.85801	-1.3672	FALSE	FALSE	-0.263071	FALSE
RVBD2859c:RVBD2859c	RVBD2859c	RVBD2859c	NonEssential	-0.805035	-1.6418	FALSE	FALSE	-0.840193	FALSE
RVBD3704c:gshA	RVBD3704c	gshA	NonEssential	-1.18395	-1.365	TRUE	TRUE	0.18967837964214035	FALSE
RVBD0064A:RVBD0064A	RVBD0064A	RVBD0064A	NonEssential	-0.572275	-1.365	FALSE	FALSE	-0.652392	FALSE
RVBD2615c:PE-PGRS45	RVBD2615c	PE-PGRS45	NonEssential	-1.5189	-1.4255	TRUE	TRUE	0.5397074143599473	FALSE
RVBD2311:RVBD2311	RVBD2311	RVBD2311	NonEssential	-0.202395	-1.3647	FALSE	FALSE	-1.16104	FALSE
RVBD2425c:RVBD2425c	RVBD2425c	RVBD2425c	NonEssential	-1.22101	-1.9665	TRUE	FALSE	-0.863718	FALSE
RVBD3776:RVBD3776	RVBD3776	RVBD3776	NonEssential	-0.686475	-1.443	FALSE	FALSE	-0.638393	FALSE
RVBD3413c:RVBD3413c	RVBD3413c	RVBD3413c	NonEssential	-0.90593	-1.3631	TRUE	FALSE	-0.189573	FALSE
RVBD2495c:pdhC	RVBD2495c	pdhC	NonEssential	-0.622453	-1.702	FALSE	FALSE	-1.20208	FALSE
RVBD0036c:RVBD0036c	RVBD0036c	RVBD0036c	NonEssential	-0.395164	-1.3629	FALSE	FALSE	-0.892357	FALSE
RVBD3880c:RVBD3880c	RVBD3880c	RVBD3880c	NonEssential	-0.722065	-1.5517	FALSE	TRUE	-0.788982	FALSE
RVBD1760:RVBD1760	RVBD1760	RVBD1760	NonEssential	-0.410141	-1.3596	FALSE	FALSE	-0.86568	FALSE
RVBD1836c:RVBD1836c	RVBD1836c	RVBD1836c	NonEssential	-2.06525	-1.3596	TRUE	TRUE	1.4128462146349763	FALSE
RVBD0024:RVBD0024	RVBD0024	RVBD0024	NonEssential	-1.30825	-1.359	FALSE	TRUE	0.37180728713157574	FALSE
RVBD2888c:amiC	RVBD2888c	amiC	NonEssential	-0.313755	-1.359	FALSE	FALSE	-0.99727	FALSE
RVBD2787:RVBD2787	RVBD2787	RVBD2787	NonEssential	-0.33854	-1.3584	FALSE	FALSE	-0.962048	FALSE
RVBD2109c:prcA	RVBD2109c	prcA	Essential	-2.02895	-1.3581	TRUE	TRUE	1.3656275092447727	FALSE
RVBD3166c:RVBD3166c	RVBD3166c	RVBD3166c	NonEssential	-1.54919	-1.3069	TRUE	TRUE	0.7991613115894839	FALSE
RVBD1523:RVBD1523	RVBD1523	RVBD1523	NonEssential	-0.95208	-1.0473	FALSE	FALSE	0.45380110777047733	FALSE
RVBD3239c:RVBD3239c	RVBD3239c	RVBD3239c	NonEssential	-1.71745	-1.7467	TRUE	TRUE	0.22328792717782472	FALSE
RVBD0391:metZ	RVBD0391	metZ	NonEssential	-0.86692	-1.3566	FALSE	FALSE	-0.231342	FALSE
RVBD0813c:RVBD0813c	RVBD0813c	RVBD0813c	NonEssential	-0.64389	-0.92811	FALSE	FALSE	0.24837237916095628	FALSE
RVBD2622:RVBD2622	RVBD2622	RVBD2622	NonEssential	-0.540965	-1.2207	FALSE	FALSE	-0.430546	FALSE
RVBD1437:pgk	RVBD1437	pgk	Essential	-1.7165	-1.1481	TRUE	FALSE	1.321070595806669	FALSE
RVBD3303c:lpdA	RVBD3303c	lpdA	Essential	-1.02944	-1.0954	FALSE	FALSE	0.47199012835255066	FALSE
RVBD2307c:RVBD2307c	RVBD2307c	RVBD2307c	NonEssential	-0.439765	-0.91057	FALSE	FALSE	-0.000433681	FALSE
RVBD2693c:RVBD2693c	RVBD2693c	RVBD2693c	NonEssential	-0.89357	-1.3535	FALSE	FALSE	-0.188962	FALSE
RVBD1448c:tal	RVBD1448c	tal	NonEssential	-1.8394	-1.7568	TRUE	TRUE	0.3726273225829772	FALSE
RVBD0168:yrbE1B	RVBD0168	yrbE1B	NonEssential	-1.24725	-1.3531	TRUE	FALSE	0.29867074264819554	FALSE
RVBD1821:secA2	RVBD1821	secA2	NonEssential	-1.77955	-1.6698	TRUE	TRUE	0.4499749076180401	FALSE
RVBD0587:yrbE2A	RVBD0587	yrbE2A	NonEssential	-1.28041	-0.93138	FALSE	FALSE	1.1186417030456797	FALSE
RVBD0316:RVBD0316	RVBD0316	RVBD0316	NonEssential	-0.780385	-1.3517	FALSE	FALSE	-0.341474	FALSE
RVBD1769:RVBD1769	RVBD1769	RVBD1769	NonEssential	-0.745595	-0.68056	FALSE	FALSE	0.842913	FALSE
RVBD2722:RVBD2722	RVBD2722	RVBD2722	NonEssential	-0.803135	-1.2011	FALSE	FALSE	-0.0336384	FALSE
RVBD0219:RVBD0219	RVBD0219	RVBD0219	NonEssential	-1.34535	-1.3489	TRUE	FALSE	0.4414329861589272	FALSE
RVBD1982c:RVBD1982c	RVBD1982c	RVBD1982c	NonEssential	-1.01898	-1.0246	FALSE	FALSE	0.5875793554252142	FALSE
RVBD3904c:esxE	RVBD3904c	esxE	NonEssential	-0.715095	-1.3472	FALSE	FALSE	-0.423094	FALSE
RVBD3107c:agpS	RVBD3107c	agpS	NonEssential	-0.87189	-1.3469	FALSE	TRUE	-0.20669	FALSE
RVBD2450c:rpfE	RVBD2450c	rpfE	NonEssential	-1.5421	-1.3461	FALSE	FALSE	0.7174324679824622	FALSE
RVBD1159:pimE	RVBD1159	pimE	NonEssential	-1.5218	-1.118	FALSE	FALSE	1.1083010196936802	FALSE
RVBD1059:RVBD1059	RVBD1059	RVBD1059	NonEssential	-1.16742	-1.3443	TRUE	FALSE	0.20492945021189565	FALSE
RVBD2474c:RVBD2474c	RVBD2474c	RVBD2474c	NonEssential	-0.21146	-1.3436	FALSE	TRUE	-1.10982	FALSE
RVBD0499:RVBD0499	RVBD0499	RVBD0499	NonEssential	-1.07815	-1.4052	FALSE	FALSE	-0.0297838	FALSE
RVBD1801:PPE29	RVBD1801	PPE29	NonEssential	-0.825995	-1.4139	FALSE	TRUE	-0.39289	FALSE
RVBD0274:RVBD0274	RVBD0274	RVBD0274	NonEssential	-1.99995	-1.3417	FALSE	FALSE	1.3558163578065332	FALSE
RVBD2146c:RVBD2146c	RVBD2146c	RVBD2146c	NonEssential	-0.95921	-1.341	TRUE	FALSE	-0.0756464	FALSE
RVBD0438c:moeA2	RVBD0438c	moeA2	NonEssential	-0.933115	-1.3399	FALSE	FALSE	-0.109551	FALSE
RVBD1736c:narX	RVBD1736c	narX	NonEssential	-0.541459	-1.3399	FALSE	FALSE	-0.648728	FALSE
RVBD3569c:bphD	RVBD3569c	bphD	NonEssential	-2.10195	-2.4045	TRUE	TRUE	-0.455173	FALSE
RVBD2861c:mapB	RVBD2861c	mapB	NonEssential	-1.02899	-1.3384	FALSE	FALSE	0.025191	FALSE
RVBD1081c:RVBD1081c	RVBD1081c	RVBD1081c	NonEssential	-0.85884	-1.7608	FALSE	TRUE	-0.984618	FALSE
RVBD1329c:dinG	RVBD1329c	dinG	NonEssential	-0.891665	-1.6761	FALSE	FALSE	-0.783911	FALSE
RVBD3382c:lytB1	RVBD3382c	lytB1	NonEssential	-0.56581	-0.81193	FALSE	FALSE	0.35420085079115016	FALSE
RVBD1791:PE19	RVBD1791	PE19	NonEssential	-0.95894	-1.3369	TRUE	FALSE	-0.06849	FALSE
RVBD0410c:pknG	RVBD0410c	pknG	NonEssential	-0.97387	-1.2739	FALSE	TRUE	0.0677379	FALSE
RVBD2800:RVBD2800	RVBD2800	RVBD2800	NonEssential	-0.811415	-1.3367	FALSE	FALSE	-0.271215	FALSE
RVBD1893:RVBD1893	RVBD1893	RVBD1893	NonEssential	-0.49165	-1.3367	FALSE	FALSE	-0.711424	FALSE
RVBD2063:RVBD2063	RVBD2063	RVBD2063	NonEssential	-1.7492	-3.2674	FALSE	TRUE	-2.52516	TRUE
RVBD3817:RVBD3817	RVBD3817	RVBD3817	NonEssential	-1.50545	-1.3361	TRUE	FALSE	0.6853387953710303	FALSE
RVBD1127c:ppdK	RVBD1127c	ppdK	NonEssential	-0.317905	-1.3361	FALSE	FALSE	-0.94951	FALSE
RVBD2828c:RVBD2828c	RVBD2828c	RVBD2828c	NonEssential	-1.11719	-1.9567	TRUE	TRUE	-0.988656	FALSE
RVBD3259:RVBD3259	RVBD3259	RVBD3259	NonEssential	-0.73152	-1.3339	FALSE	FALSE	-0.376062	FALSE
RVBD3794:embA	RVBD3794	embA	Essential	-3.8525	-2.5925	TRUE	TRUE	1.6095568943778216	FALSE
RVBD0881:RVBD0881	RVBD0881	RVBD0881	NonEssential	-0.85843	-1.9977	FALSE	TRUE	-1.42015	FALSE
RVBD3896c:RVBD3896c	RVBD3896c	RVBD3896c	NonEssential	-0.599505	-1.1694	FALSE	FALSE	-0.255764	FALSE
RVBD3402c:RVBD3402c	RVBD3402c	RVBD3402c	NonEssential	-1.4304	-2.0576	TRUE	FALSE	-0.742727	FALSE
RVBD3639c:RVBD3639c	RVBD3639c	RVBD3639c	NonEssential	-0.956795	-1.5099	FALSE	TRUE	-0.389089	FALSE
RVBD1359:RVBD1359	RVBD1359	RVBD1359	NonEssential	-0.799	-1.3272	FALSE	FALSE	-0.270863	FALSE
RVBD1413:RVBD1413	RVBD1413	RVBD1413	NonEssential	-0.652205	-1.1195	FALSE	FALSE	-0.0915922	FALSE
RVBD1648:RVBD1648	RVBD1648	RVBD1648	NonEssential	-1.27527	-1.3399	FALSE	FALSE	0.3614882592406169	FALSE
RVBD2737c:recA	RVBD2737c	recA	NonEssential	-1.38895	-1.326	TRUE	TRUE	0.5435022119784332	FALSE
RVBD2724c:fadE20	RVBD2724c	fadE20	NonEssential	-0.84243	-1.0359	TRUE	FALSE	0.323782	FALSE
RVBD1781c:malQ	RVBD1781c	malQ	NonEssential	-1.2355	-0.81728	TRUE	FALSE	1.2663149866382024	FALSE
RVBD0334:rmlA	RVBD0334	rmlA	Essential	-1.6805	-1.8723	TRUE	TRUE	-0.0581941	FALSE
RVBD1678:RVBD1678	RVBD1678	RVBD1678	NonEssential	-0.5804	-1.3235	FALSE	FALSE	-0.565008	FALSE
RVBD1419:RVBD1419	RVBD1419	RVBD1419	NonEssential	-0.286995	-0.75521	FALSE	FALSE	0.0745103	FALSE
RVBD0579:RVBD0579	RVBD0579	RVBD0579	NonEssential	-2.0881	-1.3937	TRUE	TRUE	1.3816918894325603	FALSE
RVBD1680:RVBD1680	RVBD1680	RVBD1680	NonEssential	0	-0.89433	FALSE	FALSE	-0.576023	FALSE
RVBD3537:RVBD3537	RVBD3537	RVBD3537	NonEssential	-1.14127	-1.1719	TRUE	TRUE	0.48547365819948646	FALSE
RVBD1550:fadD11	RVBD1550	fadD11	NonEssential	-1.2299	-1.3675	TRUE	FALSE	0.24834577887975418	FALSE
RVBD0798c:cfp29	RVBD0798c	cfp29	NonEssential	-0.513892	-1.3947	FALSE	FALSE	-0.787297	FALSE
RVBD2566:RVBD2566	RVBD2566	RVBD2566	NonEssential	-1.04231	-1.3197	FALSE	FALSE	0.0778633	FALSE
RVBD0728c:serA2	RVBD0728c	serA2	NonEssential	-1.3704	-1.2129	TRUE	FALSE	0.7256282240476899	FALSE
RVBD3655c:RVBD3655c	RVBD3655c	RVBD3655c	NonEssential	-1.63415	-1.8669	TRUE	TRUE	-0.112088	FALSE
RVBD3412:RVBD3412	RVBD3412	RVBD3412	NonEssential	-1.01637	-1.2199	FALSE	FALSE	0.2253955968963438	FALSE
RVBD0066c:icd2	RVBD0066c	icd2	NonEssential	-2.30925	-1.6583	TRUE	TRUE	1.2003083386745832	FALSE
RVBD2530c:RVBD2530c	RVBD2530c	RVBD2530c	NonEssential	-1.25368	-1.3164	FALSE	FALSE	0.37490761781481385	FALSE
RVBD3077:RVBD3077	RVBD3077	RVBD3077	NonEssential	-0.773185	-1.4291	FALSE	FALSE	-0.493501	FALSE
RVBD2779c:RVBD2779c	RVBD2779c	RVBD2779c	NonEssential	-0.57297	-1.4584	FALSE	FALSE	-0.822927	FALSE
RVBD1109c:RVBD1109c	RVBD1109c	RVBD1109c	NonEssential	-0.46876	-1.2758	FALSE	FALSE	-0.631117	FALSE
RVBD1672c:RVBD1672c	RVBD1672c	RVBD1672c	NonEssential	-1.18158	-1.3141	FALSE	FALSE	0.2798732671975849	FALSE
RVBD3256c:RVBD3256c	RVBD3256c	RVBD3256c	Essential	-1.7179	-1.3134	TRUE	FALSE	1.019490306957432	FALSE
RVBD3190c:RVBD3190c	RVBD3190c	RVBD3190c	NonEssential	-1.12414	-0.97236	FALSE	FALSE	0.8282602819929252	FALSE
RVBD2958c:RVBD2958c	RVBD2958c	RVBD2958c	NonEssential	-1.27685	-1.3117	FALSE	FALSE	0.41542768867701063	FALSE
RVBD2000:RVBD2000	RVBD2000	RVBD2000	NonEssential	-0.56114	-1.5232	FALSE	TRUE	-0.958192	FALSE
RVBD3057c:RVBD3057c	RVBD3057c	RVBD3057c	NonEssential	-1.39095	-1.6931	TRUE	TRUE	-0.127777	FALSE
RVBD2713:sthA	RVBD2713	sthA	NonEssential	-0.89236	-1.0667	FALSE	FALSE	0.33596643441745727	FALSE
RVBD3850:RVBD3850	RVBD3850	RVBD3850	NonEssential	-1.69385	-1.3084	TRUE	FALSE	0.9955620763816452	FALSE
RVBD2714:RVBD2714	RVBD2714	RVBD2714	NonEssential	-0.892715	-1.1302	FALSE	FALSE	0.21986268955734609	FALSE
RVBD0512:hemB	RVBD0512	hemB	Essential	-2.2765	-1.3079	TRUE	FALSE	1.7985926812151027	FALSE
RVBD3126c:RVBD3126c	RVBD3126c	RVBD3126c	NonEssential	-1.55873	-1.3078	FALSE	FALSE	0.8106490660211056	FALSE
RVBD2290:lppO	RVBD2290	lppO	NonEssential	-1.10515	-1.2509	FALSE	FALSE	0.29070344579512786	FALSE
RVBD3434c:RVBD3434c	RVBD3434c	RVBD3434c	NonEssential	-1.3217	-1.3312	TRUE	TRUE	0.4413739127125779	FALSE
RVBD0281:RVBD0281	RVBD0281	RVBD0281	NonEssential	-0.967715	-1.0347	FALSE	FALSE	0.49846	FALSE
RVBD2967c:pca	RVBD2967c	pca	NonEssential	-2.22075	-1.8444	TRUE	TRUE	0.7367751521103341	FALSE
RVBD0121c:RVBD0121c	RVBD0121c	RVBD0121c	NonEssential	-0.64749	-0.61017	FALSE	FALSE	0.8370985505306341	FALSE
RVBD2180c:RVBD2180c	RVBD2180c	RVBD2180c	NonEssential	-0.901155	-1.6629	FALSE	FALSE	-0.74661	FALSE
RVBD2665:RVBD2665	RVBD2665	RVBD2665	NonEssential	-1.11669	-1.3013	FALSE	FALSE	0.21404372325279775	FALSE
RVBD3680:RVBD3680	RVBD3680	RVBD3680	NonEssential	-0.9835	-1.2997	FALSE	FALSE	0.033623773743088226	FALSE
RVBD2563:RVBD2563	RVBD2563	RVBD2563	NonEssential	-1.11973	-1.3741	FALSE	FALSE	0.0845675	FALSE
RVBD1209:RVBD1209	RVBD1209	RVBD1209	NonEssential	-0.63151	-0.85657	FALSE	FALSE	0.3626840123420634	FALSE
RVBD0340:RVBD0340	RVBD0340	RVBD0340	NonEssential	-0.973115	-1.5074	TRUE	TRUE	-0.362031	FALSE
RVBD1537:dinX	RVBD1537	dinX	NonEssential	-0.939735	-1.039	FALSE	TRUE	0.4520458504609613	FALSE
RVBD1555:frdD	RVBD1555	frdD	NonEssential	-0.643595	-1.3144	FALSE	FALSE	-0.461301	FALSE
RVBD1530:adh	RVBD1530	adh	NonEssential	-1.13091	-1.2954	FALSE	FALSE	0.24445286785646772	FALSE
RVBD0324:RVBD0324	RVBD0324	RVBD0324	NonEssential	-0.586645	-1.0345	FALSE	FALSE	-0.0257775	FALSE
RVBD0458:RVBD0458	RVBD0458	RVBD0458	NonEssential	-1.51655	-1.2946	TRUE	FALSE	0.7768179739270107	FALSE
RVBD3328c:sigJ	RVBD3328c	sigJ	NonEssential	-0.557495	-1.2927	FALSE	FALSE	-0.539989	FALSE
RVBD3627c:RVBD3627c	RVBD3627c	RVBD3627c	Essential	-2.90437	-1.3043	TRUE	FALSE	2.6695678911882736	TRUE
RVBD2264c:RVBD2264c	RVBD2264c	RVBD2264c	NonEssential	-0.80825	-1.5925	TRUE	FALSE	-0.745247	FALSE
RVBD0463:RVBD0463	RVBD0463	RVBD0463	NonEssential	-0.822249	-1.2675	FALSE	TRUE	-0.129242	FALSE
RVBD1704c:cycA	RVBD1704c	cycA	NonEssential	-0.61037	-0.89614	TRUE	FALSE	0.2609268160774255	FALSE
RVBD2920c:amt	RVBD2920c	amt	NonEssential	-1.15898	-1.5294	FALSE	TRUE	-0.146559	FALSE
RVBD3818:RVBD3818	RVBD3818	RVBD3818	NonEssential	-0.72996	-1.2474	FALSE	FALSE	-0.219387	FALSE
RVBD2923c:RVBD2923c	RVBD2923c	RVBD2923c	NonEssential	-0.34686	-1.291	FALSE	FALSE	-0.826841	FALSE
RVBD2135c:RVBD2135c	RVBD2135c	RVBD2135c	NonEssential	-0.827875	-1.2908	TRUE	FALSE	-0.164278	FALSE
RVBD2777c:RVBD2777c	RVBD2777c	RVBD2777c	NonEssential	-0.89244	-1.2908	FALSE	FALSE	-0.0753938	FALSE
RVBD3169:RVBD3169	RVBD3169	RVBD3169	NonEssential	-1.35231	-1.2906	FALSE	FALSE	0.5580661733635176	FALSE
RVBD1597:RVBD1597	RVBD1597	RVBD1597	NonEssential	-0.96226	-1.2882	FALSE	TRUE	0.025498626781688325	FALSE
RVBD1698:RVBD1698	RVBD1698	RVBD1698	NonEssential	-0.764035	-1.2881	FALSE	FALSE	-0.247207	FALSE
RVBD3253c:RVBD3253c	RVBD3253c	RVBD3253c	NonEssential	-1.6189	-2.064	TRUE	TRUE	-0.494977	FALSE
RVBD3920c:RVBD3920c	RVBD3920c	RVBD3920c	NonEssential	-0.83007	-1.2877	FALSE	FALSE	-0.155564	FALSE
RVBD0556:RVBD0556	RVBD0556	RVBD0556	NonEssential	-2.3562	-2.4699	TRUE	TRUE	-0.225238	FALSE
RVBD0823c:RVBD0823c	RVBD0823c	RVBD0823c	NonEssential	-1.04055	-0.95865	FALSE	FALSE	0.7383648804292939	FALSE
RVBD0580c:RVBD0580c	RVBD0580c	RVBD0580c	NonEssential	-0.531955	-1.2861	FALSE	FALSE	-0.56303	FALSE
RVBD2098c:RVBD2098c	RVBD2098c	RVBD2098c	NonEssential	-0.410957	-0.69238	FALSE	FALSE	0.3605264556077495	FALSE
RVBD1254:RVBD1254	RVBD1254	RVBD1254	Essential	-1.3211	-1.2216	TRUE	FALSE	0.6417846651562611	FALSE
RVBD0150c:RVBD0150c	RVBD0150c	RVBD0150c	NonEssential	-0.50066	-1.4508	FALSE	FALSE	-0.908519	FALSE
RVBD0374c:RVBD0374c	RVBD0374c	RVBD0374c	NonEssential	-1.0487	-1.6282	TRUE	FALSE	-0.479777	FALSE
RVBD1042c:RVBD1042c	RVBD1042c	RVBD1042c	NonEssential	-1.06657	-1.282	TRUE	FALSE	0.18048214946738392	FALSE
RVBD2819c:RVBD2819c	RVBD2819c	RVBD2819c	NonEssential	-0.60623	-1.2814	FALSE	FALSE	-0.452149	FALSE
RVBD2131c:cysQ	RVBD2131c	cysQ	NonEssential	-1.4965	-1.4959	TRUE	FALSE	0.3796086065512202	FALSE
RVBD2116:lppK	RVBD2116	lppK	NonEssential	-0.68012	-1.2804	FALSE	FALSE	-0.348591	FALSE
RVBD1001:arcA	RVBD1001	arcA	NonEssential	-1.20718	-1.1591	FALSE	FALSE	0.5997116025560513	FALSE
RVBD2380c:mbtE	RVBD2380c	mbtE	NonEssential	-0.81898	-1.2791	TRUE	FALSE	-0.155041	FALSE
RVBD2829c:RVBD2829c	RVBD2829c	RVBD2829c	NonEssential	-1.15733	-1.2788	TRUE	TRUE	0.3113035866249132	FALSE
RVBD1002c:RVBD1002c	RVBD1002c	RVBD1002c	NonEssential	-1.42965	-1.4894	TRUE	FALSE	0.2995133626803456	FALSE
RVBD1153c:omt	RVBD1153c	omt	NonEssential	0.0391125	-1.1874	FALSE	FALSE	-1.16797	FALSE
RVBD2088:pknJ	RVBD2088	pknJ	NonEssential	-0.54098	-1.2782	FALSE	FALSE	-0.536101	FALSE
RVBD3770B:RVBD3770B	RVBD3770B	RVBD3770B	NonEssential	-1.22465	-1.2781	TRUE	TRUE	0.405266	FALSE
RVBD0449c:RVBD0449c	RVBD0449c	RVBD0449c	NonEssential	-1.41094	-1.1984	FALSE	FALSE	0.808062	FALSE
RVBD3672c:RVBD3672c	RVBD3672c	RVBD3672c	NonEssential	-2.22075	-1.9136	TRUE	TRUE	0.6097169120859385	FALSE
RVBD3774:echA21	RVBD3774	echA21	NonEssential	-0.678075	-1.2762	FALSE	FALSE	-0.343695	FALSE
RVBD2922A:acyP	RVBD2922A	acyP	NonEssential	-0.912215	-2.4581	TRUE	TRUE	-2.19145	TRUE
RVBD1508A:RVBD1508A	RVBD1508A	RVBD1508A	NonEssential	-0.41682	-0.94637	FALSE	FALSE	-0.0977537	FALSE
RVBD2803:RVBD2803	RVBD2803	RVBD2803	NonEssential	-1.08859	-1.5031	FALSE	FALSE	-0.195159	FALSE
RVBD1902c:nanT	RVBD1902c	nanT	NonEssential	-0.91655	-1.2712	FALSE	FALSE	-0.0062149	FALSE
RVBD3074:RVBD3074	RVBD3074	RVBD3074	NonEssential	-0.881645	-1.2701	FALSE	FALSE	-0.0522476	FALSE
RVBD1365c:rsfA	RVBD1365c	rsfA	NonEssential	-0.70716	-1.2692	FALSE	FALSE	-0.290802	FALSE
RVBD3828c:RVBD3828c	RVBD3828c	RVBD3828c	NonEssential	-0.99291	-1.3505	FALSE	TRUE	-0.0466958	FALSE
RVBD1237:sugB	RVBD1237	sugB	NonEssential	-0.807795	-1.1181	FALSE	FALSE	0.12517331942385157	FALSE
RVBD1425:RVBD1425	RVBD1425	RVBD1425	NonEssential	-1.02487	-1.9328	TRUE	TRUE	-1.07186	FALSE
RVBD3743c:ctpJ	RVBD3743c	ctpJ	NonEssential	-0.91484	-1.2674	FALSE	FALSE	-0.0015918	FALSE
RVBD3078:hab	RVBD3078	hab	NonEssential	-1.05321	-1.2666	FALSE	FALSE	0.19036590177659266	FALSE
RVBD0551c:fadD8	RVBD0551c	fadD8	NonEssential	0.010464	-1.2859	FALSE	FALSE	-1.30939	FALSE
RVBD2644c:RVBD2644c	RVBD2644c	RVBD2644c	NonEssential	-0.418072	-1.2663	FALSE	FALSE	-0.683453	FALSE
RVBD0800:pepC	RVBD0800	pepC	NonEssential	-0.882905	-1.1933	FALSE	FALSE	0.0904996	FALSE
RVBD0234c:gabD1	RVBD0234c	gabD1	NonEssential	0.063685	-1.2645	FALSE	FALSE	-1.34337	FALSE
RVBD2266:cyp124	RVBD2266	cyp124	NonEssential	-0.872555	-1.9265	FALSE	FALSE	-1.26998	FALSE
RVBD2684:arsA	RVBD2684	arsA	NonEssential	-1.36715	-1.2637	TRUE	FALSE	0.6278801019848536	FALSE
RVBD3479:RVBD3479	RVBD3479	RVBD3479	NonEssential	-0.648225	-1.3491	FALSE	FALSE	-0.51864	FALSE
RVBD3004:cfp6	RVBD3004	cfp6	NonEssential	-0.9292	-0.77673	FALSE	FALSE	0.919097	FALSE
RVBD2384:mbtA	RVBD2384	mbtA	NonEssential	-0.928375	-1.2631	FALSE	FALSE	0.0249366	FALSE
RVBD0783c:emrB	RVBD0783c	emrB	NonEssential	-0.47835	-0.81006	FALSE	FALSE	0.23723143651748732	FALSE
RVBD1549:fadD11.1	RVBD1549	fadD11.1	NonEssential	-1.10894	-1.2628	FALSE	FALSE	0.27406450368124613	FALSE
RVBD0806c:cpsY	RVBD0806c	cpsY	NonEssential	-0.7728	-1.2621	FALSE	FALSE	-0.187402	FALSE
RVBD0840c:pip	RVBD0840c	pip	NonEssential	-0.534815	-1.2615	FALSE	FALSE	-0.513925	FALSE
RVBD0252:nirB	RVBD0252	nirB	NonEssential	-1.1561	-1.1571	FALSE	FALSE	0.5330638725201243	FALSE
RVBD1070c:echA8	RVBD1070c	echA8	NonEssential	-1.02754	-0.94593	FALSE	FALSE	0.7438097120542684	FALSE
RVBD0805:RVBD0805	RVBD0805	RVBD0805	NonEssential	-0.23951	-0.51589	FALSE	FALSE	0.44855535143451586	FALSE
RVBD3741c:RVBD3741c	RVBD3741c	RVBD3741c	NonEssential	-1.00737	-1.2647	FALSE	FALSE	0.13074827440131126	FALSE
RVBD0849:RVBD0849	RVBD0849	RVBD0849	NonEssential	-1.8298	-1.9305	TRUE	TRUE	0.040480488863732386	FALSE
RVBD2431c:PE25	RVBD2431c	PE25	NonEssential	-0.89154	-1.5708	FALSE	FALSE	-0.590741	FALSE
RVBD2973c:recG	RVBD2973c	recG	NonEssential	-1.13888	-1.4631	FALSE	TRUE	-0.0524894	FALSE
RVBD0181c:RVBD0181c	RVBD0181c	RVBD0181c	NonEssential	-0.633085	-1.2577	FALSE	FALSE	-0.371663	FALSE
RVBD1742:RVBD1742	RVBD1742	RVBD1742	NonEssential	-0.677635	-1.2162	FALSE	FALSE	-0.234135	FALSE
RVBD2707:RVBD2707	RVBD2707	RVBD2707	NonEssential	-1.32425	-1.2939	TRUE	FALSE	0.5133709974320323	FALSE
RVBD1519:RVBD1519	RVBD1519	RVBD1519	NonEssential	-0.73089	-0.95594	FALSE	FALSE	0.31704332754101155	FALSE
RVBD3446c:RVBD3446c	RVBD3446c	RVBD3446c	NonEssential	-1.02811	-1.2539	FALSE	FALSE	0.1791301586637941	FALSE
RVBD1936:RVBD1936	RVBD1936	RVBD1936	NonEssential	-0.74395	-1.4185	FALSE	FALSE	-0.514285	FALSE
RVBD0062:celA1	RVBD0062	celA1	NonEssential	-1.0264	-1.2522	FALSE	TRUE	0.17989743830200858	FALSE
RVBD3571:hmp	RVBD3571	hmp	NonEssential	-0.8786	-1.3732	FALSE	TRUE	-0.245742	FALSE
RVBD1661:pks7	RVBD1661	pks7	NonEssential	-1.48835	-1.3505	TRUE	TRUE	0.6353579972912382	FALSE
RVBD1364c:RVBD1364c	RVBD1364c	RVBD1364c	NonEssential	-0.84142	-2.3151	FALSE	FALSE	-2.02635	TRUE
RVBD0860:fadB	RVBD0860	fadB	NonEssential	-2.1273	-1.2504	TRUE	TRUE	1.6987704479604102	FALSE
RVBD3201c:RVBD3201c	RVBD3201c	RVBD3201c	NonEssential	-1.1363	-1.5363	FALSE	TRUE	-0.190444	FALSE
RVBD0593:lprL	RVBD0593	lprL	NonEssential	-0.93216	-1.2497	FALSE	FALSE	0.054751	FALSE
RVBD3487c:lipF	RVBD3487c	lipF	NonEssential	-1.14824	-1.2496	TRUE	FALSE	0.3524038928317541	FALSE
RVBD3064c:RVBD3064c	RVBD3064c	RVBD3064c	NonEssential	-0.649112	-0.98804	FALSE	FALSE	0.14552387278575676	FALSE
RVBD1676:RVBD1676	RVBD1676	RVBD1676	NonEssential	-0.535585	-1.2486	FALSE	TRUE	-0.489179	FALSE
RVBD2875:mpt70	RVBD2875	mpt70	NonEssential	-0.62209	-1.2484	FALSE	FALSE	-0.369724	FALSE
RVBD1638:uvrA	RVBD1638	uvrA	NonEssential	-1.91365	-1.4972	TRUE	TRUE	0.9514965423767705	FALSE
RVBD0969:ctpV	RVBD0969	ctpV	NonEssential	-1.23062	-1.2476	FALSE	FALSE	0.4694855740244089	FALSE
RVBD1231c:RVBD1231c	RVBD1231c	RVBD1231c	NonEssential	-1.52143	-1.2471	FALSE	FALSE	0.8707543622130202	FALSE
RVBD2077c:RVBD2077c	RVBD2077c	RVBD2077c	NonEssential	-0.772385	-1.2468	FALSE	FALSE	-0.159881	FALSE
RVBD3159c:PPE53	RVBD3159c	PPE53	NonEssential	-1.46585	-1.5294	TRUE	TRUE	0.27590448501851117	FALSE
RVBD3154:nuoJ	RVBD3154	nuoJ	NonEssential	-0.761	-1.037	FALSE	FALSE	0.20966023648689142	FALSE
RVBD2407:RVBD2407	RVBD2407	RVBD2407	NonEssential	-0.54751	-1.2464	FALSE	FALSE	-0.468723	FALSE
RVBD1574:RVBD1574	RVBD1574	RVBD1574	NonEssential	-1.63185	-1.246	TRUE	TRUE	1.0247817338266916	FALSE
RVBD1980c:mpt64	RVBD1980c	mpt64	NonEssential	-0.86894	-0.92772	FALSE	FALSE	0.5589064117595604	FALSE
RVBD1848:ureA	RVBD1848	ureA	NonEssential	-0.61137	-0.84382	FALSE	FALSE	0.3583683215787915	FALSE
RVBD1479:moxR1	RVBD1479	moxR1	Essential	-2.0586	-1.2446	TRUE	TRUE	1.6148431067794113	FALSE
RVBD1397c:RVBD1397c	RVBD1397c	RVBD1397c	NonEssential	-0.941105	-1.6852	FALSE	FALSE	-0.732557	FALSE
RVBD2379c:mbtF	RVBD2379c	mbtF	NonEssential	-1.2462	-1.2436	FALSE	FALSE	0.4982783866788643	FALSE
RVBD2091c:RVBD2091c	RVBD2091c	RVBD2091c	NonEssential	-0.67587	-1.2433	FALSE	FALSE	-0.286323	FALSE
RVBD2943:RVBD2943	RVBD2943	RVBD2943	NonEssential	-0.71783	-0.94569	FALSE	FALSE	0.3178841547441481	FALSE
RVBD3161c:RVBD3161c	RVBD3161c	RVBD3161c	NonEssential	-1.04479	-1.2429	FALSE	FALSE	0.22229001248950275	FALSE
RVBD3403c:RVBD3403c	RVBD3403c	RVBD3403c	NonEssential	-1.05584	-0.713	FALSE	FALSE	1.2104455617025769	FALSE
RVBD2044c:RVBD2044c	RVBD2044c	RVBD2044c	NonEssential	-0.766505	-1.2404	FALSE	FALSE	-0.156224	FALSE
RVBD2329c:narK1	RVBD2329c	narK1	NonEssential	-0.472685	-1.2399	FALSE	FALSE	-0.559797	FALSE
RVBD2107:PE22	RVBD2107	PE22	NonEssential	-0.25414	-1.2386	FALSE	FALSE	-0.858273	FALSE
RVBD2066:cobI	RVBD2066	cobI	NonEssential	-1.31996	-1.3988	FALSE	TRUE	0.31485804227031333	FALSE
RVBD3678A:RVBD3678A	RVBD3678A	RVBD3678A	NonEssential	-0.90414	-1.2375	FALSE	TRUE	0.038577345421430854	FALSE
RVBD1817:RVBD1817	RVBD1817	RVBD1817	NonEssential	-1.28245	-1.3029	TRUE	FALSE	0.43930157867974734	FALSE
RVBD0604:lpqO	RVBD0604	lpqO	NonEssential	-0.48495	-1.2373	FALSE	FALSE	-0.538139	FALSE
RVBD0496:RVBD0496	RVBD0496	RVBD0496	NonEssential	-0.86391	-1.2368	FALSE	FALSE	-0.0155205	FALSE
RVBD3728:RVBD3728	RVBD3728	RVBD3728	NonEssential	-0.54771	-1.1875	FALSE	FALSE	-0.360301	FALSE
RVBD1743:pknE	RVBD1743	pknE	NonEssential	-0.826355	-1.2363	FALSE	FALSE	-0.066303	FALSE
RVBD0624:RVBD0624	RVBD0624	RVBD0624	NonEssential	-0.746715	-1.2361	FALSE	FALSE	-0.175573	FALSE
RVBD2536:RVBD2536	RVBD2536	RVBD2536	NonEssential	-1.0909	-1.3371	FALSE	FALSE	0.11280714871818279	FALSE
RVBD2995c:leuB	RVBD2995c	leuB	Essential	-1.00143	-1.2355	FALSE	TRUE	0.17619195159890672	FALSE
RVBD0673:echA4	RVBD0673	echA4	NonEssential	-1.07545	-1.8104	TRUE	FALSE	-0.777489	FALSE
RVBD3666c:dppA	RVBD3666c	dppA	NonEssential	-1.62415	-1.2351	FALSE	FALSE	1.0341949395218675	FALSE
RVBD1870c:RVBD1870c	RVBD1870c	RVBD1870c	NonEssential	-0.864755	-1.235	FALSE	FALSE	-0.0110523	FALSE
RVBD1454c:qor	RVBD1454c	qor	NonEssential	-0.872875	-1.2346	TRUE	FALSE	0.000860679	FALSE
RVBD2213:pepB	RVBD2213	pepB	NonEssential	-0.63791	-1.234	FALSE	FALSE	-0.321505	FALSE
RVBD1027c:kdpE	RVBD1027c	kdpE	NonEssential	-1.18934	-1.2337	FALSE	FALSE	0.43817874962357084	FALSE
RVBD2595:RVBD2595	RVBD2595	RVBD2595	NonEssential	-0.0554525	-1.2336	FALSE	FALSE	-1.12262	FALSE
RVBD3046c:RVBD3046c	RVBD3046c	RVBD3046c	NonEssential	-0.9285	-1.476	FALSE	FALSE	-0.365797	FALSE
RVBD2373c:dnaJ2	RVBD2373c	dnaJ2	Essential	-1.95075	-2.428	TRUE	TRUE	-0.706473	FALSE
RVBD0266c:oplA	RVBD0266c	oplA	NonEssential	-0.620115	-1.2322	FALSE	FALSE	-0.342698	FALSE
RVBD0007:RVBD0007	RVBD0007	RVBD0007	NonEssential	-0.17906	-1.2318	FALSE	FALSE	-0.949148	FALSE
RVBD0188:RVBD0188	RVBD0188	RVBD0188	NonEssential	-0.425205	-1.9228	FALSE	FALSE	-1.87904	FALSE
RVBD0397:RVBD0397	RVBD0397	RVBD0397	NonEssential	-1.12425	-1.9848	FALSE	TRUE	-1.03052	FALSE
RVBD0559c:RVBD0559c	RVBD0559c	RVBD0559c	NonEssential	-0.11443	-1.2075	FALSE	FALSE	-0.993504	FALSE
RVBD1488:RVBD1488	RVBD1488	RVBD1488	NonEssential	-1.4373	-1.4518	TRUE	TRUE	0.3790822579685839	FALSE
RVBD0845:RVBD0845	RVBD0845	RVBD0845	NonEssential	-0.38496	-1.2746	FALSE	TRUE	-0.744278	FALSE
RVBD3225c:RVBD3225c	RVBD3225c	RVBD3225c	NonEssential	-1.00804	-1.2296	TRUE	FALSE	0.1961109260125444	FALSE
RVBD2826c:RVBD2826c	RVBD2826c	RVBD2826c	NonEssential	-0.785735	-1.2292	FALSE	FALSE	-0.109187	FALSE
RVBD3805c:RVBD3805c	RVBD3805c	RVBD3805c	Essential	-3.01385	-2.6295	TRUE	TRUE	0.3870829110597397	FALSE
RVBD2695:RVBD2695	RVBD2695	RVBD2695	NonEssential	-0.4276	-1.4999	FALSE	FALSE	-1.09925	FALSE
RVBD1426c:lipO	RVBD1426c	lipO	NonEssential	-0.923435	-1.2364	FALSE	FALSE	0.0671598	FALSE
RVBD0117:oxyS	RVBD0117	oxyS	NonEssential	-0.71879	-1.3072	FALSE	TRUE	-0.344563	FALSE
RVBD1502:RVBD1502	RVBD1502	RVBD1502	NonEssential	-1.15205	-1.5296	FALSE	TRUE	-0.15646	FALSE
RVBD1789:PPE26	RVBD1789	PPE26	NonEssential	-0.829445	-1.12	FALSE	FALSE	0.1514894747654197	FALSE
RVBD2747:RVBD2747	RVBD2747	RVBD2747	Essential	-2.10265	-1.9945	TRUE	TRUE	0.2985924104504367	FALSE
RVBD2494:RVBD2494	RVBD2494	RVBD2494	NonEssential	-0.018737	-1.2343	FALSE	FALSE	-1.17445	FALSE
RVBD1371:RVBD1371	RVBD1371	RVBD1371	NonEssential	-0.88141	-1.2225	FALSE	TRUE	0.034827327026278734	FALSE
RVBD2052c:RVBD2052c	RVBD2052c	RVBD2052c	NonEssential	-0.5339	-1.2219	FALSE	TRUE	-0.442475	FALSE
RVBD2041c:RVBD2041c	RVBD2041c	RVBD2041c	NonEssential	-0.565777	-1.2216	FALSE	FALSE	-0.39804	FALSE
RVBD1228:lpqX	RVBD1228	lpqX	NonEssential	-1.19655	-1.2211	FALSE	FALSE	0.4712393699383715	FALSE
RVBD0920c:RVBD0920c	RVBD0920c	RVBD0920c	NonEssential	-0.687675	-0.74521	FALSE	FALSE	0.644473	FALSE
RVBD1341:RVBD1341	RVBD1341	RVBD1341	NonEssential	-1.21653	-1.2203	FALSE	FALSE	0.5002139731627951	FALSE
RVBD2024c:RVBD2024c	RVBD2024c	RVBD2024c	NonEssential	-1.10648	-1.452	FALSE	FALSE	-0.0767125	FALSE
RVBD0486:RVBD0486	RVBD0486	RVBD0486	NonEssential	-1.7304	-1.7053	TRUE	TRUE	0.3171303216563646	FALSE
RVBD1004c:RVBD1004c	RVBD1004c	RVBD1004c	NonEssential	-0.97771	-1.2196	TRUE	FALSE	0.17272464532394133	FALSE
RVBD2274A:RVBD2274A	RVBD2274A	RVBD2274A	NonEssential	-0.61253	-0.99062	FALSE	FALSE	0.0904255	FALSE
RVBD1476:RVBD1476	RVBD1476	RVBD1476	Essential	-2.2309	-1.219	TRUE	TRUE	1.8990463037986478	FALSE
RVBD1610:RVBD1610	RVBD1610	RVBD1610	Essential	-1.94695	-1.5035	TRUE	TRUE	0.9857719711777904	FALSE
RVBD1557:mmpL6	RVBD1557	mmpL6	NonEssential	-1.06035	-2.9555	FALSE	TRUE	-2.90079	TRUE
RVBD0427c:xthA	RVBD0427c	xthA	NonEssential	-0.918225	-0.74112	FALSE	FALSE	0.9693718192694964	FALSE
RVBD2268c:cyp128	RVBD2268c	cyp128	NonEssential	-0.846834	-1.2179	FALSE	FALSE	-0.00432678	FALSE
RVBD1226c:RVBD1226c	RVBD1226c	RVBD1226c	NonEssential	-0.41239	-0.95908	FALSE	FALSE	-0.127188	FALSE
RVBD1554:frdC	RVBD1554	frdC	NonEssential	-1.07935	-1.1298	FALSE	FALSE	0.4775305834554323	FALSE
RVBD0838:lpqR	RVBD0838	lpqR	NonEssential	-0.947805	-1.3636	FALSE	FALSE	-0.132843	FALSE
RVBD1135A:RVBD1135A	RVBD1135A	RVBD1135A	NonEssential	0.089805	-1.2155	FALSE	FALSE	-1.28936	FALSE
RVBD1979c:RVBD1979c	RVBD1979c	RVBD1979c	NonEssential	-0.775455	-1.2153	FALSE	FALSE	-0.097817	FALSE
RVBD2251:RVBD2251	RVBD2251	RVBD2251	NonEssential	-1.00991	-0.95959	FALSE	FALSE	0.694465	FALSE
RVBD3135:PPE50	RVBD3135	PPE50	NonEssential	-0.65834	-0.43067	FALSE	FALSE	1.1816156027529738	FALSE
RVBD0929:pstC2	RVBD0929	pstC2	NonEssential	-2.38055	-1.6365	TRUE	TRUE	1.3384914108885375	FALSE
RVBD1072:RVBD1072	RVBD1072	RVBD1072	NonEssential	-1.20595	-1.339	TRUE	TRUE	0.26770360533915727	FALSE
RVBD2001:RVBD2001	RVBD2001	RVBD2001	NonEssential	-1.09684	-1.2129	FALSE	FALSE	0.34902147758622665	FALSE
RVBD1875:RVBD1875	RVBD1875	RVBD1875	NonEssential	-0.391178	-1.2127	FALSE	FALSE	-0.622063	FALSE
RVBD3504:fadE26	RVBD3504	fadE26	NonEssential	-0.79456	-1.0731	FALSE	FALSE	0.1895777659173002	FALSE
RVBD3577:RVBD3577	RVBD3577	RVBD3577	NonEssential	-0.509025	-1.1319	FALSE	FALSE	-0.31147	FALSE
RVBD1175c:fadH	RVBD1175c	fadH	NonEssential	-0.6686	-0.41655	FALSE	FALSE	1.2216659191056711	FALSE
RVBD3522:ltp4	RVBD3522	ltp4	NonEssential	-0.372085	-1.2034	FALSE	FALSE	-0.631272	FALSE
RVBD2274c:RVBD2274c	RVBD2274c	RVBD2274c	NonEssential	-0.733055	-1.2077	FALSE	FALSE	-0.142233	FALSE
RVBD0760c:RVBD0760c	RVBD0760c	RVBD0760c	NonEssential	-1.27934	-1.2072	FALSE	FALSE	0.6107419768142176	FALSE
RVBD1330c:RVBD1330c	RVBD1330c	RVBD1330c	NonEssential	-0.73663	-1.3271	FALSE	FALSE	-0.356542	FALSE
RVBD0751c:mmsB	RVBD0751c	mmsB	NonEssential	-0.432324	-1.1806	FALSE	FALSE	-0.50648	FALSE
RVBD1516c:RVBD1516c	RVBD1516c	RVBD1516c	NonEssential	-0.0020571	-1.0652	FALSE	FALSE	-0.886926	FALSE
RVBD3087:RVBD3087	RVBD3087	RVBD3087	NonEssential	-1.08248	-1.2056	FALSE	FALSE	0.3426630264055126	FALSE
RVBD0476:RVBD0476	RVBD0476	RVBD0476	NonEssential	-0.98058	-1.2052	TRUE	FALSE	0.20311553240581096	FALSE
RVBD0671:lpqP	RVBD0671	lpqP	NonEssential	-1.48655	-1.594	TRUE	TRUE	0.18578923199278383	FALSE
RVBD1467c:fadE15	RVBD1467c	fadE15	NonEssential	-0.78663	-1.2462	FALSE	FALSE	-0.139168	FALSE
RVBD2240c:RVBD2240c	RVBD2240c	RVBD2240c	NonEssential	-0.925235	-1.3397	FALSE	TRUE	-0.120032	FALSE
RVBD0243:fadA2	RVBD0243	fadA2	NonEssential	-0.029884	-0.89324	FALSE	FALSE	-0.532882	FALSE
RVBD1944c:RVBD1944c	RVBD1944c	RVBD1944c	NonEssential	-0.78741	-0.84056	FALSE	FALSE	0.6067017245524629	FALSE
RVBD2031c:hspX	RVBD2031c	hspX	NonEssential	-0.50717	-1.005	FALSE	FALSE	-0.0810228	FALSE
RVBD2588c:yajC	RVBD2588c	yajC	NonEssential	-2.22745	-1.2142	TRUE	TRUE	1.9031101056206783	FALSE
RVBD3854c:ethA	RVBD3854c	ethA	NonEssential	-1.48845	-2.0137	TRUE	FALSE	-0.582207	FALSE
RVBD3392c:cmaA1	RVBD3392c	cmaA1	NonEssential	-1.32705	-1.3287	FALSE	TRUE	0.45332931278581595	FALSE
RVBD0074:RVBD0074	RVBD0074	RVBD0074	NonEssential	-0.74551	-1.1709	FALSE	FALSE	-0.0575183	FALSE
RVBD1558:RVBD1558	RVBD1558	RVBD1558	NonEssential	-0.581739	-1.1992	FALSE	FALSE	-0.334937	FALSE
RVBD0384c:clpB	RVBD0384c	clpB	Essential	-1.33224	-1.1988	TRUE	TRUE	0.6989838077880877	FALSE
RVBD3770c:RVBD3770c	RVBD3770c	RVBD3770c	NonEssential	-1.02939	-1.1794	FALSE	FALSE	0.31768186620669464	FALSE
RVBD2812:RVBD2812	RVBD2812	RVBD2812	NonEssential	-0.655785	-1.1984	FALSE	FALSE	-0.231532	FALSE
RVBD3815c:RVBD3815c	RVBD3815c	RVBD3815c	NonEssential	-1.00116	-1.1964	TRUE	FALSE	0.2476049471586453	FALSE
RVBD0331:RVBD0331	RVBD0331	RVBD0331	NonEssential	-1.47485	-1.9215	TRUE	TRUE	-0.431641	FALSE
RVBD3291c:RVBD3291c	RVBD3291c	RVBD3291c	NonEssential	-1.7513	-1.6214	TRUE	TRUE	0.4999515087483598	FALSE
RVBD1843c:guaB1	RVBD1843c	guaB1	NonEssential	-1.47323	-1.1951	FALSE	FALSE	0.8998799492900501	FALSE
RVBD0157:pntB	RVBD0157	pntB	NonEssential	-1.26604	-2.0998	FALSE	FALSE	-1.04648	FALSE
RVBD1181:pks4	RVBD1181	pks4	NonEssential	-0.87837	-1.5513	FALSE	TRUE	-0.573068	FALSE
RVBD3891c:esxD	RVBD3891c	esxD	NonEssential	-0.517945	-0.96402	FALSE	FALSE	0.00905418	FALSE
RVBD1179c:RVBD1179c	RVBD1179c	RVBD1179c	NonEssential	-0.6297	-1.1919	FALSE	FALSE	-0.255508	FALSE
RVBD1527c:pks5	RVBD1527c	pks5	NonEssential	-0.731495	-1.2558	FALSE	FALSE	-0.232697	FALSE
RVBD0124:PE-PGRS2	RVBD0124	PE-PGRS2	NonEssential	-1.4486	-1.253	TRUE	FALSE	0.7596555719055047	FALSE
RVBD1578c:RVBD1578c	RVBD1578c	RVBD1578c	NonEssential	-0.98517	-1.5539	FALSE	FALSE	-0.430814	FALSE
RVBD1679:fadE16	RVBD1679	fadE16	NonEssential	-1.07306	-1.1888	FALSE	FALSE	0.36054137239607464	FALSE
RVBD3030:RVBD3030	RVBD3030	RVBD3030	Essential	-2.3334	-1.5056	TRUE	TRUE	1.5139274790496329	FALSE
RVBD0967:RVBD0967	RVBD0967	RVBD0967	NonEssential	-0.761315	-1.1439	FALSE	FALSE	0.013814609841180839	FALSE
RVBD3616c:RVBD3616c	RVBD3616c	RVBD3616c	NonEssential	-1.18325	-2.0618	TRUE	TRUE	-1.09068	FALSE
RVBD1227c:RVBD1227c	RVBD1227c	RVBD1227c	NonEssential	-0.782105	-1.8493	FALSE	FALSE	-1.25275	FALSE
RVBD0386:RVBD0386	RVBD0386	RVBD0386	NonEssential	-1.3056	-2.1362	TRUE	TRUE	-1.05885	FALSE
RVBD2389c:rpfD	RVBD2389c	rpfD	NonEssential	-0.66445	-1.1853	FALSE	FALSE	-0.19555	FALSE
RVBD0170:mce1B	RVBD0170	mce1B	NonEssential	-1.42725	-1.0432	TRUE	TRUE	1.11548	FALSE
RVBD3293:pcd	RVBD3293	pcd	NonEssential	-0.77065	-1.1851	TRUE	FALSE	-0.0489816	FALSE
RVBD0079:RVBD0079	RVBD0079	RVBD0079	NonEssential	-1.63209	-1.3103	TRUE	FALSE	0.907058	FALSE
RVBD1115:RVBD1115	RVBD1115	RVBD1115	NonEssential	-0.502046	-1.1849	FALSE	FALSE	-0.418391	FALSE
RVBD1491c:RVBD1491c	RVBD1491c	RVBD1491c	NonEssential	-1.3628	-1.1849	TRUE	TRUE	0.7665764356775331	FALSE
RVBD1376:RVBD1376	RVBD1376	RVBD1376	NonEssential	-1.04419	-1.3228	TRUE	TRUE	0.0747664	FALSE
RVBD3563:fadE32	RVBD3563	fadE32	NonEssential	-1.3962	-1.1837	TRUE	FALSE	0.8147602937624374	FALSE
RVBD1898:RVBD1898	RVBD1898	RVBD1898	NonEssential	-0.148849	-0.96193	FALSE	FALSE	-0.495229	FALSE
RVBD1006:RVBD1006	RVBD1006	RVBD1006	NonEssential	-1.37434	-1.8235	TRUE	FALSE	-0.390071	FALSE
RVBD0332:RVBD0332	RVBD0332	RVBD0332	NonEssential	-0.860405	-1.7254	FALSE	TRUE	-0.917465	FALSE
RVBD0359:RVBD0359	RVBD0359	RVBD0359	NonEssential	-1.4481	-0.98266	TRUE	FALSE	1.2553389834211997	FALSE
RVBD2395:RVBD2395	RVBD2395	RVBD2395	NonEssential	-0.57059	-1.0661	FALSE	FALSE	-0.105901	FALSE
RVBD0191:RVBD0191	RVBD0191	RVBD0191	NonEssential	-0.566	-1.518	FALSE	TRUE	-0.941954	FALSE
RVBD0887c:RVBD0887c	RVBD0887c	RVBD0887c	NonEssential	-0.612225	-0.95524	FALSE	FALSE	0.15496691298081994	FALSE
RVBD3871:RVBD3871	RVBD3871	RVBD3871	NonEssential	-0.78178	-1.1813	FALSE	FALSE	-0.0266822	FALSE
RVBD0522:gabP	RVBD0522	gabP	NonEssential	-1.14115	-1.5206	TRUE	TRUE	-0.15494	FALSE
RVBD3150:nuoF	RVBD3150	nuoF	NonEssential	-0.853335	-0.51946	FALSE	FALSE	1.2870304835833117	FALSE
RVBD3147:nuoC	RVBD3147	nuoC	NonEssential	-1.02544	-1.181	FALSE	FALSE	0.3093131688646767	FALSE
RVBD1608c:bcpB	RVBD1608c	bcpB	NonEssential	-1.20114	-1.2745	FALSE	FALSE	0.37951041936199265	FALSE
RVBD3059:cyp136	RVBD3059	cyp136	NonEssential	-1.0135	-1.5845	FALSE	FALSE	-0.447991	FALSE
RVBD1324:RVBD1324	RVBD1324	RVBD1324	NonEssential	-0.58575	-1.7216	FALSE	TRUE	-1.2886	FALSE
RVBD3606c:folK	RVBD3606c	folK	NonEssential	-1.9781	-1.231	TRUE	TRUE	1.5289927386229212	FALSE
RVBD2637:dedA	RVBD2637	dedA	NonEssential	-0.53745	-0.62439	FALSE	FALSE	0.6595012143507533	FALSE
RVBD0678:RVBD0678	RVBD0678	RVBD0678	NonEssential	-0.570915	-1.1791	FALSE	FALSE	-0.312933	FALSE
RVBD1243c:PE-PGRS23	RVBD1243c	PE-PGRS23	NonEssential	-0.41111	-1.2071	FALSE	FALSE	-0.584342	FALSE
RVBD0933:pstB	RVBD0933	pstB	NonEssential	-0.663265	-0.9986	FALSE	FALSE	0.14561840876943818	FALSE
RVBD3116:moeB2	RVBD3116	moeB2	NonEssential	-0.689977	-1.1673	FALSE	FALSE	-0.127359	FALSE
RVBD2298:RVBD2298	RVBD2298	RVBD2298	NonEssential	-0.82203	-1.1948	FALSE	FALSE	0.00394111	FALSE
RVBD3066:RVBD3066	RVBD3066	RVBD3066	NonEssential	-0.224062	-1.1738	FALSE	FALSE	-0.780701	FALSE
RVBD3618:RVBD3618	RVBD3618	RVBD3618	NonEssential	-0.085315	-2.0997	FALSE	TRUE	-2.67176	TRUE
RVBD1393c:RVBD1393c	RVBD1393c	RVBD1393c	NonEssential	-1.26052	-0.84768	FALSE	FALSE	1.2449484793445242	FALSE
RVBD0537c:RVBD0537c	RVBD0537c	RVBD0537c	NonEssential	-0.5316	-1.3014	FALSE	TRUE	-0.591611	FALSE
RVBD3740c:RVBD3740c	RVBD3740c	RVBD3740c	NonEssential	-0.6728	-1.1099	FALSE	FALSE	-0.0456132	FALSE
RVBD3368c:RVBD3368c	RVBD3368c	RVBD3368c	NonEssential	-0.90286	-1.5127	FALSE	TRUE	-0.46848	FALSE
RVBD3089:fadD13	RVBD3089	fadD13	NonEssential	-1.07191	-1.17	TRUE	FALSE	0.39348380614984496	FALSE
RVBD2451:RVBD2451	RVBD2451	RVBD2451	NonEssential	-0.86324	-1.1694	FALSE	FALSE	0.10731036687488686	FALSE
RVBD1731:gabD2	RVBD1731	gabD2	NonEssential	-0.886455	-1.1692	FALSE	FALSE	0.13963681306975925	FALSE
RVBD3338:RVBD3338	RVBD3338	RVBD3338	NonEssential	-0.65919	-1.1686	FALSE	FALSE	-0.172129	FALSE
RVBD1626:RVBD1626	RVBD1626	RVBD1626	NonEssential	-1.11326	-1.6649	TRUE	FALSE	-0.458278	FALSE
RVBD1683:RVBD1683	RVBD1683	RVBD1683	Essential	-1.51345	-1.497	TRUE	TRUE	0.4009233283337454	FALSE
RVBD1250:RVBD1250	RVBD1250	RVBD1250	NonEssential	-1.68885	-1.8108	TRUE	TRUE	0.0662213	FALSE
RVBD2564:glnQ	RVBD2564	glnQ	NonEssential	-0.46224	-1.3084	FALSE	FALSE	-0.69995	FALSE
RVBD0214:fadD4	RVBD0214	fadD4	NonEssential	-0.92832	-1.967	TRUE	TRUE	-1.26757	FALSE
RVBD3600c:RVBD3600c	RVBD3600c	RVBD3600c	NonEssential	-1.85107	-1.6183	TRUE	TRUE	0.642993	FALSE
RVBD0841:RVBD0841	RVBD0841	RVBD0841	NonEssential	-0.457567	-1.1645	FALSE	FALSE	-0.442167	FALSE
RVBD3661:RVBD3661	RVBD3661	RVBD3661	NonEssential	-0.840145	-0.95066	FALSE	FALSE	0.4771452339524916	FALSE
RVBD2688c:RVBD2688c	RVBD2688c	RVBD2688c	NonEssential	-1.73295	-2.5005	TRUE	FALSE	-1.13943	FALSE
RVBD3088:RVBD3088	RVBD3088	RVBD3088	NonEssential	-0.762365	-1.1628	FALSE	FALSE	-0.0194422	FALSE
RVBD3550:echA20	RVBD3550	echA20	NonEssential	-1.4462	-1.1607	TRUE	TRUE	0.9258237713848139	FALSE
RVBD0632c:echA3	RVBD0632c	echA3	NonEssential	-0.711155	-1.6133	FALSE	FALSE	-0.917105	FALSE
RVBD1146:mmpL13b	RVBD1146	mmpL13b	NonEssential	-1.16145	-1.2006	FALSE	TRUE	0.46056547612213317	FALSE
RVBD0016c:pbpA	RVBD0016c	pbpA	NonEssential	-1.2432	-0.89485	TRUE	FALSE	1.1344888783068057	FALSE
RVBD0460:RVBD0460	RVBD0460	RVBD0460	NonEssential	-0.532521	-1.1584	FALSE	FALSE	-0.327781	FALSE
RVBD3773c:RVBD3773c	RVBD3773c	RVBD3773c	NonEssential	-1.5681	-1.1581	FALSE	FALSE	1.0984128256798356	FALSE
RVBD0583c:lpqN	RVBD0583c	lpqN	NonEssential	-0.31158	-0.77002	FALSE	FALSE	0.0811629	FALSE
RVBD3811:RVBD3811	RVBD3811	RVBD3811	NonEssential	-0.67485	-2.17	FALSE	TRUE	-1.98924	FALSE
RVBD0500A:RVBD0500A	RVBD0500A	RVBD0500A	NonEssential	-0.99337	-1.209	FALSE	FALSE	0.21374586244617771	FALSE
RVBD0248c:sdhA	RVBD0248c	sdhA	NonEssential	-1.3741	-1.3352	TRUE	FALSE	0.506167	FALSE
RVBD3318:sdhA	RVBD3318	sdhA	NonEssential	-1.1844	-1.3352	TRUE	FALSE	0.24501370956851581	FALSE
RVBD0280:PPE3	RVBD0280	PPE3	NonEssential	-1.00265	-1.4421	FALSE	FALSE	-0.201474	FALSE
RVBD2472:RVBD2472	RVBD2472	RVBD2472	NonEssential	-0.87245	-1.1543	FALSE	FALSE	0.14771456703502414	FALSE
RVBD1041c:RVBD1041c	RVBD1041c	RVBD1041c	NonEssential	-0.869565	-0.74688	FALSE	FALSE	0.8918074636403125	FALSE
RVBD1061:RVBD1061	RVBD1061	RVBD1061	NonEssential	-0.72305	-0.87802	FALSE	FALSE	0.4493193386938241	FALSE
RVBD3882c:RVBD3882c	RVBD3882c	RVBD3882c	NonEssential	-0.95889	-1.1876	TRUE	TRUE	0.20557110778502746	FALSE
RVBD1156:RVBD1156	RVBD1156	RVBD1156	NonEssential	-0.84374	-1.1523	FALSE	TRUE	0.11186278281944358	FALSE
RVBD0306:RVBD0306	RVBD0306	RVBD0306	NonEssential	-0.695375	-1.3184	FALSE	TRUE	-0.397362	FALSE
RVBD1233c:RVBD1233c	RVBD1233c	RVBD1233c	NonEssential	0	-0.92524	FALSE	FALSE	-0.632777	FALSE
RVBD3786c:RVBD3786c	RVBD3786c	RVBD3786c	NonEssential	-1.512	-1.1506	TRUE	TRUE	1.03495	FALSE
RVBD2712c:RVBD2712c	RVBD2712c	RVBD2712c	NonEssential	-0.63518	-1.1499	FALSE	FALSE	-0.170847	FALSE
RVBD1396c:PE-PGRS25	RVBD1396c	PE-PGRS25	NonEssential	-0.851425	-1.2228	TRUE	TRUE	-0.00700274	FALSE
RVBD1057:RVBD1057	RVBD1057	RVBD1057	NonEssential	-0.69381	-1.2253	FALSE	FALSE	-0.228576	FALSE
RVBD2687c:RVBD2687c	RVBD2687c	RVBD2687c	NonEssential	-0.940695	-1.1498	FALSE	FALSE	0.24992737452758482	FALSE
RVBD0257:RVBD0257	RVBD0257	RVBD0257	NonEssential	-0.751035	-1.1498	FALSE	FALSE	-0.0111705	FALSE
RVBD1430:PE16	RVBD1430	PE16	NonEssential	-1.29525	-2.8314	TRUE	FALSE	-2.34956	TRUE
RVBD0663:atsD	RVBD0663	atsD	NonEssential	-1.34205	-1.3011	TRUE	FALSE	0.5246556619757804	FALSE
RVBD0675:echA5	RVBD0675	echA5	NonEssential	-1.25855	-1.2621	TRUE	FALSE	0.4813122896106966	FALSE
RVBD3298c:lpqC	RVBD3298c	lpqC	NonEssential	-0.60561	-1.1314	FALSE	FALSE	-0.177587	FALSE
RVBD2900c:fdhF	RVBD2900c	fdhF	NonEssential	-0.674095	-1.147	FALSE	FALSE	-0.11195	FALSE
RVBD1216c:RVBD1216c	RVBD1216c	RVBD1216c	NonEssential	-0.883625	-1.1468	FALSE	FALSE	0.1768695363260757	FALSE
RVBD3041c:RVBD3041c	RVBD3041c	RVBD3041c	NonEssential	-1.424	-1.1464	TRUE	TRUE	0.9215181130354781	FALSE
RVBD2043c:pncA	RVBD2043c	pncA	NonEssential	-0.48993	-1.1458	FALSE	FALSE	-0.36328	FALSE
RVBD0519c:RVBD0519c	RVBD0519c	RVBD0519c	NonEssential	-0.662095	-1.1453	FALSE	FALSE	-0.125348	FALSE
RVBD3501c:yrbE4A	RVBD3501c	yrbE4A	NonEssential	-0.54445	-1.1441	FALSE	FALSE	-0.285103	FALSE
RVBD2022c:RVBD2022c	RVBD2022c	RVBD2022c	NonEssential	-0.72231	-1.1439	FALSE	FALSE	-0.0398821	FALSE
RVBD2704:RVBD2704	RVBD2704	RVBD2704	NonEssential	-0.35726	-0.72637	FALSE	FALSE	0.22419469771994865	FALSE
RVBD2948c:fadD22	RVBD2948c	fadD22	NonEssential	-1.5544	-1.1434	TRUE	TRUE	1.1065432414383611	FALSE
RVBD3640c:RVBD3640c	RVBD3640c	RVBD3640c	NonEssential	-1.3056	-1.2738	TRUE	TRUE	0.5246018819213666	FALSE
RVBD2412:rpsT	RVBD2412	rpsT	Essential	-0.09064	-1.143	FALSE	FALSE	-0.907826	FALSE
RVBD2108:PPE36	RVBD2108	PPE36	NonEssential	-0.686195	-1.3487	FALSE	FALSE	-0.465634	FALSE
RVBD1777:cyp144	RVBD1777	cyp144	NonEssential	-0.632595	-1.2432	FALSE	TRUE	-0.345714	FALSE
RVBD0759c:RVBD0759c	RVBD0759c	RVBD0759c	NonEssential	-0.66267	-1.1423	FALSE	FALSE	-0.119049	FALSE
RVBD3175:RVBD3175	RVBD3175	RVBD3175	NonEssential	-0.284163	-0.88283	FALSE	FALSE	-0.163712	FALSE
RVBD0765c:RVBD0765c	RVBD0765c	RVBD0765c	NonEssential	-0.295135	-0.80284	FALSE	FALSE	-0.00173718	FALSE
RVBD2482c:plsB2	RVBD2482c	plsB2	NonEssential	-1.49895	-1.1406	FALSE	FALSE	1.0353483765524085	FALSE
RVBD0561c:RVBD0561c	RVBD0561c	RVBD0561c	NonEssential	-1.2505	-1.2284	FALSE	TRUE	0.5321067828873737	FALSE
RVBD3330:dacB1	RVBD3330	dacB1	NonEssential	-1.00214	-1.2023	FALSE	FALSE	0.23812107642485736	FALSE
RVBD0098:RVBD0098	RVBD0098	RVBD0098	NonEssential	-1.13109	-0.87224	FALSE	FALSE	1.021665477104944	FALSE
RVBD3698:RVBD3698	RVBD3698	RVBD3698	NonEssential	-0.57503	-1.1388	FALSE	FALSE	-0.233273	FALSE
RVBD0612:RVBD0612	RVBD0612	RVBD0612	NonEssential	-0.173815	-1.1386	FALSE	FALSE	-0.785243	FALSE
RVBD2605c:tesB2	RVBD2605c	tesB2	NonEssential	-1.05697	-1.1597	FALSE	FALSE	0.3918214291472884	FALSE
RVBD3164c:moxR3	RVBD3164c	moxR3	NonEssential	-1.21045	-1.1382	TRUE	FALSE	0.6425878160137275	FALSE
RVBD0254c:cobU	RVBD0254c	cobU	NonEssential	-0.43785	-1.138	FALSE	FALSE	-0.420655	FALSE
RVBD3534c:RVBD3534c	RVBD3534c	RVBD3534c	NonEssential	-1.8155	-1.1571	TRUE	TRUE	1.440835292901711	FALSE
RVBD1030:kdpB	RVBD1030	kdpB	NonEssential	-1.4893	-1.0273	TRUE	TRUE	1.2300939074844741	FALSE
RVBD3464:rmlB	RVBD3464	rmlB	Essential	-2.05245	-1.6125	TRUE	TRUE	0.9308748027320579	FALSE
RVBD3323c:moaX	RVBD3323c	moaX	NonEssential	-0.9852	-1.141	FALSE	FALSE	0.32735344568416425	FALSE
RVBD3317:sdhD	RVBD3317	sdhD	NonEssential	-0.58652	-1.1314	FALSE	FALSE	-0.203868	FALSE
RVBD3683:RVBD3683	RVBD3683	RVBD3683	NonEssential	-0.58421	-1.8192	FALSE	FALSE	-1.46992	FALSE
RVBD1901:cinA	RVBD1901	cinA	NonEssential	-0.924435	-1.131	FALSE	FALSE	0.2620615507456133	FALSE
RVBD0129c:fbpC	RVBD0129c	fbpC	NonEssential	-1.11315	-0.90633	TRUE	FALSE	0.9343754391598401	FALSE
RVBD2609c:RVBD2609c	RVBD2609c	RVBD2609c	Essential	-2.24375	-1.1477	TRUE	TRUE	2.04765	TRUE
RVBD2689c:RVBD2689c	RVBD2689c	RVBD2689c	NonEssential	-0.55448	-1.1827	FALSE	FALSE	-0.342168	FALSE
RVBD3357:RVBD3357	RVBD3357	RVBD3357	NonEssential	-0.972285	-1.3834	FALSE	TRUE	-0.135497	FALSE
RVBD2633c:RVBD2633c	RVBD2633c	RVBD2633c	NonEssential	-0.94669	-1.1294	FALSE	FALSE	0.29563694312431105	FALSE
RVBD0630c:recB	RVBD0630c	recB	NonEssential	-0.456083	-1.0165	FALSE	FALSE	-0.172467	FALSE
RVBD2402:RVBD2402	RVBD2402	RVBD2402	NonEssential	-0.0369465	-1.1286	FALSE	FALSE	-0.955304	FALSE
RVBD2292c:RVBD2292c	RVBD2292c	RVBD2292c	NonEssential	-0.524645	-1.9882	FALSE	FALSE	-1.86222	FALSE
RVBD2584c:apt	RVBD2584c	apt	NonEssential	-0.294185	-1.4836	FALSE	FALSE	-1.25299	FALSE
RVBD2216:RVBD2216	RVBD2216	RVBD2216	NonEssential	-0.53354	-0.6144	FALSE	FALSE	0.6724611193074986	FALSE
RVBD2137c:RVBD2137c	RVBD2137c	RVBD2137c	NonEssential	-0.117155	-1.126	FALSE	FALSE	-0.84011	FALSE
RVBD0133:RVBD0133	RVBD0133	RVBD0133	NonEssential	-0.53442	-1.9294	FALSE	FALSE	-1.7408	FALSE
RVBD3401:RVBD3401	RVBD3401	RVBD3401	NonEssential	-0.589335	-1.123	FALSE	FALSE	-0.184569	FALSE
RVBD3615c:RVBD3615c	RVBD3615c	RVBD3615c	NonEssential	-0.53657	-1.1228	FALSE	FALSE	-0.256842	FALSE
RVBD0643c:mmaA3	RVBD0643c	mmaA3	NonEssential	-1.4366	-1.1227	TRUE	FALSE	0.9823796748500276	FALSE
RVBD1721c:RVBD1721c	RVBD1721c	RVBD1721c	NonEssential	-0.915605	-1.1223	FALSE	FALSE	0.26587970371228953	FALSE
RVBD3866:RVBD3866	RVBD3866	RVBD3866	NonEssential	-0.683745	-1.4722	FALSE	TRUE	-0.695765	FALSE
RVBD2303c:RVBD2303c	RVBD2303c	RVBD2303c	NonEssential	-0.927565	-1.4498	FALSE	FALSE	-0.318979	FALSE
RVBD3058c:RVBD3058c	RVBD3058c	RVBD3058c	NonEssential	-0.77512	-2.3164	FALSE	FALSE	-2.12001	TRUE
RVBD3379c:dxs2	RVBD3379c	dxs2	NonEssential	-1.64305	-2.0259	TRUE	TRUE	-0.391775	FALSE
RVBD3337:RVBD3337	RVBD3337	RVBD3337	NonEssential	-0.97315	-1.5701	FALSE	FALSE	-0.477107	FALSE
RVBD0127:RVBD0127	RVBD0127	RVBD0127	NonEssential	-0.68047	-1.1185	FALSE	FALSE	-0.0508447	FALSE
RVBD3455c:truA	RVBD3455c	truA	NonEssential	-1.23674	-1.6367	TRUE	FALSE	-0.236516	FALSE
RVBD2696c:RVBD2696c	RVBD2696c	RVBD2696c	NonEssential	-0.820105	-1.1158	FALSE	FALSE	0.1463430719221973	FALSE
RVBD0029:RVBD0029	RVBD0029	RVBD0029	NonEssential	-1.23365	-1.9772	FALSE	TRUE	-0.865963	FALSE
RVBD0601c:RVBD0601c	RVBD0601c	RVBD0601c	NonEssential	-0.84839	-1.1145	FALSE	FALSE	0.1876689101907809	FALSE
RVBD2490c:PE-PGRS43	RVBD2490c	PE-PGRS43	NonEssential	-1.11315	-1.295	FALSE	TRUE	0.2207377780285992	FALSE
RVBD2818c:RVBD2818c	RVBD2818c	RVBD2818c	NonEssential	-0.977065	-1.1142	TRUE	FALSE	0.3653618206589496	FALSE
RVBD3870:RVBD3870	RVBD3870	RVBD3870	NonEssential	-1.42005	-1.1137	TRUE	FALSE	0.9761208218715489	FALSE
RVBD0662c:RVBD0662c	RVBD0662c	RVBD0662c	NonEssential	-0.458728	-1.0704	FALSE	FALSE	-0.267792	FALSE
RVBD2072c:cobL	RVBD2072c	cobL	NonEssential	-1.21538	-1.1129	TRUE	FALSE	0.6958281372756452	FALSE
RVBD1428c:RVBD1428c	RVBD1428c	RVBD1428c	NonEssential	-0.682048	-1.1124	FALSE	FALSE	-0.0374728	FALSE
RVBD3670:ephE	RVBD3670	ephE	NonEssential	-0.828915	-1.1404	FALSE	TRUE	0.11330336812256905	FALSE
RVBD0224c:RVBD0224c	RVBD0224c	RVBD0224c	Essential	-0.969905	-1.112	FALSE	FALSE	0.3595443391518365	FALSE
RVBD0144:RVBD0144	RVBD0144	RVBD0144	NonEssential	-0.736915	-1.1119	FALSE	FALSE	0.0389793	FALSE
RVBD0762c:RVBD0762c	RVBD0762c	RVBD0762c	NonEssential	-0.538325	-0.85105	FALSE	FALSE	0.24453497512909653	FALSE
RVBD2406c:RVBD2406c	RVBD2406c	RVBD2406c	NonEssential	-0.0251687	-0.86379	FALSE	FALSE	-0.4853	FALSE
RVBD3911:sigM	RVBD3911	sigM	NonEssential	-0.483095	-0.8512	FALSE	FALSE	0.16822647593250878	FALSE
RVBD0698:RVBD0698	RVBD0698	RVBD0698	NonEssential	-0.79309	-1.0174	FALSE	FALSE	0.2898249382772737	FALSE
RVBD0968:RVBD0968	RVBD0968	RVBD0968	NonEssential	-0.725225	-1.1921	FALSE	FALSE	-0.124369	FALSE
RVBD1320c:RVBD1320c	RVBD1320c	RVBD1320c	NonEssential	-0.61391	-1.1104	FALSE	FALSE	-0.127603	FALSE
RVBD1344:RVBD1344	RVBD1344	RVBD1344	NonEssential	-0.928765	-1.1096	FALSE	FALSE	0.3073150775903914	FALSE
RVBD0768:aldA	RVBD0768	aldA	NonEssential	-0.923625	-1.1093	FALSE	FALSE	0.3007898615520974	FALSE
RVBD0378:RVBD0378	RVBD0378	RVBD0378	NonEssential	-0.314605	-0.48258	FALSE	FALSE	0.6130963897657634	FALSE
RVBD1614:lgt	RVBD1614	lgt	Essential	-2.6938	-2.1055	TRUE	TRUE	0.9085993053060635	FALSE
RVBD3372A:RVBD3372A	RVBD3372A	RVBD3372A	NonEssential	-0.541771	-1.3117	FALSE	FALSE	-0.596521	FALSE
RVBD1552:frdA	RVBD1552	frdA	NonEssential	-0.928115	-1.1077	FALSE	FALSE	0.3099088400953711	FALSE
RVBD2630:RVBD2630	RVBD2630	RVBD2630	NonEssential	-0.569922	-1.1075	FALSE	FALSE	-0.182835	FALSE
RVBD1991c:RVBD1991c	RVBD1991c	RVBD1991c	NonEssential	-0.729765	-1.4372	FALSE	FALSE	-0.568148	FALSE
RVBD1671:RVBD1671	RVBD1671	RVBD1671	NonEssential	-1.63805	-1.5277	FALSE	FALSE	0.5160871843087758	FALSE
RVBD3756c:proZ	RVBD3756c	proZ	NonEssential	-0.8368	-1.1071	FALSE	FALSE	0.18530054169997484	FALSE
RVBD1964:yrbE3A	RVBD1964	yrbE3A	NonEssential	-0.470415	-1.1066	FALSE	FALSE	-0.31817	FALSE
RVBD1888A:RVBD1888A	RVBD1888A	RVBD1888A	NonEssential	-0.22181	-1.1062	FALSE	FALSE	-0.659681	FALSE
RVBD2114:RVBD2114	RVBD2114	RVBD2114	NonEssential	-0.632425	-1.106	FALSE	FALSE	-0.0940352	FALSE
RVBD1021:RVBD1021	RVBD1021	RVBD1021	NonEssential	-0.715265	-1.1056	FALSE	FALSE	0.020741986421653303	FALSE
RVBD3903c:RVBD3903c	RVBD3903c	RVBD3903c	NonEssential	-1.31474	-1.1049	FALSE	FALSE	0.8473021624481045	FALSE
RVBD1290c:RVBD1290c	RVBD1290c	RVBD1290c	NonEssential	-0.631875	-1.1102	FALSE	TRUE	-0.102504	FALSE
RVBD3620c:esxW	RVBD3620c	esxW	NonEssential	-0.420765	-1.1037	FALSE	FALSE	-0.381197	FALSE
RVBD1337:RVBD1337	RVBD1337	RVBD1337	NonEssential	-1.30265	-1.2106	FALSE	FALSE	0.6365823564129602	FALSE
RVBD2858c:aldC	RVBD2858c	aldC	NonEssential	-1.39185	-1.7803	TRUE	TRUE	-0.286646	FALSE
RVBD1634:RVBD1634	RVBD1634	RVBD1634	NonEssential	-1.73747	-2.3173	TRUE	TRUE	-0.796824	FALSE
RVBD3331:sugI	RVBD3331	sugI	NonEssential	-1.5604	-1.4709	TRUE	TRUE	0.5134798999314145	FALSE
RVBD0554:bpoC	RVBD0554	bpoC	NonEssential	-0.849675	-0.99539	FALSE	FALSE	0.40813599942156237	FALSE
RVBD3063:cstA	RVBD3063	cstA	NonEssential	-0.774365	-1.2854	FALSE	FALSE	-0.228028	FALSE
RVBD2011c:RVBD2011c	RVBD2011c	RVBD2011c	NonEssential	-0.942365	-1.1012	FALSE	FALSE	0.34146094562235235	FALSE
RVBD2206:RVBD2206	RVBD2206	RVBD2206	Essential	-1.04025	-1.2166	FALSE	FALSE	0.26432255588606557	FALSE
RVBD2570:RVBD2570	RVBD2570	RVBD2570	NonEssential	-0.673219	-0.71677	FALSE	FALSE	0.6767909499819782	FALSE
RVBD2942:mmpL7	RVBD2942	mmpL7	NonEssential	-0.79015	-1.0976	FALSE	FALSE	0.1385221906753393	FALSE
RVBD3050c:RVBD3050c	RVBD3050c	RVBD3050c	NonEssential	-1.03861	-1.0972	FALSE	TRUE	0.48130225937641463	FALSE
RVBD0634c:RVBD0634c	RVBD0634c	RVBD0634c	NonEssential	-0.877285	-1.286	TRUE	FALSE	-0.0874439	FALSE
RVBD2493:RVBD2493	RVBD2493	RVBD2493	NonEssential	-0.431205	-1.0971	FALSE	FALSE	-0.354706	FALSE
RVBD2414c:RVBD2414c	RVBD2414c	RVBD2414c	NonEssential	-0.74414	-0.96352	TRUE	FALSE	0.3213664578922471	FALSE
RVBD2073c:RVBD2073c	RVBD2073c	RVBD2073c	NonEssential	-0.807935	-1.0731	FALSE	FALSE	0.20799063026004197	FALSE
RVBD2741:PE-PGRS47	RVBD2741	PE-PGRS47	NonEssential	-1.08791	-2.0212	FALSE	TRUE	-1.14738	FALSE
RVBD3476c:kgtP	RVBD3476c	kgtP	NonEssential	-1.3351	-1.6245	TRUE	TRUE	-0.0787074	FALSE
[truncated: 1,973 more rows]

## Sheet: results_linear_fit_W6_vs_W4
id	orf	name	essentiality	W4_median	W6_median	is_hit_W4	is_hit_W6	z_score	is_outlier
RVBD6010:tRNA-Glu	RVBD6010	tRNA-Glu	Essential	-7.2499	-8.509	TRUE	TRUE	-1.81823	FALSE
RVBD6037:tRNA-Glu	RVBD6037	tRNA-Glu	NonEssential	-7.2499	-8.509	TRUE	TRUE	-1.81823	FALSE
RVBD3461c:rpmJ	RVBD3461c	rpmJ	Essential	-7.5544	-6.3289	TRUE	TRUE	1.87168	FALSE
RVBD2904c:rplS	RVBD2904c	rplS	Essential	-6.182	-7.6536	TRUE	TRUE	-2.08677	TRUE
RVBD0720:rplR	RVBD0720	rplR	Essential	-6.8541	-7.7697	TRUE	TRUE	-1.28832	FALSE
RVBD1305:atpE	RVBD1305	atpE	NonEssential	-5.3319	-6.7706	TRUE	TRUE	-1.99934	FALSE
RVBD1463:RVBD1463	RVBD1463	RVBD1463	Essential	-6.7574	-7.4546	TRUE	TRUE	-0.958397	FALSE
RVBD3053c:nrdH	RVBD3053c	nrdH	Essential	-6.4576	-8.7042	TRUE	TRUE	-3.25447	TRUE
RVBD2194:qcrC	RVBD2194	qcrC	Essential	-6.2756	-7.3916	TRUE	TRUE	-1.56092	FALSE
RVBD6035:tRNA-Cys	RVBD6035	tRNA-Cys	Essential	-6.0617	-7.8347	TRUE	TRUE	-2.53062	TRUE
RVBD1547:dnaE	RVBD1547	dnaE	Essential	-8.4801	-8.5563	TRUE	TRUE	-0.1105	FALSE
RVBD3051c:nrdE	RVBD3051c	nrdE	Essential	-7.9142	-7.7674	TRUE	TRUE	0.2474696948612788	FALSE
RVBD6027:tRNA-Asn	RVBD6027	tRNA-Asn	NonEssential	-8.1081	-7.6467	TRUE	TRUE	0.7076710354342476	FALSE
RVBD6031:tRNA-His	RVBD6031	tRNA-His	NonEssential	-6.8312	-7.6375	TRUE	TRUE	-1.12436	FALSE
RVBD6023:tRNA-Pro	RVBD6023	tRNA-Pro	NonEssential	-6.7206	-7.5263	TRUE	TRUE	-1.11847	FALSE
RVBD6028:tRNA-Pro	RVBD6028	tRNA-Pro	NonEssential	-6.7206	-7.5263	TRUE	TRUE	-1.11847	FALSE
RVBD6042:tRNA-Pro	RVBD6042	tRNA-Pro	NonEssential	-6.7206	-7.5263	TRUE	TRUE	-1.11847	FALSE
RVBD2703:sigA	RVBD2703	sigA	Essential	-7.1162	-7.4379	TRUE	TRUE	-0.414862	FALSE
RVBD0640:rplK	RVBD0640	rplK	Essential	-6.5106	-7.4015	TRUE	TRUE	-1.23599	FALSE
RVBD2441c:rpmA	RVBD2441c	rpmA	Essential	-6.8017	-7.1637	TRUE	TRUE	-0.460732	FALSE
RVBD2165c:mraW	RVBD2165c	mraW	Essential	-7.4889	-9.4521	TRUE	TRUE	-2.87859	TRUE
RVBD2357c:glyS	RVBD2357c	glyS	Essential	-7.2652	-7.2885	TRUE	TRUE	0.023218935711765535	FALSE
RVBD1461:RVBD1461	RVBD1461	RVBD1461	Essential	-7.9831	-8.1774	TRUE	TRUE	-0.264102	FALSE
RVBD6015:tRNA-Gln	RVBD6015	tRNA-Gln	NonEssential	-7.1041	-7.5947	TRUE	TRUE	-0.666086	FALSE
RVBD6038:tRNA-Gln	RVBD6038	tRNA-Gln	Essential	-7.1041	-7.5947	TRUE	TRUE	-0.666086	FALSE
RVBD1451:ctaB	RVBD1451	ctaB	Essential	-5.761	-7.1991	TRUE	TRUE	-2.01782	TRUE
RVBD3465:rmlC	RVBD3465	rmlC	NonEssential	-2.8745	0	FALSE	FALSE	4.541098530810379	TRUE
RVBD2460c:clpP2	RVBD2460c	clpP2	Essential	-6.831	-7.3945	TRUE	TRUE	-0.762421	FALSE
RVBD0058:dnaB	RVBD0058	dnaB	Essential	-7.3946	-8.1408	TRUE	TRUE	-1.06021	FALSE
RVBD2556c:RVBD2556c	RVBD2556c	RVBD2556c	NonEssential	-1.6995	-1.7168	FALSE	TRUE	0.2835060252563283	FALSE
RVBD6020:5S	RVBD6020	5S	NonEssential	-6.0189	-7.3533	TRUE	TRUE	-1.87489	FALSE
RVBD0638:secE	RVBD0638	secE	Essential	-5.1592	-6.3221	TRUE	TRUE	-1.58042	FALSE
RVBD1415:ribA2	RVBD1415	ribA2	Essential	-5.4612	-5.8108	TRUE	TRUE	-0.381712	FALSE
RVBD6040:tRNA-Met	RVBD6040	tRNA-Met	NonEssential	-6.4627	-7.0064	TRUE	TRUE	-0.716274	FALSE
RVBD0001:dnaA	RVBD0001	dnaA	Essential	-6.7336	-6.9597	TRUE	TRUE	-0.255078	FALSE
RVBD0684:fusA1	RVBD0684	fusA1	Essential	-6.7192	-7.6527	TRUE	TRUE	-1.30891	FALSE
RVBD2343c:dnaG	RVBD2343c	dnaG	Essential	-6.4429	-7.9725	TRUE	TRUE	-2.18501	TRUE
RVBD0060:RVBD0060	RVBD0060	RVBD0060	Essential	-7.4079	-9.7838	TRUE	TRUE	-3.49012	TRUE
RVBD2094c:tatA	RVBD2094c	tatA	Essential	-5.5866	-6.9226	TRUE	TRUE	-1.85775	FALSE
RVBD2448c:valS	RVBD2448c	valS	Essential	-7.3395	-6.968	TRUE	TRUE	0.6083712671976796	FALSE
RVBD0723:rplO	RVBD0723	rplO	Essential	-5.63	-6.7865	TRUE	TRUE	-1.59214	FALSE
RVBD0005:gyrB	RVBD0005	gyrB	Essential	-6.4305	-8.2199	TRUE	TRUE	-2.57172	TRUE
RVBD2193:ctaE	RVBD2193	ctaE	Essential	-5.9958	-6.7406	TRUE	TRUE	-0.994958	FALSE
RVBD2839c:infB	RVBD2839c	infB	Essential	-5.9605	-6.6952	TRUE	TRUE	-0.978308	FALSE
RVBD2572c:aspS	RVBD2572c	aspS	Essential	-7.2967	-6.6796	TRUE	TRUE	0.9764071340921104	FALSE
RVBD1308:atpA	RVBD1308	atpA	Essential	-6.8254	-7.1748	TRUE	TRUE	-0.44302	FALSE
RVBD1475c:acn	RVBD1475c	acn	Essential	-5.7863	-6.1574	TRUE	TRUE	-0.428442	FALSE
RVBD0347:RVBD0347	RVBD0347	RVBD0347	Essential	-5.7944	-6.6932	TRUE	TRUE	-1.21542	FALSE
RVBD2196:qcrB	RVBD2196	qcrB	Essential	-5.9863	-7.0793	TRUE	TRUE	-1.51357	FALSE
RVBD1007c:metG	RVBD1007c	metG	Essential	-6.7805	-7.5768	TRUE	TRUE	-1.10716	FALSE
RVBD2440c:obgE	RVBD2440c	obgE	Essential	-6.3627	-6.8371	TRUE	TRUE	-0.608456	FALSE
RVBD1561:RVBD1561	RVBD1561	RVBD1561	NonEssential	-1.078	-3.5194	FALSE	FALSE	-3.30191	TRUE
RVBD3596c:clpC1	RVBD3596c	clpC1	Essential	-6.2309	-6.5516	TRUE	TRUE	-0.373391	FALSE
RVBD2442c:rplU	RVBD2442c	rplU	Essential	-7.1872	-7.4111	TRUE	TRUE	-0.272283	FALSE
RVBD2555c:alaS	RVBD2555c	alaS	Essential	-6.4194	-6.9795	TRUE	TRUE	-0.738765	FALSE
RVBD0685:tuf	RVBD0685	tuf	Essential	-6.5835	-6.5126	TRUE	TRUE	0.19442304430561916	FALSE
RVBD6009:tRNA-Lys	RVBD6009	tRNA-Lys	NonEssential	-6.4417	-7.9121	TRUE	TRUE	-2.09671	TRUE
RVBD0088:RVBD0088	RVBD0088	RVBD0088	NonEssential	-5.434	-4.261	FALSE	TRUE	1.8891763870990506	FALSE
RVBD1643:rplT	RVBD1643	rplT	Essential	-6.6182	-6.4754	TRUE	TRUE	0.3000335777896149	FALSE
RVBD1168c:PPE17	RVBD1168c	PPE17	NonEssential	-1.5343	-3.5066	FALSE	FALSE	-2.62325	TRUE
RVBD0716:rplE	RVBD0716	rplE	Essential	-6.3871	-6.5476	TRUE	TRUE	-0.141644	FALSE
RVBD1292:argS	RVBD1292	argS	Essential	-6.4881	-7.0314	TRUE	TRUE	-0.716825	FALSE
RVBD1348:RVBD1348	RVBD1348	RVBD1348	Essential	-6.4631	-6.6789	TRUE	TRUE	-0.227508	FALSE
RVBD2147c:RVBD2147c	RVBD2147c	RVBD2147c	Essential	-6.0618	-9.932	TRUE	TRUE	-5.65681	TRUE
RVBD2195:qcrA	RVBD2195	qcrA	Essential	-7.0096	-6.5912	TRUE	TRUE	0.6931806974684281	FALSE
RVBD0732:secY	RVBD0732	secY	Essential	-6.6869	-6.7987	TRUE	TRUE	-0.0825877	FALSE
RVBD0289:RVBD0289	RVBD0289	RVBD0289	Essential	-4.7207	-6.3949	TRUE	TRUE	-2.32278	TRUE
RVBD2461c:clpP	RVBD2461c	clpP	Essential	-7.2737	-6.9242	TRUE	TRUE	0.578549	FALSE
RVBD2093c:tatC	RVBD2093c	tatC	Essential	-5.6161	-7.2596	TRUE	TRUE	-2.31746	TRUE
RVBD3411c:guaB2	RVBD3411c	guaB2	Essential	-5.5687	-6.3675	TRUE	TRUE	-1.05617	FALSE
RVBD6004:tRNA-Tyr	RVBD6004	tRNA-Tyr	NonEssential	-7.2964	-6.3601	TRUE	TRUE	1.4522353927107288	FALSE
RVBD3240c:secA1	RVBD3240c	secA1	Essential	-5.6336	-6.3582	TRUE	TRUE	-0.94849	FALSE
RVBD3043c:ctaD	RVBD3043c	ctaD	Essential	-5.8914	-6.9088	TRUE	TRUE	-1.39659	FALSE
RVBD6019:23S	RVBD6019	23S	NonEssential	-6.0746	-7.0611	TRUE	TRUE	-1.35881	FALSE
RVBD3052c:nrdI	RVBD3052c	nrdI	Essential	-6.8847	-8.7534	TRUE	TRUE	-2.71044	TRUE
RVBD3864:RVBD3864	RVBD3864	RVBD3864	NonEssential	-4.3344	-3.8825	TRUE	TRUE	0.8639275933979429	FALSE
RVBD1306:atpF	RVBD1306	atpF	Essential	-6.3885	-6.9767	TRUE	TRUE	-0.779257	FALSE
RVBD1827:cfp17	RVBD1827	cfp17	Essential	-6.2984	-7.0667	TRUE	TRUE	-1.04365	FALSE
RVBD2748c:ftsK	RVBD2748c	ftsK	Essential	-6.1701	-6.9853	TRUE	TRUE	-1.10777	FALSE
RVBD0524:hemL	RVBD0524	hemL	Essential	-4.5511	-6.3133	TRUE	TRUE	-2.4463	TRUE
RVBD0284:RVBD0284	RVBD0284	RVBD0284	Essential	-5.445	-6.5898	TRUE	TRUE	-1.56634	FALSE
RVBD1462:RVBD1462	RVBD1462	RVBD1462	Essential	-6.1472	-7.1383	TRUE	TRUE	-1.36894	FALSE
RVBD1640c:lysS	RVBD1640c	lysS	NonEssential	-6.2944	-6.2495	TRUE	TRUE	0.16872176515843124	FALSE
RVBD3598c:lysS	RVBD3598c	lysS	Essential	-6.2944	-6.2495	TRUE	TRUE	0.16872176515843124	FALSE
RVBD1310:atpD	RVBD1310	atpD	Essential	-6.5401	-7.3557	TRUE	TRUE	-1.12508	FALSE
RVBD2580c:hisS	RVBD2580c	hisS	Essential	-7.8908	-6.5313	TRUE	TRUE	2.056234755608482	TRUE
RVBD1307:atpH	RVBD1307	atpH	Essential	-6.3953	-6.8633	TRUE	TRUE	-0.600388	FALSE
RVBD0652:rplL	RVBD0652	rplL	Essential	-6.9637	-6.2094	TRUE	TRUE	1.195962035645994	FALSE
RVBD3924c:rpmH	RVBD3924c	rpmH	Essential	-5.9546	-7.079	TRUE	TRUE	-1.55895	FALSE
RVBD2150c:ftsZ	RVBD2150c	ftsZ	Essential	-7.361	-10.584	TRUE	TRUE	-4.75073	TRUE
RVBD2845c:proS	RVBD2845c	proS	Essential	-7.4004	-6.6978	TRUE	TRUE	1.0991744820133122	FALSE
RVBD2541:RVBD2541	RVBD2541	RVBD2541	Essential	-6.0199	-6.1952	TRUE	TRUE	-0.147123	FALSE
RVBD0707:rpsC	RVBD0707	rpsC	Essential	-5.6687	-6.3738	TRUE	TRUE	-0.921008	FALSE
RVBD0641:rplA	RVBD0641	rplA	Essential	-6.3158	-6.1801	TRUE	TRUE	0.30310615699937327	FALSE
RVBD1601:hisB	RVBD1601	hisB	Essential	-6.0879	-6.2605	TRUE	TRUE	-0.146169	FALSE
RVBD0467:icl	RVBD0467	icl	NonEssential	-5.6784	-5.4088	TRUE	TRUE	0.5314884172377766	FALSE
RVBD0703:rplW	RVBD0703	rplW	Essential	-5.954	-5.8327	TRUE	TRUE	0.29797947215904474	FALSE
RVBD1303:RVBD1303	RVBD1303	RVBD1303	Essential	-5.8122	-6.1444	TRUE	TRUE	-0.371626	FALSE
RVBD2866:RVBD2866	RVBD2866	RVBD2866	NonEssential	-4.493	-5.1087	TRUE	TRUE	-0.73465	FALSE
RVBD2130c:cysS	RVBD2130c	cysS	Essential	-6.4579	-6.6666	TRUE	TRUE	-0.21669	FALSE
RVBD3580c:cysS	RVBD3580c	cysS	Essential	-6.4579	-6.6666	TRUE	TRUE	-0.21669	FALSE
RVBD2166c:RVBD2166c	RVBD2166c	RVBD2166c	Essential	-7.9257	-8.9324	TRUE	TRUE	-1.47251	FALSE
RVBD2890c:rpsB	RVBD2890c	rpsB	Essential	-5.9884	-6.1182	TRUE	TRUE	-0.0778756	FALSE
RVBD2663:RVBD2663	RVBD2663	RVBD2663	NonEssential	-1.3203	-0.94281	FALSE	FALSE	0.8891231999860968	FALSE
RVBD3863:RVBD3863	RVBD3863	RVBD3863	Essential	-5.2077	-6.0863	TRUE	TRUE	-1.15882	FALSE
RVBD2614c:thrS	RVBD2614c	thrS	Essential	-5.4438	-6.4978	TRUE	TRUE	-1.43094	FALSE
RVBD2581c:RVBD2581c	RVBD2581c	RVBD2581c	Essential	-7.3021	-6.6847	TRUE	TRUE	0.9766104680638266	FALSE
RVBD1304:atpB	RVBD1304	atpB	Essential	-6.2371	-6.0629	TRUE	TRUE	0.36405012738017195	FALSE
RVBD2992c:gltX	RVBD2992c	gltX	Essential	-6.04	-7.0991	TRUE	TRUE	-1.46546	FALSE
RVBD1649:pheS	RVBD1649	pheS	Essential	-5.3458	-6.0192	TRUE	TRUE	-0.859172	FALSE
RVBD3443c:rplM	RVBD3443c	rplM	Essential	-6.8348	-6.6747	TRUE	TRUE	0.31604027329740325	FALSE
RVBD0123:RVBD0123	RVBD0123	RVBD0123	Essential	-6.3634	-6.5476	TRUE	TRUE	-0.175902	FALSE
RVBD1464:csd	RVBD1464	csd	Essential	-4.5744	-6.509	TRUE	TRUE	-2.70434	TRUE
RVBD2421c:nadD	RVBD2421c	nadD	Essential	-5.2747	-5.5697	TRUE	TRUE	-0.2919	FALSE
RVBD1830:RVBD1830	RVBD1830	RVBD1830	Essential	-6.029	-7.9958	TRUE	TRUE	-2.81803	TRUE
RVBD1311:atpC	RVBD1311	atpC	Essential	-6.7646	-7.6383	TRUE	TRUE	-1.22182	FALSE
RVBD1599:hisD	RVBD1599	hisD	Essential	-6.4211	-5.9471	TRUE	TRUE	0.8026369608432125	FALSE
RVBD0054:ssb	RVBD0054	ssb	Essential	-6.43	-6.536	TRUE	TRUE	-0.0623406	FALSE
RVBD1224:tatB	RVBD1224	tatB	Essential	-6.7316	-6.7402	TRUE	TRUE	0.0692285	FALSE
RVBD0283:RVBD0283	RVBD0283	RVBD0283	Essential	-5.8788	-5.9491	TRUE	TRUE	0.015767374406394474	FALSE
RVBD0706:rplV	RVBD0706	rplV	Essential	-6.3179	-5.9188	TRUE	TRUE	0.6956478977212891	FALSE
RVBD0286:PPE4	RVBD0286	PPE4	Essential	-6.0633	-5.9164	TRUE	TRUE	0.33120413725271874	FALSE
RVBD2975A:RVBD2975A	RVBD2975A	RVBD2975A	Essential	-6.8538	-5.546	TRUE	TRUE	2.0259984856847444	TRUE
RVBD6003:tRNA-Gly	RVBD6003	tRNA-Gly	Essential	-3.8272	-4.7424	TRUE	TRUE	-1.15103	FALSE
RVBD6029:tRNA-Gly	RVBD6029	tRNA-Gly	NonEssential	-3.8272	-4.7424	TRUE	TRUE	-1.15103	FALSE
RVBD6034:tRNA-Gly	RVBD6034	tRNA-Gly	NonEssential	-3.8272	-4.7424	TRUE	TRUE	-1.15103	FALSE
RVBD0714:rplN	RVBD0714	rplN	Essential	-6.8504	-6.2244	TRUE	TRUE	1.0098285002917078	FALSE
RVBD1298:rpmE	RVBD1298	rpmE	Essential	-6.4842	-5.9701	TRUE	TRUE	0.8595623763866574	FALSE
RVBD0282:RVBD0282	RVBD0282	RVBD0282	Essential	-6.5544	-5.8947	TRUE	TRUE	1.0734304815645406	FALSE
RVBD2178c:aroG	RVBD2178c	aroG	Essential	-5.1994	-6.1051	TRUE	TRUE	-1.19884	FALSE
RVBD0529:ccsA	RVBD0529	ccsA	Essential	-4.5938	-5.8795	TRUE	TRUE	-1.73794	FALSE
RVBD1658:argG	RVBD1658	argG	Essential	-5.5913	-5.8742	TRUE	TRUE	-0.288161	FALSE
RVBD6000:tRNA-Ile	RVBD6000	tRNA-Ile	Essential	-7.0631	-6.6764	TRUE	TRUE	0.6435111454600811	FALSE
RVBD1297:rho	RVBD1297	rho	Essential	-5.8004	-7.0074	TRUE	TRUE	-1.67511	FALSE
RVBD3356c:folD	RVBD3356c	folD	Essential	-5.911	-6.0243	TRUE	TRUE	-0.0497846	FALSE
RVBD3457c:rpoA	RVBD3457c	rpoA	Essential	-4.9636	-6.0529	TRUE	TRUE	-1.46187	FALSE
RVBD2439c:proB	RVBD2439c	proB	Essential	-6.8572	-5.8098	TRUE	TRUE	1.6376803114967755	FALSE
RVBD1536:ileS	RVBD1536	ileS	Essential	-6.7013	-6.2459	TRUE	TRUE	0.7622572753737115	FALSE
RVBD3009c:gatB	RVBD3009c	gatB	Essential	-6.3251	-6.823	TRUE	TRUE	-0.641788	FALSE
RVBD6018:16S	RVBD6018	16S	NonEssential	-5.8018	-5.5657	TRUE	TRUE	0.47597906339178353	FALSE
RVBD2840c:RVBD2840c	RVBD2840c	RVBD2840c	NonEssential	-7.1605	-5.8199	TRUE	TRUE	2.061041364487724	TRUE
RVBD0719:rplF	RVBD0719	rplF	Essential	-6.8776	-5.7582	TRUE	TRUE	1.7440856879558826	FALSE
RVBD2122c:hisE	RVBD2122c	hisE	Essential	-6.2812	-6.2647	TRUE	TRUE	0.12698347656259004	FALSE
RVBD1689:tyrS	RVBD1689	tyrS	Essential	-5.3915	-6.2518	TRUE	TRUE	-1.13984	FALSE
RVBD0041:leuS	RVBD0041	leuS	Essential	-4.9216	-6.4116	TRUE	TRUE	-2.05728	TRUE
RVBD1641:infC	RVBD1641	infC	Essential	-6.5511	-6.4224	TRUE	TRUE	0.28204563685721934	FALSE
RVBD2199c:RVBD2199c	RVBD2199c	RVBD2199c	Essential	-6.3871	-6.8484	TRUE	TRUE	-0.59003	FALSE
RVBD1981c:nrdF	RVBD1981c	nrdF	NonEssential	-4.6857	-5.7296	TRUE	TRUE	-1.38165	FALSE
RVBD3048c:nrdF	RVBD3048c	nrdF	Essential	-4.6857	-5.7296	TRUE	TRUE	-1.38165	FALSE
RVBD0709:rpmC	RVBD0709	rpmC	Essential	-5.2359	-5.3679	TRUE	TRUE	-0.0471727	FALSE
RVBD0440:groEL	RVBD0440	groEL	Essential	-5.1184	-5.7241	TRUE	TRUE	-0.747986	FALSE
RVBD3417c:groEL	RVBD3417c	groEL	NonEssential	-5.1184	-5.7241	TRUE	TRUE	-0.747986	FALSE
RVBD2916c:ffh	RVBD2916c	ffh	Essential	-5.7182	-6.2593	TRUE	TRUE	-0.678777	FALSE
RVBD2785c:rpsO	RVBD2785c	rpsO	Essential	-4.8425	-5.7016	TRUE	TRUE	-1.11326	FALSE
RVBD2457c:clpX	RVBD2457c	clpX	Essential	-6.2191	-7.6306	TRUE	TRUE	-1.99886	FALSE
RVBD3913:trxB2	RVBD3913	trxB2	Essential	-4.198	-5.1626	TRUE	TRUE	-1.24141	FALSE
RVBD0526:RVBD0526	RVBD0526	RVBD0526	Essential	-5.1781	-6.5803	TRUE	TRUE	-1.93798	FALSE
RVBD1460:RVBD1460	RVBD1460	RVBD1460	NonEssential	-3.1895	-4.9615	TRUE	TRUE	-2.39942	TRUE
RVBD1110:ispH	RVBD1110	ispH	Essential	-5.8977	-6.8532	TRUE	TRUE	-1.30461	FALSE
RVBD1782:RVBD1782	RVBD1782	RVBD1782	Essential	-5.49	-5.6664	TRUE	TRUE	-0.124832	FALSE
RVBD3458c:rpsD	RVBD3458c	rpsD	Essential	-5.1118	-4.9941	TRUE	TRUE	0.3306463166089992	FALSE
RVBD0721:rpsE	RVBD0721	rpsE	Essential	-5.7627	-7.0095	TRUE	TRUE	-1.73274	FALSE
RVBD2200c:ctaC	RVBD2200c	ctaC	Essential	-5.6833	-7.3485	TRUE	TRUE	-2.35284	TRUE
RVBD2783c:gpsI	RVBD2783c	gpsI	Essential	-7.0065	-6.8863	TRUE	TRUE	0.24880957991986877	FALSE
RVBD0525:RVBD0525	RVBD0525	RVBD0525	Essential	-4.8247	-5.7214	TRUE	TRUE	-1.1685	FALSE
RVBD2540c:aroF	RVBD2540c	aroF	Essential	-6.4296	-6.7722	TRUE	TRUE	-0.41501	FALSE
RVBD3834c:serS	RVBD3834c	serS	Essential	-6.4397	-6.8403	TRUE	TRUE	-0.501923	FALSE
RVBD0701:rplC	RVBD0701	rplC	Essential	-5.7674	-6.4544	TRUE	TRUE	-0.898484	FALSE
RVBD3260c:whiB2	RVBD3260c	whiB2	Essential	-6.7746	-7.7896	TRUE	TRUE	-1.4329	FALSE
RVBD2204c:RVBD2204c	RVBD2204c	RVBD2204c	NonEssential	-4.7437	-4.1221	TRUE	TRUE	1.0984067815109528	FALSE
RVBD1177:fdxC	RVBD1177	fdxC	Essential	-4.0809	-5.232	TRUE	TRUE	-1.51413	FALSE
RVBD0639:nusG	RVBD0639	nusG	Essential	-5.3181	-5.4658	TRUE	TRUE	-0.0742879	FALSE
RVBD1223:htrA	RVBD1223	htrA	Essential	-4.8723	-7.2723	TRUE	TRUE	-3.41154	TRUE
RVBD0337c:aspC	RVBD0337c	aspC	Essential	-4.5541	-5.4624	TRUE	TRUE	-1.17357	FALSE
RVBD3456c:rplQ	RVBD3456c	rplQ	Essential	-5.1994	-5.4591	TRUE	TRUE	-0.23588	FALSE
RVBD2121c:hisG	RVBD2121c	hisG	Essential	-5.457	-5.4799	TRUE	TRUE	0.10547226959521593	FALSE
RVBD0718:rpsH	RVBD0718	rpsH	Essential	-6.759	-6.9545	TRUE	TRUE	-0.210611	FALSE
RVBD1650:pheT	RVBD1650	pheT	Essential	-5.628	-6.3396	TRUE	TRUE	-0.928859	FALSE
RVBD1602:hisH	RVBD1602	hisH	Essential	-6.5458	-5.4391	TRUE	TRUE	1.7401383245447695	FALSE
RVBD6012:tRNA-Phe	RVBD6012	tRNA-Phe	Essential	-6.5355	-5.5889	TRUE	TRUE	1.501950786290521	FALSE
RVBD0700:rpsJ	RVBD0700	rpsJ	Essential	-6.3623	-6.2148	TRUE	TRUE	0.3185958903797609	FALSE
RVBD0705:rpsS	RVBD0705	rpsS	Essential	-7.2344	-6.1578	TRUE	TRUE	1.6641731272100804	FALSE
RVBD0702:rplD	RVBD0702	rplD	Essential	-6.5741	-5.9911	TRUE	TRUE	0.9582081728670472	FALSE
RVBD0704:rplB	RVBD0704	rplB	Essential	-5.1501	-5.9764	TRUE	TRUE	-1.07825	FALSE
RVBD0014c:pknB	RVBD0014c	pknB	Essential	-5.0002	-5.7693	TRUE	TRUE	-0.98622	FALSE
RVBD2243:fabD	RVBD2243	fabD	Essential	-4.4043	-6.0644	TRUE	TRUE	-2.28748	TRUE
RVBD1521:fadD25	RVBD1521	fadD25	NonEssential	-4.3484	-2.9215	TRUE	TRUE	2.316676763519462	TRUE
RVBD2205c:RVBD2205c	RVBD2205c	RVBD2205c	NonEssential	-4.6482	-1.6184	FALSE	TRUE	4.692497023132132	TRUE
RVBD1732c:RVBD1732c	RVBD1732c	RVBD1732c	NonEssential	-1.806	-1.3071	FALSE	FALSE	1.0481688442356307	FALSE
RVBD1389:gmk	RVBD1389	gmk	Essential	-4.2892	-5.5209	TRUE	TRUE	-1.64369	FALSE
RVBD6005:tRNA-Thr	RVBD6005	tRNA-Thr	Essential	-7.8763	-7.4767	TRUE	TRUE	0.6260169437584027	FALSE
RVBD6008:tRNA-Thr	RVBD6008	tRNA-Thr	Essential	-7.8763	-7.4767	TRUE	TRUE	0.6260169437584027	FALSE
RVBD6041:tRNA-Thr	RVBD6041	tRNA-Thr	Essential	-7.8763	-7.4767	TRUE	TRUE	0.6260169437584027	FALSE
RVBD1295:thrC	RVBD1295	thrC	Essential	-6.3378	-5.3114	TRUE	TRUE	1.6298324607320935	FALSE
RVBD0884c:serC	RVBD0884c	serC	Essential	-5.1165	-5.3056	TRUE	TRUE	-0.126897	FALSE
RVBD2386c:mbtI	RVBD2386c	mbtI	Essential	-3.5716	-5.2485	TRUE	TRUE	-2.27492	TRUE
RVBD1611:trpC	RVBD1611	trpC	Essential	-5.0485	-5.3013	TRUE	TRUE	-0.21878	FALSE
RVBD0013:trpG	RVBD0013	trpG	Essential	-5.4228	-6.1911	TRUE	TRUE	-1.00411	FALSE
RVBD0683:rpsG	RVBD0683	rpsG	Essential	-5.3496	-5.5524	TRUE	TRUE	-0.157845	FALSE
RVBD2516c:RVBD2516c	RVBD2516c	RVBD2516c	Essential	-6.715	-8.7137	TRUE	TRUE	-2.89656	TRUE
RVBD1930c:RVBD1930c	RVBD1930c	RVBD1930c	NonEssential	-1.011	-2.137	FALSE	FALSE	-1.33808	FALSE
RVBD1961:RVBD1961	RVBD1961	RVBD1961	NonEssential	-0.89017	-2.6174	FALSE	TRUE	-2.22885	TRUE
RVBD0053:rpsF	RVBD0053	rpsF	Essential	-4.372	-5.2759	TRUE	TRUE	-1.15879	FALSE
RVBD0357c:purA	RVBD0357c	purA	Essential	-6.0788	-7.6205	TRUE	TRUE	-2.1866	TRUE
RVBD3462c:infA	RVBD3462c	infA	Essential	-5.8734	-5.6423	TRUE	TRUE	0.4652924184282978	FALSE
RVBD3809c:glf	RVBD3809c	glf	Essential	-4.5748	-5.9439	TRUE	TRUE	-1.8614	FALSE
RVBD0287:esxG	RVBD0287	esxG	Essential	-5.6031	-5.2678	TRUE	TRUE	0.6328244604009919	FALSE
RVBD2154c:ftsW	RVBD2154c	ftsW	Essential	-5.5356	-7.7742	TRUE	TRUE	-3.20091	TRUE
RVBD0635:RVBD0635	RVBD0635	RVBD0635	Essential	-3.5982	-5.2625	TRUE	TRUE	-2.25733	TRUE
RVBD0710:rpsQ	RVBD0710	rpsQ	Essential	-5.3466	-5.259	TRUE	TRUE	0.2751744167888106	FALSE
RVBD6002:tRNA-Leu	RVBD6002	tRNA-Leu	NonEssential	-5.6858	-6.884	TRUE	TRUE	-1.65682	FALSE
RVBD6021:tRNA-Leu	RVBD6021	tRNA-Leu	NonEssential	-5.6858	-6.884	TRUE	TRUE	-1.65682	FALSE
RVBD6022:tRNA-Leu	RVBD6022	tRNA-Leu	Essential	-5.6858	-6.884	TRUE	TRUE	-1.65682	FALSE
RVBD6024:tRNA-Leu	RVBD6024	tRNA-Leu	Essential	-5.6858	-6.884	TRUE	TRUE	-1.65682	FALSE
RVBD2738c:RVBD2738c	RVBD2738c	RVBD2738c	NonEssential	-4.0351	-2.2856	FALSE	TRUE	2.8117080897935804	TRUE
RVBD2244:acpP	RVBD2244	acpP	Essential	-4.3488	-5.241	TRUE	TRUE	-1.1403	FALSE
RVBD0006:gyrA	RVBD0006	gyrA	Essential	-5.1579	-5.8031	TRUE	TRUE	-0.808651	FALSE
RVBD3372:otsB2	RVBD3372	otsB2	Essential	-4.4773	-5.2325	TRUE	TRUE	-0.941886	FALSE
RVBD2996c:serA1	RVBD2996c	serA1	Essential	-5.2365	-6.2658	TRUE	TRUE	-1.38476	FALSE
RVBD1392:metK	RVBD1392	metK	Essential	-4.0795	-5.1987	TRUE	TRUE	-1.46652	FALSE
RVBD0777:purB	RVBD0777	purB	Essential	-5.6956	-5.2377	TRUE	TRUE	0.8114006182594067	FALSE
RVBD2927c:RVBD2927c	RVBD2927c	RVBD2927c	Essential	-5.3227	-7.8685	TRUE	TRUE	-3.64922	TRUE
RVBD1294:thrA	RVBD1294	thrA	Essential	-5.0669	-5.6338	TRUE	TRUE	-0.687823	FALSE
RVBD1293:lysA	RVBD1293	lysA	Essential	-5.5586	-5.4657	TRUE	TRUE	0.27350107406571994	FALSE
RVBD6013:tRNA-Arg	RVBD6013	tRNA-Arg	Essential	-5.4976	-5.9862	TRUE	TRUE	-0.590556	FALSE
RVBD6017:tRNA-Arg	RVBD6017	tRNA-Arg	NonEssential	-5.4976	-5.9862	TRUE	TRUE	-0.590556	FALSE
RVBD6030:tRNA-Arg	RVBD6030	tRNA-Arg	Essential	-5.4976	-5.9862	TRUE	TRUE	-0.590556	FALSE
RVBD0417:thiG	RVBD0417	thiG	Essential	-3.8563	-5.1435	TRUE	TRUE	-1.70687	FALSE
RVBD2846c:efpA	RVBD2846c	efpA	Essential	-5.5415	-5.8382	TRUE	TRUE	-0.306483	FALSE
RVBD0772:purD	RVBD0772	purD	Essential	-4.3236	-4.9805	TRUE	TRUE	-0.788415	FALSE
RVBD3336c:trpS	RVBD3336c	trpS	Essential	-5.347	-6.9505	TRUE	TRUE	-2.24568	TRUE
RVBD0057:RVBD0057	RVBD0057	RVBD0057	Essential	-3.2257	-4.2568	TRUE	TRUE	-1.29663	FALSE
RVBD2993c:RVBD2993c	RVBD2993c	RVBD2993c	Essential	-4.9593	-5.2681	TRUE	TRUE	-0.298228	FALSE
RVBD3721c:dnaZX	RVBD3721c	dnaZX	Essential	-6.1602	-6.8066	TRUE	TRUE	-0.855703	FALSE
RVBD1630:rpsA	RVBD1630	rpsA	Essential	-5.7268	-5.2591	TRUE	TRUE	0.8245999939910841	FALSE
RVBD1795:RVBD1795	RVBD1795	RVBD1795	Essential	-5.084	-6.2208	TRUE	TRUE	-1.53812	FALSE
RVBD2921c:ftsY	RVBD2921c	ftsY	Essential	-4.4509	-5.2614	TRUE	TRUE	-1.02313	FALSE
RVBD3221A:RVBD3221A	RVBD3221A	RVBD3221A	Essential	-5.3804	-6.565	TRUE	TRUE	-1.62275	FALSE
RVBD6007:tRNA-Trp	RVBD6007	tRNA-Trp	Essential	-4.9467	-5.2721	TRUE	TRUE	-0.322404	FALSE
RVBD1390:rpoZ	RVBD1390	rpoZ	Essential	-4.1639	-5.3575	TRUE	TRUE	-1.58123	FALSE
RVBD3610c:ftsH	RVBD3610c	ftsH	Essential	-5.9852	-5.4538	TRUE	TRUE	0.9078850782879567	FALSE
RVBD1600:hisC1	RVBD1600	hisC1	Essential	-4.7231	-5.0657	TRUE	TRUE	-0.337945	FALSE
RVBD1005c:pabB	RVBD1005c	pabB	Essential	-4.2488	-5.0925	TRUE	TRUE	-1.06349	FALSE
RVBD1642:rpmI	RVBD1642	rpmI	Essential	-6.244	-6.2364	TRUE	TRUE	0.11539663955704264	FALSE
RVBD0055:rpsR	RVBD0055	rpsR	Essential	-4.6519	-5.2482	TRUE	TRUE	-0.712907	FALSE
RVBD2055c:rpsR	RVBD2055c	rpsR	NonEssential	-4.6519	-5.2482	TRUE	TRUE	-0.712907	FALSE
RVBD0002:dnaN	RVBD0002	dnaN	Essential	-5.4832	-5.2686	TRUE	TRUE	0.45831789821733626	FALSE
RVBD3219:whiB1	RVBD3219	whiB1	Essential	-5.1382	-5.0342	TRUE	TRUE	0.30903223868450574	FALSE
RVBD0636:RVBD0636	RVBD0636	RVBD0636	Essential	-3.9788	-4.8044	TRUE	TRUE	-1.02432	FALSE
RVBD1837c:glcB	RVBD1837c	glcB	Essential	-4.3598	-4.8911	TRUE	TRUE	-0.602824	FALSE
RVBD0979A:rpmF	RVBD0979A	rpmF	NonEssential	-4.5213	-4.3643	TRUE	TRUE	0.4158953428935087	FALSE
RVBD0708:rplP	RVBD0708	rplP	Essential	-6.4625	-6.0853	TRUE	TRUE	0.6564726784276109	FALSE
RVBD2347c:esxP	RVBD2347c	esxP	NonEssential	-4.835	-5.8173	TRUE	TRUE	-1.29657	FALSE
RVBD1122:gnd2	RVBD1122	gnd2	Essential	-4.8021	-5.0377	TRUE	TRUE	-0.182014	FALSE
RVBD3859c:gltB	RVBD3859c	gltB	Essential	-4.0834	-5.2507	TRUE	TRUE	-1.53839	FALSE
RVBD2682c:dxs1	RVBD2682c	dxs1	Essential	-3.7416	-4.9874	TRUE	TRUE	-1.63997	FALSE
RVBD6043:tRNA-Ser	RVBD6043	tRNA-Ser	Essential	-7.274	-6.2349	TRUE	TRUE	1.6064855336677477	FALSE
RVBD6044:tRNA-Ser	RVBD6044	tRNA-Ser	NonEssential	-7.274	-6.2349	TRUE	TRUE	1.6064855336677477	FALSE
RVBD6046:tRNA-Ser	RVBD6046	tRNA-Ser	NonEssential	-7.274	-6.2349	TRUE	TRUE	1.6064855336677477	FALSE
RVBD6047:tRNA-Ser	RVBD6047	tRNA-Ser	NonEssential	-7.274	-6.2349	TRUE	TRUE	1.6064855336677477	FALSE
RVBD3921c:RVBD3921c	RVBD3921c	RVBD3921c	Essential	-6.0026	-5.4158	TRUE	TRUE	0.9896811826955072	FALSE
RVBD3247c:tmk	RVBD3247c	tmk	Essential	-5.1318	-5.8599	TRUE	TRUE	-0.931047	FALSE
RVBD0527:ccdA	RVBD0527	ccdA	Essential	-3.9985	-5.1135	TRUE	TRUE	-1.4566	FALSE
RVBD1699:pyrG	RVBD1699	pyrG	Essential	-5.8598	-4.9533	TRUE	TRUE	1.4726899676121785	FALSE
RVBD3418c:groES	RVBD3418c	groES	Essential	-5.7353	-5.5537	TRUE	TRUE	0.3977418642217658	FALSE
RVBD0788:purQ	RVBD0788	purQ	Essential	-4.0171	-4.9279	TRUE	TRUE	-1.15305	FALSE
RVBD2909c:rpsP	RVBD2909c	rpsP	Essential	-5.581	-6.0221	TRUE	TRUE	-0.523516	FALSE
RVBD2539c:aroK	RVBD2539c	aroK	Essential	-3.8466	-4.911	TRUE	TRUE	-1.37431	FALSE
RVBD2245:kasA	RVBD2245	kasA	Essential	-4.6116	-5.8549	TRUE	TRUE	-1.67554	FALSE
RVBD1339:RVBD1339	RVBD1339	RVBD1339	Essential	-4.0259	-4.9037	TRUE	TRUE	-1.10425	FALSE
[truncated: 3,702 more rows]
