# Supplementary material for: Utilization of a CRISPRi-based ex vivo challenge model to reveal temporally dependent gene essentiality in intracellular Mycobacterium tuberculosis
Source: mBio. 2026 Apr 20;17(5):e00610-26. doi: 10.1128/mbio.00610-26 (PMC13170276; doi:10.1128/mbio.00610-26)
Supplement: File S3 — Gene lists used for the Venn diagram analysis. [file mbio.00610-26-s0003.xlsx]

## Sheet: All TP log2fc FDR
2 Week Round 1 Output 1			2 Week Round 1 Output 2			2 Week Round 2 Output 1			2 Week Round 2 Output 2			4 Week Round 1 Output 1			4 Week Round 2 Output 1			4 Week Round 2 Output 2			6 Week Round 1 Output 1			6 Week Round 1 Output 2			6 Week Round 2 Output 1
Gene	log2fc	FDR	Gene	log2fc	FDR	Gene	log2fc	FDR	Gene	log2fc	FDR	Gene	log2fc	FDR	Gene	log2fc	FDR	Gene	log2fc	FDR	Gene	log2fc	FDR	Gene	log2fc	FDR	Gene	log2fc	FDR
ftsW	-9.77	8e-06	RVBD2166c	-10.462	9e-06	dnaE	-10.649	9e-06	tRNA-Thr	-11.61	8e-06	RVBD1461	-8.8152	1e-05	tRNA-Asn	-8.1081	1e-05	clpP	-8.9426	1.1e-05	mraW	-10.8	9e-06	ftsZ	-11.032	9e-06	tRNA-Glu	-9.3359	8e-06
mraW	-9.6401	8e-06	RVBD1830	-10.298	9e-06	nrdE	-10.356	9e-06	RVBD0060	-11.11	8e-06	dnaE	-8.5227	1e-05	tRNA-Tyr	-7.9943	1e-05	tRNA-Asn	-8.8414	1.1e-05	ftsZ	-10.584	9e-06	RVBD2147c	-9.932	9e-06	tRNA-Glu	-9.3359	8e-06
dnaE	-9.4735	8e-06	gyrB	-10.21	9e-06	RVBD2166c	-10.337	9e-06	tRNA-Tyr	-10.759	8e-06	tRNA-Glu	-8.4659	1e-05	RVBD2166c	-7.9257	1e-05	sigA	-8.5317	1.1e-05	dnaE	-10.348	9e-06	RVBD2166c	-9.8034	9e-06	rpmJ	-8.956	8e-06
RVBD2166c	-9.3676	8e-06	RVBD2581c	-10.095	9e-06	dnaA	-10.337	9e-06	nrdE	-10.653	8e-06	tRNA-Glu	-8.4659	1e-05	tRNA-Thr	-7.8763	1e-05	dnaE	-8.4801	1.1e-05	RVBD2147c	-10.251	9e-06	RVBD0060	-9.7838	9e-06	rplS	-8.3657	8e-06
atpC	-9.2532	8e-06	RVBD0282	-10.051	9e-06	alaS	-10.265	9e-06	ftsW	-10.157	8e-06	metG	-8.3102	1e-05	tRNA-Thr	-7.8763	1e-05	hisS	-8.4197	1.1e-05	RVBD0060	-10.182	9e-06	aspS	-9.4613	9e-06	rplR	-8.1534	8e-06
nrdI	-9.1794	8e-06	nrdI	-10.025	9e-06	tRNA-Glu	-10.198	9e-06	mraW	-10.071	8e-06	tuf	-8.004	1e-05	tRNA-Thr	-7.8763	1e-05	nrdE	-8.399	1.1e-05	nrdE	-10.003	9e-06	mraW	-9.4521	9e-06	atpE	-8.146	8e-06
pheT	-9.1371	8e-06	argS	-9.9665	9e-06	atpA	-10.156	9e-06	tRNA-Pro	-9.932	8e-06	tRNA-Lys	-7.9498	1e-05	infB	-7.8554	1e-05	mraW	-8.2833	1.1e-05	ftsW	-9.5569	9e-06	RVBD2516c	-9.1843	9e-06	RVBD1463	-7.9722	8e-06
gyrB	-9.116	8e-06	dnaA	-9.9558	9e-06	RVBD2147c	-9.9847	9e-06	dnaB	-9.8625	8e-06	nrdE	-7.9142	1e-05	dnaB	-7.5482	1e-05	RVBD2166c	-8.2452	1.1e-05	RVBD2809	-9.1636	0.025896	RVBD0059	-9.175	0.036325	nrdH	-7.9466	8e-06
nrdE	-9.0878	8e-06	infB	-9.8859	9e-06	tRNA-Tyr	-9.968	9e-06	sigA	-9.7625	8e-06	tRNA-Gln	-7.9142	1e-05	RVBD0060	-7.4867	1e-05	clpP2	-8.2374	1.1e-05	RVBD2166c	-8.9324	9e-06	dnaB	-9.1188	9e-06	qcrC	-7.856	8e-06
RVBD0060	-9.0598	8e-06	nrdE	-9.8788	9e-06	tuf	-9.8719	9e-06	dnaE	-9.7505	8e-06	tRNA-Gln	-7.9142	1e-05	rplV	-7.4549	1e-05	RVBD3864	-8.1243	0.01262	nrdI	-8.7534	9e-06	atpH	-9.1188	9e-06	tRNA-Cys	-7.8347	8e-06
RVBD1830	-9.0253	8e-06	dnaE	-9.8417	9e-06	gyrB	-9.7881	9e-06	fusA1	-9.7436	8e-06	hisS	-7.8908	1e-05	RVBD2975A	-7.4083	1e-05	gyrB	-8.0988	1.1e-05	RVBD2516c	-8.7137	9e-06	rplE	-8.8645	9e-06	dnaE	-7.8251	8e-06
sigA	-8.898	8e-06	rho	-9.8289	9e-06	tRNA-Thr	-9.7431	9e-06	pheT	-9.7225	8e-06	rpmJ	-7.8671	1e-05	proS	-7.4004	1e-05	tRNA-Thr	-8.0612	1.1e-05	nrdH	-8.7042	9e-06	nrdI	-8.7895	9e-06	nrdE	-7.7674	8e-06
dnaB	-8.8619	8e-06	topA	-9.8161	9e-06	RVBD1830	-9.7237	9e-06	ftsZ	-9.6917	8e-06	thrS	-7.8362	1e-05	valS	-7.3837	1e-05	tRNA-Thr	-8.0612	1.1e-05	whiB2	-8.6041	9e-06	nrdH	-8.7403	9e-06	tRNA-Asn	-7.6467	8e-06
nrdH	-8.7663	8e-06	prsA	-9.7833	9e-06	tRNA-Pro	-9.6358	9e-06	guaB2	-9.6593	8e-06	RVBD1403c	-7.7934	0.017408	ftsZ	-7.357	1e-05	tRNA-Thr	-8.0612	1.1e-05	ispH	-8.4491	9e-06	fusA1	-8.7138	9e-06	tRNA-His	-7.6375	8e-06
RVBD2927c	-8.7255	8e-06	ctaB	-9.7827	9e-06	mraW	-9.5291	9e-06	tRNA-Glu	-9.6481	8e-06	rplU	-7.7825	1e-05	tRNA-Ile	-7.3314	1e-05	RVBD1461	-7.9831	1.1e-05	RVBD2927c	-8.3913	9e-06	sigA	-8.6972	9e-06	tRNA-Pro	-7.5263	8e-06
RVBD1463	-8.7012	8e-06	tRNA-Thr	-9.7817	9e-06	infB	-9.4952	9e-06	glyS	-9.6459	8e-06	rpsS	-7.6979	1e-05	aspS	-7.2967	1e-05	rpsE	-7.7312	1.1e-05	dnaG	-8.3124	9e-06	proS	-8.6786	9e-06	tRNA-Pro	-7.5263	8e-06
tRNA-Leu	-8.6921	8e-06	tRNA-Thr	-9.7817	9e-06	hisS	-9.4941	9e-06	RVBD2147c	-9.6232	8e-06	pheT	-7.6337	1e-05	tRNA-Ser	-7.274	1e-05	proS	-7.7304	1.1e-05	tRNA-Ser	-8.2403	9e-06	infC	-8.6639	9e-06	tRNA-Pro	-7.5263	8e-06
tRNA-Leu	-8.6921	8e-06	tRNA-Thr	-9.7817	9e-06	rplA	-9.3852	9e-06	tRNA-Gly	-9.6143	8e-06	tRNA-Thr	-7.5457	1e-05	tRNA-Ser	-7.274	1e-05	RVBD1936	-7.7193	0.023949	tRNA-Ser	-8.2403	9e-06	atpD	-8.5757	9e-06	sigA	-7.4379	8e-06
tRNA-Leu	-8.6921	8e-06	tRNA-Lys	-9.77	9e-06	tRNA-Ile	-9.3675	9e-06	dnaA	-9.5428	8e-06	tRNA-Thr	-7.5457	1e-05	tRNA-Ser	-7.274	1e-05	proB	-7.6855	1.1e-05	tRNA-Ser	-8.2403	9e-06	dnaE	-8.5563	9e-06	rplK	-7.4015	8e-06
tRNA-Leu	-8.6921	8e-06	clpP2	-9.735	9e-06	tRNA-Ser	-9.3406	9e-06	RVBD2166c	-9.4279	8e-06	tRNA-Thr	-7.5457	1e-05	tRNA-Ser	-7.274	1e-05	fadD25	-7.6741	0.024921	tRNA-Ser	-8.2403	9e-06	RVBD1461	-8.5472	9e-06	rpmA	-7.3866	8e-06
tRNA-Gln	-8.6795	8e-06	ileS	-9.7312	9e-06	tRNA-Gln	-9.3316	9e-06	lysS	-9.4119	8e-06	infC	-7.537	1e-05	clpP	-7.2737	1e-05	cysS	-7.6035	1.1e-05	gyrB	-8.2199	9e-06	tRNA-Glu	-8.509	9e-06	mraW	-7.3705	8e-06
tRNA-Gln	-8.6795	8e-06	clpP	-9.7069	9e-06	dnaG	-9.3213	9e-06	RVBD2840c	-9.38	8e-06	gpsI	-7.5266	1e-05	hisS	-7.2733	1e-05	cysS	-7.6035	1.1e-05	RVBD1461	-8.1774	9e-06	tRNA-Glu	-8.509	9e-06	glyS	-7.2885	8e-06
pbpB	-8.6756	8e-06	RVBD1303	-9.6977	9e-06	RVBD0060	-9.3189	9e-06	alaS	-9.1968	8e-06	fusA1	-7.5172	1e-05	RVBD2581c	-7.2733	1e-05	tRNA-Ser	-7.5928	1.1e-05	dnaB	-8.1408	9e-06	rplT	-8.4375	9e-06	RVBD1461	-7.278	8e-06
tRNA-Pro	-8.6369	8e-06	infC	-9.6973	9e-06	nrdH	-9.3014	9e-06	atpF	-9.1482	8e-06	mraW	-7.4889	1e-05	mraW	-7.2726	1e-05	tRNA-Ser	-7.5928	1.1e-05	RVBD1462	-8.0722	9e-06	tRNA-Ile	-8.4198	9e-06	tRNA-Gln	-7.2024	8e-06
tRNA-Pro	-8.6369	8e-06	atpF	-9.5867	9e-06	tRNA-Gly	-9.2584	9e-06	tRNA-Gln	-9.1425	8e-06	ftsZ	-7.4889	1e-05	rplN	-7.2605	1e-05	tRNA-Ser	-7.5928	1.1e-05	RVBD1830	-7.9958	9e-06	tRNA-Lys	-8.3943	9e-06	tRNA-Gln	-7.2024	8e-06
tRNA-Pro	-8.6369	8e-06	ctaD	-9.5796	9e-06	dnaB	-9.25	9e-06	nrdH	-9.1294	8e-06	RVBD2581c	-7.4372	1e-05	nrdE	-7.2604	1e-05	tRNA-Ser	-7.5928	1.1e-05	tRNA-Lys	-7.9121	9e-06	tRNA-Gln	-8.3669	9e-06	ctaB	-7.1991	8e-06
tRNA-Asn	-8.5906	8e-06	glf	-9.5774	9e-06	rpmJ	-9.2303	9e-06	metG	-9.0848	8e-06	aspS	-7.4327	1e-05	aroF	-7.2011	1e-05	rpmJ	-7.5544	1.1e-05	RVBD1795	-7.8268	9e-06	tRNA-Gln	-8.3669	9e-06	rmlC	-7.1938	8e-06
whiB2	-8.5527	8e-06	murC	-9.5357	9e-06	tRNA-His	-9.2187	9e-06	tRNA-Cys	-9.0806	8e-06	glyS	-7.4275	1e-05	rplU	-7.1872	1e-05	clpC1	-7.5524	1.1e-05	topA	-7.8267	9e-06	tRNA-Asn	-8.3075	9e-06	clpP2	-7.1845	8e-06
glyS	-8.5358	8e-06	tatA	-9.5303	9e-06	sigA	-9.1755	9e-06	gatB	-9.0458	8e-06	tRNA-Met	-7.4123	1e-05	tRNA-Leu	-7.1828	1e-05	atpE	-7.5373	1.1e-05	tRNA-His	-7.7952	9e-06	qcrB	-8.2984	9e-06	dnaB	-7.178	8e-06
dnaG	-8.5236	8e-06	hisB	-9.5102	9e-06	atpE	-9.1309	9e-06	dnaG	-9.0304	8e-06	RVBD0060	-7.4079	1e-05	tRNA-Leu	-7.1828	1e-05	atpH	-7.4906	1.1e-05	valS	-7.6878	9e-06	rpsH	-8.2647	9e-06	RVBD2556c	-7.1703	0.0023
RVBD2147c	-8.5156	8e-06	RVBD0060	-9.5098	9e-06	fusA1	-9.1292	9e-06	purB	-9.0266	8e-06	dnaB	-7.3946	1e-05	tRNA-Leu	-7.1828	1e-05	otsB2	-7.4775	1.1e-05	clpX	-7.6871	9e-06	gyrB	-8.2559	9e-06	5S	-7.1673	8e-06
RVBD0839	-8.5112	0.00441	esxG	-9.4812	9e-06	RVBD2581c	-9.1205	9e-06	tRNA-Leu	-8.9668	8e-06	rpmA	-7.3437	1e-05	tRNA-Leu	-7.1828	1e-05	RVBD1348	-7.451	1.1e-05	fusA1	-7.6527	9e-06	tRNA-Cys	-8.241	9e-06	secE	-7.1343	8e-06
fusA1	-8.4861	8e-06	RVBD1462	-9.4461	9e-06	gyrA	-9.105	9e-06	ileS	-8.9487	8e-06	RVBD2840c	-7.1605	1e-05	tatB	-7.1219	1e-05	rplA	-7.4239	1.1e-05	atpC	-7.6383	9e-06	infB	-8.1713	9e-06	ribA2	-7.0157	8e-06
argG	-8.4661	8e-06	ftsW	-9.4084	9e-06	rplN	-9.0158	9e-06	nrdI	-8.9339	8e-06	RVBD2516c	-7.1362	1e-05	dnaZX	-7.0677	1e-05	atpC	-7.3963	1.1e-05	purA	-7.6205	9e-06	gltX	-8.1215	9e-06	tRNA-Met	-7.0064	8e-06
proS	-8.4455	8e-06	rplD	-9.4028	9e-06	RVBD1303	-9.0073	9e-06	valS	-8.9169	8e-06	RVBD0360c	-7.1342	0.034998	glyS	-7.0638	1e-05	atpB	-7.3823	1.1e-05	rplS	-7.6046	9e-06	argS	-8.1101	9e-06	dnaA	-6.9597	8e-06
rplA	-8.3811	8e-06	RVBD2199c	-9.3807	9e-06	tatB	-8.998	9e-06	atpE	-8.9028	8e-06	sigA	-7.1162	1e-05	gpsI	-7.0065	1e-05	RVBD1463	-7.3751	1.1e-05	tRNA-Gln	-7.5947	9e-06	clpP2	-8.0662	9e-06	fusA1	-6.9429	8e-06
tRNA-Cys	-8.3477	8e-06	tRNA-Met	-9.3692	9e-06	rplU	-8.9269	9e-06	RVBD1830	-8.8919	8e-06	rpsH	-7.1074	1e-05	atpA	-6.9865	1e-05	dnaA	-7.3682	1.1e-05	tRNA-Gln	-7.5947	9e-06	atpA	-8.0558	9e-06	dnaG	-6.9396	8e-06
dnaA	-8.3126	8e-06	rpsQ	-9.328	9e-06	hisH	-8.9119	9e-06	serS	-8.8821	8e-06	obgE	-7.0754	1e-05	dnaE	-6.9786	1e-05	ftsZ	-7.361	1.1e-05	metG	-7.5768	9e-06	RVBD1830	-8.0348	9e-06	RVBD0060	-6.9223	8e-06
RVBD2581c	-8.2874	8e-06	tRNA-Glu	-9.3145	9e-06	metG	-8.8486	9e-06	rplA	-8.8745	8e-06	purA	-7.069	1e-05	tRNA-Cys	-6.9179	1e-05	valS	-7.3395	1.1e-05	tRNA-Pro	-7.5518	9e-06	RVBD2581c	-8.0011	9e-06	tatA	-6.8383	8e-06
rplS	-8.1341	8e-06	tRNA-Glu	-9.3145	9e-06	qcrB	-8.8242	9e-06	tuf	-8.8659	8e-06	tRNA-Ile	-7.0631	1e-05	RVBD2840c	-6.9005	1e-05	ssb	-7.3103	1.1e-05	tRNA-Pro	-7.5518	9e-06	tRNA-Thr	-7.98	9e-06	valS	-6.7925	8e-06
secY	-8.1247	8e-06	glyS	-9.3101	9e-06	RVBD1462	-8.8062	9e-06	ispH	-8.8343	8e-06	tRNA-His	-7.0554	1e-05	secY	-6.9005	1e-05	RVBD2581c	-7.3021	1.1e-05	tRNA-Pro	-7.5518	9e-06	tRNA-Thr	-7.98	9e-06	rplO	-6.7865	8e-06
gatB	-8.1243	8e-06	purA	-9.3093	9e-06	aspS	-8.8029	9e-06	RVBD1463	-8.8309	8e-06	atpD	-7.0206	1e-05	nrdI	-6.8847	1e-05	tRNA-Tyr	-7.2964	1.1e-05	ftsK	-7.4973	9e-06	tRNA-Thr	-7.98	9e-06	gyrB	-6.7563	8e-06
tatB	-8.1058	8e-06	efpA	-9.2965	9e-06	clpP	-8.7832	9e-06	infC	-8.8299	8e-06	rplC	-7.0113	1e-05	qcrC	-6.8562	1e-05	glyS	-7.2652	1.1e-05	rpsE	-7.4879	9e-06	dnaG	-7.9725	9e-06	ctaE	-6.7406	8e-06
infC	-8.1053	8e-06	ftsZ	-9.2727	9e-06	ftsZ	-8.7533	9e-06	ctaD	-8.7588	8e-06	qcrA	-7.0096	1e-05	RVBD0282	-6.8362	1e-05	tRNA-Glu	-7.2499	1.1e-05	tRNA-Thr	-7.4767	9e-06	hisS	-7.9707	9e-06	infB	-6.6952	8e-06
RVBD2516c	-7.9643	8e-06	RVBD1463	-9.2282	9e-06	atpF	-8.7464	9e-06	atpH	-8.6488	8e-06	atpF	-6.9951	1e-05	tRNA-His	-6.8312	1e-05	tRNA-Glu	-7.2499	1.1e-05	tRNA-Thr	-7.4767	9e-06	glyS	-7.9403	9e-06	aspS	-6.6796	8e-06
atpA	-7.873	8e-06	RVBD3921c	-9.2241	9e-06	tRNA-Asn	-8.7425	2.4e-05	tRNA-Ser	-8.521	8e-06	clpP	-6.9804	1e-05	clpP2	-6.831	1e-05	rpsS	-7.2344	1.1e-05	tRNA-Thr	-7.4767	9e-06	ileS	-7.9399	9e-06	atpA	-6.6616	8e-06
tRNA-Ser	-7.8711	8e-06	tatC	-9.2182	9e-06	RVBD1461	-8.7409	9e-06	whiB2	-8.4957	8e-06	ileS	-6.9738	1e-05	rpsG	-6.7919	1e-05	RVBD2840c	-7.2187	1.1e-05	rpmI	-7.4466	9e-06	rplK	-7.9132	9e-06	acn	-6.6596	8e-06
tRNA-Ser	-7.8711	8e-06	eno	-9.2047	9e-06	hisD	-8.7088	9e-06	PPE4	-8.4946	8e-06	rplL	-6.9637	1e-05	rplL	-6.786	1e-05	nrdI	-7.2029	1.1e-05	rplU	-7.4111	9e-06	tRNA-Tyr	-7.8964	9e-06	RVBD0347	-6.6589	8e-06
tRNA-Ser	-7.8711	8e-06	fusA1	-9.1845	9e-06	rplT	-8.6716	9e-06	rplR	-8.4932	8e-06	argG	-6.9506	1e-05	whiB2	-6.7689	1e-05	RVBD2809	-7.2029	0.043069	clpP2	-7.3945	9e-06	RVBD2927c	-7.8685	9e-06	qcrB	-6.6311	8e-06
tRNA-Ser	-7.8711	8e-06	pheT	-9.1776	9e-06	clpP2	-8.6693	9e-06	rplE	-8.4838	8e-06	hisE	-6.9384	1e-05	sigA	-6.7247	1e-05	argS	-7.1981	1.1e-05	rplC	-7.3563	9e-06	atpC	-7.8482	9e-06	metG	-6.6054	8e-06
tRNA-Tyr	-7.8609	8e-06	whiB2	-9.174	9e-06	nrdI	-8.638	9e-06	tRNA-His	-8.4777	8e-06	tRNA-Asn	-6.9352	1e-05	fusA1	-6.7192	1e-05	acn	-7.1707	1.1e-05	atpD	-7.3557	9e-06	clpP	-7.8443	9e-06	obgE	-6.5944	8e-06
RVBD1348	-7.8503	8e-06	metG	-9.1434	9e-06	ctaD	-8.6223	9e-06	RVBD1462	-8.4243	8e-06	tRNA-Pro	-6.8973	1e-05	RVBD0123	-6.6983	1e-05	RVBD0047c	-7.1707	0.000512	5S	-7.3533	9e-06	alaS	-7.8157	9e-06	RVBD1561	-6.5605	0.003191
rplC	-7.8418	8e-06	tRNA-Ser	-9.1325	9e-06	rpmA	-8.6193	9e-06	hisS	-8.4004	8e-06	tRNA-Pro	-6.8973	1e-05	rplM	-6.6801	1e-05	qcrA	-7.121	1.1e-05	ctaC	-7.3485	9e-06	rpsC	-7.8128	9e-06	clpC1	-6.5516	8e-06
infB	-7.7823	8e-06	tRNA-Ser	-9.1325	9e-06	tRNA-Lys	-8.5989	9e-06	obgE	-8.3903	8e-06	tRNA-Pro	-6.8973	1e-05	dnaA	-6.6192	1e-05	rplL	-7.1041	1.1e-05	htrA	-7.2723	9e-06	whiB2	-7.7896	9e-06	rplU	-6.5396	8e-06
atpH	-7.7708	8e-06	tRNA-Ser	-9.1325	9e-06	RVBD2927c	-8.5971	9e-06	atpD	-8.3899	8e-06	rplF	-6.8776	1e-05	rpmA	-6.5855	1e-05	tRNA-Gln	-7.1041	1.1e-05	tRNA-Glu	-7.2626	9e-06	5S	-7.788	9e-06	alaS	-6.537	8e-06
metG	-7.7222	8e-06	tRNA-Ser	-9.1325	9e-06	gltX	-8.596	9e-06	rpmE	-8.3862	8e-06	tRNA-Ser	-6.874	1e-05	infC	-6.5511	1e-05	tRNA-Gln	-7.1041	1.1e-05	tRNA-Glu	-7.2626	9e-06	htrA	-7.7854	9e-06	tuf	-6.5126	8e-06
RVBD1462	-7.7161	8e-06	hisS	-9.1295	9e-06	nusG	-8.5812	9e-06	ftsK	-8.3824	8e-06	tRNA-Ser	-6.874	1e-05	hisH	-6.5458	1e-05	whiB2	-7.0869	1.1e-05	tatC	-7.2596	9e-06	ftsW	-7.7742	9e-06	tRNA-Lys	-6.4861	8e-06
ctaB	-7.7059	8e-06	secA1	-9.1295	9e-06	atpH	-8.5511	9e-06	proS	-8.3357	8e-06	tRNA-Ser	-6.874	1e-05	tRNA-Pro	-6.5304	1e-05	rpmE	-7.0723	1.1e-05	proB	-7.2203	9e-06	rplR	-7.7697	9e-06	RVBD0088	-6.4805	0.014095
tatA	-7.6255	8e-06	atpH	-9.1197	9e-06	rplM	-8.5429	9e-06	gyrB	-8.3155	8e-06	tRNA-Ser	-6.874	1e-05	tRNA-Pro	-6.5304	1e-05	rplK	-7.0659	1.1e-05	leuS	-7.1991	9e-06	metG	-7.763	9e-06	rplT	-6.4754	8e-06
qcrB	-7.6246	8e-06	atpA	-9.0927	9e-06	rpsS	-8.5071	9e-06	rplS	-8.3043	8e-06	proB	-6.8572	1e-05	tRNA-Pro	-6.5304	1e-05	cfp17	-7.046	1.1e-05	atpA	-7.1748	9e-06	gpsI	-7.7592	9e-06	PPE17	-6.4683	0.009736
thrA	-7.5632	8e-06	rplS	-9.0875	9e-06	ileS	-8.5034	9e-06	qcrC	-8.3041	8e-06	rplR	-6.8541	1e-05	rplK	-6.5106	1e-05	rplF	-7.023	1.1e-05	tRNA-Arg	-7.1724	9e-06	cysS	-7.7504	9e-06	rplE	-6.4363	8e-06
rplL	-7.5234	8e-06	rplK	-9.0825	9e-06	rpmE	-8.4787	9e-06	infB	-8.2936	8e-06	rplM	-6.8348	1e-05	RVBD1461	-6.5051	1e-05	rplR	-7.0214	1.1e-05	tRNA-Arg	-7.1724	9e-06	cysS	-7.7504	9e-06	argS	-6.4358	8e-06
ribA2	-7.5192	8e-06	tRNA-Pro	-9.0823	9e-06	tRNA-Cys	-8.4757	9e-06	fabD	-8.2823	8e-06	tsf	-6.7845	1e-05	RVBD1463	-6.5051	1e-05	ctaB	-7.0001	1.1e-05	tRNA-Arg	-7.1724	9e-06	purA	-7.7468	9e-06	RVBD1348	-6.4335	8e-06
trxB2	-7.5157	8e-06	tRNA-Pro	-9.0823	9e-06	infC	-8.4546	9e-06	cysS	-8.2803	8e-06	icl	-6.7787	1e-05	argS	-6.4881	1e-05	rplM	-6.998	1.1e-05	ctaD	-7.139	9e-06	aspC	-7.7007	9e-06	RVBD2147c	-6.4165	8e-06
tRNA-Thr	-7.4999	8e-06	tRNA-Pro	-9.0823	9e-06	ispH	-8.4381	9e-06	rpsE	-8.2727	8e-06	whiB2	-6.7746	1e-05	lysS	-6.4867	1e-05	rplU	-6.9964	1.1e-05	RVBD2840c	-7.1385	9e-06	RVBD2199c	-7.6842	9e-06	qcrA	-6.4001	8e-06
tRNA-Thr	-7.4999	8e-06	RVBD1461	-9.0814	9e-06	rplS	-8.4156	9e-06	clpP2	-8.2624	8e-06	hisH	-6.77	1e-05	lysS	-6.4867	1e-05	qcrB	-6.9893	1.1e-05	rplR	-7.111	9e-06	23S	-7.6715	9e-06	secY	-6.3986	8e-06
tRNA-Thr	-7.4999	8e-06	dnaB	-9.0762	9e-06	secA1	-8.413	9e-06	cfp17	-8.2361	8e-06	atpC	-6.7646	1e-05	rpmE	-6.4842	1e-05	clpX	-6.9301	1.1e-05	rho	-7.0992	9e-06	atpB	-7.6571	9e-06	RVBD0289	-6.3949	8e-06
5S	-7.4847	8e-06	tuf	-9.0723	9e-06	groES	-8.4072	9e-06	hisG	-8.2307	8e-06	RVBD1463	-6.7574	1e-05	tsf	-6.4697	1e-05	rplD	-6.9226	1.1e-05	gltX	-7.0991	9e-06	rplS	-7.6536	9e-06	clpP	-6.3883	8e-06
ftsZ	-7.4557	8e-06	rpmC	-9.057	9e-06	rpsC	-8.3719	9e-06	gatA	-8.2277	8e-06	rpsB	-6.7452	1e-05	atpC	-6.4643	1e-05	dnaG	-6.9166	1.1e-05	qcrB	-7.0793	9e-06	RVBD0284	-7.6511	9e-06	tatC	-6.3797	8e-06
serC	-7.4536	8e-06	ffh	-9.035	9e-06	5S	-8.3628	9e-06	rplU	-8.2199	8e-06	rplT	-6.7394	1e-05	RVBD1348	-6.4631	1e-05	dnaB	-6.8747	1.1e-05	rpmH	-7.079	9e-06	RVBD2164c	-7.6473	9e-06	guaB2	-6.3675	8e-06
RVBD1461	-7.4222	8e-06	cfp17	-9.0344	9e-06	rplL	-8.3589	9e-06	RVBD2516c	-8.2106	8e-06	23S	-6.7382	1e-05	rplP	-6.4625	1e-05	RVBD2975A	-6.8538	1.1e-05	serS	-7.0748	9e-06	clpX	-7.6306	9e-06	tRNA-Tyr	-6.3601	8e-06
RVBD0282	-7.3947	8e-06	pknB	-9.0223	9e-06	RVBD1348	-8.3585	9e-06	RVBD1461	-8.1868	8e-06	dnaA	-6.7336	1e-05	cysS	-6.4579	1e-05	rplN	-6.8504	1.1e-05	rplQ	-7.069	9e-06	dnaA	-7.6102	9e-06	secA1	-6.3582	8e-06
rplM	-7.3858	8e-06	fabD	-9.0191	9e-06	tRNA-Pro	-8.3533	9e-06	trpG	-8.1475	8e-06	tatB	-6.7316	1e-05	cysS	-6.4579	1e-05	alaS	-6.8485	1.1e-05	cfp17	-7.0667	9e-06	nrdE	-7.61	9e-06	ctaD	-6.3508	8e-06
ispH	-7.3835	8e-06	tRNA-Cys	-9.0185	9e-06	trpG	-8.3494	9e-06	gltX	-8.135	8e-06	thrC	-6.7106	1e-05	nrdH	-6.4576	1e-05	rplP	-6.8387	1.1e-05	23S	-7.0611	9e-06	tatC	-7.5985	9e-06	23S	-6.3461	8e-06
hisS	-7.3775	8e-06	rplE	-9.0159	9e-06	RVBD0123	-8.3224	9e-06	rpmI	-8.126	8e-06	serS	-6.7057	1e-05	gltX	-6.4417	1e-05	atpA	-6.8254	1.1e-05	tuf	-7.059	9e-06	cfp17	-7.5651	9e-06	nrdI	-6.3449	8e-06
cysS	-7.327	8e-06	tatB	-9.0157	9e-06	23S	-8.3081	9e-06	rpsO	-8.1154	8e-06	clpP2	-6.7057	1e-05	pyrG	-6.4417	1e-05	rpmH	-6.8226	1.1e-05	argS	-7.0314	9e-06	rplN	-7.5638	9e-06	RVBD3864	-6.3312	0.019455
cysS	-7.327	8e-06	RVBD3915	-8.9678	9e-06	ftsH	-8.2888	9e-06	rplD	-8.1102	8e-06	RVBD2166c	-6.7003	1e-05	gyrB	-6.4305	1e-05	rpsJ	-6.8129	1.1e-05	atpF	-7.0043	9e-06	rplB	-7.5522	9e-06	atpF	-6.3278	8e-06
RVBD1303	-7.3075	8e-06	purB	-8.9473	9e-06	ctaE	-8.2853	9e-06	secE	-8.0934	8e-06	secY	-6.6869	1e-05	rplR	-6.4066	1e-05	rpmA	-6.8017	1.1e-05	alaS	-6.9795	9e-06	rplL	-7.5469	9e-06	cfp17	-6.3195	8e-06
rplV	-7.2984	8e-06	aroF	-8.9053	9e-06	clpX	-8.2604	9e-06	RVBD3915	-8.0839	8e-06	aroG	-6.6863	1e-05	TB8.4	-6.3978	0.030387	tRNA-Phe	-6.8014	1.1e-05	tRNA-Leu	-6.9751	9e-06	qcrA	-7.5225	9e-06	ftsK	-6.3155	8e-06
tRNA-Lys	-7.2932	8e-06	hisE	-8.8986	9e-06	rplC	-8.2566	9e-06	tRNA-Arg	-8.081	8e-06	tRNA-Tyr	-6.6797	1e-05	atpH	-6.3953	1e-05	prfA	-6.7921	1.1e-05	tRNA-Leu	-6.9751	9e-06	rpmH	-7.5024	9e-06	hemL	-6.3133	8e-06
rpsL	-7.2783	8e-06	nrdH	-8.8937	9e-06	clpC1	-8.2525	9e-06	gyrA	-8.08	8e-06	RVBD2866	-6.6627	0.000115	atpD	-6.3871	1e-05	metG	-6.7805	1.1e-05	tRNA-Leu	-6.9751	9e-06	tatA	-7.4802	9e-06	RVBD0284	-6.2717	8e-06
rplU	-7.2688	8e-06	gpsI	-8.8927	9e-06	cysS	-8.249	9e-06	rplK	-8.075	8e-06	nrdI	-6.6126	1e-05	rplE	-6.3871	1e-05	ctaD	-6.7805	1.1e-05	tRNA-Leu	-6.9751	9e-06	rplU	-7.4604	9e-06	RVBD1462	-6.2558	8e-06
clpC1	-7.2544	8e-06	proS	-8.8786	9e-06	thrS	-8.2136	9e-06	rplN	-8.0654	8e-06	RVBD2199c	-6.5908	1e-05	PPE4	-6.3685	1e-05	nrdH	-6.7748	1.1e-05	rplA	-6.9749	9e-06	RVBD1463	-7.4546	9e-06	lysS	-6.2495	8e-06
clpP	-7.2493	8e-06	infA	-8.8747	9e-06	hisB	-8.2125	9e-06	aroG	-8.06	8e-06	rplD	-6.5741	1e-05	RVBD0284	-6.3511	1e-05	RVBD2541	-6.7642	6.8e-05	rpmA	-6.9674	9e-06	pabB	-7.4301	9e-06	lysS	-6.2495	8e-06
hisC1	-7.2446	8e-06	ctaE	-8.8575	9e-06	ribA2	-8.2067	9e-06	clpX	-8.0529	8e-06	hisD	-6.5574	1e-05	gatB	-6.3251	1e-05	rpsH	-6.759	1.1e-05	rpsH	-6.9545	9e-06	rplV	-7.4064	9e-06	atpD	-6.2479	8e-06
hisB	-7.2259	8e-06	rpsL	-8.8467	9e-06	obgE	-8.194	9e-06	RVBD1303	-8.0284	8e-06	rplE	-6.5544	1e-05	obgE	-6.3216	1e-05	tRNA-Pro	-6.7206	1.1e-05	trpS	-6.9505	9e-06	trpS	-7.4029	9e-06	hisS	-6.2469	8e-06
RVBD0911	-7.2075	0.010878	qcrB	-8.8425	9e-06	rplE	-8.1881	9e-06	clpP	-8.0274	8e-06	RVBD0282	-6.5544	1e-05	RVBD2147c	-6.2995	1e-05	tRNA-Pro	-6.7206	1.1e-05	RVBD0347	-6.9398	9e-06	qcrC	-7.3916	9e-06	atpH	-6.228	8e-06
RVBD3221A	-7.2038	8e-06	atpB	-8.8151	9e-06	prsA	-8.1589	9e-06	tRNA-Ile	-8.0217	8e-06	tRNA-Phe	-6.5355	1e-05	hisE	-6.2812	1e-05	tRNA-Pro	-6.7206	1.1e-05	obgE	-6.9361	9e-06	rplM	-7.3833	9e-06	rplL	-6.2094	8e-06
argS	-7.1893	8e-06	rpsO	-8.8068	9e-06	lysS	-8.1323	9e-06	hisB	-7.987	8e-06	rpsR	-6.5176	1e-05	atpF	-6.2709	1e-05	RVBD2516c	-6.715	1.1e-05	gatB	-6.9293	9e-06	aroF	-7.3808	9e-06	rpmH	-6.2079	8e-06
rpmA	-7.1891	8e-06	clpX	-8.803	9e-06	trxB2	-8.1005	9e-06	rplF	-7.9728	8e-06	rpsR	-6.5176	1e-05	RVBD0283	-6.2575	1e-05	ileS	-6.7013	1.1e-05	clpP	-6.9242	9e-06	ctaC	-7.3626	9e-06	ftsZ	-6.2065	8e-06
prsA	-7.1817	8e-06	valS	-8.789	9e-06	hisG	-8.0943	9e-06	gmk	-7.9575	8e-06	rplN	-6.5146	1e-05	groES	-6.2511	1e-05	gatB	-6.6906	1.1e-05	tatA	-6.9226	9e-06	ctaB	-7.3597	9e-06	proS	-6.2059	8e-06
atpF	-7.1704	8e-06	tRNA-His	-8.7779	9e-06	argS	-8.0934	9e-06	23S	-7.9378	8e-06	ftsW	-6.4766	1e-05	tRNA-Phe	-6.2463	1e-05	RVBD1830	-6.6709	1.1e-05	lysS	-6.9013	9e-06	groEL	-7.3529	9e-06	RVBD2541	-6.1952	0.000567
RVBD0347	-7.1447	8e-06	RVBD2809	-8.7693	0.015255	atpG	-8.0785	9e-06	tRNA-Ser	-7.9356	8e-06	rpmI	-6.4728	1e-05	atpB	-6.2371	1e-05	RVBD0060	-6.6699	1.1e-05	lysS	-6.9013	9e-06	groEL	-7.3529	9e-06	rpsC	-6.192	8e-06
ftsK	-7.115	8e-06	serC	-8.7655	9e-06	aroF	-8.0747	9e-06	tyrS	-7.9211	8e-06	RVBD1303	-6.4661	1e-05	RVBD2516c	-6.2328	1e-05	trpG	-6.6699	1.1e-05	accD6	-6.8914	9e-06	purB	-7.3446	9e-06	rplA	-6.1801	8e-06
tRNA-His	-7.1106	8e-06	rplR	-8.7274	9e-06	pknB	-8.065	9e-06	RVBD1348	-7.8992	8e-06	dnaG	-6.4429	1e-05	rplS	-6.2235	1e-05	tyrS	-6.6228	1.1e-05	gpsI	-6.8863	9e-06	RVBD1303	-7.3141	9e-06	hisB	-6.1576	8e-06
galU	-7.1059	8e-06	alaS	-8.7222	9e-06	RVBD2975A	-8.0405	3.8e-05	tsf	-7.8974	8e-06	ssb	-6.43	1e-05	clpX	-6.2191	1e-05	secY	-6.6193	1.1e-05	sigA	-6.8707	9e-06	hisD	-7.3007	9e-06	icl	-6.1566	8e-06
RVBD2606c	-7.1013	0.016073	rplF	-8.7187	9e-06	cfp17	-8.0294	9e-06	tRNA-Lys	-7.8928	8e-06	aroF	-6.4296	1e-05	dnaG	-6.1865	1e-05	rplT	-6.6182	1.1e-05	RVBD1463	-6.8663	9e-06	rplF	-7.2904	9e-06	rplW	-6.1519	8e-06
aspS	-7.0934	8e-06	secY	-8.6835	9e-06	pheT	-8.02	9e-06	groES	-7.8711	8e-06	atpA	-6.4215	1e-05	RVBD1462	-6.1834	1e-05	ctaE	-6.6072	1.1e-05	atpH	-6.8633	9e-06	trpG	-7.288	9e-06	RVBD1303	-6.1444	8e-06
rpsK	-7.0859	8e-06	serS	-8.6624	9e-06	ctaB	-7.9946	9e-06	ftsH	-7.8638	8e-06	alaS	-6.4194	1e-05	rplT	-6.1546	1e-05	fusA1	-6.5848	1.1e-05	glyS	-6.8521	9e-06	accD6	-7.2722	9e-06	RVBD2866	-6.1305	0.000285
htrA	-7.0772	8e-06	leuS	-8.655	9e-06	whiB2	-7.9886	9e-06	RVBD1795	-7.8328	8e-06	ribA2	-6.4085	1e-05	tRNA-Lys	-6.1412	1e-05	tuf	-6.5835	1.1e-05	RVBD2199c	-6.8484	9e-06	ctaE	-7.2701	9e-06	cysS	-6.1232	8e-06
tatC	-7.072	8e-06	dnaG	-8.6509	9e-06	hisE	-7.9717	9e-06	rplM	-7.8313	8e-06	hisC1	-6.4018	1e-05	leuS	-6.1353	1e-05	ftsH	-6.5785	1.1e-05	dnaZX	-6.8474	9e-06	ssb	-7.2446	9e-06	cysS	-6.1232	8e-06
RVBD3566A	-7.0557	8e-06	folD	-8.6472	9e-06	tRNA-Glu	-7.963	9e-06	qcrB	-7.8284	8e-06	RVBD1348	-6.3933	1e-05	hisB	-6.1022	1e-05	ispH	-6.5568	1.1e-05	tRNA-Cys	-6.8256	9e-06	RVBD3221A	-7.2032	9e-06	RVBD2166c	-6.1208	8e-06
hisG	-7.0524	8e-06	rpsD	-8.6261	9e-06	ftsK	-7.9551	9e-06	rplC	-7.8259	8e-06	gatC	-6.37	1e-05	tRNA-Gln	-6.0982	1e-05	atpD	-6.5401	1.1e-05	pheT	-6.8134	9e-06	secY	-7.1905	9e-06	rpsB	-6.1182	8e-06
23S	-7.0491	8e-06	qcrA	-8.623	9e-06	valS	-7.9549	9e-06	RVBD2975A	-7.8121	8e-06	RVBD0123	-6.3634	1e-05	tRNA-Gln	-6.0982	1e-05	ffh	-6.5346	1.1e-05	RVBD1348	-6.8067	9e-06	rpmA	-7.1637	9e-06	RVBD2663	-6.1096	0.022685
thrC	-7.0429	8e-06	RVBD1348	-8.6137	9e-06	qcrC	-7.9454	9e-06	rplT	-7.7882	8e-06	rpsJ	-6.3623	1e-05	rpsH	-6.0961	1e-05	tRNA-Met	-6.4627	1.1e-05	secY	-6.7987	9e-06	RVBD1462	-7.1383	9e-06	RVBD3863	-6.0863	8e-06
ssb	-7.0368	8e-06	lysS	-8.6122	9e-06	purA	-7.9401	9e-06	thrA	-7.7863	8e-06	nrdH	-6.3409	1e-05	hisG	-6.0922	1e-05	tRNA-Lys	-6.4417	1.1e-05	prfA	-6.7901	9e-06	tRNA-Met	-7.1161	9e-06	thrS	-6.0853	8e-06
tRNA-Met	-7.0288	8e-06	lysS	-8.6122	9e-06	proS	-7.9241	9e-06	rplL	-7.7832	8e-06	rplP	-6.3275	1e-05	purA	-6.0788	1e-05	serS	-6.4397	1.1e-05	aroF	-6.7722	9e-06	lexA	-7.103	9e-06	RVBD2581c	-6.0666	8e-06
cfp17	-7.0193	8e-06	RVBD2840c	-8.6092	9e-06	trpS	-7.921	9e-06	prsA	-7.7821	8e-06	rplV	-6.3179	1e-05	23S	-6.0746	1e-05	hisD	-6.4211	1.1e-05	ctaB	-6.7592	9e-06	hemD	-7.0878	9e-06	atpB	-6.0629	8e-06
folE	-7.0136	8e-06	pckA	-8.6007	0.016955	glfT	-7.9125	9e-06	5S	-7.7741	8e-06	rplA	-6.3158	1e-05	RVBD2809	-6.0579	0.017841	tRNA-His	-6.3915	1.1e-05	tatB	-6.7402	9e-06	rplO	-7.076	9e-06	gltX	-6.0265	8e-06
RVBD0123	-7.0095	8e-06	rpsJ	-8.5673	9e-06	RVBD2199c	-7.91	9e-06	glf	-7.7386	8e-06	cfp17	-6.2984	1e-05	RVBD1830	-6.029	1e-05	atpF	-6.3885	1.1e-05	esxP	-6.7312	9e-06	tatB	-7.0736	9e-06	pheS	-6.0192	8e-06
rplF	-7.006	8e-06	fas	-8.5487	9e-06	purH	-7.9009	9e-06	atpC	-7.7309	8e-06	lysS	-6.2944	1e-05	thrC	-6.0258	1e-05	RVBD2199c	-6.3871	1.1e-05	proS	-6.6978	9e-06	RVBD1782	-7.0691	9e-06	rplM	-6.0155	8e-06
RVBD3235	-6.9867	0.016934	RVBD0289	-8.5412	9e-06	guaB2	-7.8885	9e-06	argS	-7.7297	8e-06	purB	-6.2944	1e-05	metG	-6.0125	1e-05	obgE	-6.3627	1.1e-05	clpC1	-6.6861	9e-06	thrA	-7.0345	9e-06	RVBD0123	-6.0057	8e-06
purB	-6.9597	8e-06	ctaC	-8.5084	9e-06	RVBD0347	-7.8812	9e-06	RVBD0284	-7.7148	8e-06	lysS	-6.2944	1e-05	alaS	-6.0105	1e-05	pstA1	-6.3547	0.042568	RVBD2581c	-6.6847	9e-06	csd	-7.0333	9e-06	csd	-5.9976	8e-06
RVBD2840c	-6.9419	8e-06	aspS	-8.4914	9e-06	rho	-7.8534	9e-06	tRNA-Met	-7.7091	8e-06	atpH	-6.2787	1e-05	RVBD3921c	-6.0026	1e-05	ftsK	-6.3384	1.1e-05	ctaE	-6.6818	9e-06	rpsE	-7.0095	9e-06	nadD	-5.9822	8e-06
secE	-6.9382	8e-06	tsf	-8.4766	9e-06	rplR	-7.8504	9e-06	secA1	-7.6977	8e-06	esxG	-6.2628	1e-05	proB	-6.0013	1e-05	thrC	-6.3378	1.1e-05	tRNA-Ile	-6.6764	9e-06	rho	-7.0074	9e-06	RVBD1830	-5.9688	8e-06
RVBD0528	-6.9382	8e-06	rpsH	-8.4623	9e-06	RVBD1463	-7.8344	9e-06	rpsC	-7.6932	8e-06	rplW	-6.2466	1e-05	rpsB	-5.9884	1e-05	rho	-6.3339	1.1e-05	rplM	-6.6747	9e-06	hisB	-7.0016	9e-06	atpC	-5.9584	8e-06
rpsB	-6.9329	8e-06	mraW	-8.4587	9e-06	rplO	-7.8343	9e-06	rpsJ	-7.6932	8e-06	atpB	-6.2311	1e-05	ileS	-5.9867	1e-05	aspS	-6.2881	1.1e-05	cysS	-6.6666	9e-06	RVBD0282	-7.0007	9e-06	hisD	-5.9471	8e-06
ileS	-6.9262	8e-06	ssb	-8.458	9e-06	groEL	-7.8092	9e-06	purA	-7.686	8e-06	clpC1	-6.2309	1e-05	ftsH	-5.9852	1e-05	qcrC	-6.2756	1.1e-05	cysS	-6.6666	9e-06	aroG	-6.9948	9e-06	ssb	-5.9446	8e-06
tRNA-Arg	-6.9074	8e-06	otsB2	-8.4541	9e-06	RVBD0283	-7.8068	9e-06	RVBD0525	-7.6774	8e-06	RVBD3921c	-6.2213	1e-05	RVBD0347	-5.9585	1e-05	RVBD3863	-6.2709	1.1e-05	tRNA-Met	-6.6278	9e-06	ftsK	-6.9853	9e-06	tatB	-5.9425	8e-06
tRNA-Arg	-6.9074	8e-06	RVBD2516c	-8.4435	9e-06	secY	-7.7963	9e-06	aspS	-7.672	8e-06	prsA	-6.1844	1e-05	rpmH	-5.9546	1e-05	16S	-6.261	1.1e-05	qcrA	-6.5912	9e-06	atpF	-6.9767	9e-06	RVBD0283	-5.9324	8e-06
tRNA-Arg	-6.9074	8e-06	tRNA-Ile	-8.4338	9e-06	metK	-7.7935	9e-06	atpA	-7.6637	8e-06	ftsK	-6.1701	1e-05	rplW	-5.9474	1e-05	hisH	-6.2584	1.1e-05	RVBD0284	-6.5898	9e-06	guaB2	-6.9697	9e-06	rplV	-5.9188	8e-06
lexA	-6.9068	8e-06	rpsG	-8.4307	9e-06	rpsL	-7.7866	9e-06	ffh	-7.6454	8e-06	dnaZX	-6.1602	1e-05	rpmC	-5.9263	1e-05	rpmI	-6.244	1.1e-05	RVBD0526	-6.5803	9e-06	valS	-6.968	9e-06	PPE4	-5.9164	8e-06
secA1	-6.8918	8e-06	RVBD3221A	-8.3604	9e-06	RVBD2516c	-7.7758	9e-06	RVBD0289	-7.6291	8e-06	gyrB	-6.1534	1e-05	tRNA-Met	-5.9251	1e-05	infC	-6.2084	1.1e-05	tRNA-Asn	-6.568	9e-06	ffh	-6.9621	9e-06	RVBD2975A	-5.9136	8e-06
rplR	-6.8827	8e-06	prfA	-8.3594	9e-06	purB	-7.7712	9e-06	accD6	-7.6158	8e-06	rpsC	-6.1286	1e-05	ssb	-5.9114	1e-05	lexA	-6.1977	3e-05	RVBD3221A	-6.565	9e-06	fabD	-6.9521	9e-06	tRNA-Gly	-5.9077	8e-06
RVBD3915	-6.8736	8e-06	RVBD0525	-8.3503	9e-06	hemL	-7.7579	9e-06	infA	-7.6076	8e-06	RVBD2413c	-6.11	1e-05	folD	-5.911	1e-05	rplS	-6.182	1.1e-05	RVBD0123	-6.5476	9e-06	hisE	-6.9341	9e-06	tRNA-Gly	-5.9077	8e-06
trpG	-6.8725	8e-06	rpmJ	-8.3333	9e-06	dnaN	-7.7523	9e-06	tRNA-Pro	-7.6071	8e-06	guaB2	-6.1097	1e-05	hisD	-5.8968	1e-05	rplV	-6.1807	1.1e-05	rplE	-6.5476	9e-06	glfT	-6.9229	9e-06	tRNA-Gly	-5.9077	8e-06
valS	-6.8436	8e-06	atpD	-8.3104	9e-06	purD	-7.7376	9e-06	ctaB	-7.6031	8e-06	hisB	-6.0879	1e-05	RVBD3090	-5.8968	0.047405	RVBD0123	-6.148	1.1e-05	tmk	-6.5366	9e-06	ctaD	-6.9088	9e-06	rplN	-5.8999	8e-06
rpoA	-6.8435	8e-06	tRNA-Phe	-8.2945	9e-06	serA1	-7.7281	9e-06	ctaE	-7.6029	8e-06	tatA	-6.0849	1e-05	infA	-5.8734	1e-05	RVBD3221A	-6.148	1.1e-05	ssb	-6.536	9e-06	tRNA-Leu	-6.884	9e-06	rpmE	-5.8976	8e-06
rplN	-6.8428	8e-06	ispH	-8.2785	9e-06	rpsE	-7.7222	9e-06	pknB	-7.5808	8e-06	PPE4	-6.0633	1e-05	rpsO	-5.8475	1e-05	RVBD1462	-6.1472	1.1e-05	hisS	-6.5313	9e-06	tRNA-Leu	-6.884	9e-06	RVBD0282	-5.8947	8e-06
argB	-6.8422	8e-06	rpmI	-8.2776	9e-06	otsB2	-7.7194	9e-06	rplO	-7.574	8e-06	tRNA-Cys	-6.0617	1e-05	RVBD0088	-5.8463	0.030387	infA	-6.147	1.1e-05	RVBD0289	-6.5173	9e-06	tRNA-Leu	-6.884	9e-06	aroG	-5.8801	8e-06
rpsE	-6.8414	8e-06	ftsK	-8.2757	9e-06	rpsB	-7.7068	9e-06	pyrG	-7.5382	8e-06	cysS	-6.0269	1e-05	ctaD	-5.8266	1e-05	hisB	-6.0772	1.1e-05	csd	-6.509	9e-06	tRNA-Leu	-6.884	9e-06	ccsA	-5.8795	8e-06
accD6	-6.8281	8e-06	dnaZX	-8.2603	9e-06	tRNA-Met	-7.6925	3.8e-05	RVBD2993c	-7.5281	8e-06	cysS	-6.0269	1e-05	rpsJ	-5.8229	1e-05	rpsA	-6.0772	1.1e-05	thrS	-6.4978	9e-06	serA1	-6.8673	9e-06	argG	-5.8742	8e-06
murG	-6.8164	8e-06	rplQ	-8.24	9e-06	tyrS	-7.6838	9e-06	kasA	-7.5274	8e-06	5S	-6.0262	1e-05	ftsK	-5.8219	1e-05	RVBD2147c	-6.0618	1.1e-05	rpsL	-6.4876	9e-06	ispH	-6.8532	9e-06	tRNA-Ile	-5.8559	8e-06
thrS	-6.7961	8e-06	rpmA	-8.2398	9e-06	rplP	-7.6656	9e-06	tRNA-Leu	-7.5164	8e-06	folD	-6.0256	1e-05	thrA	-5.8168	1e-05	gltX	-6.04	1.1e-05	atpG	-6.4533	9e-06	secA1	-6.849	9e-06	rho	-5.8485	8e-06
clpX	-6.7807	8e-06	accD6	-8.2241	9e-06	thrC	-7.6622	9e-06	aroF	-7.5154	8e-06	valS	-6.0228	1e-05	efpA	-5.8018	1e-05	5S	-6.0189	1.1e-05	gyrA	-6.4306	9e-06	rpsG	-6.8428	9e-06	folD	-5.8382	8e-06
gpsI	-6.7634	8e-06	argG	-8.2045	9e-06	secE	-7.6564	9e-06	RVBD3566A	-7.4883	7.9e-05	RVBD2541	-6.0199	0.00545	16S	-5.8018	1e-05	carA	-5.9937	1.1e-05	infC	-6.4224	9e-06	serS	-6.8403	9e-06	rpoA	-5.8145	8e-06
rplW	-6.7528	8e-06	rplV	-8.1956	9e-06	kasA	-7.6221	9e-06	prfA	-7.4814	8e-06	rplK	-6.0198	1e-05	rho	-5.8004	1e-05	PPE4	-5.9667	1.1e-05	aspS	-6.4009	9e-06	obgE	-6.8371	9e-06	proB	-5.8098	8e-06
topA	-6.7479	8e-06	proB	-8.1906	9e-06	rpsD	-7.6099	9e-06	tRNA-Asn	-7.481	8e-06	ctaE	-5.9958	1e-05	ctaC	-5.7967	1e-05	rplW	-5.954	1.1e-05	qcrC	-6.3949	9e-06	gatB	-6.823	9e-06	ileS	-5.7905	8e-06
rplD	-6.7468	8e-06	gyrA	-8.1898	9e-06	tRNA-Leu	-7.6099	9e-06	rpsB	-7.464	8e-06	qcrB	-5.9863	1e-05	acn	-5.7863	1e-05	tRNA-Ile	-5.9139	1.1e-05	rpsC	-6.3738	9e-06	PPE4	-6.8213	9e-06	gatB	-5.7725	8e-06
purA	-6.7414	8e-06	cysS	-8.1841	9e-06	tRNA-Thr	-7.5971	9e-06	nadD	-7.4418	8e-06	esxP	-5.9817	1e-05	rplQ	-5.7699	1e-05	rpoA	-5.9005	1.1e-05	rpmJ	-6.3289	9e-06	RVBD3863	-6.8136	9e-06	16S	-5.7723	8e-06
rpmH	-6.7356	8e-06	cysS	-8.1841	9e-06	rpsJ	-7.5893	9e-06	ribA2	-7.4401	8e-06	infB	-5.9605	1e-05	rplC	-5.7674	1e-05	secE	-5.8956	1.1e-05	rplD	-6.3272	9e-06	dnaZX	-6.8066	9e-06	RVBD2840c	-5.7636	8e-06
rplT	-6.7292	8e-06	RVBD2147c	-8.1832	9e-06	tatA	-7.544	2.4e-05	clpC1	-7.4291	8e-06	rplS	-5.9167	1e-05	tuf	-5.7656	1e-05	tatB	-5.8924	1.1e-05	rplT	-6.3007	9e-06	RVBD0810c	-6.7981	9e-06	rplF	-5.7582	8e-06
rplK	-6.7286	8e-06	RVBD1597	-8.1589	0.013563	fabD	-7.544	9e-06	ssb	-7.4238	8e-06	whiB1	-5.9167	1e-05	secA1	-5.7588	1e-05	RVBD0283	-5.8788	1.1e-05	serA1	-6.2658	9e-06	tyrS	-6.7966	9e-06	hisE	-5.7518	8e-06
tRNA-Glu	-6.7204	8e-06	ribA2	-8.1558	9e-06	PPE4	-7.5349	9e-06	folD	-7.4087	8e-06	ispH	-5.8977	1e-05	rplF	-5.7347	1e-05	pyrG	-5.8598	1.1e-05	hisE	-6.2647	9e-06	atpE	-6.7706	9e-06	tyrS	-5.744	8e-06
tRNA-Glu	-6.7204	8e-06	pyrG	-8.1347	9e-06	glyS	-7.5133	9e-06	rpsH	-7.4031	8e-06	ctaD	-5.8914	1e-05	rpsS	-5.7283	1e-05	23S	-5.8526	1.1e-05	hisB	-6.2605	9e-06	acpP	-6.7678	9e-06	leuS	-5.741	8e-06
RVBD3863	-6.7136	8e-06	rplL	-8.1202	9e-06	dxs1	-7.4778	9e-06	hisH	-7.38	8e-06	gatA	-5.8855	1e-05	serS	-5.712	1e-05	rplE	-5.8174	1.1e-05	ffh	-6.2593	9e-06	thrS	-6.7564	9e-06	infC	-5.7394	8e-06
rpsJ	-6.7122	8e-06	pabB	-8.0882	9e-06	rpsG	-7.4608	9e-06	secY	-7.3746	8e-06	RVBD2147c	-5.8726	1e-05	ctaB	-5.7094	1e-05	RVBD1303	-5.8122	1.1e-05	tyrS	-6.2518	9e-06	hisH	-6.7372	9e-06	RVBD2199c	-5.7302	8e-06
leuS	-6.7004	8e-06	rpoC	-8.0823	9e-06	rpmI	-7.4553	9e-06	glfT	-7.3664	8e-06	RVBD1097c	-5.8256	0.009312	cfp17	-5.7041	1e-05	hisE	-5.8029	1.1e-05	RVBD3566A	-6.25	9e-06	argG	-6.7366	9e-06	nrdF	-5.7296	8e-06
PPE4	-6.6994	8e-06	23S	-8.0803	9e-06	accD6	-7.4453	9e-06	RVBD0123	-7.3593	8e-06	ftsY	-5.8042	1e-05	ffh	-5.69	1e-05	RVBD0347	-5.7944	1.1e-05	ileS	-6.2459	9e-06	ccsA	-6.7213	9e-06	nrdF	-5.7296	8e-06
glfT	-6.6764	8e-06	thrA	-8.0533	9e-06	qcrA	-7.4436	9e-06	tRNA-Thr	-7.3593	8e-06	RVBD0678	-5.8005	0.048501	gyrA	-5.6884	1e-05	RVBD3676	-5.7914	0.010875	guaB2	-6.2396	9e-06	gatA	-6.7098	9e-06	rpmC	-5.7281	8e-06
clpP2	-6.6574	8e-06	rplU	-8.0499	9e-06	RVBD3915	-7.4411	9e-06	rpsG	-7.3505	8e-06	RVBD0477	-5.8005	0.048501	lysA	-5.6865	1e-05	infB	-5.7723	1.1e-05	rplN	-6.2244	9e-06	rpsJ	-6.6991	9e-06	groEL	-5.7241	8e-06
obgE	-6.657	8e-06	hemD	-8.0479	9e-06	atpD	-7.4389	9e-06	pgsA3	-7.3486	8e-06	RVBD3888c	-5.8005	0.048501	icl	-5.6784	1e-05	rpsB	-5.7451	1.1e-05	RVBD2164c	-6.217	9e-06	whiB1	-6.699	9e-06	groEL	-5.7241	8e-06
alaS	-6.6557	8e-06	desA1	-8.0094	9e-06	folE	-7.4389	9e-06	rpmA	-7.3355	8e-06	clpX	-5.7992	1e-05	ino1	-5.6728	1e-05	tsf	-5.7333	1.1e-05	rpsJ	-6.2148	9e-06	hemL	-6.6955	9e-06	ffh	-5.706	8e-06
RVBD2164c	-6.6408	8e-06	tmk	-8.0091	9e-06	pheS	-7.3898	9e-06	tRNA-Glu	-7.3292	7.9e-05	tatC	-5.7982	1e-05	rpsC	-5.6687	1e-05	RVBD1782	-5.7265	1.1e-05	glf	-6.1973	9e-06	RVBD0347	-6.6932	9e-06	rpsO	-5.7016	8e-06
tuf	-6.6335	8e-06	mmpL11	-7.9886	0.013563	fdxC	-7.3833	9e-06	pheS	-7.3274	8e-06	infA	-5.7812	1e-05	rplA	-5.6679	1e-05	purA	-5.726	1.1e-05	trpG	-6.1911	9e-06	RVBD1348	-6.6789	9e-06	clpX	-5.6943	8e-06
purN	-6.632	8e-06	tkt	-7.9469	9e-06	pabB	-7.3387	9e-06	RVBD0347	-7.3265	8e-06	tmk	-5.7703	1e-05	atpG	-5.6311	1e-05	lysS	-5.7118	1.1e-05	rpsS	-6.1578	9e-06	RVBD0283	-6.6411	9e-06	trxB2	-5.6857	8e-06
rpsC	-6.6206	8e-06	rpmH	-7.93	9e-06	rpsH	-7.3265	9e-06	rplB	-7.3251	8e-06	lexA	-5.7668	9.9e-05	rplO	-5.63	1e-05	lysS	-5.7118	1.1e-05	acn	-6.1574	9e-06	RVBD0526	-6.6368	9e-06	RVBD0526	-5.682	8e-06
RVBD2975A	-6.6195	8e-06	rplN	-7.8769	9e-06	ssb	-7.3265	9e-06	hemL	-7.3225	8e-06	rpsE	-5.7627	1e-05	pheT	-5.628	1e-05	purB	-5.6956	1.1e-05	pknB	-6.1346	9e-06	serC	-6.636	9e-06	RVBD1460	-5.678	8e-06
dxs1	-6.5976	8e-06	hemL	-7.8534	9e-06	serS	-7.3013	9e-06	ccsA	-7.3222	8e-06	RVBD2205c	-5.7617	0.003568	RVBD0526	-5.6236	1e-05	dnaN	-5.6887	1.1e-05	gatA	-6.1195	9e-06	tRNA-Pro	-6.6217	9e-06	ispH	-5.6717	8e-06
atpD	-6.5865	8e-06	dnaN	-7.8083	9e-06	rplW	-7.301	9e-06	rpe	-7.3218	8e-06	rplO	-5.7616	1e-05	esxG	-5.6031	1e-05	tRNA-Leu	-5.6858	1.1e-05	rplO	-6.1135	9e-06	tRNA-Pro	-6.6217	9e-06	RVBD1782	-5.6664	8e-06
serA1	-6.566	8e-06	aspC	-7.8025	9e-06	glmS	-7.2931	9e-06	RVBD1782	-7.3136	8e-06	ctaB	-5.761	1e-05	prsA	-5.5871	1e-05	tRNA-Leu	-5.6858	1.1e-05	aroG	-6.1051	9e-06	tRNA-Pro	-6.6217	9e-06	rpsD	-5.6553	8e-06
nrdF	-6.5595	8e-06	atpC	-7.7918	9e-06	nadD	-7.2795	9e-06	RVBD0282	-7.3108	8e-06	RVBD1830	-5.7522	1e-05	tatA	-5.5866	1e-05	tRNA-Leu	-5.6858	1.1e-05	purF	-6.1028	9e-06	groES	-6.6018	9e-06	rpsE	-5.6264	8e-06
nrdF	-6.5595	8e-06	RVBD0123	-7.7914	9e-06	tmk	-7.2711	9e-06	rpmH	-7.3063	8e-06	RVBD1462	-5.7415	1e-05	rpsP	-5.581	1e-05	tRNA-Leu	-5.6858	1.1e-05	rplP	-6.0853	9e-06	rpoA	-6.5917	9e-06	ctaC	-5.6263	8e-06
RVBD2866	-6.5583	0.000496	tRNA-Gln	-7.7647	9e-06	gatB	-7.2588	9e-06	topA	-7.2961	8e-06	groES	-5.7353	1e-05	prfB	-5.5776	1e-05	ctaC	-5.6833	1.1e-05	purN	-6.0839	9e-06	RVBD0123	-6.5643	9e-06	gpsI	-5.5557	8e-06
tyrS	-6.5507	8e-06	tRNA-Gln	-7.7647	9e-06	ftsW	-7.2577	9e-06	rne	-7.2949	8e-06	rpsA	-5.7268	1e-05	rplD	-5.5769	1e-05	rpsP	-5.6493	1.1e-05	rpsP	-6.0828	9e-06	rplP	-6.5395	9e-06	RVBD0525	-5.5204	8e-06
rmlD	-6.5418	8e-06	prrA	-7.7526	9e-06	prfA	-7.2299	9e-06	rpsP	-7.2949	8e-06	ffh	-5.7182	1e-05	RVBD2413c	-5.565	1e-05	dnaZX	-5.6482	1.1e-05	dnaA	-6.0776	9e-06	rpoC	-6.5322	9e-06	aroF	-5.5153	8e-06
aroF	-6.538	8e-06	tRNA-Asn	-7.7382	8.4e-05	RVBD3921c	-7.2108	9e-06	nusG	-7.2873	8e-06	RVBD1795	-5.7004	1e-05	RVBD2993c	-5.5546	1e-05	tatC	-5.6161	1.1e-05	fabD	-6.0644	9e-06	ftsH	-6.5276	9e-06	serS	-5.5125	8e-06
lysS	-6.5364	8e-06	icl	-7.7359	9e-06	tRNA-Phe	-7.2096	9e-06	atpB	-7.2801	8e-06	gatB	-5.6559	1e-05	pcnA	-5.5412	1e-05	argG	-5.5913	1.1e-05	rpoA	-6.0529	9e-06	tuf	-6.4796	9e-06	rplC	-5.5123	8e-06
lysS	-6.5364	8e-06	glfT	-7.7343	9e-06	gatA	-7.2092	9e-06	RVBD1783	-7.2717	8e-06	secA1	-5.6336	1e-05	ftsW	-5.5356	1e-05	guaB2	-5.5687	1.1e-05	RVBD3915	-6.0355	9e-06	pheS	-6.4633	9e-06	whiB2	-5.5034	8e-06
dnaN	-6.5286	8e-06	whiB1	-7.7265	9e-06	RVBD1477	-7.2083	9e-06	rplP	-7.2579	8e-06	rpmH	-5.6083	1e-05	tRNA-Arg	-5.5241	1e-05	gatA	-5.5671	1.1e-05	folD	-6.0243	9e-06	rplC	-6.4544	9e-06	RVBD2204c	-5.4851	8e-06
rpmE	-6.5141	8e-06	RVBD3863	-7.722	9e-06	gpsI	-7.1928	9e-06	hisE	-7.2486	8e-06	rpsL	-5.6019	1e-05	tRNA-Arg	-5.5241	1e-05	efpA	-5.5415	1.1e-05	rplB	-5.9764	9e-06	ccdA	-6.4462	9e-06	fdxC	-5.4702	8e-06
ctaD	-6.5114	8e-06	groES	-7.7063	9e-06	tsf	-7.1746	9e-06	serA1	-7.2359	8e-06	pknB	-5.582	1e-05	tRNA-Arg	-5.5241	1e-05	gpsI	-5.527	1.1e-05	whiA	-5.9722	9e-06	leuS	-6.4116	9e-06	nusG	-5.4658	8e-06
groEL	-6.5044	8e-06	gatC	-7.6919	9e-06	glf	-7.1712	9e-06	nrdF	-7.2246	8e-06	tRNA-Leu	-5.5726	1e-05	qcrB	-5.4992	1e-05	RVBD0023	-5.5246	1.1e-05	rpmE	-5.9701	9e-06	esxG	-6.3962	9e-06	htrA	-5.4656	8e-06
groEL	-6.5044	8e-06	nusG	-7.6843	9e-06	nrdF	-7.1627	9e-06	rho	-7.201	8e-06	tRNA-Leu	-5.5726	1e-05	guaB2	-5.4915	1e-05	tRNA-Ala	-5.5232	1.1e-05	tsf	-5.9653	9e-06	rpmE	-6.3915	9e-06	aspC	-5.4624	8e-06
ftsH	-6.4935	8e-06	purF	-7.6708	9e-06	pyrG	-7.1599	9e-06	ino1	-7.1751	8e-06	tRNA-Leu	-5.5726	1e-05	RVBD1782	-5.49	1e-05	tRNA-Cys	-5.5208	1.1e-05	RVBD0283	-5.9491	9e-06	clpC1	-6.3764	9e-06	rplQ	-5.4591	8e-06
hisE	-6.4808	8e-06	ftsH	-7.6596	9e-06	efpA	-7.1555	9e-06	qcrA	-7.1647	8e-06	tRNA-Leu	-5.5726	1e-05	dnaN	-5.4832	1e-05	purN	-5.5194	1.1e-05	hemL	-5.9352	9e-06	rpsS	-6.3689	9e-06	hisG	-5.4524	8e-06
hisD	-6.4016	8e-06	tRNA-Trp	-7.6131	9e-06	purF	-7.1554	9e-06	aroA	-7.1501	8e-06	lysA	-5.5586	1e-05	purE	-5.4521	1e-05	RVBD0289	-5.5073	1.1e-05	infB	-5.9038	9e-06	RVBD1783	-6.3655	9e-06	rpsH	-5.4497	8e-06
murE	-6.3755	8e-06	RVBD0283	-7.6129	9e-06	RVBD0284	-7.1548	9e-06	RVBD2927c	-7.1455	8e-06	accD6	-5.5169	1e-05	thrS	-5.4438	1e-05	tRNA-Arg	-5.4976	1.1e-05	RVBD3863	-5.8832	9e-06	RVBD0289	-6.3546	9e-06	pheT	-5.443	8e-06
RVBD0283	-6.3648	8e-06	rpsC	-7.5959	9e-06	RVBD3807c	-7.1074	9e-06	aspC	-7.1102	8e-06	gltX	-5.4979	1e-05	ispH	-5.438	1e-05	tRNA-Arg	-5.4976	1.1e-05	kasA	-5.8549	9e-06	trpC	-6.3425	9e-06	hisH	-5.4391	8e-06
rho	-6.363	8e-06	RVBD3587c	-7.5874	9e-06	ccsA	-7.107	9e-06	gpsI	-7.1091	8e-06	nusG	-5.4533	1e-05	trpG	-5.4228	1e-05	tRNA-Arg	-5.4976	1.1e-05	efpA	-5.8382	9e-06	pheT	-6.3396	9e-06	tRNA-Phe	-5.4359	8e-06
rpmI	-6.3405	8e-06	rplT	-7.5863	9e-06	murG	-7.107	9e-06	RVBD3221A	-7.1056	8e-06	RVBD0284	-5.445	1e-05	rpsQ	-5.4188	1e-05	nadD	-5.4613	1.1e-05	rpsO	-5.8332	9e-06	prfA	-6.3346	9e-06	rpsJ	-5.4317	8e-06
rpsP	-6.3314	8e-06	guaB2	-7.5825	9e-06	RVBD2840c	-7.1006	0.009685	hisF	-7.0985	8e-06	proS	-5.4382	1e-05	trpS	-5.4185	1e-05	ribA2	-5.4612	1.1e-05	RVBD0528	-5.8166	9e-06	RVBD0787A	-6.3334	9e-06	rpsS	-5.4264	8e-06
RVBD0284	-6.3224	8e-06	RVBD2125	-7.5576	0.00081	RVBD2993c	-7.0757	9e-06	esxG	-7.0832	8e-06	rho	-5.428	1e-05	rpmI	-5.4148	1e-05	hisG	-5.457	1.1e-05	rpoZ	-5.812	9e-06	secE	-6.3221	9e-06	rplD	-5.4023	8e-06
RVBD0787A	-6.2945	8e-06	obgE	-7.5423	9e-06	rpsR	-7.0671	9e-06	trxB2	-7.0816	8e-06	rpmE	-5.4048	1e-05	purB	-5.406	1e-05	RVBD2927c	-5.4498	1.1e-05	purH	-5.789	9e-06	folD	-6.2997	9e-06	rplB	-5.3957	8e-06
aroG	-6.2888	8e-06	qcrC	-7.5346	9e-06	hisF	-7.0511	9e-06	htrA	-7.0794	8e-06	tyrS	-5.3915	1e-05	rpsE	-5.4007	1e-05	RVBD0979c	-5.4488	1.1e-05	rplW	-5.7442	9e-06	RVBD3915	-6.2952	9e-06	pknB	-5.3753	8e-06
rplO	-6.288	8e-06	dxs1	-7.5169	9e-06	leuS	-7.0251	9e-06	accA3	-7.0762	8e-06	rpsG	-5.3496	1e-05	rplB	-5.3908	1e-05	rpsL	-5.4485	1.1e-05	prsA	-5.7325	9e-06	ftsY	-6.2931	9e-06	fabD	-5.3688	8e-06
nusG	-6.2803	8e-06	rpsS	-7.4713	9e-06	rpmH	-7.0118	9e-06	fadD32	-7.0562	8e-06	pheS	-5.3458	1e-05	RVBD3221A	-5.3804	1e-05	rpsD	-5.4209	1.1e-05	RVBD0525	-5.7214	2.6e-05	thrC	-6.2868	9e-06	fadD25	-5.3657	0.034856
hemD	-6.2513	8e-06	RVBD3566A	-7.4649	8.4e-05	fadD32	-6.9998	9e-06	thrS	-7.0547	8e-06	RVBD0347	-5.3424	1e-05	hisF	-5.3712	1e-05	secA1	-5.3878	1.1e-05	rplF	-5.6988	9e-06	RVBD2541	-6.2468	0.009688	RVBD2205c	-5.3627	0.0229
icl	-6.2425	8e-06	RVBD3764c	-7.457	9e-06	RVBD3566A	-6.9596	3.8e-05	RVBD3921c	-7.0365	8e-06	argS	-5.3146	1e-05	ccsA	-5.3618	1e-05	pheS	-5.3802	1.1e-05	ribA2	-5.6957	9e-06	rpmI	-6.2364	9e-06	RVBD1732c	-5.3565	0.033816
ask	-6.2373	8e-06	thrS	-7.4301	9e-06	serC	-6.9511	9e-06	RVBD0283	-7.0317	8e-06	RVBD0528	-5.3141	1e-05	RVBD2204c	-5.3565	9.8e-05	aroF	-5.35	1.1e-05	groEL	-5.6906	9e-06	tRNA-Ser	-6.2349	9e-06	gmk	-5.3555	8e-06
pabB	-6.2225	8e-06	tRNA-Leu	-7.4008	9e-06	proB	-6.9486	9e-06	tatC	-7.0279	8e-06	serA1	-5.314	1e-05	aroK	-5.3523	1e-05	trpS	-5.347	1.1e-05	groEL	-5.6906	9e-06	tRNA-Ser	-6.2349	9e-06	tRNA-Thr	-5.3525	8e-06
RVBD2199c	-6.2208	8e-06	tRNA-Leu	-7.4008	9e-06	RVBD0635	-6.9406	9e-06	rpsL	-7.0094	8e-06	trpC	-5.2969	1e-05	argG	-5.3501	1e-05	rpsQ	-5.3466	1.1e-05	desA1	-5.6615	9e-06	tRNA-Ser	-6.2349	9e-06	tRNA-Thr	-5.3525	8e-06
guaB2	-6.2185	8e-06	tRNA-Leu	-7.4008	9e-06	glyA	-6.9381	9e-06	tatB	-7.0074	8e-06	RVBD1782	-5.2715	1e-05	atpE	-5.3319	1e-05	icl	-5.3459	1.1e-05	infA	-5.6423	9e-06	tRNA-Ser	-6.2349	9e-06	tRNA-Thr	-5.3525	8e-06
RVBD0526	-6.2185	8e-06	tRNA-Leu	-7.4008	9e-06	esxG	-6.9299	9e-06	rpoB	-6.9954	8e-06	pcnA	-5.2699	1e-05	tyrS	-5.3311	1e-05	rplO	-5.3389	1.1e-05	thrA	-5.6338	9e-06	RVBD1795	-6.2208	9e-06	thrC	-5.3114	8e-06
tsf	-6.2134	8e-06	tRNA-Tyr	-7.3766	8.4e-05	rpsQ	-6.9158	0.000154	groEL	-6.9943	8e-06	RVBD0283	-5.2541	1e-05	RVBD2927c	-5.3227	1e-05	prsA	-5.3259	1.1e-05	hisF	-5.6321	9e-06	parA	-6.2198	9e-06	serC	-5.3056	8e-06
pckA	-6.2056	0.021122	rplM	-7.3682	9e-06	gnd2	-6.9119	9e-06	rpmJ	-6.9864	8e-06	rpmF	-5.2531	1e-05	nusG	-5.3181	1e-05	rpoB	-5.3087	1.1e-05	tRNA-Trp	-5.6236	9e-06	hisC1	-6.2186	9e-06	mbtI	-5.3014	0.000643
ino1	-6.2007	8e-06	aroA	-7.3637	9e-06	tatC	-6.9056	9e-06	folE	-6.9774	8e-06	glf	-5.2207	1e-05	ctaE	-5.3177	1e-05	pheT	-5.3057	1.1e-05	tRNA-Phe	-5.5889	9e-06	rpsB	-6.2049	9e-06	trpC	-5.3013	8e-06
RVBD0699	-6.1997	0.002755	ccdA	-7.3204	9e-06	ctaC	-6.8773	9e-06	rplW	-6.9754	8e-06	ribG	-5.2207	1e-05	thiS	-5.3075	1e-05	tatA	-5.2835	1.1e-05	PPE4	-5.5885	9e-06	aroK	-6.1903	9e-06	trpG	-5.294	8e-06
rplP	-6.1859	8e-06	RVBD2927c	-7.295	9e-06	whiB1	-6.8735	9e-06	purH	-6.9591	8e-06	htrA	-5.2129	1e-05	RVBD0979c	-5.304	1e-05	tkt	-5.2828	1.1e-05	ccsA	-5.5725	9e-06	RVBD0525	-6.1853	9e-06	rpsG	-5.2858	8e-06
atpE	-6.1831	8e-06	RVBD0347	-7.2716	9e-06	gmk	-6.8728	9e-06	rplV	-6.9503	8e-06	RVBD3863	-5.2077	1e-05	nadD	-5.2747	1e-05	RVBD3921c	-5.2524	1.1e-05	16S	-5.5657	9e-06	gmk	-6.1737	9e-06	RVBD2516c	-5.2827	8e-06
serS	-6.1782	8e-06	tyrS	-7.261	9e-06	rplB	-6.8625	9e-06	ctaC	-6.9307	8e-06	rpsP	-5.204	1e-05	groEL	-5.2661	1e-05	RVBD0787A	-5.2444	4.9e-05	lprD	-5.5563	9e-06	RVBD3566A	-6.1593	9e-06	RVBD1930c	-5.279	0.00938
glf	-6.1727	8e-06	RVBD0526	-7.2476	9e-06	acpP	-6.854	9e-06	whiB1	-6.9239	8e-06	rplQ	-5.1994	1e-05	groEL	-5.2661	1e-05	RVBD0771	-5.2385	0.008289	groES	-5.5537	9e-06	hisG	-6.1555	9e-06	RVBD1961	-5.2785	0.024554
aroA	-6.1671	8e-06	gatB	-7.2352	9e-06	tRNA-Leu	-6.8461	9e-06	proB	-6.9197	8e-06	ftsH	-5.1915	1e-05	serA1	-5.2365	1e-05	rpmC	-5.2359	1.1e-05	RVBD1782	-5.5535	9e-06	lysS	-6.1399	9e-06	rpsF	-5.2759	8e-06
folD	-6.1647	8e-06	sigA	-7.2171	9e-06	rne	-6.8325	9e-06	tatA	-6.8954	7.9e-05	hisG	-5.1816	1e-05	RVBD3863	-5.2032	1e-05	RVBD1783	-5.2301	1.1e-05	rpsG	-5.5524	9e-06	lysS	-6.1399	9e-06	purA	-5.2741	8e-06
infA	-6.1631	8e-06	aroG	-7.2059	9e-06	RVBD0525	-6.8324	9e-06	hisD	-6.8855	8e-06	RVBD0526	-5.1781	1e-05	RVBD2199c	-5.192	1e-05	glfT	-5.2188	1.1e-05	RVBD2975A	-5.546	9e-06	rpsQ	-6.1398	9e-06	infA	-5.2741	8e-06
proB	-6.1544	8e-06	hisC1	-7.2053	9e-06	dnaZX	-6.8244	9e-06	tRNA-Trp	-6.8619	8e-06	gltB	-5.1756	1e-05	RVBD1303	-5.1746	1e-05	folE	-5.213	1.1e-05	gmk	-5.5209	9e-06	purH	-6.115	9e-06	glf	-5.2709	8e-06
purH	-6.1515	8e-06	tRNA-Arg	-7.1884	9e-06	folD	-6.8109	9e-06	RVBD3722c	-6.8403	8e-06	secE	-5.1592	1e-05	serC	-5.1671	1e-05	aroG	-5.1994	1.1e-05	secE	-5.5051	9e-06	RVBD2993c	-6.0981	9e-06	esxG	-5.2678	8e-06
atpB	-6.1468	8e-06	tRNA-Arg	-7.1884	9e-06	topA	-6.8044	9e-06	trpS	-6.8325	8e-06	qcrC	-5.1481	1e-05	tRNA-Glu	-5.153	1e-05	fabD	-5.1839	1.1e-05	hisG	-5.4799	9e-06	infA	-6.0949	9e-06	ftsW	-5.2674	8e-06
rpsG	-6.1431	8e-06	tRNA-Arg	-7.1884	9e-06	rplK	-6.7636	9e-06	gnd2	-6.8237	8e-06	guaA	-5.146	1e-05	tRNA-Glu	-5.153	1e-05	rpsG	-5.1644	1.1e-05	rplL	-5.4734	9e-06	prsA	-6.0852	9e-06	RVBD0635	-5.2625	8e-06
prrA	-6.1341	8e-06	hisG	-7.1597	9e-06	tRNA-Arg	-6.7633	9e-06	efpA	-6.8181	8e-06	hisF	-5.1426	1e-05	RVBD0810c	-5.1505	1e-05	gyrA	-5.1579	1.1e-05	folE	-5.4668	9e-06	nrdF	-6.0532	9e-06	rpsQ	-5.259	8e-06
lysA	-6.126	8e-06	ribH	-7.1028	8.4e-05	purN	-6.7156	9e-06	RVBD0810c	-6.8174	8e-06	topA	-5.1294	1e-05	whiB1	-5.1382	1e-05	rplB	-5.1501	1.1e-05	lysA	-5.4657	9e-06	nrdF	-6.0532	9e-06	tRNA-Leu	-5.2506	8e-06
tRNA-Trp	-6.1103	8e-06	RVBD1287	-7.0856	0.023796	thrA	-6.7081	9e-06	RVBD3863	-6.8013	8e-06	ctaC	-5.1179	1e-05	tmk	-5.1318	1e-05	rpsF	-5.1485	1.1e-05	rplV	-5.4625	9e-06	rpsK	-6.028	9e-06	tRNA-Leu	-5.2506	8e-06
dnaZX	-6.0571	8e-06	secE	-7.0649	9e-06	rpoZ	-6.7026	9e-06	galU	-6.7932	8e-06	murG	-5.1131	1e-05	rpsL	-5.1206	1e-05	purF	-5.1483	1.1e-05	ftsH	-5.4538	9e-06	gnd2	-6.0274	9e-06	tRNA-Leu	-5.2506	8e-06
RVBD0430	-6.0401	8e-06	PPE4	-7.0539	9e-06	rplD	-6.7004	9e-06	fdxC	-6.7911	8e-06	rpsD	-5.1118	1e-05	prfA	-5.1013	1e-05	ftsW	-5.146	1.1e-05	secA1	-5.451	9e-06	rpsP	-6.0221	9e-06	tRNA-Leu	-5.2506	8e-06
hisH	-6.036	8e-06	RVBD0284	-7.0317	9e-06	ffh	-6.6781	9e-06	RVBD2199c	-6.7902	8e-06	prfA	-5.1087	1e-05	fadE13	-5.0765	0.001417	serA1	-5.146	1.1e-05	argG	-5.449	9e-06	RVBD0771	-6.0124	0.000958	RVBD2738c	-5.2442	0.033816
RVBD1097c	-6.0332	0.005552	RVBD0443	-7.0274	0.033867	eno	-6.6681	9e-06	otsB2	-6.7874	8e-06	folE	-5.1015	1e-05	tatC	-5.0713	1e-05	pabB	-5.1454	1.1e-05	RVBD0787A	-5.4459	9e-06	rplD	-5.9911	9e-06	acpP	-5.241	8e-06
rplE	-6.0322	8e-06	RVBD0292	-7.0038	9e-06	ftsX	-6.6596	9e-06	tkt	-6.7636	8e-06	rpsK	-5.0999	1e-05	pheS	-5.0681	1e-05	hemL	-5.1449	1.1e-05	nrdF	-5.4369	9e-06	tRNA-Arg	-5.9862	9e-06	gyrA	-5.2386	8e-06
hisA	-6.0322	8e-06	fadB2	-6.9369	0.002702	rpe	-6.6406	9e-06	rpoZ	-6.7603	8e-06	hemD	-5.0865	1e-05	nuoI	-5.058	0.00107	atpG	-5.1417	1.1e-05	nrdF	-5.4369	9e-06	tRNA-Arg	-5.9862	9e-06	otsB2	-5.2325	8e-06
gltX	-6.0315	8e-06	RVBD0111	-6.9274	0.004315	tRNA-Pro	-6.6353	3.8e-05	dxs1	-6.6983	8e-06	RVBD0023	-5.0799	0.032942	trpC	-5.0485	1e-05	RVBD0525	-5.1352	1.1e-05	murG	-5.4351	9e-06	tRNA-Arg	-5.9862	9e-06	serA1	-5.2053	8e-06
ccsA	-6.021	8e-06	murF	-6.9198	9e-06	aspC	-6.6291	9e-06	serC	-6.6899	8e-06	hemH	-5.0478	1e-05	PPE10	-5.041	0.032243	RVBD0282	-5.1319	1.1e-05	glfT	-5.4293	9e-06	fadD32	-5.9852	9e-06	metK	-5.1941	8e-06
rpsO	-6.0186	8e-06	lipL	-6.9086	0.038824	16S	-6.6257	9e-06	acpP	-6.6818	8e-06	hemH	-5.0478	1e-05	RVBD3722c	-5.0393	1e-05	thrS	-5.1274	1.1e-05	dnaN	-5.4215	9e-06	nusG	-5.966	9e-06	purB	-5.1892	8e-06
prfA	-6.0173	8e-06	RVBD1894c	-6.9086	0.038824	tRNA-Trp	-6.6067	9e-06	lysA	-6.6804	8e-06	glfT	-5.0424	1e-05	rfbE	-5.0366	1e-05	folD	-5.1239	1.1e-05	RVBD3921c	-5.4158	9e-06	RVBD3806c	-5.9508	9e-06	RVBD2927c	-5.1882	8e-06
qcrA	-6.0147	8e-06	grcC2	-6.9033	9e-06	hemD	-6.604	9e-06	RVBD0636	-6.6746	8e-06	acn	-5.035	1e-05	5S	-5.0299	1e-05	groEL	-5.1184	1.1e-05	rpsR	-5.4026	9e-06	glf	-5.9439	9e-06	thrA	-5.16	8e-06
RVBD1717	-6.0045	0.00486	plsC	-6.8996	0.003846	RVBD1783	-6.5861	9e-06	murB	-6.6537	8e-06	dfp	-5.0314	1e-05	hisA	-5.0216	1e-05	groEL	-5.1184	1.1e-05	rpsR	-5.4026	9e-06	tRNA-His	-5.9438	0.000225	lysA	-5.1545	8e-06
esxG	-5.9948	8e-06	rpoZ	-6.887	9e-06	gltB	-6.5844	9e-06	icl	-6.6308	8e-06	rpe	-5.0256	1e-05	ribA2	-4.9769	1e-05	serC	-5.1165	1.1e-05	hisD	-5.3826	9e-06	acn	-5.9438	9e-06	tRNA-Arg	-5.1531	8e-06
ffh	-5.9922	8e-06	pgsA3	-6.8733	9e-06	ino1	-6.5812	9e-06	RVBD2182c	-6.6068	8e-06	thiO	-5.0131	1e-05	rpoA	-4.9636	1e-05	whiB1	-5.1089	1.1e-05	prrA	-5.3584	9e-06	guaA	-5.9311	9e-06	tRNA-Arg	-5.1531	8e-06
nadD	-5.9821	8e-06	ask	-6.8664	9e-06	RVBD1795	-6.5741	9e-06	aroK	-6.6037	8e-06	RVBD3780	-5.0128	0.000209	thiO	-4.9523	1e-05	RVBD1004c	-5.1005	0.005924	rpsF	-5.3547	9e-06	rpe	-5.9123	9e-06	tRNA-Arg	-5.1531	8e-06
hemL	-5.9701	8e-06	clpC1	-6.809	9e-06	aroK	-6.5603	9e-06	purL	-6.5477	8e-06	serC	-5.0036	1e-05	clpC1	-4.9515	1e-05	hisF	-5.0906	1.1e-05	folP1	-5.3525	9e-06	efpA	-5.9032	9e-06	thiG	-5.1435	8e-06
rpsS	-5.9564	8e-06	acpP	-6.7693	9e-06	rpsP	-6.5515	9e-06	purF	-6.5474	8e-06	efpA	-4.994	1e-05	entC	-4.9515	0.002822	RVBD1795	-5.084	1.1e-05	ino1	-5.3473	9e-06	RVBD1797	-5.8863	9e-06	efpA	-5.1424	8e-06
purL	-5.9496	8e-06	trpG	-6.7206	9e-06	rplF	-6.5437	9e-06	rpsF	-6.544	8e-06	rpsQ	-4.9922	1e-05	qcrA	-4.9011	1e-05	nusG	-5.0803	1.1e-05	nadD	-5.3467	9e-06	RVBD3921c	-5.8802	9e-06	purD	-5.1364	8e-06
RVBD0525	-5.9463	8e-06	RVBD2308	-6.7019	0.042994	RVBD0289	-6.5254	9e-06	prrA	-6.5159	8e-06	carA	-4.9709	1e-05	folE	-4.8977	1e-05	thrA	-5.0669	1.1e-05	rpoC	-5.3267	9e-06	RVBD0528	-5.8665	9e-06	trpS	-5.1352	8e-06
RVBD3722c	-5.9461	8e-06	ogt	-6.6918	0.029607	RVBD3806c	-6.5207	9e-06	dnaZX	-6.5044	8e-06	RVBD3915	-4.9676	1e-05	htrA	-4.8723	1e-05	ppp	-5.0666	1.1e-05	hpt	-5.3201	9e-06	tmk	-5.8599	9e-06	RVBD0057	-5.134	8e-06
RVBD0771	-5.9379	0.00034	nrdF	-6.686	9e-06	RVBD0526	-6.5034	9e-06	leuS	-6.4513	8e-06	purF	-4.9673	1e-05	rpsK	-4.8645	1e-05	RVBD0218	-5.0498	0.008758	guaA	-5.3165	9e-06	murG	-5.8594	9e-06	RVBD2993c	-5.1308	8e-06
rpoB	-5.9101	8e-06	nrdF	-6.686	9e-06	atpC	-6.5006	9e-06	rplQ	-6.4367	8e-06	tRNA-Trp	-4.9643	1e-05	purF	-4.8545	1e-05	RVBD3722c	-5.0375	0.000143	pheS	-5.3066	9e-06	kasA	-5.8577	9e-06	dnaZX	-5.1299	8e-06
rpe	-5.91	8e-06	lprD	-6.686	9e-06	ccdA	-6.4937	9e-06	RVBD0290	-6.4099	8e-06	RVBD0979c	-4.9633	1e-05	tRNA-Trp	-4.8536	1e-05	pknA	-5.0296	0.001877	hemD	-5.3048	9e-06	purN	-5.8507	9e-06	rpsA	-5.1264	8e-06
kasA	-5.9097	8e-06	rpsE	-6.6708	9e-06	purM	-6.4647	9e-06	trpC	-6.4045	8e-06	RVBD2993c	-4.9593	1e-05	gnd2	-4.853	1e-05	RVBD3780	-5.0252	0.000195	serC	-5.2961	9e-06	glyA	-5.837	9e-06	RVBD1795	-5.1256	8e-06
rplQ	-5.9071	8e-06	RVBD0611c	-6.6535	0.042994	csd	-6.439	9e-06	whiA	-6.374	8e-06	rpoA	-4.9548	1e-05	gatA	-4.8506	1e-05	pknB	-5.0002	1.1e-05	RVBD2182c	-5.2896	9e-06	hisF	-5.8351	9e-06	ftsY	-5.1094	8e-06
metK	-5.8917	8e-06	purM	-6.6399	9e-06	RVBD3863	-6.4359	9e-06	eno	-6.3517	8e-06	RVBD2975A	-4.9483	1e-05	mycP3	-4.8371	1e-05	nrdF	-4.9951	1.1e-05	thrC	-5.2874	9e-06	rplW	-5.8327	9e-06	RVBD3221A	-5.1026	8e-06
RVBD2541	-5.8885	0.000636	fdxC	-6.6037	9e-06	rpsK	-6.4257	9e-06	tRNA-Leu	-6.35	7.9e-05	groEL	-4.9244	1e-05	RVBD2182c	-4.8369	1e-05	nrdF	-4.9951	1.1e-05	RVBD2993c	-5.2681	9e-06	RVBD1477	-5.8323	9e-06	tRNA-Trp	-5.0957	8e-06
aspC	-5.8798	8e-06	gmk	-6.595	9e-06	RVBD3221A	-6.4236	9e-06	ribH	-6.3468	7.9e-05	groEL	-4.9244	1e-05	esxP	-4.835	1e-05	RVBD1477	-4.9896	1.1e-05	otsB2	-5.2678	9e-06	RVBD2568c	-5.8283	0.007644	rpoZ	-5.0882	8e-06
tRNA-Ile	-5.8784	8e-06	rplA	-6.5727	9e-06	prrA	-6.4221	9e-06	dnaN	-6.3392	8e-06	tRNA-Arg	-4.9198	1e-05	RVBD0525	-4.8247	1e-05	csd	-4.9676	1.1e-05	ftsY	-5.2614	9e-06	ino1	-5.8231	9e-06	ftsH	-5.0753	8e-06
whiB1	-5.8623	8e-06	pheS	-6.5723	9e-06	rpmC	-6.4209	9e-06	rpsD	-6.3197	8e-06	tRNA-Arg	-4.9198	1e-05	gatC	-4.8215	1e-05	RVBD0284	-4.9547	1.1e-05	tRNA-Ala	-5.2604	9e-06	RVBD2840c	-5.8199	9e-06	hisC1	-5.0657	8e-06
RVBD2182c	-5.8422	8e-06	purH	-6.569	9e-06	RVBD1782	-6.4185	9e-06	rpoA	-6.3145	8e-06	tRNA-Arg	-4.9198	1e-05	RVBD1795	-4.8043	1e-05	tRNA-Trp	-4.9467	1.1e-05	rpsA	-5.2591	9e-06	rpmJ	-5.8188	9e-06	pabB	-5.051	8e-06
pyrG	-5.8318	8e-06	aroK	-6.5673	9e-06	rplV	-6.4082	9e-06	murG	-6.309	8e-06	RVBD2927c	-4.9159	1e-05	pknB	-4.7948	1e-05	rpe	-4.9309	1.1e-05	ribH	-5.2571	9e-06	esxP	-5.8173	9e-06	rpmI	-5.0484	8e-06
serB2	-5.8278	8e-06	rpsK	-6.5181	9e-06	tkt	-6.4035	9e-06	purN	-6.3084	8e-06	RVBD0796	-4.8878	0.004494	kasA	-4.7906	1e-05	leuS	-4.9216	1.1e-05	gltB	-5.2507	9e-06	ribA2	-5.8108	9e-06	rpsR	-5.0372	8e-06
rpoZ	-5.8275	8e-06	thrC	-6.5102	9e-06	ask	-6.3794	9e-06	kasB	-6.2976	8e-06	rpmC	-4.8747	1e-05	rpe	-4.7893	1e-05	RVBD2738c	-4.9041	0.011762	mbtI	-5.2485	2.6e-05	gyrA	-5.8031	9e-06	rpsR	-5.0372	8e-06
ctaE	-5.8266	8e-06	rplB	-6.5094	9e-06	pcnA	-6.3726	9e-06	RVBD2581c	-6.2873	8e-06	nadD	-4.8667	1e-05	impA	-4.7692	1e-05	accD6	-4.8881	1.1e-05	RVBD0282	-5.2406	9e-06	tsf	-5.8002	9e-06	dnaN	-5.0351	8e-06
16S	-5.8229	8e-06	celA2a	-6.4976	0.032835	icl	-6.3687	9e-06	RVBD0528	-6.2712	8e-06	RVBD1783	-4.8436	1e-05	rpoC	-4.7663	1e-05	RVBD2554c	-4.8822	0.019906	purB	-5.2377	9e-06	glmS	-5.7908	9e-06	whiB1	-5.0342	8e-06
whiA	-5.8155	8e-06	5S	-6.4747	9.8e-05	desA1	-6.3571	9e-06	rpmC	-6.2682	8e-06	rpsO	-4.8425	1e-05	prrA	-4.7251	1e-05	rpsC	-4.8722	1.1e-05	pks13	-5.2214	9e-06	pknB	-5.7693	9e-06	RVBD0636	-5.0318	8e-06
ctaC	-5.7864	8e-06	RVBD0654	-6.4672	0.001498	RVBD1382	-6.355	9e-06	purD	-6.23	8e-06	thiC	-4.815	1e-05	hisC1	-4.7231	1e-05	RVBD0796	-4.8714	0.009249	rpsB	-5.2179	9e-06	whiA	-5.7616	9e-06	glcB	-5.0301	8e-06
qcrC	-5.7829	8e-06	RVBD2413c	-6.4424	9e-06	tRNA-Arg	-6.3355	9e-06	folP1	-6.2203	8e-06	rplB	-4.8136	1e-05	RVBD2541	-4.7178	0.002811	fadE29	-4.8509	1.1e-05	carA	-5.1992	9e-06	pbpB	-5.7551	9e-06	rpmF	-5.0246	8e-06
fabD	-5.782	8e-06	RVBD1460	-6.4275	2.5e-05	whiA	-6.3156	9e-06	atpG	-6.2124	8e-06	RVBD0318c	-4.7969	0.002234	rpoB	-4.6974	1e-05	RVBD0528	-4.8395	1.1e-05	metK	-5.1987	9e-06	RVBD3722c	-5.7066	9e-06	rplP	-5.022	8e-06
purF	-5.7758	8e-06	pyrE	-6.4088	0.00036	RVBD0282	-6.3048	9e-06	rpoC	-6.2015	8e-06	prrA	-4.7966	1e-05	nrdF	-4.6857	1e-05	RVBD2993c	-4.8313	1.1e-05	fadD32	-5.198	9e-06	tRNA-Phe	-5.6775	9e-06	esxP	-5.021	0.002271
pknB	-5.7637	8e-06	RVBD0979c	-6.4017	9e-06	galU	-6.283	9e-06	16S	-6.1998	8e-06	RVBD1339	-4.7926	1e-05	nrdF	-4.6857	1e-05	rpsO	-4.829	1.1e-05	hisA	-5.195	9e-06	atpG	-5.6705	9e-06	gnd2	-4.9992	8e-06
RVBD0979c	-5.7602	8e-06	ftsY	-6.3893	9e-06	rpsO	-6.2676	9e-06	RVBD0635	-6.1918	8e-06	RVBD2204c	-4.7437	0.002234	ruvB	-4.6819	0.003641	gnd2	-4.8021	1.1e-05	RVBD1783	-5.1897	9e-06	rplA	-5.6682	9e-06	gltB	-4.997	8e-06
otsB2	-5.744	8e-06	fadD32	-6.3753	9e-06	manB	-6.2517	9e-06	argG	-6.1795	8e-06	RVBD2182c	-4.7428	1e-05	RVBD3915	-4.6818	1e-05	RVBD2182c	-4.7895	1.1e-05	aspC	-5.1875	9e-06	dxs1	-5.6638	9e-06	dxs1	-4.9874	8e-06
efpA	-5.7425	8e-06	groEL	-6.3587	9e-06	atpB	-6.239	9e-06	tRNA-Gln	-6.1715	7.9e-05	eno	-4.7391	1e-05	RVBD0771	-4.6778	0.001929	topA	-4.7774	1.1e-05	atpE	-5.1817	4.2e-05	lysA	-5.6563	9e-06	tRNA-Ser	-4.9666	8e-06
RVBD1482c	-5.6793	0.010542	groEL	-6.3587	9e-06	rmlD	-6.2249	9e-06	gltB	-6.1493	8e-06	dnaN	-4.7313	1e-05	glfT	-4.6758	1e-05	RVBD3915	-4.7565	1.1e-05	atpB	-5.1816	9e-06	gltB	-5.6409	9e-06	tRNA-Ser	-4.9666	8e-06
acpP	-5.6746	8e-06	hisH	-6.3585	9e-06	trpC	-6.2239	9e-06	desA1	-6.1434	8e-06	RVBD0289	-4.7207	1e-05	rpsR	-4.6519	1e-05	prrA	-4.7554	1.1e-05	tRNA-Tyr	-5.1795	7.5e-05	folE	-5.6322	9e-06	tRNA-Ser	-4.9666	8e-06
tRNA-Phe	-5.6734	8e-06	kasA	-6.3417	9e-06	RVBD2182c	-6.2237	9e-06	ask	-6.14	8e-06	16S	-4.7207	1e-05	rpsR	-4.6519	1e-05	ftsX	-4.7546	1.1e-05	trxB2	-5.1626	9e-06	ask	-5.6294	9e-06	tRNA-Ser	-4.9666	8e-06
gatA	-5.6688	8e-06	gltX	-6.3289	9e-06	rpoC	-6.215	9e-06	glyA	-6.1395	8e-06	pyrG	-4.6746	1e-05	purM	-4.6452	1e-05	htrA	-4.7309	1.1e-05	RVBD2664	-5.1583	5.9e-05	rpsL	-5.6043	9e-06	RVBD3921c	-4.9608	8e-06
aroK	-5.6472	8e-06	rpmE	-6.2964	9e-06	tRNA-Ser	-6.2136	0.000154	acn	-6.121	8e-06	aspC	-4.6651	1e-05	RVBD1797	-4.6332	1e-05	RVBD1378c	-4.7112	0.008471	RVBD1303	-5.1478	9e-06	rpsA	-5.5971	9e-06	tmk	-4.951	8e-06
RVBD2465c	-5.6445	8e-06	nadD	-6.2962	9e-06	RVBD0810c	-6.2109	9e-06	ribF	-6.1118	8e-06	tkt	-4.652	1e-05	RVBD1783	-4.6068	1e-05	ino1	-4.6862	1.1e-05	nusG	-5.1349	9e-06	nadD	-5.5697	9e-06	ccdA	-4.9468	8e-06
mcr	-5.6405	0.016934	purK	-6.2918	9e-06	murB	-6.2047	9e-06	pabB	-6.0925	8e-06	thrA	-4.6285	2.9e-05	tkt	-4.5863	1e-05	pcnA	-4.6602	1.1e-05	purQ	-5.133	9e-06	gatC	-5.5338	9e-06	pyrG	-4.9361	8e-06
RVBD2993c	-5.6308	8e-06	RVBD1795	-6.286	9e-06	accA3	-6.1939	9e-06	accD4	-6.0896	8e-06	kasA	-4.6116	1e-05	glf	-4.5748	1e-05	RVBD2413c	-4.6493	1.1e-05	trpC	-5.1153	9e-06	RVBD2975A	-5.5275	9e-06	groES	-4.9288	8e-06
guaA	-5.6224	8e-06	RVBD1477	-6.2809	9e-06	aroG	-6.193	9e-06	RVBD1339	-6.0877	8e-06	RVBD3764c	-4.6077	0.00018	topA	-4.5719	1e-05	purH	-4.6462	1.1e-05	ccdA	-5.1135	9e-06	RVBD3922c	-5.5079	0.001186	purQ	-4.9279	8e-06
rpsH	-5.5858	8e-06	murB	-6.2679	9e-06	rplQ	-6.1908	9e-06	csd	-6.0858	8e-06	purN	-4.5947	1e-05	RVBD0636	-4.5559	1e-05	RVBD0430	-4.6443	1.1e-05	RVBD2866	-5.1087	0.002064	RVBD3780	-5.5045	9e-06	rpsP	-4.9127	8e-06
rpsD	-5.571	8e-06	RVBD3806c	-6.265	9e-06	aroA	-6.1875	9e-06	fabG1	-6.0841	8e-06	ccsA	-4.5938	1e-05	aspC	-4.5541	1e-05	hpt	-4.5978	1.1e-05	RVBD0290	-5.0951	9e-06	RVBD3587c	-5.4866	9e-06	aroK	-4.911	8e-06
gyrA	-5.5586	8e-06	gltB	-6.2595	9e-06	htrA	-6.155	9e-06	RVBD1460	-6.0608	8e-06	trpG	-4.5834	1e-05	rpmF	-4.5213	1e-05	carB	-4.5626	1.1e-05	acpP	-5.0936	9e-06	metK	-5.4785	9e-06	kasA	-4.9064	8e-06
murC	-5.5387	8e-06	RVBD3780	-6.2556	0.000221	RVBD0979c	-6.1511	9e-06	rpsQ	-6.0563	7.9e-05	csd	-4.5744	1e-05	aroG	-4.5022	1e-05	rplQ	-4.5624	1.1e-05	pabB	-5.0925	9e-06	argH	-5.4362	0.002098	RVBD1339	-4.9037	8e-06
gmk	-5.5381	8e-06	ctpH	-6.2456	0.002091	tRNA-Leu	-6.1495	0.000154	guaA	-6.0531	8e-06	RVBD0135c	-4.5629	0.031988	RVBD3644c	-4.4972	1e-05	prfB	-4.5484	1.1e-05	fdxC	-5.0606	9e-06	topA	-5.4317	9e-06	RVBD3922c	-4.8974	8e-06
rpoC	-5.5284	8e-06	gcvH	-6.2356	0.000207	lysA	-6.1439	9e-06	rpsK	-6.0487	8e-06	murB	-4.5516	1e-05	gmk	-4.4797	1e-05	groES	-4.5453	1.1e-05	ask	-5.0549	9e-06	RVBD0635	-5.4291	9e-06	lexA	-4.8921	7e-05
RVBD3780	-5.5265	8e-06	RVBD0227c	-6.2016	9e-06	RVBD2969c	-6.1289	9e-06	rpsS	-6.0452	8e-06	hemL	-4.5511	1e-05	otsB2	-4.4773	1e-05	trxB2	-4.5356	1.1e-05	gnd2	-5.0377	9e-06	icl	-5.4088	9e-06	accD6	-4.8789	8e-06
RVBD1477	-5.5237	8e-06	esxP	-6.1952	9e-06	RVBD0883c	-6.1217	9e-06	thiG	-6.0332	8e-06	kasB	-4.5351	1e-05	glmS	-4.4757	1e-05	RVBD1382	-4.5352	1.1e-05	icl	-5.0366	9e-06	rne	-5.4067	9e-06	purH	-4.8776	8e-06
hisF	-5.5231	8e-06	serA1	-6.1838	9e-06	murE	-6.0776	9e-06	prfB	-5.9983	8e-06	galU	-4.5278	1e-05	ftsY	-4.4509	1e-05	metK	-4.5183	1.1e-05	glmS	-5.0271	9e-06	rpsO	-5.4034	9e-06	folE	-4.8618	8e-06
RVBD0636	-5.5227	8e-06	serB2	-6.1795	9e-06	hisC1	-6.0652	9e-06	RVBD0526	-5.9934	8e-06	RVBD0430	-4.5208	1e-05	RVBD1460	-4.4401	1e-05	rpoZ	-4.5084	1.1e-05	rplK	-5.0184	9e-06	aroA	-5.3945	9e-06	RVBD0023	-4.8456	0.03681
eno	-5.5227	8e-06	rpoA	-6.1775	9e-06	rpoA	-6.049	9e-06	sahH	-5.9873	8e-06	atpE	-4.5156	1e-05	acpP	-4.4399	1e-05	rplC	-4.5079	1.1e-05	RVBD3806c	-5.0136	9e-06	RVBD0102	-5.3846	9e-06	glfT	-4.8442	8e-06
RVBD0289	-5.5056	8e-06	gnd2	-6.174	9e-06	ribH	-6.0463	0.000166	RVBD3806c	-5.9848	8e-06	RVBD3137	-4.5146	1e-05	hemD	-4.4194	1e-05	tmk	-4.5069	1.1e-05	RVBD1339	-5.0125	9e-06	carB	-5.37	9e-06	guaA	-4.8305	8e-06
RVBD3782	-5.4798	8e-06	fadE28	-6.1571	9e-06	infA	-6.0446	9e-06	hemH	-5.9483	8e-06	ccdA	-4.5135	1e-05	glcB	-4.4053	1e-05	purK	-4.5063	1.1e-05	rpe	-4.9969	9e-06	rpmC	-5.3679	0.00016	purF	-4.82	8e-06
fdxC	-5.4785	8e-06	RVBD3850	-6.1474	0.001579	RVBD0290	-6.0422	9e-06	tRNA-Ala	-5.9432	7.9e-05	leuS	-4.5024	1e-05	RVBD0659c	-4.4052	0.003238	RVBD2204c	-4.5058	0.008289	RVBD3807c	-4.9959	9e-06	tyrA	-5.3632	9e-06	rpoC	-4.8162	8e-06
RVBD2857c	-5.4704	0.02714	RVBD3291c	-6.1319	0.013563	RVBD0225	-6.0412	9e-06	murF	-5.9399	8e-06	mbtI	-4.4973	0.00018	hemL	-4.4043	1e-05	purD	-4.5011	1.1e-05	rpsD	-4.9941	9e-06	RVBD2182c	-5.3617	9e-06	purN	-4.8078	8e-06
RVBD3921c	-5.4644	8e-06	RVBD2866	-6.1183	0.001723	tRNA-Ser	-6.034	0.000166	hemD	-5.9301	8e-06	carB	-4.4965	1e-05	fabD	-4.4043	1e-05	RVBD2866	-4.493	0.010696	esxG	-4.9929	9e-06	rpoZ	-5.3575	9e-06	prrA	-4.8013	8e-06
tkt	-5.4542	8e-06	pcnA	-6.1154	9e-06	RVBD0528	-6.0195	9e-06	tRNA-Ser	-5.9117	7.9e-05	sodA	-4.4841	1e-05	secE	-4.4002	1e-05	ccsA	-4.4897	1.1e-05	aroA	-4.978	9e-06	thiG	-5.3321	9e-06	RVBD3566A	-4.7939	8e-06
manB	-5.4429	8e-06	RVBD0057	-6.1116	4e-05	inhA	-6.0157	9e-06	RVBD1797	-5.9013	8e-06	accA3	-4.4787	1e-05	rpmJ	-4.3898	1e-05	RVBD1798	-4.4789	1.1e-05	whiB1	-4.9768	9e-06	accA3	-5.3083	9e-06	manB	-4.7926	8e-06
manB	-5.4429	8e-06	folP1	-6.1108	9e-06	ribG	-5.9997	9e-06	serB2	-5.8887	8e-06	RVBD0290	-4.452	1e-05	accD6	-4.3898	1e-05	rpmF	-4.4595	1.1e-05	RVBD2969c	-4.973	9e-06	cysG	-5.3076	9e-06	manB	-4.7926	8e-06
RVBD0290	-5.4125	8e-06	whiA	-6.1038	9e-06	fabG1	-5.9873	9e-06	thrC	-5.8818	8e-06	nrdF	-4.4382	0.000115	folP1	-4.3781	1e-05	RVBD1797	-4.4393	1.1e-05	RVBD1460	-4.9615	9e-06	purE	-5.2993	9e-06	rpoB	-4.7922	8e-06
RVBD2969c	-5.397	8e-06	purN	-6.086	9e-06	rfbD	-5.987	9e-06	tRNA-Arg	-5.8592	8e-06	nrdF	-4.4382	0.000115	rpsF	-4.372	1e-05	rpsR	-4.43	1.1e-05	galU	-4.9548	9e-06	rplX	-5.283	9e-06	gatA	-4.7898	8e-06
RVBD2413c	-5.3829	8e-06	RVBD0290	-6.0832	9e-06	argG	-5.9652	9e-06	rpsR	-5.8318	8e-06	prfB	-4.4271	1e-05	tRNA-Ala	-4.3622	1e-05	rpsR	-4.43	1.1e-05	pyrG	-4.9533	9e-06	tRNA-Trp	-5.2721	9e-06	galU	-4.7799	8e-06
rpsR	-5.3787	8e-06	aroB	-6.0808	9e-06	purK	-5.9637	9e-06	RVBD2969c	-5.8222	8e-06	mycP3	-4.4237	1e-05	lexA	-4.3491	1e-05	glf	-4.4275	1.1e-05	dfp	-4.9426	9e-06	hisA	-5.2713	9e-06	rpsL	-4.7714	8e-06
rpsR	-5.3787	8e-06	hemC	-6.0644	9e-06	RVBD3722c	-5.9315	9e-06	murC	-5.8163	8e-06	gnd2	-4.4086	1e-05	RVBD0290	-4.3427	1e-05	pyrC	-4.3913	1.1e-05	rne	-4.9383	9e-06	dnaN	-5.2686	9e-06	topA	-4.7558	8e-06
ribH	-5.3783	8e-06	rfbE	-6.0623	9e-06	ftsY	-5.93	9e-06	tmk	-5.8105	8e-06	RVBD3566A	-4.4057	1e-05	fdxC	-4.3379	1e-05	glcB	-4.3598	1.1e-05	hisH	-4.9255	9e-06	lprD	-5.2656	9e-06	accA3	-4.751	8e-06
RVBD0481c	-5.3725	0.038368	RVBD1500	-6.0183	0.000984	prfB	-5.9296	9e-06	RVBD1477	-5.7886	8e-06	ino1	-4.3772	1e-05	purD	-4.3236	1e-05	RVBD0290	-4.3592	1.1e-05	eno	-4.9253	9e-06	sigB	-5.2532	9e-06	RVBD3722c	-4.747	8e-06
RVBD0057	-5.3668	8e-06	htrA	-5.9977	9e-06	RVBD0636	-5.9269	9e-06	RVBD0979c	-5.7886	8e-06	ask	-4.3713	1e-05	sahH	-4.2952	1e-05	RVBD1377c	-4.3583	0.010875	RVBD0810c	-4.9207	9e-06	rpsR	-5.2482	9e-06	prsA	-4.7436	8e-06
rpmJ	-5.3657	8e-06	pgi	-5.9967	0.000373	purE	-5.9242	9e-06	tRNA-Phe	-5.7874	8e-06	RVBD2969c	-4.3709	1e-05	carA	-4.2844	1e-05	purE	-4.3427	1.1e-05	RVBD0455c	-4.9179	9e-06	rpsR	-5.2482	9e-06	RVBD3915	-4.7413	8e-06
RVBD3806c	-5.3563	8e-06	PE-PGRS19	-5.9953	0.029515	purL	-5.9089	9e-06	ppp	-5.7816	8e-06	lipB	-4.3702	1e-05	pyrC	-4.2603	1e-05	folP1	-4.3387	1.1e-05	RVBD3722c	-4.9056	9e-06	rpoB	-5.2372	9e-06	RVBD1783	-4.739	8e-06
RVBD0810c	-5.3454	8e-06	dnaK	-5.9941	9e-06	thiO	-5.8813	9e-06	RVBD3807c	-5.7689	8e-06	RVBD1794	-4.3649	1e-05	RVBD3277	-4.2557	1e-05	guaA	-4.3143	1.1e-05	pgsA3	-4.8954	9e-06	aroB	-5.2352	9e-06	mmpL4	-4.7193	8e-06
inhA	-5.3407	8e-06	gatA	-5.984	9e-06	rpoB	-5.8637	9e-06	ribG	-5.7589	8e-06	metE	-4.3625	1e-05	pabB	-4.2488	1e-05	dfp	-4.2989	1.1e-05	rpsK	-4.8845	9e-06	galU	-5.2344	9e-06	rpsK	-4.6887	8e-06
RVBD3764c	-5.333	3.8e-05	nuoI	-5.9768	0.001408	RVBD3909	-5.8574	9e-06	inhA	-5.7502	8e-06	glcB	-4.3578	1e-05	RVBD1477	-4.2424	1e-05	kasA	-4.2962	1.1e-05	hisC1	-4.8627	9e-06	fdxC	-5.232	9e-06	tsf	-4.6651	8e-06
tmk	-5.3284	8e-06	dfp	-5.9728	9e-06	pyrC	-5.832	9e-06	tRNA-Pro	-5.7489	7.9e-05	tRNA-Ala	-4.3547	1e-05	eno	-4.2066	1e-05	aspC	-4.2804	1.1e-05	rpoB	-4.8455	9e-06	ppp	-5.2191	9e-06	purK	-4.6472	8e-06
wag31	-5.3079	8e-06	ppp	-5.9703	9e-06	hisA	-5.8227	9e-06	RVBD0430	-5.7303	8e-06	dxs1	-4.3489	1e-05	murG	-4.1999	1e-05	thiG	-4.2537	1.1e-05	RVBD1477	-4.8316	9e-06	dfp	-5.216	9e-06	ppp	-4.6383	8e-06
hpt	-5.2847	8e-06	purD	-5.9626	9e-06	glcB	-5.8151	9e-06	glcB	-5.7105	8e-06	acpP	-4.3488	1e-05	trxB2	-4.198	1e-05	sahH	-4.2398	1.1e-05	RVBD3780	-4.8142	9e-06	proB	-5.209	9e-06	rplX	-4.6346	8e-06
sahH	-5.2839	8e-06	rpsB	-5.9554	9e-06	pks13	-5.8006	9e-06	mmpL3	-5.7052	8e-06	fadD25	-4.3484	0.009313	tyrA	-4.174	1e-05	hemD	-4.2078	1.1e-05	hisI	-4.8054	9.1e-05	pyrG	-5.2035	9e-06	ftsX	-4.6308	8e-06
RVBD0635	-5.2835	8e-06	mycP3	-5.9547	9e-06	murD	-5.7981	9e-06	tRNA-Ser	-5.6983	8e-06	RVBD3864	-4.3344	0.006748	RVBD0057	-4.1705	0.000707	gmk	-4.2035	1.1e-05	RVBD0430	-4.7985	9e-06	RVBD3807c	-5.1994	9e-06	sahH	-4.629	8e-06
purD	-5.259	8e-06	RVBD2975A	-5.9411	8.4e-05	accD5	-5.7926	9e-06	murD	-5.6732	8e-06	folP1	-4.3262	1e-05	murB	-4.1614	1e-05	acpP	-4.1974	1.1e-05	RVBD2219	-4.7748	9e-06	RVBD0290	-5.1987	9e-06	mrp	-4.6249	8e-06
gnd2	-5.2419	8e-06	purL	-5.9241	9e-06	dfp	-5.7898	9e-06	ccdA	-5.6724	8e-06	tyrA	-4.3175	1e-05	purN	-4.159	1e-05	thiO	-4.1879	1.1e-05	fabG1	-4.774	9e-06	purM	-5.1933	9e-06	RVBD0290	-4.6138	8e-06
folP1	-5.2418	8e-06	RVBD2050	-5.9168	0.000866	RVBD0430	-5.7841	9e-06	glmS	-5.6176	8e-06	RVBD0525	-4.3082	1e-05	mmsA	-4.1532	0.030387	lysA	-4.1754	1.1e-05	ilvB1	-4.7638	9e-06	16S	-5.1918	9e-06	prfA	-4.586	8e-06
murD	-5.2357	8e-06	accA3	-5.9157	9e-06	ppp	-5.7662	9e-06	gcvB	-5.6116	8e-06	rne	-4.3034	1e-05	tRNA-Val	-4.1305	1e-05	tyrA	-4.1598	1.1e-05	RVBD0979c	-4.749	9e-06	rplQ	-5.179	9e-06	hemD	-4.5794	8e-06
trpS	-5.2328	8e-06	RVBD0810c	-5.8906	9e-06	murA	-5.7524	9e-06	hpt	-5.6059	8e-06	hisA	-4.2912	1e-05	tRNA-Val	-4.1305	1e-05	sodA	-4.1351	1.1e-05	tRNA-Gly	-4.7424	9e-06	desA1	-5.1765	9e-06	RVBD1349	-4.5714	8e-06
RVBD0051	-5.2219	0.00486	RVBD1378c	-5.8903	0.001636	glmU	-5.7502	9e-06	wag31	-5.5752	8e-06	gmk	-4.2892	1e-05	tRNA-Val	-4.1305	1e-05	RVBD3542c	-4.1265	1.1e-05	tRNA-Gly	-4.7424	9e-06	PPE1	-5.1734	9e-06	RVBD0979c	-4.5683	8e-06
rpsF	-5.2203	8e-06	hisA	-5.8859	9e-06	mraY	-5.7301	9e-06	pcnA	-5.5661	8e-06	aroA	-4.28	1e-05	rpsA	-4.13	1e-05	RVBD3806c	-4.1228	1.1e-05	tRNA-Gly	-4.7424	9e-06	pks13	-5.1604	9e-06	RVBD1377c	-4.5463	0.003852
ccdA	-5.2054	8e-06	RVBD3627c	-5.8856	0.015255	gatC	-5.7249	9e-06	purQ	-5.5449	8e-06	impA	-4.2799	1e-05	purK	-4.1263	1e-05	hisA	-4.0976	1.1e-05	thiC	-4.7385	9e-06	otsB2	-5.1571	9e-06	thiC	-4.543	8e-06
ftsX	-5.1949	8e-06	rplX	-5.8856	0.008853	engA	-5.7057	9e-06	RVBD3780	-5.5375	7.9e-05	otsB2	-4.2757	1e-05	rne	-4.1248	1e-05	lpqB	-4.0829	1.1e-05	dxs1	-4.7333	9e-06	accD5	-5.1517	9e-06	ino1	-4.5394	8e-06
rpmC	-5.1921	8e-06	RVBD3807c	-5.8522	9e-06	RVBD1697	-5.6995	9e-06	nadE	-5.5319	8e-06	glmS	-4.2658	1e-05	whiA	-4.1207	1e-05	fdxC	-4.0809	1.1e-05	RVBD2554c	-4.7215	9e-06	eno	-5.1408	9e-06	RVBD0787A	-4.5373	8e-06
fadE28	-5.1888	8e-06	ccsA	-5.8441	9e-06	lipB	-5.6936	0.000154	manB	-5.5301	8e-06	rpsF	-4.2642	1e-05	csd	-4.1171	1e-05	accA3	-4.0771	1.1e-05	pgsA1	-4.7019	9e-06	murC	-5.1401	9e-06	RVBD1797	-4.5372	8e-06
murB	-5.1834	8e-06	rplC	-5.8281	9e-06	RVBD1797	-5.6913	9e-06	ftsY	-5.5002	8e-06	gyrA	-4.2377	1e-05	ribH	-4.0999	0.00107	RVBD0102	-4.0755	1.1e-05	RVBD0358	-4.6934	9e-06	gcvB	-5.1336	9e-06	RVBD2969c	-4.5154	8e-06
RVBD1782	-5.176	8e-06	RVBD0528	-5.8193	9e-06	RVBD3712	-5.6821	9e-06	ftsX	-5.4979	8e-06	purQ	-4.2245	1e-05	RVBD1205	-4.0963	0.001327	mihF	-4.055	1.1e-05	wag31	-4.687	9e-06	RVBD0979c	-5.1208	9e-06	RVBD1477	-4.5118	8e-06
glmS	-5.1621	8e-06	RVBD2465c	-5.7868	9e-06	parA	-5.682	9e-06	mycP3	-5.4975	8e-06	trpS	-4.2036	1e-05	gltB	-4.0834	1e-05	impA	-4.053	1.1e-05	RVBD0635	-4.6835	9e-06	thiC	-5.12	9e-06	desA1	-4.5046	8e-06
RVBD3542c	-5.1541	8e-06	mraY	-5.7546	9e-06	lexA	-5.6762	2.4e-05	RVBD2413c	-5.4925	8e-06	purE	-4.1866	1e-05	metK	-4.0795	1e-05	RVBD1339	-4.0259	1.1e-05	sahH	-4.6775	9e-06	mycP3	-5.1084	9e-06	aroA	-4.5019	8e-06
RVBD1697	-5.151	8e-06	RVBD2182c	-5.7497	9e-06	gcvB	-5.6747	9e-06	metK	-5.4845	8e-06	RVBD1797	-4.1699	1e-05	rplX	-4.0717	1e-05	ask	-4.0198	1.1e-05	accA3	-4.6751	9e-06	purF	-5.0763	9e-06	RVBD3676	-4.4922	0.002168
mraY	-5.1499	8e-06	RVBD1782	-5.7431	9e-06	thiC	-5.6661	9e-06	carA	-5.4749	8e-06	rpoZ	-4.1639	1e-05	RVBD2553c	-4.071	1e-05	glmS	-4.0194	1.1e-05	purD	-4.6656	9e-06	RVBD2969c	-5.0596	9e-06	rpe	-4.491	8e-06
esxP	-5.1435	8e-06	rpsR	-5.7371	9e-06	dnaK	-5.6609	9e-06	purM	-5.4684	8e-06	RVBD3221A	-4.1568	1e-05	TB39.8	-4.0636	1e-05	RVBD0526	-4.0151	1.1e-05	lexA	-4.6589	9e-06	modB	-5.0589	0.005053	aroB	-4.4887	8e-06
RVBD1500	-5.1397	0.001168	rpsR	-5.7371	9e-06	mycP3	-5.6408	9e-06	murE	-5.4625	8e-06	RVBD0771	-4.156	0.00549	argC	-4.0524	1e-05	trpB	-4.0112	1.1e-05	ligA	-4.6419	9e-06	pcnA	-5.0557	9e-06	rne	-4.4867	8e-06
rpsA	-5.137	8e-06	16S	-5.7335	9e-06	RVBD3277	-5.6391	9e-06	hisC1	-5.4571	8e-06	pabB	-4.1435	0.000767	purH	-4.0496	1e-05	lppU	-4.0093	0.02986	RVBD1382	-4.6282	9e-06	mmpL3	-5.0324	9e-06	RVBD2415c	-4.4793	0.009367
trpC	-5.1359	8e-06	ftsX	-5.7285	9e-06	RVBD1339	-5.6138	9e-06	fas	-5.4443	8e-06	ribF	-4.1323	1e-05	RVBD2395	-4.0409	0.025857	ftsY	-3.9763	1.1e-05	purE	-4.6242	9e-06	RVBD1382	-5.0248	9e-06	purL	-4.4751	8e-06
pheS	-5.1338	8e-06	galU	-5.7265	9e-06	mmpL3	-5.6061	9e-06	rplX	-5.4336	0.009008	RVBD1085c	-4.1315	0.03764	serB2	-4.0368	1e-05	RVBD1042c	-3.9755	0.008571	RVBD3277	-4.6063	9e-06	pgsA3	-5.0242	9e-06	RVBD1913	-4.4536	0.002168
RVBD2611c	-5.1197	8e-06	rpsF	-5.7263	9e-06	pgsA3	-5.5806	9e-06	ddl	-5.4271	8e-06	rpoB	-4.1239	1e-05	fadD32	-4.0354	1e-05	ilvD	-3.9715	1.1e-05	RVBD0883c	-4.6045	9e-06	thiO	-5.0199	9e-06	fadD32	-4.4426	8e-06
pks13	-5.1147	8e-06	guaA	-5.6936	9e-06	sahH	-5.5697	9e-06	RVBD0883c	-5.4079	8e-06	murE	-4.1081	1e-05	RVBD0289	-4.0211	1e-05	thiD	-3.9672	1.1e-05	rpsQ	-4.5727	4.2e-05	nadA	-5.0048	9e-06	hisF	-4.4221	8e-06
ppp	-5.0916	8e-06	rplP	-5.6883	9e-06	RVBD2611c	-5.5655	9e-06	grcC2	-5.4005	8e-06	secD	-4.0788	1e-05	RVBD1377c	-4.0206	0.005734	esxP	-3.9372	1.1e-05	tkt	-4.57	9e-06	mbtI	-4.992	0.002123	fabG1	-4.4142	8e-06
ftsY	-5.0632	8e-06	lipA	-5.6804	9e-06	RVBD3790	-5.5634	9e-06	RVBD1828	-5.395	8e-06	purH	-4.0655	1e-05	purQ	-4.0171	1e-05	murG	-3.9226	1.1e-05	RVBD1222	-4.5681	9e-06	purK	-4.9849	9e-06	tkt	-4.4029	8e-06
RVBD1460	-5.0631	5.3e-05	purE	-5.6692	9e-06	wag31	-5.5589	9e-06	RVBD1111c	-5.3806	8e-06	pgsA1	-4.0624	1e-05	ftsX	-4.0147	1e-05	galE1	-3.9158	1.1e-05	ftsX	-4.5496	9e-06	purD	-4.9805	9e-06	RVBD0102	-4.392	8e-06
gltB	-5.0521	8e-06	rpoB	-5.6398	9e-06	desA2	-5.5561	9e-06	rfbE	-5.3796	8e-06	metK	-4.058	1e-05	RVBD1339	-4.0117	1e-05	rpsI	-3.9142	1.1e-05	lipB	-4.5446	0.002442	RVBD2063	-4.9657	0.033161	serB2	-4.3567	8e-06
groES	-5.0295	8e-06	inhA	-5.6391	9e-06	carB	-5.5555	9e-06	murA	-5.3772	8e-06	purK	-4.0452	1e-05	RVBD0635	-3.9986	1e-05	RVBD2969c	-3.9109	1.1e-05	rplX	-4.53	9e-06	fas	-4.9551	9e-06	glyA	-4.3553	8e-06
RVBD0059	-5.0274	0.005852	glmU	-5.6352	9e-06	guaA	-5.4907	9e-06	secG	-5.3381	8e-06	RVBD3922c	-4.0248	0.000209	ccdA	-3.9985	1e-05	trpC	-3.9064	1.1e-05	purK	-4.5254	9e-06	RVBD2309c	-4.9541	9e-06	carB	-4.338	8e-06
accA3	-5.0082	8e-06	folE	-5.6321	9e-06	rpsA	-5.4898	9e-06	rfbD	-5.304	8e-06	RVBD3722c	-4.0038	1e-05	metE	-3.9801	1e-05	purL	-3.8882	1.1e-05	engA	-4.5099	9e-06	serB2	-4.9489	9e-06	prfB	-4.3184	8e-06
parA	-5.0082	8e-06	gcp	-5.6136	0.007398	rplX	-5.4797	0.018079	RVBD2541	-5.3021	8e-06	lipA	-4.0026	1e-05	tRNA-Gly	-3.967	1e-05	argH	-3.8789	0.009881	RVBD1828	-4.5007	9e-06	mrp	-4.9447	9e-06	purM	-4.2935	8e-06
pcnA	-5.0065	8e-06	RVBD3559c	-5.6029	0.000193	fas	-5.4655	9e-06	thiC	-5.2986	8e-06	manB	-3.9928	1e-05	tRNA-Gly	-3.967	1e-05	ccdA	-3.8763	1.1e-05	mmpL3	-4.492	9e-06	purL	-4.9411	9e-06	pcnA	-4.2866	8e-06
PPE55	-4.9782	8e-06	coaE	-5.6006	4e-05	ddl	-5.4515	9e-06	desA2	-5.2589	8e-06	manB	-3.9928	1e-05	tRNA-Gly	-3.967	1e-05	secG	-3.8681	1.1e-05	cysG	-4.4904	9e-06	inhA	-4.9196	9e-06	dfp	-4.2852	8e-06
tRNA-Val	-4.9626	8e-06	trpS	-5.568	9e-06	tyrA	-5.4197	9e-06	pks13	-5.2583	8e-06	RVBD0636	-3.9788	1e-05	thiC	-3.9429	1e-05	fadE28	-3.8479	1.1e-05	aroK	-4.4685	2.6e-05	ribF	-4.9165	9e-06	RVBD0318c	-4.274	0.001421
tRNA-Val	-4.9626	8e-06	murG	-5.5608	9e-06	carA	-5.4071	9e-06	trpE	-5.249	8e-06	murC	-3.9779	1e-05	lipB	-3.9372	0.004077	ribH	-3.8386	4.9e-05	prfB	-4.4549	9e-06	RVBD1456c	-4.9153	9e-06	RVBD3806c	-4.265	8e-06
tRNA-Val	-4.9626	8e-06	lysA	-5.5588	9e-06	rpsF	-5.3919	9e-06	glmU	-5.2349	8e-06	glyA	-3.9669	1e-05	trpB	-3.9184	1e-05	hemH	-3.8125	1.1e-05	RVBD1797	-4.4425	9e-06	recF	-4.9115	0.000342	tyrA	-4.262	8e-06
lpqK	-4.9553	2.3e-05	hpt	-5.5532	9e-06	serB2	-5.3475	9e-06	dnaK	-5.2158	8e-06	trxB2	-3.9659	1e-05	RVBD0360c	-3.9005	0.024098	hemH	-3.8125	1.1e-05	manB	-4.4424	9e-06	fabG1	-4.8951	9e-06	RVBD1255c	-4.2603	0.037626
csd	-4.9395	8e-06	rne	-5.5492	9e-06	metE	-5.3389	9e-06	argB	-5.2121	8e-06	RVBD3258c	-3.9637	1e-05	lpqK	-3.8943	0.028783	tRNA-Val	-3.8118	1.1e-05	manB	-4.4424	9e-06	trxC	-4.8931	9e-06	murB	-4.2424	8e-06
ribG	-4.9395	8e-06	RVBD2097c	-5.549	0.016955	tRNA-Val	-5.3275	2.4e-05	pgsA1	-5.179	8e-06	whiA	-3.9562	1e-05	esxN	-3.8697	0.003137	tRNA-Val	-3.8118	1.1e-05	murE	-4.4394	9e-06	glcB	-4.8911	9e-06	RVBD0455c	-4.2404	8e-06
engA	-4.9318	8e-06	ino1	-5.5407	9e-06	bioF1	-5.315	9e-06	thiO	-5.1713	8e-06	rmlD	-3.9559	1e-05	rpsD	-3.8618	1e-05	tRNA-Val	-3.8118	1.1e-05	glyA	-4.4321	9e-06	RVBD0430	-4.8763	9e-06	whiA	-4.231	8e-06
fabG1	-4.9188	8e-06	carA	-5.5305	9e-06	tRNA-Ser	-5.3121	5.3e-05	lipA	-5.1617	8e-06	hpt	-3.9478	1e-05	thiG	-3.8563	1e-05	thiC	-3.8024	1.1e-05	murB	-4.4119	0.000575	RVBD0883c	-4.8695	9e-06	thiO	-4.1958	8e-06
galE1	-4.913	8e-06	RVBD0430	-5.5208	9e-06	RVBD2794c	-5.3059	9e-06	recF	-5.1563	8e-06	fabD	-3.9403	1e-05	RVBD3137	-3.844	1e-05	rpsK	-3.7961	1.1e-05	mycP5	-4.407	9e-06	RVBD3258c	-4.8675	9e-06	RVBD0528	-4.195	8e-06
carB	-4.9106	8e-06	RVBD1697	-5.4974	9e-06	RVBD2465c	-5.2873	9e-06	gatC	-5.1477	8e-06	accD5	-3.9362	1e-05	secG	-3.8274	1e-05	murE	-3.7779	1.1e-05	fas	-4.4056	9e-06	RVBD3277	-4.8637	9e-06	mmpL3	-4.1946	8e-06
RVBD3807c	-4.906	8e-06	hisF	-5.4961	9e-06	nadE	-5.2594	9e-06	tRNA-Gly	-5.1446	8e-06	fdxC	-3.928	1e-05	glmU	-3.8211	1e-05	galU	-3.7726	1.1e-05	trpB	-4.3998	9e-06	moeB1	-4.8566	9e-06	RVBD0810c	-4.1831	8e-06
RVBD3627c	-4.9015	0.002807	RVBD1783	-5.4921	9e-06	murC	-5.257	9e-06	tyrA	-5.1278	8e-06	RVBD3604c	-3.9266	1e-05	RVBD1718	-3.817	0.013687	RVBD0810c	-3.7636	1.1e-05	argH	-4.3873	0.001801	ftsX	-4.8481	9e-06	hisA	-4.1741	8e-06
RVBD0521	-4.8936	0.010766	rpe	-5.4849	9e-06	tRNA-Thr	-5.2517	0.000126	RVBD1697	-5.1264	8e-06	serB2	-3.9259	1e-05	aroA	-3.8162	1e-05	RVBD1097c	-3.7633	0.024921	dut	-4.3859	9e-06	rpsF	-4.847	9e-06	atpG	-4.1673	8e-06
RVBD1828	-4.8907	8e-06	RVBD0787A	-5.4842	8.4e-05	hemH	-5.2488	9e-06	purE	-5.1245	8e-06	mihF	-3.9194	8.3e-05	RVBD0528	-3.8134	1e-05	fadB2	-3.7608	0.020156	glmU	-4.3706	9e-06	tkt	-4.8416	9e-06	purE	-4.1583	8e-06
rplB	-4.8729	8e-06	rpsP	-5.4839	9e-06	argB	-5.2103	9e-06	tRNA-Val	-5.1236	8e-06	fadD32	-3.8942	1e-05	guaA	-3.8096	1e-05	lprD	-3.756	1.1e-05	metE	-4.3609	9e-06	trpB	-4.836	9e-06	RVBD3342	-4.1538	0.001599
hemH	-4.8592	8e-06	RVBD1339	-5.4622	9e-06	rfbE	-5.2072	9e-06	RVBD2611c	-5.109	8e-06	RVBD0810c	-3.8821	1e-05	aroB	-3.8015	4.7e-05	dxs1	-3.7416	1.1e-05	RVBD3587c	-4.3489	9e-06	trpE	-4.8328	0.000446	RVBD3277	-4.1522	8e-06
hemH	-4.8592	8e-06	RVBD0635	-5.4607	9e-06	RVBD3583c	-5.1694	9e-06	proC	-5.1049	8e-06	RVBD2554c	-3.8505	1e-05	RVBD0699	-3.8002	1e-05	purM	-3.7326	1.1e-05	ribC	-4.348	0.012773	parB	-4.8212	9e-06	ask	-4.1188	8e-06
rpsQ	-4.8431	8e-06	prfB	-5.4598	9e-06	RVBD0431	-5.1657	9e-06	rmlD	-5.0896	8e-06	aroK	-3.8466	1e-05	ribG	-3.7946	1e-05	lspA	-3.7244	1.1e-05	parA	-4.3365	9e-06	RVBD1717	-4.8171	0.035513	fas	-4.1182	8e-06
glyA	-4.8417	8e-06	murE	-5.4347	9e-06	pgsA1	-5.1615	9e-06	carB	-5.0848	8e-06	dut	-3.8278	1e-05	accA3	-3.776	1e-05	aroK	-3.7096	1.1e-05	grcC2	-4.3301	9e-06	lipA	-4.8128	9e-06	gatC	-4.1043	8e-06
purK	-4.8325	8e-06	atpG	-5.4329	9e-06	RVBD3541c	-5.1513	9e-06	engA	-5.0501	8e-06	tRNA-Gly	-3.8272	1e-05	mycP5	-3.77	1e-05	rpoC	-3.7091	1.1e-05	glcB	-4.315	9e-06	RVBD0636	-4.8044	9e-06	kasB	-4.095	8e-06
glmU	-4.8137	8e-06	kasB	-5.4312	9e-06	RVBD0057	-5.1294	2.4e-05	RVBD3258c	-5.0322	8e-06	tRNA-Gly	-3.8272	1e-05	carB	-3.7687	1e-05	ribG	-3.7025	1.1e-05	mmpL4	-4.314	9e-06	RVBD0811c	-4.7933	9e-06	RVBD3644c	-4.0903	8e-06
RVBD3091	-4.8037	0.014789	bioF1	-5.4309	9e-06	argC	-5.1273	9e-06	bioB	-5.0131	8e-06	tRNA-Gly	-3.8272	1e-05	RVBD1717	-3.7687	0.025857	nrp	-3.6864	1.1e-05	ribF	-4.3086	9e-06	RVBD1460	-4.7902	9e-06	PPE1	-4.0172	8e-06
gcvH	-4.7909	8e-06	RVBD1003	-5.4185	0.000139	trpB	-5.1132	9e-06	dfp	-5.0114	8e-06	sahH	-3.7997	1e-05	murC	-3.7618	1e-05	RVBD3541c	-3.683	1.1e-05	RVBD0102	-4.3051	9e-06	thiS	-4.7838	9e-06	fadE13	-4.0159	0.004916
rfbD	-4.7892	8e-06	galE1	-5.4177	9e-06	impA	-5.1021	9e-06	lpqB	-5.0006	8e-06	RVBD3806c	-3.7858	1e-05	RVBD2969c	-3.7387	1e-05	eno	-3.6749	1.1e-05	RVBD0795	-4.2843	4.2e-05	RVBD1349	-4.7793	9e-06	RVBD0771	-4.0142	0.005228
gatC	-4.7842	8e-06	ligA	-5.4173	9e-06	tRNA-Ala	-5.0853	0.000166	RVBD1024	-4.9979	8e-06	ilvB1	-3.78	1e-05	RVBD1798	-3.7279	1e-05	dnaK	-3.6718	1.1e-05	RVBD1111c	-4.2806	9e-06	RVBD3764c	-4.7747	9e-06	RVBD1456c	-4.0119	8e-06
RVBD1231c	-4.7663	0.03709	RVBD1828	-5.4051	9e-06	RVBD3753c	-5.0738	9e-06	RVBD1831	-4.9849	8e-06	parA	-3.7757	1e-05	RVBD2164c	-3.7265	1e-05	gcvB	-3.6705	1.1e-05	pcnA	-4.2674	9e-06	carA	-4.7725	9e-06	RVBD2611c	-4.0051	8e-06
mmpL3	-4.7534	8e-06	csd	-5.3679	9e-06	murF	-5.0719	9e-06	tRNA-Thr	-4.982	2.2e-05	RVBD1798	-3.7706	1e-05	ubiE	-3.7162	0.000115	murC	-3.6701	1.1e-05	fadE34	-4.2611	0.000725	fadE28	-4.7276	9e-06	pgsA1	-4.0029	8e-06
pimA	-4.7524	8e-06	pks13	-5.3627	9e-06	folP1	-5.0674	9e-06	accD5	-4.9638	8e-06	mycP5	-3.7569	1e-05	PPE31	-3.7014	0.042098	RVBD3566A	-3.6697	4.9e-05	RVBD0088	-4.261	0.017192	prrA	-4.7263	9e-06	ribF	-3.992	8e-06
RVBD1795	-4.7472	8e-06	trxB2	-5.3599	9e-06	kasB	-5.0623	9e-06	purK	-4.9495	8e-06	rplX	-3.7512	1e-05	mihF	-3.693	1e-05	esxG	-3.6646	1.1e-05	RVBD0057	-4.2568	9e-06	coaD	-4.6991	9e-06	RVBD1794	-3.9909	8e-06
RVBD1111c	-4.7452	8e-06	RVBD2405	-5.3572	0.015255	RVBD1831	-5.0391	2.4e-05	impA	-4.9479	8e-06	RVBD3587c	-3.7419	1e-05	argB	-3.6857	1e-05	sucC	-3.6615	0.000332	purL	-4.2482	9e-06	rfbD	-4.6863	9e-06	lpqB	-3.9748	8e-06
desA2	-4.745	8e-06	wag31	-5.3395	9e-06	hisI	-5.0319	9e-06	mihF	-4.947	8e-06	ribH	-3.7309	1e-05	pyrB	-3.6747	1e-05	pyrE	-3.652	0.000178	galE1	-4.2202	9e-06	prfB	-4.6821	9e-06	trpE	-3.9693	8e-06
ltp2	-4.7316	8e-06	rplO	-5.3334	9e-06	RVBD0787A	-5.024	0.000166	parA	-4.9469	8e-06	atpG	-3.7257	1e-05	cmk	-3.6674	1e-05	hisC1	-3.6501	1.1e-05	mrp	-4.2172	9e-06	sucD	-4.6597	9e-06	RVBD2182c	-3.9623	8e-06
RVBD3644c	-4.7145	8e-06	adk	-5.3253	9e-06	lpqW	-5.0136	9e-06	RVBD0227c	-4.9462	8e-06	ppp	-3.6994	1e-05	dxs1	-3.6082	1e-05	dut	-3.6291	1.1e-05	PPE55	-4.2141	9e-06	rmlD	-4.6579	9e-06	ribH	-3.9606	8e-06
PPE10	-4.7084	0.032372	pbpB	-5.3089	9e-06	rpmF	-5.0098	0.000166	RVBD3712	-4.9406	8e-06	rpsI	-3.6992	1e-05	RVBD3764c	-3.5959	0.000692	RVBD1831	-3.6291	1.1e-05	hycQ	-4.1974	2.6e-05	murE	-4.6573	9e-06	fadE29	-3.9551	8e-06
acn	-4.6807	8e-06	ispG	-5.2952	9e-06	ligA	-5.0053	9e-06	hisA	-4.9404	8e-06	argB	-3.6759	1e-05	purL	-3.5753	1e-05	lldD2	-3.6237	1.1e-05	RVBD3542c	-4.1903	9e-06	thrB	-4.6477	9e-06	metE	-3.9445	8e-06
mycP3	-4.6806	8e-06	RVBD2164c	-5.2886	9e-06	bioB	-5.0005	9e-06	dut	-4.9262	8e-06	fabG1	-3.6613	1e-05	RVBD0430	-3.5456	1e-05	argC	-3.6168	1.1e-05	argB	-4.1775	9e-06	argB	-4.6172	9e-06	lipW	-3.9417	0.002168
recF	-4.6784	8e-06	RVBD3346c	-5.2517	0.003846	purQ	-4.9687	9e-06	mycP5	-4.9041	8e-06	trpB	-3.6546	1e-05	rpoZ	-3.5325	1e-05	rne	-3.6148	1.1e-05	ppk	-4.1736	9e-06	metC	-4.6109	9e-06	RVBD3807c	-3.9353	8e-06
RVBD0584	-4.6757	0.001948	rpmF	-5.2182	9.8e-05	RVBD3780	-4.9675	0.000358	RVBD0383c	-4.8959	8e-06	rpoC	-3.6539	1e-05	dfrA	-3.5315	0.000276	fadD32	-3.6108	1.1e-05	hemA	-4.1664	9e-06	RVBD1339	-4.6107	9e-06	carA	-3.9236	8e-06
glcB	-4.6747	8e-06	hisD	-5.2115	9e-06	RVBD2413c	-4.9569	9e-06	fadE28	-4.8938	8e-06	glmU	-3.6471	1e-05	ask	-3.5139	1e-05	parA	-3.6072	1.1e-05	thiO	-4.1617	9e-06	tRNA-Ala	-4.5932	9e-06	mycP5	-3.9122	8e-06
fadD32	-4.6738	8e-06	RVBD1889c	-5.1973	0.017283	RVBD1828	-4.948	9e-06	RVBD0787A	-4.8877	9.1e-05	lldD2	-3.6455	1e-05	proC	-3.512	8.2e-05	gltB	-3.6037	1.1e-05	RVBD3764c	-4.1498	0.002007	tRNA-Val	-4.5852	9e-06	gltD	-3.9121	8e-06
lpqB	-4.651	8e-06	RVBD2993c	-5.1739	9e-06	tRNA-Gln	-4.9364	0.000358	mraY	-4.8806	8e-06	purM	-3.6408	1e-05	fas	-3.5069	1e-05	RVBD1794	-3.5998	1.1e-05	tRNA-Val	-4.1386	9e-06	tRNA-Val	-4.5852	9e-06	RVBD2219	-3.9099	8e-06
RVBD0227c	-4.6464	8e-06	RVBD3126c	-5.1691	0.016955	aroB	-4.9329	9e-06	RVBD0364	-4.8707	8e-06	pyrR	-3.6345	1e-05	RVBD1466	-3.481	0.022219	RVBD3807c	-3.5963	1.1e-05	tRNA-Val	-4.1386	9e-06	tRNA-Val	-4.5852	9e-06	RVBD1382	-3.903	8e-06
aroB	-4.6234	8e-06	cmk	-5.1434	9e-06	accD4	-4.9293	9e-06	RVBD2309c	-4.87	8e-06	RVBD1024	-3.6286	1e-05	fadE28	-3.4764	1e-05	engA	-3.5934	1.1e-05	tRNA-Val	-4.1386	9e-06	pgsA2	-4.5795	9e-06	tRNA-Ala	-3.8922	8e-06
RVBD3446c	-4.6225	0.032372	trpC	-5.1427	9e-06	RVBD3542c	-4.8809	9e-06	rpsA	-4.8676	8e-06	murD	-3.6268	1e-05	RVBD1382	-3.4466	1e-05	RVBD3277	-3.5855	1.1e-05	RVBD1081c	-4.1281	0.025896	sahH	-4.5787	9e-06	dnaK	-3.8898	8e-06
ddl	-4.6145	8e-06	RVBD3782	-5.1378	9e-06	grcC2	-4.864	9e-06	RVBD2204c	-4.846	8e-06	tRNA-Val	-3.6133	1e-05	RVBD2309c	-3.4338	1e-05	argB	-3.5825	1.1e-05	RVBD2204c	-4.1221	0.001564	purQ	-4.5617	9e-06	trpB	-3.8885	8e-06
dnaK	-4.608	8e-06	tRNA-Val	-5.1123	9e-06	mbtI	-4.8562	0.000126	trpD	-4.8384	8e-06	tRNA-Val	-3.6133	1e-05	RVBD0390	-3.432	0.031065	RVBD1828	-3.5816	1.1e-05	parB	-4.1183	9e-06	ribG	-4.5615	9e-06	tRNA-Val	-3.8747	8e-06
RVBD3902c	-4.5751	8e-06	tRNA-Val	-5.1123	9e-06	RVBD1024	-4.8535	9e-06	RVBD2690c	-4.8274	8e-06	tRNA-Val	-3.6133	1e-05	RVBD0059	-3.4161	0.042098	lpqW	-3.5764	1.1e-05	RVBD3137	-4.1133	9e-06	RVBD2219	-4.5582	9e-06	tRNA-Val	-3.8747	8e-06
pgsA3	-4.5642	8e-06	tRNA-Val	-5.1123	9e-06	RVBD3137	-4.8487	9e-06	RVBD2553c	-4.8189	8e-06	coaD	-3.6101	1e-05	parA	-3.4038	1e-05	mbtI	-3.5716	0.001012	dnaK	-4.1106	9e-06	murB	-4.5483	9e-06	tRNA-Val	-3.8747	8e-06
RVBD1382	-4.5606	8e-06	fadE29	-5.0798	9e-06	ribF	-4.8365	9e-06	coaD	-4.8046	8e-06	purD	-3.6084	1e-05	fadE29	-3.4036	1e-05	parB	-3.5489	1.1e-05	RVBD0811c	-4.1074	9e-06	ribH	-4.5344	9e-06	pks13	-3.8732	8e-06
RVBD3277	-4.5549	8e-06	murD	-5.0486	9e-06	mihF	-4.8323	9e-06	RVBD3583c	-4.7797	8e-06	RVBD0635	-3.5982	1e-05	RVBD3258c	-3.4001	1e-05	RVBD0635	-3.5299	1.1e-05	ppa	-4.1044	9e-06	RVBD0227c	-4.5292	9e-06	eno	-3.8553	8e-06
RVBD2664	-4.5403	0.012246	RVBD3277	-5.048	9e-06	RVBD0364	-4.8197	9e-06	RVBD3644c	-4.7572	8e-06	engA	-3.5937	1e-05	cysA1	-3.3985	0.00429	RVBD0636	-3.5275	1.1e-05	ribG	-4.0981	9e-06	RVBD2413c	-4.5176	9e-06	RVBD1003	-3.8389	0.002377
RVBD0849	-4.5394	0.001948	RVBD3722c	-5.0475	9e-06	rpsI	-4.8028	9e-06	RVBD3790	-4.7449	8e-06	argH	-3.5884	0.022188	RVBD0245	-3.3838	0.028783	serB2	-3.4838	1.1e-05	RVBD0636	-4.0952	9e-06	RVBD2611c	-4.5108	9e-06	argC	-3.8345	8e-06
ligA	-4.5255	8e-06	lpqB	-5.0421	9e-06	RVBD0019c	-4.7984	9e-06	RVBD2219	-4.7297	8e-06	nadE	-3.582	1e-05	hpt	-3.3825	1e-05	glmU	-3.4725	1.1e-05	argC	-4.0763	2.6e-05	metE	-4.5047	9e-06	RVBD3137	-3.8243	8e-06
RVBD3587c	-4.5106	8e-06	tyrA	-5.0213	9e-06	RVBD0647c	-4.7978	9e-06	argC	-4.7202	8e-06	RVBD3782	-3.5815	1e-05	RVBD3782	-3.3746	1e-05	mycP5	-3.4631	1.1e-05	kasB	-4.0734	9e-06	RVBD0699	-4.5026	0.009688	hpt	-3.8145	8e-06
tRNA-Ala	-4.5065	8e-06	RVBD1024	-5.0037	9e-06	pyrH	-4.783	9e-06	pyrB	-4.7128	8e-06	RVBD2553c	-3.5759	2.9e-05	rfbD	-3.3742	1e-05	cmk	-3.4628	1.1e-05	murD	-4.0712	9e-06	RVBD2188c	-4.4912	9e-06	accD4	-3.8064	8e-06
RVBD2309c	-4.4966	8e-06	metK	-4.9901	9e-06	ubiE	-4.7451	9e-06	RVBD3782	-4.7085	8e-06	adk	-3.5536	0.00035	frr	-3.3704	0.000348	cyp125	-3.4626	3e-05	nrp	-4.0572	2.6e-05	ilvC	-4.4853	9e-06	RVBD0796	-3.8027	4e-05
rfbE	-4.4772	8e-06	bioB	-4.9844	9e-06	RVBD0383c	-4.7427	9e-06	grcC1	-4.6997	8e-06	RVBD2164c	-3.5524	1e-05	RVBD0218	-3.3686	0.026187	grcC1	-3.4524	1.1e-05	lpqB	-4.051	9e-06	metX	-4.4852	0.000332	RVBD1841c	-3.7816	0.002783
trpB	-4.4714	8e-06	RVBD0883c	-4.9841	9e-06	RVBD3644c	-4.7042	9e-06	menD	-4.6951	8e-06	argC	-3.5476	2.9e-05	sodA	-3.3533	1e-05	RVBD3764c	-3.4499	0.002631	fadE29	-4.0495	9e-06	galE1	-4.4552	9e-06	gcvB	-3.7749	8e-06
tyrA	-4.4612	8e-06	RVBD2309c	-4.9757	9e-06	pgi	-4.7035	0.000358	RVBD1382	-4.6543	8e-06	pyrB	-3.5467	1e-05	umaA	-3.3518	0.001782	pks2	-3.38	0.028983	rpmC	-4.0416	9e-06	dlaT	-4.4223	9e-06	mycP3	-3.7716	8e-06
RVBD1205	-4.4612	0.000981	mbtI	-4.9559	9e-06	RVBD1794	-4.6954	9e-06	nadA	-4.6428	8e-06	RVBD2926c	-3.5368	8.3e-05	kasB	-3.3516	1e-05	RVBD2164c	-3.3796	1.1e-05	murC	-4.0401	9e-06	tRNA-Gly	-4.4219	9e-06	engA	-3.77	8e-06
RVBD1339	-4.4604	8e-06	mobA	-4.9518	0.015796	lprD	-4.6919	2.4e-05	galE1	-4.6332	8e-06	lpqB	-3.536	1e-05	RVBD1828	-3.3514	1e-05	pgsA1	-3.3781	1.1e-05	glgE	-4.0377	9e-06	tRNA-Gly	-4.4219	9e-06	RVBD0457c	-3.7601	0.002783
prfB	-4.4414	8e-06	thiO	-4.9492	9e-06	secG	-4.6789	9e-06	dlaT	-4.6281	8e-06	RVBD0699	-3.5163	0.012897	ribF	-3.3396	1e-05	aroB	-3.3592	0.009362	RVBD2465c	-4.0307	9e-06	tRNA-Gly	-4.4219	9e-06	glmS	-3.7586	8e-06
RVBD1831	-4.4345	8e-06	secF	-4.9293	9e-06	gcvH	-4.6715	0.000358	RVBD3137	-4.6219	8e-06	trpA	-3.5127	1e-05	dut	-3.3381	1e-05	mycP3	-3.3544	1.1e-05	bioB	-4.023	9e-06	RVBD1178	-4.417	4.4e-05	fadB2	-3.7559	0.009736
atpG	-4.4342	8e-06	RVBD1735c	-4.9247	0.026111	RVBD0227c	-4.6583	9e-06	RVBD3764c	-4.6169	8e-06	fas	-3.5114	1e-05	gcvB	-3.3313	1e-05	PE35	-3.3514	0.008672	RVBD1456c	-4.0209	9e-06	plsC	-4.4127	0.004533	murG	-3.7552	8e-06
RVBD0883c	-4.4089	8e-06	RVBD3676	-4.9114	0.013419	trpD	-4.6583	9e-06	RVBD0431	-4.6145	8e-06	aroB	-3.4931	1e-05	murA	-3.3263	1e-05	rfbE	-3.3489	1.1e-05	RVBD2553c	-4.014	9e-06	secG	-4.4104	9e-06	mihF	-3.7528	8e-06
dfp	-4.4041	8e-06	trpD	-4.9044	9e-06	lipA	-4.6555	9e-06	thrB	-4.613	8e-06	wag31	-3.4924	1e-05	pgi	-3.2866	0.005005	RVBD2050	-3.3367	0.000498	metX	-4.0081	9e-06	RVBD1465	-4.3921	9e-06	secG	-3.7397	8e-06
PE-PGRS57	-4.4007	0.008506	priA	-4.8947	9e-06	RVBD0236A	-4.6488	9e-06	RVBD0225	-4.589	8e-06	RVBD3277	-3.4885	1e-05	ribC	-3.2756	1e-05	hemA	-3.3336	1.1e-05	secG	-4.0062	9e-06	smpB	-4.3853	4.4e-05	ppk	-3.7392	8e-06
fadD5	-4.3915	0.00659	RVBD2968c	-4.8645	9e-06	rnc	-4.6306	9e-06	RVBD2465c	-4.5882	0.000155	pyrE	-3.4712	0.001367	echA12	-3.2705	0.047213	tRNA-Gly	-3.33	1.1e-05	RVBD2309c	-4.0039	9e-06	rfbE	-4.3749	9e-06	RVBD0659c	-3.7068	0.00459
pyrC	-4.3852	8e-06	RVBD2668	-4.8636	0.019739	ndk	-4.6281	9e-06	hemA	-4.5635	8e-06	ftsX	-3.4643	1e-05	rpsI	-3.2648	1e-05	tRNA-Gly	-3.33	1.1e-05	carB	-3.9951	9e-06	RVBD0186Ac	-4.3682	0.007901	RVBD1378c	-3.688	0.008296
RVBD3258c	-4.3845	8e-06	embA	-4.8326	9e-06	grcC1	-4.5818	9e-06	RVBD1794	-4.5611	8e-06	gcvB	-3.449	1e-05	rmlD	-3.2563	1e-05	tRNA-Gly	-3.33	1.1e-05	RVBD0696	-3.9941	0.008553	rpmF	-4.3643	0.001589	ribG	-3.6824	8e-06
pgsA1	-4.3796	8e-06	RVBD2219	-4.8245	9e-06	RVBD3902c	-4.54	0.024977	RVBD2438A	-4.5591	8e-06	pyrC	-3.4382	1e-05	RVBD3195	-3.2399	0.04835	thrB	-3.3146	1.1e-05	thyA	-3.9839	9e-06	gltD	-4.3478	9e-06	pyrC	-3.6752	8e-06
nadE	-4.3763	8e-06	RVBD2969c	-4.8242	9e-06	lpqB	-4.5396	9e-06	rpsI	-4.5403	8e-06	rfbD	-3.4074	1e-05	RVBD2337c	-3.2384	0.013953	trpE	-3.3119	0.001602	RVBD0216	-3.9795	4.2e-05	nrp	-4.3303	9e-06	sucD	-3.6693	8e-06
mog	-4.3643	0.011861	asnB	-4.8074	9e-06	RVBD2971	-4.5269	9e-06	RVBD1480	-4.5392	8e-06	RVBD1211	-3.3965	1e-05	ilvD	-3.2109	1e-05	far	-3.309	0.024921	mihF	-3.9791	9e-06	impA	-4.3296	9e-06	hemH	-3.6525	8e-06
RVBD1414	-4.3637	0.010542	RVBD2548A	-4.8065	7e-05	ppa	-4.5102	9e-06	RVBD3909	-4.5041	8e-06	RVBD0186Ac	-3.3935	0.046498	RVBD1097c	-3.2017	0.027108	fumC	-3.2977	3e-05	rfbE	-3.9755	9e-06	ligA	-4.3293	9e-06	hemH	-3.6525	8e-06
gcvB	-4.3619	8e-06	RVBD3167c	-4.8038	0.013563	RVBD3791	-4.5062	9e-06	ligA	-4.5029	8e-06	ubiE	-3.3755	0.000132	RVBD0787A	-3.1994	0.003128	pyrB	-3.2896	1.1e-05	inhA	-3.9488	9e-06	pyrH	-4.3291	9e-06	glmU	-3.651	8e-06
rpsI	-4.3557	8e-06	dgt	-4.7983	0.023796	galE1	-4.501	9e-06	pyrC	-4.4881	8e-06	dfrA	-3.3751	8.3e-05	RVBD0102	-3.1945	1e-05	wbbL1	-3.2683	1.1e-05	thiG	-3.9486	0.001567	RVBD1798	-4.327	9e-06	cysG	-3.6493	8e-06
RVBD3792	-4.3532	8e-06	RVBD2541	-4.7919	9e-06	RVBD3782	-4.4966	9e-06	esxP	-4.4869	8e-06	RVBD0047c	-3.3617	2.9e-05	engA	-3.1932	1e-05	nadE	-3.2596	3e-05	pyrC	-3.9465	9e-06	rpsD	-4.3243	9e-06	lipA	-3.6433	8e-06
RVBD3864	-4.3429	0.003514	RVBD3553	-4.787	0.029607	ppnK	-4.4909	9e-06	RVBD2164c	-4.4848	8e-06	RVBD2309c	-3.3284	1e-05	RVBD2188c	-3.1865	1e-05	RVBD1456c	-3.2577	0.000195	sigB	-3.9262	2.6e-05	mmpL4	-4.2996	9e-06	RVBD0258c	-3.6401	0.004369
parB	-4.341	8e-06	RVBD3137	-4.7785	9e-06	esxN	-4.4801	0.000358	RVBD3542c	-4.4756	8e-06	pbpB	-3.3281	1e-05	lspA	-3.1787	1e-05	fas	-3.2511	1.1e-05	grcC1	-3.9257	9e-06	mihF	-4.2867	9e-06	rfbE	-3.6315	8e-06
thiO	-4.3385	8e-06	argC	-4.7511	9e-06	RVBD3910	-4.4704	9e-06	RVBD0102	-4.468	8e-06	gcvH	-3.3253	4.8e-05	lprD	-3.1787	1e-05	RVBD0948c	-3.2493	0.000346	esxN	-3.8654	0.009228	argC	-4.2683	0.000126	grcC2	-3.6154	8e-06
purM	-4.3254	8e-06	pntAa	-4.7426	0.017283	nadA	-4.4686	9e-06	sodA	-4.4647	8e-06	RVBD2219	-3.318	1e-05	hemA	-3.1569	1e-05	pks13	-3.2468	1.1e-05	RVBD1205	-3.8614	0.002244	RVBD3902c	-4.2674	0.010617	RVBD0218	-3.5984	0.003592
fas	-4.3195	8e-06	epiA	-4.7371	0.03047	acn	-4.4657	9e-06	RVBD0811c	-4.4574	8e-06	RVBD2611c	-3.3122	1e-05	RVBD0883c	-3.1485	1e-05	ligA	-3.2378	1.1e-05	gltD	-3.8578	9e-06	trxB2	-4.2619	9e-06	RVBD2413c	-3.5973	8e-06
rne	-4.319	8e-06	pyrC	-4.7354	9e-06	RVBD2050	-4.4582	0.000358	RVBD2971	-4.4494	8e-06	nrp	-3.3115	1e-05	pyrR	-3.1359	1e-05	RVBD1055	-3.2272	4.9e-05	rmlD	-3.8548	9e-06	RVBD1111c	-4.2585	9e-06	fbpD	-3.5967	0.003852
RVBD0796	-4.3054	2.3e-05	engA	-4.7326	9e-06	fadE29	-4.4366	9e-06	aroB	-4.4486	8e-06	RVBD0948c	-3.3112	1e-05	RVBD3806c	-3.1296	1e-05	RVBD2134c	-3.1986	0.020156	RVBD0699	-3.8519	0.000297	thyA	-4.2511	9e-06	RVBD0047c	-3.5869	8e-06
RVBD1783	-4.3035	8e-06	ddl	-4.732	9e-06	hpt	-4.4335	9e-06	RVBD0057	-4.4448	8e-06	pepQ	-3.2989	0.048501	dnaK	-3.1263	1e-05	lipA	-3.1975	1.1e-05	fadE28	-3.8517	9e-06	hpt	-4.245	9e-06	lldD2	-3.5831	8e-06
fadE29	-4.3015	8e-06	rmlD	-4.7131	9e-06	RVBD2926c	-4.432	9e-06	RVBD0647c	-4.4437	8e-06	cysG	-3.2924	1e-05	RVBD1831	-3.1185	1e-05	RVBD0205	-3.1966	0.008571	accD5	-3.8435	9e-06	fadE29	-4.2408	0.000342	tpx	-3.5776	0.022685
RVBD1718	-4.3004	0.00247	RVBD3712	-4.7083	9e-06	cysG	-4.4248	9e-06	RVBD3277	-4.4036	8e-06	galE1	-3.2914	1e-05	desA1	-3.116	1e-05	RVBD3587c	-3.1959	1.1e-05	recF	-3.8423	9e-06	dnaK	-4.2402	9e-06	trpA	-3.5736	8e-06
purE	-4.2939	8e-06	RVBD0699	-4.7045	0.004076	RVBD2164c	-4.4199	9e-06	hisI	-4.3787	8e-06	dnaK	-3.2814	1e-05	RVBD3346c	-3.1156	0.017841	RVBD1460	-3.1895	6.8e-05	RVBD0473	-3.8361	0.012773	manB	-4.2349	9e-06	ligA	-3.573	8e-06
cmk	-4.2827	8e-06	accD4	-4.6981	9e-06	trpE	-4.4191	9e-06	pyrH	-4.3692	8e-06	ruvB	-3.2787	0.001826	thyA	-3.1012	1e-05	RVBD1111c	-3.1881	0.000281	mycP3	-3.8255	9e-06	manB	-4.2349	9e-06	fadD16	-3.5529	0.00676
RVBD3712	-4.2827	8e-06	amiB2	-4.6873	0.027567	thrB	-4.416	9e-06	mbtI	-4.3645	8e-06	RVBD3719	-3.2725	0.019333	RVBD1456c	-3.0854	1e-05	PPE11	-3.1721	0.000791	desA2	-3.8222	9e-06	ufaA1	-4.2264	0.003442	accD5	-3.5517	8e-06
kasB	-4.2736	8e-06	RVBD0790c	-4.6821	0.014697	RVBD2553c	-4.3967	2.4e-05	RVBD0812	-4.3547	8e-06	purL	-3.2667	1e-05	RVBD3566A	-3.0824	0.000115	purQ	-3.1716	1.1e-05	RVBD1831	-3.8103	9e-06	nadE	-4.2138	9e-06	RVBD1798	-3.5479	8e-06
tRNA-Gly	-4.2728	8e-06	glcB	-4.6797	9e-06	thiG	-4.3931	9e-06	RVBD0236A	-4.3442	8e-06	yrbE2B	-3.2545	0.004957	trpA	-3.082	1e-05	PPE55	-3.1713	0.008195	pyrH	-3.8089	9e-06	glmU	-4.2118	9e-06	rpsI	-3.5471	8e-06
tRNA-Gly	-4.2728	8e-06	glmS	-4.6718	9e-06	RVBD0455c	-4.393	2.4e-05	fadE29	-4.3441	8e-06	RVBD1378c	-3.2538	0.003838	RVBD2866	-3.0791	0.001583	murB	-3.159	1.1e-05	lldD2	-3.8005	9e-06	wag31	-4.2085	9e-06	RVBD2164c	-3.5435	8e-06
tRNA-Gly	-4.2728	8e-06	trpE	-4.6596	9e-06	hemA	-4.3847	9e-06	PPE1	-4.3409	8e-06	mmpL3	-3.2478	1e-05	mraY	-3.0637	1e-05	fadD30	-3.1414	0.002643	RVBD1097c	-3.7747	0.00159	RVBD3673c	-4.2044	0.000655	coaD	-3.5376	8e-06
RVBD2204c	-4.2669	0.000136	pgsA1	-4.6502	9e-06	trpA	-4.3797	9e-06	RVBD3587c	-4.3397	8e-06	proC	-3.2379	1e-05	RVBD2611c	-3.0594	1e-05	desA2	-3.1341	3e-05	dppB	-3.7746	2.6e-05	lpqB	-4.1961	9e-06	nusB	-3.5322	8e-06
RVBD0308	-4.2646	0.016073	fbiA	-4.6502	0.026111	RVBD2438A	-4.359	9e-06	lspA	-4.3311	8e-06	RVBD0057	-3.2257	0.001732	RVBD0538	-3.0563	0.007989	ubiE	-3.124	1.1e-05	gatC	-3.7584	9e-06	RVBD2968c	-4.1902	9e-06	parA	-3.5202	8e-06
secG	-4.2612	8e-06	RVBD0874c	-4.6265	0.029607	tRNA-Val	-4.3352	0.000358	ubiE	-4.3294	0.000142	fadE28	-3.2179	1e-05	glyA	-3.0547	1e-05	gatC	-3.1196	3e-05	RVBD0383c	-3.7489	9e-06	RVBD1794	-4.1729	9e-06	wag31	-3.5127	8e-06
grcC2	-4.2521	8e-06	RVBD0047c	-4.6257	9e-06	menD	-4.3209	9e-06	ispG	-4.3126	8e-06	fadE29	-3.2163	1e-05	RVBD0556	-3.0466	1e-05	RVBD0883c	-3.1182	1.1e-05	RVBD2188c	-3.7423	9e-06	RVBD2465c	-4.1628	9e-06	RVBD1831	-3.5123	8e-06
murA	-4.252	8e-06	RVBD1382	-4.6247	9e-06	RVBD2242	-4.3122	9e-06	mprB	-4.3102	8e-06	RVBD2600	-3.2143	0.017408	nrp	-3.0394	0.000319	cysG	-3.1023	1.1e-05	RVBD3676	-3.7338	0.04992	pimA	-4.1532	9e-06	RVBD1828	-3.4895	8e-06
RVBD0019c	-4.2503	8e-06	RVBD0385	-4.6154	0.003769	wbbL1	-4.2995	9e-06	lipB	-4.3073	9.1e-05	RVBD1456c	-3.205	0.00018	RVBD2237	-3.0386	0.049766	aroE	-3.0797	1.1e-05	RVBD0333	-3.7263	0.047677	esxN	-4.1524	0.002036	proC	-3.4888	8e-06
impA	-4.2478	8e-06	grcC1	-4.6094	9e-06	proC	-4.2881	9e-06	dxr	-4.2936	8e-06	RVBD1710	-3.2038	1e-05	nadE	-3.0288	1e-05	efp	-3.0751	3e-05	pbpB	-3.7185	9e-06	kasB	-4.14	9e-06	nuoI	-3.4765	0.01318
fadD14	-4.2387	0.045065	ribG	-4.6006	9e-06	mycP5	-4.285	9e-06	adk	-4.2731	8e-06	RVBD1717	-3.1959	0.03688	pyrE	-3.0288	0.000348	ndk	-3.0703	3e-05	trpD	-3.7169	9e-06	proC	-4.1343	9e-06	RVBD0653c	-3.4563	0.006469
rpmF	-4.238	8e-06	impA	-4.5869	9e-06	adk	-4.2736	9e-06	lexA	-4.263	8e-06	lspA	-3.1772	1e-05	RVBD3368c	-3.0266	0.049766	sucD	-3.0685	1.1e-05	RVBD0292	-3.7044	0.000297	RVBD3137	-4.1303	9e-06	RVBD0883c	-3.4553	8e-06
RVBD2553c	-4.2379	8e-06	recF	-4.5704	9e-06	RVBD2309c	-4.2548	9e-06	trpB	-4.26	8e-06	RVBD0102	-3.1755	1e-05	coaD	-3.0181	1e-05	fabG1	-3.0631	1.1e-05	RVBD2541	-3.7009	9e-06	mycP5	-4.1256	9e-06	RVBD0430	-3.4547	8e-06
RVBD3137	-4.2122	8e-06	atpE	-4.5643	0.000586	tRNA-Gly	-4.2269	9e-06	cmk	-4.2578	8e-06	PPE55	-3.1586	0.000909	RVBD2690c	-3.0173	1e-05	desA1	-3.0572	1.1e-05	lsr2	-3.6993	0.00083	RVBD3787c	-4.1155	0.048779	RVBD0227c	-3.4537	8e-06
mihF	-4.2093	8e-06	secG	-4.5527	9e-06	ispG	-4.2222	9e-06	pimA	-4.2415	8e-06	secG	-3.1557	1e-05	RVBD3712	-3.0153	1e-05	wag31	-3.0572	1.1e-05	RVBD1349	-3.6941	9e-06	hemH	-4.1061	9e-06	RVBD3780	-3.4361	8e-06
RVBD1276c	-4.2089	0.010766	RVBD0127	-4.5506	0.019356	lldD2	-4.2212	9e-06	lldD2	-4.1925	8e-06	thiG	-3.1544	1e-05	RVBD0963c	-3.0121	0.049766	RVBD1211	-3.0494	1.1e-05	pyrE	-3.6839	9.1e-05	hemH	-4.1061	9e-06	nadE	-3.433	8e-06
argC	-4.2041	8e-06	ndk	-4.5439	9e-06	RVBD0948c	-4.2071	9e-06	pgi	-4.1747	7.9e-05	mraY	-3.1504	1e-05	manB	-2.9875	1e-05	secF	-3.045	1.1e-05	RVBD1055	-3.6827	9e-06	murD	-4.0898	9e-06	RVBD0811c	-3.4209	8e-06
carA	-4.203	8e-06	argB	-4.5399	9e-06	gltD	-4.2066	9e-06	ppa	-4.1728	8e-06	fba	-3.1502	0.011994	manB	-2.9875	1e-05	proC	-3.0395	0.000143	ppp	-3.6742	9e-06	lldD2	-4.0867	9e-06	PPE55	-3.4038	0.005228
murF	-4.2015	8e-06	RVBD0636	-4.5318	9e-06	nirA	-4.1901	9e-06	RVBD2968c	-4.1713	8e-06	RVBD1382	-3.146	1e-05	secF	-2.9861	1e-05	glyA	-3.0341	1.1e-05	RVBD0364	-3.6692	9e-06	pyrC	-4.063	9e-06	murC	-3.4032	8e-06
purQ	-4.1771	8e-06	manB	-4.5205	9e-06	ilvB1	-4.1847	9e-06	RVBD3541c	-4.144	8e-06	RVBD1477	-3.1291	1e-05	RVBD1794	-2.9829	1e-05	plcB	-3.0323	0.033768	nadA	-3.659	9e-06	ddl	-4.0627	9e-06	folP1	-3.3947	8e-06
accD4	-4.1688	8e-06	manB	-4.5205	9e-06	dut	-4.1767	9e-06	RVBD1456c	-4.1251	8e-06	fadB2	-3.118	0.048501	nirA	-2.9825	0.000132	RVBD3644c	-3.0301	1.1e-05	ubiE	-3.6497	2.6e-05	PPE54	-4.0613	9e-06	RVBD0004	-3.3839	0.001171
RVBD2926c	-4.1679	8e-06	RVBD1956	-4.5168	0.042994	pyrB	-4.1694	9e-06	glgE	-4.1053	8e-06	hemA	-3.1164	1e-05	RVBD3807c	-2.9778	1e-05	PPE54	-3.019	0.028983	rfbD	-3.6462	9e-06	engA	-4.0539	9e-06	fixA	-3.3812	2.4e-05
desA1	-4.1645	8e-06	hisI	-4.5155	9e-06	fadE28	-4.1692	9e-06	metE	-4.0861	8e-06	fumC	-3.1154	1e-05	pbpB	-2.9753	1e-05	adk	-3.0053	0.004747	tyrA	-3.6422	9e-06	RVBD1831	-4.0524	9e-06	mprB	-3.3737	8e-06
priA	-4.1469	8e-06	RVBD3542c	-4.5138	9e-06	RVBD1460	-4.15	9e-06	gltA1	-4.0859	8e-06	amiD	-3.1148	0.02327	RVBD1211	-2.9727	1e-05	accD5	-2.9959	1.1e-05	RVBD3644c	-3.6414	2.6e-05	RVBD0579	-4.0434	0.008011	RVBD2465c	-3.3726	8e-06
pgi	-4.1369	8e-06	RVBD0455c	-4.4981	9e-06	PPE1	-4.1496	9e-06	RVBD3669	-4.074	8e-06	thrB	-3.1095	1e-05	RVBD3542c	-2.9582	1e-05	nusA	-2.9887	1.1e-05	RVBD0621	-3.6252	0.002058	murA	-4.0414	9e-06	menD	-3.3684	8e-06
thiE	-4.1124	8e-06	accD5	-4.4963	9e-06	nusB	-4.1443	9e-06	RVBD2794c	-4.0642	8e-06	RVBD3644c	-3.1063	1e-05	nusA	-2.9415	1e-05	hddA	-2.981	0.042568	RVBD1556	-3.6204	0.019424	hemA	-4.0377	9e-06	trpD	-3.3662	8e-06
accD5	-4.1076	8e-06	RVBD3753c	-4.4919	9e-06	sodA	-4.1274	9e-06	TB7.3	-4.0518	7.9e-05	cobQ2	-3.099	1e-05	lldD2	-2.9368	1e-05	RVBD3908	-2.9786	0.000746	gcvB	-3.6169	9e-06	trpD	-4.0263	9e-06	RVBD3541c	-3.3649	8e-06
RVBD0843	-4.1024	0.016934	RVBD0102	-4.4912	9e-06	sucC	-4.1143	9e-06	RVBD1130	-4.0304	8e-06	RVBD0358	-3.0985	0.030748	ufaA1	-2.9341	0.001287	RVBD3137	-2.9738	1.1e-05	murA	-3.6142	9e-06	RVBD0047c	-3.9983	9e-06	hisI	-3.3506	8e-06
hisI	-4.0682	8e-06	RVBD3603c	-4.4714	0.029515	argD	-4.1035	2.4e-05	ispE	-4.0136	8e-06	glnE	-3.0979	1e-05	rpsM	-2.9306	1e-05	esxN	-2.9674	0.012317	RVBD0948c	-3.6104	9e-06	RVBD1828	-3.9862	9e-06	dlaT	-3.3496	8e-06
aroD	-4.065	8e-06	rplW	-4.4646	9e-06	RVBD3764c	-4.0983	0.00023	trpA	-4.0102	8e-06	RVBD3057c	-3.0976	0.021241	murD	-2.9204	1e-05	inhA	-2.9671	1.1e-05	argD	-3.6051	9e-06	pgsA1	-3.9857	9e-06	RVBD1718	-3.3476	0.0229
thiG	-4.0619	0.000111	nadA	-4.4629	9e-06	tRNA-Val	-4.0903	0.000369	thiE	-4.0035	0.009008	trpD	-3.0898	0.000887	trxC	-2.9167	0.000804	RVBD2309c	-2.967	3e-05	glpX	-3.6029	2.6e-05	grcC2	-3.9855	9e-06	RVBD1465	-3.3382	8e-06
RVBD2050	-4.0432	8e-06	rnc	-4.4586	9e-06	coaD	-4.0689	9e-06	RVBD2188c	-4.0018	8e-06	RVBD2477c	-3.0785	1e-05	accD5	-2.9146	1e-05	trpA	-2.9592	1.1e-05	purM	-3.6012	9e-06	RVBD2050	-3.9646	0.00242	mmpS4	-3.3353	8e-06
bioB	-4.036	8e-06	glgE	-4.4526	9e-06	RVBD0102	-4.052	9e-06	rpmF	-3.989	9.1e-05	RVBD2974c	-3.0713	0.03764	RVBD1378c	-2.9138	0.003641	hemC	-2.957	0.001103	RVBD2235	-3.5971	9e-06	bioB	-3.9633	9e-06	grcC1	-3.3343	8e-06
RVBD2219	-4.0292	8e-06	RVBD2573	-4.4522	0.019356	RVBD2613c	-4.0473	3.8e-05	pth	-3.9831	8e-06	RVBD3712	-3.0663	1e-05	ppp	-2.9126	1e-05	RVBD0227c	-2.9568	1.1e-05	serB2	-3.5745	9e-06	gcvT	-3.956	0.025485	fadE28	-3.3239	8e-06
trpE	-4.0271	8e-06	RVBD0843	-4.4467	0.009613	RVBD2188c	-4.0468	9e-06	tRNA-Val	-3.9717	9.1e-05	RVBD2837c	-3.0588	1e-05	fdhD	-2.9087	0.003641	kasB	-2.9502	1.1e-05	sucD	-3.5724	0.000119	mraY	-3.9309	9e-06	RVBD0019c	-3.3232	8e-06
RVBD0364	-4.0225	8e-06	dlaT	-4.444	9e-06	aroE	-4.0443	9e-06	cysG	-3.9559	8e-06	RVBD0292	-3.0429	0.001202	hycP	-2.9055	0.005655	RVBD3752c	-2.9443	1.1e-05	nirA	-3.5716	9e-06	mprB	-3.9144	9e-06	RVBD0622	-3.3158	0.015191
RVBD2531c	-4.0204	0.002827	hemH	-4.4411	9e-06	RVBD3587c	-4.0391	9e-06	RVBD2361c	-3.9339	8e-06	murA	-3.0401	1e-05	RVBD0614	-2.9029	0.003238	mmpL3	-2.9393	1.1e-05	pimA	-3.5681	9e-06	uvrD2	-3.901	0.000578	RVBD3542c	-3.2991	8e-06
RVBD3753c	-3.993	8e-06	hemH	-4.4411	9e-06	thyA	-4.0328	9e-06	rpmG	-3.9203	9.1e-05	grcC2	-3.0399	1e-05	RVBD0744c	-2.8981	0.048744	RVBD0004	-2.919	0.000646	ddl	-3.5676	9e-06	hisI	-3.8833	2.7e-05	gcvH	-3.2983	8e-06
nrp	-3.9808	8e-06	mog	-4.435	0.026111	dlaT	-4.0228	9e-06	ribC	-3.9162	0.000439	lprD	-3.0396	0.00155	menD	-2.8952	1e-05	priA	-2.9137	1.1e-05	rnc	-3.5662	9e-06	pgi	-3.8828	0.036325	RVBD0360c	-3.2743	0.026867
RVBD3909	-3.9802	8e-06	RVBD1158c	-4.43	0.023796	TB7.3	-4.012	2.4e-05	lprD	-3.9019	8e-06	pknA	-3.0372	0.001814	trpE	-2.8934	1e-05	RVBD2548A	-2.9101	0.000881	RVBD2413c	-3.5636	9e-06	RVBD3864	-3.8825	0.044922	ppa	-3.2724	8e-06
pstA1	-3.9717	0.007293	RVBD0333	-4.4283	0.023796	RVBD0338c	-3.9897	9e-06	RVBD1798	-3.8933	8e-06	RVBD1697	-3.0205	1e-05	RVBD2465c	-2.893	1e-05	pimA	-2.9093	0.001344	ilvD	-3.5629	9e-06	ndk	-3.8681	4.4e-05	dfrA	-3.2564	0.000285
RVBD3672c	-3.9685	0.000624	sahH	-4.4275	9e-06	pth	-3.9795	9e-06	sucD	-3.8858	8e-06	RVBD3843c	-2.993	0.004568	RVBD3635	-2.8899	0.025857	thyA	-2.8824	1.1e-05	coaD	-3.5483	9e-06	RVBD0364	-3.8579	9e-06	RVBD2548A	-3.2468	8.5e-05
ppk	-3.9629	0.00107	pknA	-4.4164	7e-05	asd	-3.9725	9e-06	RVBD3792	-3.8823	8e-06	papA1	-2.9917	0.000489	cyp125	-2.8839	1e-05	hycQ	-2.8697	0.001341	RVBD3902c	-3.5398	0.010967	RVBD1414	-3.854	0.042303	nirA	-3.2458	8e-06
RVBD2971	-3.9628	8e-06	embR	-4.4048	0.026111	embA	-3.9618	9e-06	gcvH	-3.8817	9.1e-05	sucD	-2.9834	1e-05	hisI	-2.8786	0.000228	aroD	-2.869	0.011762	priA	-3.5397	9e-06	rnpA	-3.8433	9e-06	sodA	-3.2393	8e-06
RVBD1930c	-3.9624	0.018363	RVBD3586	-4.3872	0.029515	ppk	-3.9618	9e-06	nusA	-3.8619	8e-06	RVBD3542c	-2.9751	1e-05	galE2	-2.8783	0.032243	RVBD0236A	-2.8664	6.8e-05	proC	-3.5372	9e-06	grcC1	-3.842	0.000342	cyp125	-3.2386	8e-06
RVBD0135c	-3.961	0.003514	amiA1	-4.3795	0.029607	RVBD2541	-3.9531	0.000126	menB	-3.8433	8e-06	RVBD1055	-2.9681	1e-05	hemH	-2.8733	1e-05	grcC2	-2.8475	1.1e-05	glnE	-3.5236	9e-06	glnE	-3.8208	9e-06	rmlD	-3.2321	8e-06
rfe	-3.9601	8e-06	tRNA-Gly	-4.3768	9e-06	RVBD0812	-3.9522	9e-06	pbpB	-3.8407	8e-06	desA1	-2.9676	1e-05	hemH	-2.8733	1e-05	ribF	-2.8463	1.1e-05	RVBD0338c	-3.5236	4.2e-05	RVBD0383c	-3.8201	9e-06	RVBD2477c	-3.2305	8e-06
plsC	-3.9586	0.005908	tRNA-Gly	-4.3768	9e-06	RVBD2970A	-3.9494	5.3e-05	RVBD0019c	-3.8239	8e-06	RVBD2970A	-2.9649	1e-05	trpD	-2.8691	1e-05	cysH	-2.8415	1.1e-05	adk	-3.512	9e-06	RVBD3782	-3.8035	9e-06	RVBD0383c	-3.2253	8e-06
RVBD0004	-3.9555	8e-06	tRNA-Gly	-4.3768	9e-06	menB	-3.9327	9e-06	ppk	-3.8207	8e-06	RVBD1460	-2.9601	2.9e-05	PPE54	-2.8655	0.005232	RVBD2553c	-2.8374	1.1e-05	PPE10	-3.5064	0.002788	dppD	-3.7948	0.029586	thrB	-3.2207	8e-06
RVBD3579c	-3.9546	8e-06	acn	-4.3683	9e-06	parB	-3.9201	9e-06	gltD	-3.8156	8e-06	nirA	-2.9524	0.001103	RVBD3587c	-2.861	1e-05	RVBD0079	-2.8351	0.008571	lipA	-3.5004	9e-06	RVBD2358	-3.7944	0.000386	recF	-3.2198	8e-06
glgE	-3.9532	8e-06	RVBD3909	-4.3465	9e-06	RVBD2219	-3.918	9e-06	thiS	-3.8135	0.009008	RVBD2842c	-2.9435	1e-05	RVBD1072	-2.8579	0.001327	whiA	-2.8347	3e-05	bioF1	-3.4929	7.5e-05	RVBD1480	-3.787	9e-06	ndk	-3.2198	8e-06
adk	-3.9408	8e-06	fadE30	-4.3331	0.000644	glgE	-3.9144	9e-06	RVBD1710	-3.8132	8e-06	pks13	-2.9406	1e-05	sucD	-2.8538	1e-05	RVBD3916c	-2.8281	0.010456	RVBD2393	-3.4911	9e-06	RVBD2235	-3.7848	9e-06	RVBD2242	-3.2186	8e-06
ppnK	-3.926	8e-06	RVBD1276c	-4.3314	0.023796	pgsA2	-3.9121	9e-06	pknA	-3.8122	8e-06	rfbE	-2.934	1e-05	RVBD2548A	-2.8501	0.002732	RVBD3712	-2.8245	1.1e-05	pth	-3.4879	9e-06	mmpL5	-3.7795	0.001538	galE1	-3.2174	8e-06
pyrB	-3.8906	8e-06	TB18.6	-4.3	0.022513	RVBD1111c	-3.8833	9e-06	RVBD0948c	-3.8105	8e-06	RVBD0883c	-2.9275	1e-05	murF	-2.8473	1e-05	cysA1	-2.8176	0.002677	RVBD1991c	-3.4821	0.048341	RVBD2613c	-3.7566	9e-06	impA	-3.2145	8e-06
RVBD0338c	-3.8869	8e-06	PE-PGRS51	-4.281	0.026111	pyrR	-3.883	9e-06	parB	-3.8077	8e-06	RVBD0504c	-2.9197	0.033548	RVBD3753c	-2.8442	1e-05	aroA	-2.8115	1.1e-05	hemH	-3.4771	4.2e-05	RVBD0911	-3.7564	0.011683	RVBD3909	-3.2132	8e-06
RVBD1171	-3.8725	0.010766	parA	-4.2654	9e-06	RVBD2361c	-3.8722	9e-06	frr	-3.8031	9.1e-05	rplY	-2.9168	1e-05	RVBD3908	-2.8383	1e-05	murD	-2.8065	1.1e-05	hemH	-3.4771	4.2e-05	RVBD0019c	-3.748	9e-06	nadA	-3.2113	8e-06
ribF	-3.8689	8e-06	cysH	-4.2525	2.5e-05	RVBD2358	-3.8667	9e-06	glnE	-3.7865	8e-06	RVBD0111	-2.915	0.022188	ilvB1	-2.8368	1e-05	uvrD2	-2.8047	0.000562	RVBD1459c	-3.4757	9e-06	ppnK	-3.7442	9e-06	RVBD1176c	-3.2107	0.036244
RVBD2980	-3.8674	0.000124	RVBD1797	-4.2455	9e-06	rnpA	-3.8646	9e-06	lpqW	-3.7849	8e-06	RVBD3193c	-2.9143	1e-05	PE-PGRS38	-2.8346	0.028783	RVBD3193c	-2.8043	1.1e-05	mraY	-3.4662	9e-06	RVBD1845c	-3.7434	9e-06	RVBD3764c	-3.2093	0.000746
RVBD1710	-3.8656	8e-06	pyrH	-4.2385	9e-06	thiE	-3.8537	0.024977	embB	-3.7591	8e-06	RVBD1729c	-2.9108	0.040512	dinF	-2.8308	0.003238	gltD	-2.7927	1.1e-05	RVBD0227c	-3.4635	9e-06	RVBD3712	-3.7406	9e-06	thiD	-3.1935	0.010344
ctpH	-3.8629	0.021122	trpB	-4.2191	9e-06	lspA	-3.8492	9e-06	asd	-3.7506	8e-06	RVBD3234c	-2.9105	0.00549	RVBD2219	-2.825	1e-05	rplX	-2.7875	0.013483	trpE	-3.458	0.001001	pyrR	-3.7398	9e-06	RVBD2405	-3.1845	0.0229
rplY	-3.8601	8e-06	rfe	-4.2139	9e-06	cmk	-3.8408	9e-06	RVBD1055	-3.7466	9.1e-05	ilvB2	-2.9081	0.03583	fadD5	-2.8154	0.010973	RVBD0127	-2.7739	0.013641	RVBD3520c	-3.4546	0.04992	RVBD3790	-3.7314	9e-06	pimA	-3.1767	8e-06
thrB	-3.8566	8e-06	RVBD0948c	-4.2137	9e-06	pimA	-3.8317	9e-06	argD	-3.7292	5.1e-05	pgsA3	-2.9065	1e-05	RVBD1111c	-2.8149	1e-05	rpsM	-2.7705	0.005918	fadE4	-3.4503	2.6e-05	dut	-3.7305	9e-06	pyrH	-3.1741	8e-06
nadA	-3.8552	8e-06	RVBD0552	-4.2099	9e-06	argH	-3.8027	0.000512	cysT	-3.7213	8e-06	thiS	-2.8957	0.011994	ddl	-2.8127	1e-05	pyrH	-2.7678	1.1e-05	RVBD1465	-3.4492	9e-06	pyrB	-3.7263	9e-06	RVBD2309c	-3.1735	7e-05
RVBD1480	-3.8504	8e-06	RVBD2686c	-4.2003	0.029607	RVBD0047c	-3.7944	9e-06	rplY	-3.7179	8e-06	lsr2	-2.8919	0.000442	rpmG	-2.8083	0.000115	RVBD1194c	-2.7668	0.042568	hycD	-3.4456	0.000119	aroE	-3.7249	9e-06	RVBD1710	-3.1728	8e-06
bioF1	-3.8459	8e-06	pyrB	-4.1861	9e-06	frr	-3.7942	0.000358	pyrE	-3.7137	0.000117	ddl	-2.89	1e-05	rpmG	-2.8083	0.000115	RVBD3698	-2.7514	0.013641	sodA	-3.4416	9e-06	ilvB1	-3.7247	9e-06	RVBD2050	-3.1662	8e-06
ispG	-3.8422	8e-06	carB	-4.1768	9e-06	RVBD3792	-3.7901	9e-06	RVBD2837c	-3.7039	8e-06	rmlC	-2.8745	0.039195	bglS	-2.8064	0.047405	RVBD0849	-2.7255	0.03929	RVBD0875c	-3.4186	9e-06	RVBD1100	-3.7154	9e-06	dut	-3.1495	8e-06
RVBD1456c	-3.8417	8e-06	RVBD3408	-4.1734	0.028007	RVBD0004	-3.7873	5.3e-05	ftsE	-3.6779	8e-06	cmk	-2.8685	1e-05	adk	-2.7941	0.000507	ltp2	-2.7221	1.1e-05	RVBD3909	-3.4124	9e-06	ispE	-3.7081	9e-06	adk	-3.1415	8e-06
hddA	-3.8413	0.011861	murA	-4.1691	9e-06	pknA	-3.772	9e-06	tRNA-Val	-3.6765	0.00013	RVBD1828	-2.8679	1e-05	RVBD1697	-2.7934	1e-05	ilvB1	-2.7217	1.1e-05	hrcA	-3.4107	0.001567	RVBD1231c	-3.7025	0.040281	RVBD2968c	-3.1318	8e-06
RVBD1708	-3.8305	8e-06	rpsA	-4.1668	9e-06	RVBD2690c	-3.7612	9e-06	bioF1	-3.6651	8e-06	RVBD2142A	-2.859	0.001202	RVBD0948c	-2.7916	1e-05	metE	-2.7147	8.7e-05	RVBD1084	-3.4096	0.031111	rplY	-3.7017	9e-06	argB	-3.1261	8e-06
lipA	-3.8212	8e-06	otsB1	-4.1658	0.029607	metC	-3.7567	9e-06	RVBD2242	-3.6427	8e-06	RVBD3790	-2.8537	1e-05	RVBD0647c	-2.7837	1e-05	RVBD2837c	-2.7116	1.1e-05	RVBD2410c	-3.4078	0.016398	accD4	-3.7011	9e-06	RVBD3258c	-3.1152	2.4e-05
lipB	-3.8058	8e-06	hemA	-4.1599	9e-06	RVBD3669	-3.7439	9e-06	pgsA2	-3.6019	8e-06	lipI	-2.8444	0.007086	pimA	-2.7739	1e-05	RVBD0082	-2.6921	0.006554	RVBD1794	-3.406	9e-06	PPE10	-3.6778	0.044668	lspA	-3.1149	8e-06
RVBD1797	-3.8055	8e-06	ltp3	-4.1571	0.029607	recF	-3.7405	3.8e-05	RVBD3791	-3.6014	8e-06	RVBD0364	-2.8422	1e-05	RVBD1075c	-2.7728	0.002394	RVBD1697	-2.6891	1.1e-05	RVBD2979c	-3.3802	9e-06	RVBD3686c	-3.6769	0.009397	ltp2	-3.0962	8e-06
glgB	-3.8054	8e-06	RVBD3790	-4.1547	9e-06	RVBD1480	-3.7341	9e-06	prrB	-3.5886	8e-06	inhA	-2.8382	1e-05	dlaT	-2.7676	1e-05	ddl	-2.6868	1.1e-05	ilvB2	-3.3791	0.002007	RVBD3559c	-3.6742	0.000342	RVBD0225	-3.0937	8e-06
RVBD3898c	-3.7977	0.007654	RVBD3258c	-4.1417	9e-06	RVBD2837c	-3.726	9e-06	RVBD2235	-3.5881	8e-06	purT	-2.8334	0.032915	RVBD3752c	-2.767	1e-05	RVBD2188c	-2.6863	1.1e-05	RVBD2358	-3.3728	9e-06	aroD	-3.6694	9e-06	cysH	-3.0905	8e-06
ribC	-3.7967	0.005908	RVBD2611c	-4.1374	9e-06	glnE	-3.6853	9e-06	secF	-3.5646	8e-06	RVBD1003	-2.8289	0.000661	aroD	-2.7658	1e-05	RVBD2611c	-2.6859	3e-05	rpsI	-3.3675	9e-06	sucC	-3.6678	0.000513	RVBD1717	-3.0903	0.0229
RVBD2794c	-3.7911	8e-06	RVBD1255c	-4.1327	0.000804	RVBD1798	-3.6782	9e-06	hemE	-3.5529	8e-06	ppa	-2.8247	1e-05	RVBD0227c	-2.7599	1e-05	secD	-2.6834	3e-05	PPE1	-3.3586	9e-06	ppa	-3.6623	9e-06	bioF1	-3.0798	8e-06
phoY2	-3.7889	0.016073	lldD2	-4.1288	9e-06	ltp2	-3.6755	9e-06	lpd	-3.5489	8e-06	RVBD0787A	-2.8227	4.8e-05	RVBD1357c	-2.7593	0.024771	fadE34	-2.6833	0.008672	RVBD2256c	-3.3582	9e-06	sodA	-3.6443	9e-06	argD	-3.0741	0.000697
RVBD2970A	-3.7832	6.7e-05	RVBD0513	-4.1228	0.019356	gcvT	-3.671	9e-06	RVBD0338c	-3.5386	8e-06	ilvD	-2.8216	1e-05	RVBD0079	-2.7582	0.000319	nusB	-2.6828	4.9e-05	fadE30	-3.3524	0.004879	rpsI	-3.6338	9e-06	lipB	-3.074	0.000231
RVBD3790	-3.78	8e-06	RVBD3644c	-4.0998	9e-06	pyrD	-3.6589	9.8e-05	RVBD3752c	-3.5356	8e-06	RVBD3686c	-2.8214	0.012897	argD	-2.757	0.000165	RVBD2314c	-2.6795	0.010456	PE-PGRS19	-3.3503	0.019424	desA2	-3.6173	9e-06	RVBD0948c	-3.0536	8e-06
RVBD0207c	-3.7788	0.000175	RVBD0661c	-4.0904	0.042994	RVBD1055	-3.6498	0.000358	aroD	-3.5202	8e-06	glpX	-2.8078	1e-05	mmpL3	-2.7495	1e-05	pyrF	-2.6689	0.000777	RVBD2611c	-3.3479	9e-06	RVBD1697	-3.6126	9e-06	RVBD0111	-3.0501	0.022685
espR	-3.7624	0.022119	mmpL3	-4.085	9e-06	RVBD0796	-3.6428	0.00022	wbbL1	-3.5143	8e-06	glgE	-2.7986	0.000115	RVBD3583c	-2.7419	1e-05	RVBD2614A	-2.668	0.028526	RVBD0318c	-3.3455	0.002281	ubiE	-3.6021	0.000332	murD	-3.0489	8e-06
embA	-3.7432	8e-06	rfbD	-4.0796	9e-06	cysH	-3.6409	9e-06	nusB	-3.4991	0.000799	RVBD2465c	-2.7903	1e-05	mbtI	-2.7413	0.000582	pyrR	-2.6599	1.1e-05	cysH	-3.3451	9e-06	RVBD1205	-3.5968	0.010741	desA2	-3.0451	8e-06
trpD	-3.7343	8e-06	purQ	-4.0643	9e-06	RVBD0531	-3.63	2.4e-05	thyA	-3.4991	8e-06	RVBD1349	-2.7581	1e-05	RVBD0019c	-2.7379	1e-05	rplY	-2.658	1.1e-05	RVBD2954c	-3.3307	0.000119	RVBD0358	-3.5964	6.1e-05	ansA	-3.0399	0.0229
proC	-3.7317	8e-06	fixB	-4.0544	9e-06	RVBD2968c	-3.6291	9e-06	menC	-3.4974	8e-06	RVBD0412c	-2.7512	1e-05	pgsA1	-2.7311	1e-05	RVBD0950c	-2.6523	1.1e-05	thrB	-3.3296	9e-06	RVBD1222	-3.5949	9e-06	gcvT	-3.0388	0.00016
RVBD0795	-3.728	0.011913	iscS	-4.0479	9e-06	cobQ2	-3.6189	9e-06	rnpA	-3.4933	8e-06	RVBD0499	-2.7504	0.033548	ispE	-2.7311	1e-05	rbfA	-2.6505	1.1e-05	RVBD1610	-3.3225	0.000119	ruvB	-3.5826	0.000273	RVBD1130	-3.0362	8e-06
lprD	-3.7144	8e-06	menC	-4.0472	9e-06	glgB	-3.581	9e-06	aroE	-3.4931	8e-06	RVBD2242	-2.75	2.9e-05	wag31	-2.7306	1e-05	RVBD0089	-2.6474	0.013641	RVBD3712	-3.3188	9e-06	RVBD3752c	-3.579	9e-06	pgsA3	-3.0325	8e-06
rplX	-3.7127	8e-06	fadD10	-4.0448	0.002091	ispE	-3.579	9e-06	RVBD2926c	-3.4752	8e-06	hisI	-2.7464	1e-05	fabG1	-2.7303	1e-05	RVBD2842c	-2.6401	1.1e-05	frr	-3.311	9.1e-05	RVBD1024	-3.5719	9e-06	RVBD3579c	-3.0281	8e-06
thiC	-3.7123	8e-06	ppk	-4.035	4e-05	rplY	-3.5768	9e-06	RVBD3910	-3.4654	8e-06	trpE	-2.7414	1e-05	mrp	-2.729	1e-05	nirA	-2.6205	0.001341	betP	-3.3079	0.002821	RVBD2866	-3.563	0.002426	RVBD2971	-3.0229	8e-06
RVBD2690c	-3.7113	8e-06	idsA1	-4.03	0.027567	sucD	-3.5712	9e-06	hycD	-3.4539	2.2e-05	RVBD1482c	-2.7383	0.041911	thrB	-2.721	1e-05	RVBD0383c	-2.613	1.1e-05	RVBD3258c	-3.3075	7.5e-05	efp	-3.5625	9e-06	RVBD3782	-3.0053	8e-06
RVBD0948c	-3.7095	8e-06	rplY	-4.026	9e-06	RVBD1708	-3.559	9e-06	fixA	-3.4446	8e-06	secF	-2.7382	1e-05	RVBD2837c	-2.7181	1e-05	rnpA	-2.6128	3e-05	plcB	-3.3056	0.009743	fadD28	-3.5569	0.036325	RVBD1044	-3.0049	0.000231
RVBD2017	-3.7081	8e-06	RVBD0796	-4.023	9e-06	RVBD1684	-3.5545	0.001234	RVBD0637	-3.4294	8e-06	cyp125	-2.7223	1e-05	galU	-2.7166	1e-05	RVBD2190c	-2.6111	3e-05	pgi	-3.2836	0.005901	adk	-3.5546	0.000513	inhA	-3.0023	8e-06
rnc	-3.702	8e-06	RVBD2553c	-4.0159	9e-06	nusA	-3.5512	9e-06	cobQ2	-3.425	8e-06	frdB	-2.7178	0.00397	ethA	-2.7086	0.001807	rpmG	-2.6091	0.001196	pyrB	-3.2802	9e-06	RVBD0812	-3.5458	0.00011	murA	-3.0005	8e-06
RVBD1024	-3.7014	8e-06	RVBD2099c	-4.0135	0.019739	RVBD0207c	-3.5464	0.000369	RVBD1619	-3.3952	0.000804	RVBD2188c	-2.7144	1e-05	RVBD1473	-2.708	0.001976	rpmG	-2.6091	0.001196	lpqW	-3.2706	2.6e-05	RVBD3805c	-3.5358	9e-06	RVBD2613c	-2.9822	8e-06
RVBD0358	-3.7008	2.3e-05	RVBD0004	-4.006	0.000716	dapE	-3.5353	2.4e-05	folC	-3.3484	8e-06	rnpA	-2.708	1e-05	RVBD3541c	-2.7063	1e-05	RVBD2219	-2.606	1.1e-05	RVBD2063	-3.2674	0.027392	RVBD0431	-3.5041	9e-06	RVBD3686c	-2.9793	0.006027
RVBD1403c	-3.697	0.016934	ltp2	-3.9935	9e-06	RVBD1476	-3.5317	9e-06	fixB	-3.3472	8e-06	RVBD3281	-2.7041	0.001113	galE1	-2.7047	1e-05	PE-PGRS38	-2.6035	0.011762	ilvC	-3.2656	4.2e-05	bioF1	-3.4805	9e-06	pgsA2	-2.9716	8e-06
RVBD0812	-3.6932	8e-06	RVBD0364	-3.986	9e-06	prrB	-3.5121	9e-06	ilvB1	-3.3432	8e-06	mmpL5	-2.7034	0.002179	plsB2	-2.7008	0.022693	rmlD	-2.6003	1.1e-05	RVBD3281	-3.2631	0.007562	RVBD0948c	-3.4786	9e-06	RVBD0236A	-2.9647	8e-06
RVBD0756c	-3.6919	0.032372	trpA	-3.9819	9e-06	dfrA	-3.5046	9e-06	RVBD2050	-3.3365	9.1e-05	RVBD3752c	-2.6865	0.00018	RVBD3922c	-2.6974	0.00107	ppa	-2.5963	6.8e-05	ugpC	-3.2574	0.012095	pth	-3.4664	9e-06	RVBD0216	-2.9642	0.000987
cysG	-3.6811	8e-06	RVBD2169c	-3.9817	9e-06	esxP	-3.4829	5.3e-05	tRNA-Leu	-3.3358	0.024148	RVBD0647c	-2.6854	1e-05	cysG	-2.6912	1e-05	murA	-2.5955	1.1e-05	RVBD1480	-3.2512	2.6e-05	RVBD0057	-3.4647	0.003207	RVBD1619	-2.9598	0.001796
RVBD2308	-3.6809	0.017332	ubiE	-3.9467	0.000716	RVBD1456c	-3.4572	0.001401	ndk	-3.3268	8e-06	menD	-2.6768	1e-05	ndk	-2.679	1e-05	dlaT	-2.5954	3e-05	RVBD0207c	-3.2426	0.001846	ppk	-3.4627	2.7e-05	RVBD2837c	-2.952	8e-06
cyp125	-3.6783	8e-06	lpqK	-3.9369	0.001609	thiS	-3.4571	0.024977	ispF	-3.322	8e-06	RVBD1831	-2.6736	1e-05	RVBD0796	-2.6784	0.000198	mraY	-2.5952	0.000867	RVBD1130	-3.2299	9e-06	menD	-3.4618	9e-06	ilvB1	-2.9465	8e-06
RVBD1352	-3.6755	0.016073	sodA	-3.9345	9e-06	mtrB	-3.4569	9e-06	tlyA	-3.321	0.001149	RVBD0696	-2.6689	0.023379	recF	-2.6759	1e-05	RVBD0019c	-2.5887	1.1e-05	dnaJ2	-3.2113	0.006712	RVBD0023	-3.4614	0.031187	RVBD3167c	-2.9458	0.036265
gltA1	-3.6721	8e-06	RVBD2022c	-3.9328	0.027567	ruvB	-3.4358	2.4e-05	RVBD1129c	-3.3207	8e-06	RVBD0579	-2.6656	0.029342	rfe	-2.6683	1e-05	thiL	-2.5866	1.1e-05	lepB	-3.1992	0.002096	lpqP	-3.456	0.009042	RVBD1055	-2.9433	8e-06
thiS	-3.6629	8e-06	fabG1	-3.9303	9e-06	RVBD3258c	-3.4303	2.4e-05	gcvT	-3.32	8e-06	dlaT	-2.6322	1e-05	murE	-2.6674	1e-05	hisI	-2.5834	1.1e-05	RVBD2366c	-3.1947	0.024272	folP1	-3.4525	9e-06	RVBD3583c	-2.932	8e-06
tig	-3.6489	0.010766	gcvB	-3.9276	9e-06	RVBD2235	-3.4297	9e-06	RVBD0004	-3.3181	8e-06	RVBD0227c	-2.6298	1e-05	metX	-2.6648	0.004454	RVBD0431	-2.5765	1.1e-05	RVBD0205	-3.1904	9e-06	RVBD3835	-3.4413	0.002589	hemA	-2.9312	8e-06
iscS	-3.6342	8e-06	RVBD3600c	-3.9212	0.027567	rfe	-3.4081	9e-06	RVBD0455c	-3.3164	8e-06	RVBD3346c	-2.6274	0.040512	RVBD0359	-2.6641	0.026187	thiE	-2.5743	0.024239	RVBD2980	-3.1872	0.020648	RVBD1708	-3.4298	0.000588	RVBD2664	-2.9303	8e-06
RVBD2427Ac	-3.6304	0.004789	clpB	-3.9154	0.022513	mtrA	-3.3316	9e-06	nirA	-3.3127	8e-06	pyrD	-2.6262	0.000887	hycQ	-2.662	0.000949	rnc	-2.5653	0.028814	gcvH	-3.1762	0.009228	gcvH	-3.4275	0.008573	RVBD0338c	-2.9255	8e-06
RVBD2120c	-3.6265	0.021122	RVBD0207c	-3.9008	0.000716	RVBD1130	-3.3308	9e-06	prcB	-3.3093	8e-06	RVBD0383c	-2.6118	1e-05	grcC2	-2.6525	1e-05	RVBD2465c	-2.5468	1.1e-05	sucC	-3.1575	9e-06	fumC	-3.4225	9e-06	RVBD0950c	-2.9091	8e-06
RVBD3612c	-3.618	0.011861	RVBD2142A	-3.8825	0.003108	embC	-3.294	9e-06	RVBD2613c	-3.3052	8e-06	metC	-2.61	9.9e-05	RVBD2361c	-2.6513	1e-05	gcvH	-2.5375	0.006554	hemC	-3.157	0.000119	RVBD0455c	-3.4171	9e-06	RVBD0364	-2.9041	8e-06
ndk	-3.6178	8e-06	RVBD1097c	-3.8803	0.006178	RVBD2721c	-3.272	0.001393	ltp2	-3.3047	8e-06	pimA	-2.6081	1e-05	RVBD3450c	-2.6414	0.025857	RVBD2968c	-2.5335	1.1e-05	impA	-3.1548	9e-06	hemC	-3.4112	9.5e-05	pyrD	-2.9	8e-06
hemA	-3.6148	9.7e-05	RVBD0338c	-3.8797	9e-06	smpB	-3.2668	0.000358	cysH	-3.3004	8e-06	PE-PGRS54	-2.5976	0.048501	pstA2	-2.6382	0.001104	RVBD2520c	-2.5271	0.000805	TB39.8	-3.1517	2.6e-05	pstA2	-3.4078	0.003442	ftsE	-2.8993	8e-06
rpsM	-3.6119	0.000201	dfrA	-3.8686	0.000854	menC	-3.2364	9e-06	polA	-3.2676	0.001151	lpqW	-2.5941	1e-05	RVBD3579c	-2.637	0.001782	dppC	-2.5267	0.013641	RVBD0812	-3.1436	2.6e-05	RVBD3583c	-3.3938	9e-06	RVBD0044c	-2.8993	0.004791
dxr	-3.6097	0.003302	proC	-3.862	9e-06	fixB	-3.2143	9e-06	TB39.8	-3.2667	8e-06	RVBD2548A	-2.5771	0.001607	grcC1	-2.629	1e-05	rfbD	-2.5165	1.1e-05	pgsA2	-3.1381	9e-06	fabG	-3.3931	9e-06	thiS	-2.8966	0.010344
RVBD3910	-3.6041	8e-06	pyrR	-3.8614	9e-06	RVBD2554c	-3.2053	0.000112	coaE	-3.2634	0.001159	thyA	-2.5768	8.3e-05	cysH	-2.6273	1e-05	RVBD3790	-2.5124	1.1e-05	RVBD1178	-3.1327	0.002064	fabG	-3.3931	9e-06	nusA	-2.8952	8e-06
RVBD3210c	-3.6041	8e-06	thiS	-3.8516	0.008854	RVBD0811c	-3.2029	9e-06	RVBD2970A	-3.2469	0.000352	priA	-2.5755	1e-05	RVBD3909	-2.626	1e-05	moeB1	-2.4977	0.000867	RVBD1798	-3.1293	9e-06	fabG	-3.3931	9e-06	RVBD1111c	-2.8922	0.00019
spoU	-3.5976	0.011861	RVBD0358	-3.8295	0.00581	menE	-3.1982	9e-06	RVBD0879c	-3.2353	3.7e-05	RVBD0207c	-2.5739	0.000147	priA	-2.6256	1e-05	RVBD2438A	-2.4924	1.1e-05	murF	-3.1283	9e-06	fabG	-3.3931	9e-06	cmk	-2.8901	2.4e-05
RVBD3035	-3.5957	0.001019	RVBD3541c	-3.8172	9e-06	RVBD3626c	-3.1837	2.4e-05	RVBD0292	-3.2344	8e-06	bioB	-2.5673	9.9e-05	efp	-2.6158	1e-05	PE-PGRS53	-2.4885	0.013641	RVBD2971	-3.1118	9e-06	fabG	-3.3931	9e-06	RVBD1487	-2.8854	0.033816
RVBD3752c	-3.585	8e-06	RVBD1215c	-3.8016	0.027104	RVBD3635	-3.1631	9e-06	menE	-3.2187	8e-06	mrp	-2.5637	0.00018	RVBD2017	-2.6092	1e-05	mmpL5	-2.4829	0.033768	metC	-3.1108	0.000764	RVBD2627c	-3.3871	0.035513	rfbD	-2.8786	8e-06
ccrB	-3.5833	0.017332	RVBD1931c	-3.8006	0.029607	fabG	-3.1621	2.4e-05	RVBD1025	-3.2024	8e-06	RVBD0811c	-2.5614	1e-05	rnpA	-2.6074	6.6e-05	RVBD3782	-2.4791	1.1e-05	smpB	-3.1085	9e-06	RVBD0338c	-3.3852	9e-06	RVBD3712	-2.8633	8e-06
ccrB	-3.5833	0.017332	RVBD2063	-3.7886	0.021198	ispF	-3.1253	9e-06	rnc	-3.1892	8e-06	murF	-2.5575	1e-05	amiB1	-2.6022	0.047213	menD	-2.4778	1.1e-05	asd	-3.1057	9.1e-05	RVBD2008c	-3.382	0.004619	cobQ2	-2.8562	8e-06
bphC	-3.5786	8e-06	RVBD0647c	-3.7885	9e-06	secD	-3.1246	9e-06	cyp125	-3.181	8e-06	hddA	-2.5558	0.042449	lpqW	-2.597	1e-05	RVBD0879c	-2.4553	0.002048	RVBD0236A	-3.1011	9e-06	RVBD0879c	-3.3815	9e-06	rbfA	-2.853	8e-06
ilvB1	-3.5714	8e-06	RVBD2366c	-3.7844	0.013563	uvrD1	-3.1213	9e-06	lepB	-3.179	8e-06	RVBD1026	-2.5458	0.039916	RVBD3910	-2.5918	1e-05	RVBD2172c	-2.4471	3e-05	gltA1	-3.0843	9e-06	ispG	-3.3734	9e-06	esxN	-2.8393	8e-06
RVBD0647c	-3.5679	8e-06	RVBD1130	-3.7667	9e-06	RVBD0637	-3.1072	9e-06	RVBD3805c	-3.169	8e-06	RVBD0083	-2.5251	8.3e-05	RVBD2968c	-2.59	0.000212	pgsA2	-2.4403	1.1e-05	RVBD1378c	-3.0585	0.004879	RVBD3468c	-3.3632	0.009278	RVBD0879c	-2.8339	8e-06
RVBD1487	-3.5664	0.03128	cysM	-3.761	0.000831	RVBD2979c	-3.1016	3.8e-05	RVBD1211	-3.1646	8e-06	nusB	-2.5242	1e-05	dfp	-2.5876	1e-05	TB39.8	-2.4381	0.001344	pepD	-3.0557	0.028867	RVBD3644c	-3.3631	0.000431	RVBD2794c	-2.8252	8e-06
celA2a	-3.561	0.010659	rpsI	-3.7552	9e-06	RVBD1211	-3.1008	9e-06	mtrA	-3.1539	8e-06	nusA	-2.5197	1e-05	ispG	-2.5874	1e-05	hupB	-2.4284	6.8e-05	RVBD3790	-3.0535	9e-06	RVBD2017	-3.3599	9e-06	secF	-2.8247	8e-06
lldD2	-3.5568	8e-06	pgsA2	-3.7274	9e-06	uvrD2	-3.0944	0.001876	alr	-3.1391	8e-06	efp	-2.5094	1e-05	moeB1	-2.5867	0.001332	RVBD2979c	-2.4276	1.1e-05	RVBD0004	-3.0433	0.014718	ribC	-3.3522	0.012972	ispG	-2.8078	8e-06
RVBD3701c	-3.5487	0.013014	RVBD0431	-3.7231	9e-06	lpd	-3.0772	2.4e-05	esxN	-3.1319	9.1e-05	yrbE1A	-2.4981	1e-05	deoC	-2.5853	0.032243	murF	-2.4263	0.000713	lpd	-3.0426	9e-06	fixB	-3.3434	9e-06	rnpA	-2.7999	8e-06
menC	-3.5456	8e-06	RVBD0771	-3.7175	0.000126	glpX	-3.0635	9e-06	rfe	-3.1208	8e-06	ligA	-2.4934	1e-05	sucC	-2.5763	1e-05	dfrA	-2.4231	1.1e-05	gltA	-3.0388	0.028867	murF	-3.3395	9e-06	RVBD3902c	-2.7973	0.010344
ppa	-3.5405	8e-06	RVBD1456c	-3.7169	0.000193	RVBD3210c	-3.0238	2.4e-05	recO	-3.0966	0.001581	RVBD3909	-2.4785	0.000132	RVBD0476	-2.562	0.022693	smpB	-2.4128	1.1e-05	mtrA	-3.0387	9e-06	RVBD2794c	-3.3311	9e-06	hupB	-2.784	8e-06
PPE17	-3.5372	0.021001	sucD	-3.7169	9e-06	RVBD3752c	-3.02	9e-06	RVBD2842c	-3.0965	8e-06	ltp2	-2.4769	1e-05	wbbL1	-2.5525	1e-05	glnE	-2.4053	6.8e-05	PE-PGRS14	-3.034	9e-06	RVBD2553c	-3.3252	0.000257	parB	-2.7785	8e-06
RVBD2331A	-3.5175	0.020357	RVBD0622	-3.7138	0.001343	RVBD2664	-3.0186	0.008964	ilvD	-3.0956	8e-06	RVBD0004	-2.4686	0.00549	glnD	-2.5514	0.005528	RVBD2721c	-2.3956	0.000229	ispE	-3.0235	9e-06	RVBD2721c	-3.3249	9e-06	RVBD3790	-2.7756	8e-06
sucC	-3.5105	5.3e-05	nadE	-3.7065	9e-06	ribC	-3.0131	2.4e-05	mtrB	-3.0749	8e-06	RVBD2438A	-2.4613	1e-05	sigB	-2.5433	0.003014	RVBD2008c	-2.3822	1.1e-05	fbpA	-3.0231	9e-06	chaA	-3.3175	0.046552	RVBD3193c	-2.7747	8e-06
fadD25	-3.5077	0.046217	gltA1	-3.7035	9e-06	TB39.8	-3.0107	9e-06	RVBD1432	-3.0721	8e-06	RVBD3832c	-2.4599	0.017408	glnE	-2.5431	1e-05	RVBD0696	-2.3767	0.034754	RVBD0023	-3.0153	0.036298	RVBD3541c	-3.3168	9e-06	RVBD2235	-2.7634	8e-06
RVBD3686c	-3.5058	0.00486	ilvB1	-3.6983	0.000126	ftsE	-3.0014	9e-06	RVBD3559c	-3.0668	8e-06	ephA	-2.4597	0.048501	lepB	-2.5429	0.001929	RVBD0497	-2.375	0.000265	ltp2	-3.0103	9e-06	RVBD2971	-3.3159	9e-06	dxr	-2.7593	0.001512
RVBD3676	-3.5007	0.025127	RVBD2690c	-3.6932	9e-06	mrp	-2.9912	2.4e-05	dppB	-3.0628	0.000859	smpB	-2.4553	1e-05	RVBD0023	-2.5405	0.005005	pyrD	-2.3631	6.8e-05	RVBD2361c	-3.0068	9e-06	RVBD3447c	-3.3124	0.012272	RVBD0292	-2.7472	8e-06
RVBD2438A	-3.4993	0.000607	dut	-3.6924	9e-06	lepB	-2.9884	9e-06	RVBD0796	-3.0611	8e-06	clpB	-2.4535	0.042449	lpqB	-2.5349	1e-05	PE-PGRS45	-2.3621	0.028983	orn	-3.0058	9e-06	ftsE	-3.275	2.7e-05	lpd	-2.7343	8e-06
RVBD3166c	-3.4897	0.03709	RVBD2204c	-3.6918	0.000648	aroD	-2.9652	9e-06	menA	-3.0439	8e-06	coaE	-2.4507	0.000195	mmaA4	-2.5344	0.002394	lipB	-2.3611	0.012317	RVBD1025	-2.9936	0.00174	glgE	-3.2644	0.002376	RVBD2438A	-2.7299	8e-06
pgsA2	-3.4833	8e-06	RVBD0383c	-3.687	9e-06	RVBD1222	-2.9585	9e-06	uvrD2	-3.0374	8e-06	hemC	-2.438	0.000909	RVBD0216	-2.5274	1e-05	RVBD2603c	-2.3479	0.00916	hsp	-2.9903	0.007559	mycP1	-3.2596	0.012972	RVBD1211	-2.7297	0.000577
RVBD0102	-3.4785	8e-06	desA2	-3.6852	9e-06	alr	-2.9567	9e-06	nrp	-3.0212	8e-06	ilvC	-2.435	1e-05	pyrF	-2.5244	0.000165	glgE	-2.3474	0.001557	RVBD0796	-2.9889	0.001846	rnc	-3.2528	0.000632	pbpB	-2.7289	8e-06
dlaT	-3.474	8e-06	thiG	-3.682	9e-06	RVBD0228	-2.9283	2.4e-05	RVBD1708	-3.0149	8e-06	mmpS3	-2.4277	0.033548	accD4	-2.514	1e-05	ftsE	-2.3469	0.000212	dlaT	-2.9836	9e-06	fadE30	-3.2472	0.001664	RVBD0637	-2.7272	8e-06
dapA	-3.474	0.010542	RVBD2980	-3.6737	0.00036	cyp125	-2.9202	9e-06	RVBD3922c	-3.0086	0.00275	RVBD1708	-2.4219	0.000782	hemE	-2.5128	0.00107	glpX	-2.3466	0.004747	def	-2.982	9e-06	secD	-3.2437	9e-06	RVBD0276	-2.7258	0.030696
secD	-3.465	0.000147	RVBD3817	-3.6715	0.014697	secF	-2.9156	9e-06	embC	-2.997	8e-06	cyp143	-2.4167	0.008415	lipA	-2.5116	1e-05	pth	-2.3454	1.1e-05	RVBD0047c	-2.9816	0.000311	prrB	-3.2434	9e-06	bioD	-2.7193	0.044806
RVBD2361c	-3.4571	8e-06	add	-3.6669	0.013419	RVBD0292	-2.9095	0.000126	RVBD3035	-2.9935	8e-06	pgsA2	-2.4164	1e-05	lpqF	-2.5106	8.2e-05	hycD	-2.3453	0.014084	RVBD1845c	-2.977	9e-06	RVBD2282c	-3.2318	0.000342	lsr2	-2.7183	5.6e-05
umaA	-3.4565	0.00486	lexA	-3.658	9e-06	fumC	-2.8928	9e-06	pyrD	-2.9857	0.000352	RVBD2169c	-2.4106	9.9e-05	pyrH	-2.5048	1e-05	RVBD0987	-2.3388	0.00812	RVBD0225	-2.9734	9e-06	dxr	-3.2028	7.8e-05	RVBD1697	-2.7111	8e-06
RVBD0656c	-3.4559	0.024484	hycD	-3.65	0.000716	RVBD2477c	-2.8872	2.4e-05	RVBD3753c	-2.9805	8e-06	esxN	-2.4073	0.005404	RVBD0236A	-2.5015	0.000306	RVBD1024	-2.325	0.000161	PPE54	-2.9723	2.6e-05	mmpL8	-3.192	0.01542	hycD	-2.7103	0.002168
hemE	-3.4536	8e-06	cyp125	-3.6469	9e-06	hycD	-2.8755	0.002102	fbpA	-2.9679	8e-06	fmt	-2.3927	0.000909	secD	-2.4993	0.000333	RVBD0216	-2.3245	4.9e-05	menC	-2.969	0.000369	RVBD1378c	-3.191	0.003446	secD	-2.7066	8e-06
RVBD3300c	-3.453	0.03204	RVBD1025	-3.6426	9e-06	RVBD2520c	-2.865	9e-06	RVBD2664	-2.9667	0.005262	PE-PGRS63	-2.3907	0.03764	RVBD3201c	-2.4979	0.047405	nadA	-2.3149	0.000212	rpmF	-2.9673	0.002433	RVBD0004	-3.1876	0.008861	thyA	-2.6959	8e-06
ruvC	-3.4509	8e-06	RVBD2361c	-3.6204	9e-06	RVBD0879c	-2.8583	2.4e-05	cdsA	-2.9539	8e-06	mce1F	-2.3844	1e-05	lipI	-2.4974	9.8e-05	rmlB	-2.3136	0.014544	aroD	-2.9651	9e-06	RVBD0479c	-3.18	9e-06	RVBD3559c	-2.6926	0.000218
RVBD3552	-3.4389	0.032372	RVBD1222	-3.6193	9e-06	moeB1	-2.8582	9e-06	RVBD2477c	-2.9288	8e-06	leuB	-2.3777	0.016856	pyrD	-2.494	1e-05	RVBD2613c	-2.3107	0.000281	RVBD1401	-2.9624	9e-06	mmpS4	-3.176	9e-06	efp	-2.6872	7e-05
RVBD3669	-3.4381	8e-06	RVBD3908	-3.6171	9e-06	RVBD1710	-2.858	9e-06	RVBD3673c	-2.9132	0.001151	ispG	-2.37	1e-05	RVBD0377	-2.491	1e-05	guaB3	-2.3102	3e-05	fadD5	-2.9581	0.033557	asd	-3.1668	9e-06	RVBD2219A	-2.6853	0.029808
dfrA	-3.4344	0.002609	ompA	-3.6109	0.032059	fadD30	-2.8452	0.002102	lgt	-2.8853	8e-06	RVBD2172c	-2.3654	0.000147	RVBD1710	-2.4786	1e-05	RVBD1222	-2.3098	0.002231	mmpL6	-2.9555	0.02975	RVBD0552	-3.1666	0.000487	pyrB	-2.6826	8e-06
pth	-3.4284	8e-06	ftsE	-3.6087	9e-06	RVBD2842c	-2.8442	9e-06	moeB1	-2.8688	8e-06	RVBD0106	-2.3636	0.026106	ftsE	-2.4767	1e-05	RVBD2869c	-2.3095	4.9e-05	RVBD2690c	-2.9537	9e-06	RVBD3542c	-3.1665	9e-06	ppnK	-2.6794	2.4e-05
mtrA	-3.4022	8e-06	aroD	-3.6042	9e-06	RVBD0205	-2.8324	9e-06	RVBD3193c	-2.8685	8e-06	modB	-2.3633	0.029342	RVBD2747	-2.4734	0.025857	ilvE	-2.3078	1.1e-05	rfe	-2.9505	9e-06	RVBD1422	-3.1653	0.000578	ubiE	-2.6779	8e-06
RVBD2432c	-3.3989	0.042717	nusA	-3.601	9e-06	dxr	-2.8295	2.4e-05	RVBD3281	-2.8661	0.005951	RVBD3673c	-2.3591	0.040512	purT	-2.4665	0.005734	pgsA3	-2.3074	0.000178	nusA	-2.9366	9e-06	RVBD1130	-3.1432	9e-06	RVBD0970	-2.6758	0.025983
RVBD2024c	-3.3982	0.046217	RVBD3534c	-3.5947	0.01881	nrp	-2.8131	2.4e-05	RVBD2169c	-2.8657	0.001815	recF	-2.3559	0.000195	RVBD0269c	-2.4646	0.003641	RVBD2926c	-2.3065	1.1e-05	accD4	-2.9331	2.6e-05	RVBD0292	-3.1427	0.015648	RVBD0082	-2.671	8e-06
RVBD1222	-3.3898	8e-06	dxr	-3.5837	9e-06	pbpB	-2.8081	9e-06	pstS1	-2.86	0.000414	RVBD2955c	-2.3538	0.045339	RVBD2776c	-2.4607	0.024771	ruvB	-2.3036	0.010259	prrB	-2.9259	9e-06	RVBD2926c	-3.1405	0.002376	dppB	-2.6622	0.0001
RVBD2693c	-3.3775	0.021122	mmpL8	-3.5802	0.00412	RVBD3030	-2.8046	9e-06	RVBD3902c	-2.852	0.016509	mtrA	-2.3409	4.8e-05	RVBD3448	-2.4549	0.042098	bioB	-2.3006	1.1e-05	RVBD3850	-2.9219	0.017991	RVBD0318c	-3.1378	0.001664	RVBD2553c	-2.6608	8e-06
mmaA4	-3.367	8e-06	RVBD1481	-3.5797	0.00512	gltA1	-2.7787	9e-06	hemC	-2.8457	9.1e-05	pth	-2.3384	1e-05	PPE55	-2.454	0.00211	RVBD0364	-2.2943	1.1e-05	mas	-2.9202	0.00174	RVBD2242	-3.1329	0.000342	RVBD0497	-2.6572	8e-06
RVBD0377	-3.3662	8e-06	ribC	-3.5712	0.004074	manA	-2.7763	9e-06	RVBD0047c	-2.8452	8e-06	mutA	-2.3382	0.045339	RVBD1024	-2.4516	1e-05	lepB	-2.2941	0.012324	aroB	-2.9196	9e-06	RVBD2361c	-3.1304	9e-06	murE	-2.6504	8e-06
RVBD3604c	-3.3661	0.000124	asd	-3.571	9e-06	coaA	-2.7758	9e-06	coaA	-2.8401	8e-06	RVBD3807c	-2.3377	2.9e-05	ppa	-2.4472	1e-05	RVBD2477c	-2.2899	3e-05	ispG	-2.9165	9e-06	nusB	-3.1251	2.7e-05	RVBD0205	-2.6444	8e-06
fgd1	-3.3633	0.001011	RVBD3752c	-3.5709	9e-06	iscS	-2.7704	9e-06	ppnK	-2.8329	8e-06	moeB1	-2.3287	1e-05	RVBD2256c	-2.4442	0.001413	cbhK	-2.2894	0.008571	RVBD3782	-2.9153	9e-06	mce4C	-3.1148	0.044922	RVBD3450c	-2.6411	0.021097
RVBD2242	-3.3623	8e-06	gltD	-3.5661	9e-06	RVBD1465	-2.7666	0.000126	sugC	-2.8196	0.001815	mce1B	-2.3269	0.000505	RVBD3193c	-2.4411	1e-05	trxC	-2.2848	0.004747	RVBD2466c	-2.9136	0.00876	fixA	-3.1121	0.000321	lprD	-2.6376	8e-06
RVBD2897c	-3.3606	0.025127	RVBD1111c	-3.5621	9e-06	RVBD2172c	-2.7632	3.8e-05	uvrD1	-2.8189	8e-06	RVBD0338c	-2.3266	1e-05	RVBD2721c	-2.441	0.000165	metC	-2.2782	0.000212	rpmG	-2.9101	4.2e-05	nirA	-3.1042	0.000655	RVBD3346c	-2.6333	0.028808
purU	-3.3593	0.015995	gidB	-3.5567	0.004921	RVBD3208	-2.7591	9e-06	ilvC	-2.8152	8e-06	lpd	-2.3188	1e-05	mce1C	-2.4393	0.005734	RVBD1710	-2.2778	3e-05	rpmG	-2.9101	4.2e-05	RVBD2190c	-3.0981	9e-06	RVBD0431	-2.63	8e-06
RVBD1211	-3.3571	8e-06	PPE10	-3.5492	0.03047	TB18.5	-2.7505	9e-06	RVBD0552	-2.8142	0.000814	RVBD3916c	-2.3186	0.029342	RVBD0047c	-2.4312	8.2e-05	frr	-2.2748	0.021488	RVBD1590	-2.9073	0.024272	RVBD0875c	-3.0893	0.000513	fadD5	-2.6267	0.0229
mycP1	-3.353	0.001059	RVBD0812	-3.5489	9e-06	priA	-2.7441	2.4e-05	RVBD0795	-2.814	0.00013	RVBD0019c	-2.3109	1e-05	RVBD2438A	-2.4228	2.9e-05	RVBD2571c	-2.2717	0.044748	lgt	-2.9052	0.002096	RVBD0385	-3.0864	0.002443	RVBD1845c	-2.618	2.4e-05
fixB	-3.3512	8e-06	hemE	-3.5144	9e-06	ilvC	-2.739	9e-06	priA	-2.7986	8e-06	RVBD3626c	-2.3094	0.031988	RVBD0811c	-2.4223	1e-05	bioF1	-2.2686	0.000346	PE35	-2.8939	0.021364	lpd	-3.0829	9e-06	moeB1	-2.6173	8e-06
mbtI	-3.35	0.000111	RVBD3686c	-3.5033	0.012506	fixA	-2.7312	2.4e-05	glgB	-2.7964	8e-06	RVBD0431	-2.3087	1e-05	RVBD3780	-2.4216	0.002325	mtrA	-2.2647	1.1e-05	RVBD1697	-2.8937	4.2e-05	hycQ	-3.0797	0.000126	lpqF	-2.6089	8e-06
RVBD0225	-3.3455	8e-06	yrbE2B	-3.4998	9e-06	mprB	-2.7221	2.4e-05	RVBD2358	-2.7926	8e-06	thiE	-2.3077	0.021914	mce3D	-2.4173	0.042098	RVBD3284	-2.2603	0.03929	rbfA	-2.8922	9e-06	pyrD	-3.0763	0.000677	gidB	-2.595	0.0229
RVBD0455c	-3.345	0.000264	treZ	-3.4925	0.008736	RVBD2673	-2.7171	9e-06	RVBD2603c	-2.7819	0.001815	RVBD0556	-2.3061	0.011994	pks13	-2.4068	1e-05	RVBD0763c	-2.2535	0.043069	RVBD1188	-2.8887	0.028867	rpsM	-3.0674	0.0041	RVBD0603	-2.5912	0.0229
add	-3.3385	0.011978	prrB	-3.4886	9e-06	rimM	-2.715	0.000166	RVBD2548A	-2.7711	0.001815	gltA1	-2.3055	1e-05	gltD	-2.4061	2.9e-05	RVBD0057	-2.252	0.010875	RVBD2968c	-2.887	2.6e-05	mmpL6	-3.0671	0.045653	lpqK	-2.5882	0.000746
RVBD3355c	-3.331	0.001948	RVBD2971	-3.4852	9e-06	RVBD1349	-2.7081	6.8e-05	secD	-2.7584	8e-06	RVBD3910	-2.2996	1e-05	RVBD1574	-2.4035	0.01071	RVBD2361c	-2.248	3e-05	RVBD0083	-2.8838	0.002007	RVBD1025	-3.0524	0.006101	mraY	-2.5843	8e-06
yrbE4B	-3.3274	0.021122	sigF	-3.4843	0.013419	RVBD3040c	-2.697	0.001412	RVBD0216	-2.7372	0.00013	argD	-2.2941	0.002725	RVBD3210c	-2.3966	4.7e-05	rpfE	-2.2471	0.02986	RVBD2721c	-2.8772	4.2e-05	dppB	-3.0499	0.000332	fixB	-2.5824	8e-06
RVBD0216	-3.3237	8e-06	lepB	-3.4814	9e-06	hemC	-2.6968	9e-06	RVBD1208	-2.7325	8e-06	frr	-2.2893	0.027015	RVBD0338c	-2.3821	1e-05	menE	-2.2382	0.000578	RVBD2926c	-2.8765	0.000819	gltA1	-3.0347	9e-06	frr	-2.5814	8e-06
coaA	-3.3212	8e-06	RVBD2926c	-3.4759	0.000716	rpmG	-2.6893	0.00165	RVBD2699c	-2.7213	0.000404	pknI	-2.2858	0.02038	gcvH	-2.3817	0.033277	gltA1	-2.2259	1.1e-05	RVBD1003	-2.8716	0.019772	rpmG	-3.034	0.001186	ddl	-2.5734	8e-06
dut	-3.3181	8e-06	pstA2	-3.4736	0.023349	efp	-2.6806	2.4e-05	RVBD3908	-2.7212	8e-06	RVBD0455c	-2.2852	2.9e-05	RVBD2169c	-2.376	1e-05	RVBD0338c	-2.2244	6.8e-05	mmpL10	-2.8674	4.2e-05	rpmG	-3.034	0.001186	RVBD0647c	-2.5733	8e-06
PE-PGRS45	-3.3168	0.016073	glyA	-3.472	9e-06	rpsM	-2.677	0.007767	RVBD2869c	-2.7211	8e-06	RVBD2971	-2.2842	1e-05	metC	-2.3699	2.9e-05	lpd	-2.2218	1.1e-05	rnpA	-2.8593	0.000935	ltp2	-3.0339	9e-06	sugC	-2.5704	0.027941
pyrE	-3.3089	2.3e-05	RVBD2603c	-3.4703	0.000644	polA	-2.6686	0.001743	glpX	-2.7113	8e-06	RVBD2134c	-2.2831	0.016856	hemB	-2.3665	0.003882	subI	-2.2212	1.1e-05	RVBD3898c	-2.859	0.002064	RVBD3163c	-3.0263	0.0041	glgE	-2.5671	8e-06
mrp	-3.2996	8e-06	RVBD2190c	-3.4311	0.002091	ispD	-2.6576	2.4e-05	acpS	-2.7031	3.7e-05	RVBD1019	-2.2802	0.048501	RVBD3792	-2.3603	8.2e-05	RVBD3753c	-2.2149	0.000332	cysA1	-2.852	0.028867	RVBD0647c	-3.0231	9e-06	RVBD2410c	-2.5659	0.0229
RVBD1130	-3.2945	8e-06	cysG	-3.4309	9e-06	RVBD3922c	-2.6453	0.000563	RVBD2979c	-2.7015	8e-06	RVBD3541c	-2.2712	0.000132	fadE4	-2.3557	0.000228	RVBD0579	-2.2114	0.017096	ilvE	-2.8481	9e-06	PE-PGRS38	-3.0138	0.031374	aroD	-2.5624	8e-06
PPE62	-3.2883	0.00659	RVBD0628c	-3.4244	0.001579	moxR1	-2.6448	2.4e-05	otsA	-2.6995	8e-06	RVBD3792	-2.2591	1e-05	RVBD3037c	-2.3534	0.03575	RVBD3579c	-2.2099	0.027083	echA4	-2.8426	0.043843	RVBD3676	-3.009	0.029147	hemC	-2.5613	2.4e-05
sodA	-3.2817	8e-06	parB	-3.4238	9e-06	yajC	-2.6438	9e-06	sucC	-2.69	8e-06	RVBD3207c	-2.2377	1e-05	RVBD1321	-2.3497	0.047405	RVBD3792	-2.1916	0.009249	menB	-2.842	4.2e-05	RVBD0236A	-3.006	9e-06	RVBD0513	-2.5598	0.034856
otsA	-3.2815	0.001168	RVBD2438A	-3.4169	9e-06	RVBD3895c	-2.6399	0.002164	lsr2	-2.6727	8e-06	RVBD3555c	-2.236	0.03583	nadA	-2.3435	1e-05	thiS	-2.1914	0.024239	fumC	-2.8364	9e-06	RVBD0207c	-3.0016	0.003446	RVBD3236c	-2.5573	0.025264
glnE	-3.28	8e-06	subI	-3.4154	9e-06	RVBD3579c	-2.6327	3.8e-05	ruvB	-2.6684	8e-06	RVBD3835	-2.2346	0.000335	RVBD1708	-2.3347	1e-05	cobQ2	-2.1857	0.008986	RVBD0842	-2.8344	0.002821	RVBD0225	-2.996	9e-06	RVBD3910	-2.5531	8e-06
lgt	-3.273	8e-06	RVBD3835	-3.4153	0.000126	embB	-2.6276	9e-06	RVBD0358	-2.6529	0.006809	TB7.3	-2.2321	8.3e-05	RVBD2771c	-2.3329	0.049766	RVBD0556	-2.18	0.033211	PE16	-2.8314	0.010333	RVBD2548A	-2.9948	0.000225	TB7.3	-2.5519	5.6e-05
fadE34	-3.2726	0.001168	RVBD0401	-3.4122	0.029607	manB	-2.6255	9e-06	RVBD2172c	-2.6528	8e-06	RVBD2361c	-2.2274	1e-05	menB	-2.3258	0.000115	ppk	-2.1799	1.1e-05	RVBD0879c	-2.8257	0.002281	gidB	-2.9846	9e-06	rpmG	-2.5485	8e-06
thyA	-3.2718	8e-06	metE	-3.4091	9e-06	cysS	-2.6058	2.4e-05	dfrA	-2.6461	0.000221	ppk	-2.2268	1e-05	rbfA	-2.3244	2.9e-05	mprB	-2.1772	4.9e-05	hemE	-2.8223	2.6e-05	PPE56	-2.9846	0.045653	rpmG	-2.5485	8e-06
PE-PGRS41	-3.2666	0.042717	RVBD2571c	-3.3988	9e-06	menA	-2.6038	9e-06	RVBD3210c	-2.6459	8e-06	RVBD1111c	-2.2265	1e-05	RVBD3092c	-2.3237	0.032243	coaA	-2.1767	1.1e-05	menD	-2.8209	9e-06	lpqF	-2.9814	9e-06	RVBD2188c	-2.5423	8e-06
pknA	-3.2536	8e-06	PPE1	-3.3856	9e-06	RVBD2111c	-2.5878	0.00239	gpm1	-2.6459	0.000117	RVBD0236A	-2.2182	1e-05	bioF1	-2.3223	0.001332	RVBD1473	-2.1679	0.022751	dppD	-2.8199	0.002064	RVBD2415c	-2.9796	0.03051	RVBD2507	-2.5421	0.00013
RVBD0431	-3.2447	8e-06	RVBD2242	-3.3844	9e-06	ilvE	-2.5859	0.000141	RVBD0205	-2.6458	8e-06	RVBD3551	-2.2163	0.048501	ppk	-2.3192	1e-05	RVBD0637	-2.1678	1.1e-05	RVBD1432	-2.8198	0.000163	RVBD0650	-2.9719	0.004364	rpsM	-2.5419	0.000577
RVBD2613c	-3.2425	8e-06	RVBD0218	-3.3785	0.000728	dppD	-2.5696	0.003083	RVBD3604c	-2.6176	0.00013	RVBD3753c	-2.2126	1e-05	RVBD0459	-2.3182	0.042098	nuoI	-2.1423	0.004747	nadE	-2.8069	9e-06	lppL	-2.9625	9e-06	menE	-2.5349	8e-06
wbbL1	-3.2422	8e-06	RVBD1429	-3.3727	0.006178	atsD	-2.5656	2.4e-05	RVBD1222	-2.6151	8e-06	tam	-2.2067	0.02327	hycD	-2.317	0.003507	RVBD1610	-2.1349	0.000512	menE	-2.806	9e-06	RVBD1556	-2.9616	0.000578	hsp	-2.5326	0.003271
hemC	-3.2361	8e-06	RVBD3673c	-3.3553	0.014697	bphC	-2.56	2.4e-05	RVBD0696	-2.6099	0.006721	ndk	-2.2062	0.002008	RVBD3762c	-2.3076	0.049766	dppB	-2.1326	0.008672	thiE	-2.8059	0.010967	RVBD3618	-2.9607	0.040281	gltA1	-2.5297	8e-06
RVBD2968c	-3.2358	8e-06	coaD	-3.3474	9e-06	RVBD2676c	-2.5553	0.003021	yrbE2B	-2.6041	2.2e-05	mesT	-2.2	0.048501	cpsA	-2.2934	0.047405	RVBD3835	-2.1256	3e-05	phoP	-2.8057	9e-06	manA	-2.9604	0.031374	chaA	-2.5243	0.027941
RVBD2169c	-3.2337	8e-06	RVBD0326	-3.3391	0.005817	cysT	-2.5435	0.000323	TB18.5	-2.5987	8e-06	RVBD2664	-2.1876	0.030748	RVBD2477c	-2.2926	1e-05	ispG	-2.1092	3e-05	RVBD1277	-2.7994	0.000133	RVBD0218	-2.952	0.009278	RVBD2358	-2.5241	0.001277
metE	-3.2282	8e-06	RVBD0621	-3.3316	9e-06	thiL	-2.5388	9e-06	RVBD3200c	-2.5912	8e-06	mprB	-2.1862	0.001202	RVBD0531	-2.2911	0.002903	mtrB	-2.1065	0.002927	embA	-2.7991	0.002443	RVBD2204c	-2.9478	4.4e-05	priA	-2.5181	8e-06
RVBD3673c	-3.1946	8e-06	nadB	-3.3199	9e-06	ruvC	-2.518	9e-06	mdh	-2.591	8e-06	RVBD2721c	-2.1777	0.005503	ispF	-2.2893	1e-05	dxr	-2.1062	0.009203	ndh	-2.7918	9e-06	embC	-2.9457	0.007644	RVBD0987	-2.5178	0.002783
nusB	-3.1915	8e-06	RVBD3910	-3.3114	9e-06	RVBD0552	-2.5128	0.001876	RVBD2405	-2.5873	0.001815	RVBD2017	-2.1741	9.9e-05	RVBD0517	-2.2863	0.047405	RVBD3559c	-2.0948	0.01835	RVBD3669	-2.7836	0.000254	TB39.8	-2.9449	0.002362	glnE	-2.5076	8e-06
RVBD0539	-3.1879	0.018363	RVBD0795	-3.3102	0.006663	coaE	-2.4998	2.4e-05	RVBD0023	-2.5712	0.002295	truA	-2.1714	0.02327	prrB	-2.2819	9.8e-05	RVBD2017	-2.0936	0.000161	sigC	-2.7674	0.031111	glpK	-2.9314	0.006101	RVBD0207c	-2.4962	0.001825
folC	-3.1878	8e-06	RVBD3450c	-3.3082	0.014697	fdxD	-2.4955	0.017899	RVBD0207c	-2.5645	3.7e-05	ppnK	-2.1708	0.000147	RVBD3884c	-2.2815	0.026187	RVBD3910	-2.091	0.002885	fixA	-2.764	0.000714	acyP	-2.9165	0.039039	rplY	-2.4933	8e-06
pfkA	-3.1846	0.026384	RVBD2300c	-3.2984	0.001408	dapF	-2.4764	0.00022	pks6	-2.5567	8e-06	PPE1	-2.1434	1e-05	fumC	-2.2811	1e-05	coaD	-2.0879	4.9e-05	plsC	-2.7568	0.007177	RVBD3792	-2.9161	0.001814	bioB	-2.4763	8e-06
glpD2	-3.1778	0.001312	RVBD3583c	-3.2977	9e-06	RVBD0543c	-2.4694	0.007821	icd2	-2.5428	8e-06	RVBD0216	-2.1361	0.001258	fadB2	-2.273	0.031065	recF	-2.0777	0.00812	RVBD3791	-2.753	4.2e-05	mshB	-2.9096	0.042303	RVBD2954c	-2.4761	0.029808
dppB	-3.1685	0.001064	menB	-3.297	9e-06	pyrF	-2.469	0.001735	RVBD2673	-2.5325	8e-06	menC	-2.1281	1e-05	zwf1	-2.2644	0.049766	RVBD3686c	-2.0754	0.043069	RVBD3541c	-2.7481	9e-06	RVBD1473	-2.9056	0.002269	ribC	-2.4708	0.003576
pflA	-3.1647	0.025127	nrp	-3.294	9e-06	cdsA	-2.4635	9e-06	RVBD1401	-2.5323	8e-06	nadA	-2.1158	1e-05	RVBD0881	-2.2624	0.04835	lgt	-2.0745	1.1e-05	RVBD0647c	-2.745	9e-06	RVBD2314c	-2.9053	0.000578	phoR	-2.4635	0.008296
RVBD0023	-3.1618	0.011913	RVBD3281	-3.2928	0.006663	cysA1	-2.4613	2.4e-05	RVBD1178	-2.5204	8e-06	rbfA	-2.1151	8.3e-05	thiL	-2.2622	0.000804	RVBD0225	-2.0639	1.1e-05	RVBD3894c	-2.741	0.002452	thiE	-2.9023	0.031374	nrp	-2.4533	2.4e-05
RVBD3600c	-3.1606	0.016073	RVBD0209	-3.2909	0.013419	RVBD1129c	-2.4477	9e-06	RVBD2721c	-2.5192	0.000804	RVBD3041c	-2.1106	0.002906	embC	-2.2547	0.000333	RVBD0876c	-2.0607	0.000281	RVBD0950c	-2.7409	0.015341	RVBD1055	-2.8934	0.000777	mesT	-2.4445	0.0023
sucD	-3.1603	8e-06	tRNA-Ala	-3.2908	0.000221	RVBD3035	-2.4444	3.8e-05	RVBD2978c	-2.5111	0.002069	RVBD1458c	-2.1068	0.007385	cydB	-2.246	0.026187	RVBD2174	-2.058	0.000124	RVBD3579c	-2.7402	0.0074	ndh	-2.8876	9e-06	pks6	-2.4432	8e-06
uvrD1	-3.1515	8e-06	RVBD0225	-3.2882	9e-06	dppB	-2.443	0.000242	guaB3	-2.5046	8e-06	ftsE	-2.1041	1e-05	RVBD2008c	-2.2395	0.002485	fixA	-2.0579	0.008289	RVBD2190c	-2.7336	9e-06	RVBD0876c	-2.8876	0.000588	lpqW	-2.4425	8e-06
dapF	-3.1396	0.001064	RVBD0584	-3.2757	0.026111	prcA	-2.4429	2.4e-05	fumC	-2.4906	8e-06	mdh	-2.0993	1e-05	mce2D	-2.2395	0.048744	uvrD1	-2.0566	1.1e-05	secD	-2.7333	9e-06	frr	-2.8847	0.00722	RVBD0481c	-2.4337	0.04158
RVBD3791	-3.1384	8e-06	cobC	-3.263	0.001761	mesJ	-2.4424	3.8e-05	cbhK	-2.4869	8e-06	fadD6	-2.086	0.040512	RVBD0909	-2.2333	0.003238	manB	-2.0547	1.1e-05	mprB	-2.7311	9e-06	pyrE	-2.8784	0.012726	RVBD3669	-2.4292	8e-06
pks2	-3.1331	0.016073	pimA	-3.2612	9e-06	hemE	-2.4375	9e-06	murI	-2.483	8e-06	RVBD0950c	-2.0857	9.9e-05	RVBD0358	-2.2319	0.029519	manB	-2.0547	1.1e-05	RVBD0771	-2.7235	0.001599	RVBD2049c	-2.8781	0.000461	RVBD2017	-2.4233	8e-06
RVBD3908	-3.1331	8e-06	aroE	-3.2529	9e-06	orn	-2.4355	2.4e-05	fadD30	-2.4764	0.001958	grcC1	-2.0824	0.000147	pgsA3	-2.2186	1e-05	ribC	-2.0522	0.000106	RVBD2438A	-2.7235	9e-06	RVBD1502	-2.8725	0.046552	RVBD0699	-2.4194	0.004537
murI	-3.1297	0.000458	pth	-3.2473	9e-06	RVBD0377	-2.4232	2.4e-05	RVBD3778c	-2.4452	8e-06	RVBD0530	-2.0821	0.048501	cysT	-2.2167	0.00119	iniC	-2.0476	0.040498	RVBD1024	-2.7189	0.000106	iscS	-2.8699	9e-06	embC	-2.4185	8e-06
RVBD3193c	-3.1292	0.000147	lpqW	-3.2444	9e-06	acpS	-2.4166	0.000166	grpE	-2.4433	0.001218	pgi	-2.0801	0.006885	lgt	-2.2073	0.000212	RVBD1792	-2.0427	0.018062	lppL	-2.7177	9e-06	RVBD2125	-2.8675	0.040281	aceE	-2.4146	8e-06
secF	-3.1278	8e-06	RVBD0298	-3.241	0.032096	ilvD	-2.4052	2.4e-05	RVBD3378c	-2.4419	0.001815	RVBD2190c	-2.0753	2.9e-05	RVBD2142A	-2.2058	1e-05	RVBD1025	-2.0424	0.008571	RVBD2050	-2.7077	0.019424	purT	-2.8615	0.036325	deoC	-2.4137	0.028808
tlyA	-3.1221	0.001168	fgd1	-3.229	0.001609	RVBD3898c	-2.404	0.003461	pyrR	-2.4376	8e-06	RVBD1540	-2.0699	0.011994	inhA	-2.198	1e-05	RVBD0647c	-2.042	0.000195	RVBD2613c	-2.6996	0.002096	glgB	-2.855	9e-06	ilvC	-2.4016	8e-06
gltD	-3.1137	8e-06	menD	-3.2271	9e-06	RVBD0795	-2.3994	0.028905	RVBD3208	-2.4312	8e-06	RVBD1432	-2.0695	1e-05	RVBD2669	-2.1977	0.042098	RVBD0811c	-2.0203	1.1e-05	RVBD1422	-2.6959	0.000106	idi	-2.8437	9e-06	pks9	-2.3988	0.0229
RVBD0049	-3.1128	0.03204	ppa	-3.2269	9e-06	RVBD1208	-2.396	2.4e-05	thiL	-2.4282	8e-06	RVBD0377	-2.0658	2.9e-05	RVBD2242	-2.1904	2.9e-05	RVBD2242	-2.0161	0.001344	RVBD3792	-2.6949	0.00174	RVBD3626c	-2.8421	9e-06	RVBD1024	-2.3867	8e-06
pstS1	-3.1077	0.000302	RVBD3236c	-3.2212	0.019739	RVBD0479c	-2.3948	9e-06	subI	-2.4249	8e-06	RVBD0375c	-2.0626	0.009713	hemC	-2.1862	0.004454	PPE1	-2.0115	1.1e-05	trmU	-2.6878	0.002096	fadD30	-2.8338	0.000588	RVBD2142A	-2.3719	0.000526
grcC1	-3.1045	8e-06	ribF	-3.2182	9e-06	RVBD1025	-2.3901	9e-06	RVBD0556	-2.4218	0.023314	RVBD3805c	-2.0448	0.008415	RVBD0386	-2.1827	0.048744	ispF	-2.0104	0.000265	RVBD3583c	-2.6877	9e-06	secF	-2.8333	9e-06	TB39.8	-2.3686	8e-06
RVBD1003	-3.0994	0.001539	RVBD0650	-3.2128	0.016955	lsr2	-2.3763	2.4e-05	bphC	-2.4095	8e-06	pyrF	-2.0428	1e-05	ligA	-2.1804	1e-05	embA	-2.002	0.000178	ppnK	-2.6852	9e-06	menC	-2.8308	9e-06	PPE54	-2.3674	0.001421
RVBD2410c	-3.0972	0.00659	mihF	-3.2007	9e-06	prcB	-2.3751	6.8e-05	cysA1	-2.3944	8e-06	mmaA4	-2.0374	9.9e-05	RVBD3770A	-2.1762	0.029044	menC	-1.9986	1.1e-05	trmB	-2.6826	0.04992	ppsA	-2.8302	0.029147	RVBD3587c	-2.3629	8e-06
RVBD3531c	-3.0929	0.010766	glnE	-3.198	9e-06	fadD24	-2.3685	0.00023	RVBD1684	-2.3919	8e-06	RVBD3791	-2.0352	6.6e-05	RVBD0383c	-2.1746	1e-05	RVBD3734c	-1.9961	0.020629	dppC	-2.678	0.016343	RVBD2688c	-2.8245	0.012972	murF	-2.3625	8e-06
RVBD2666	-3.0924	8e-06	rmlC	-3.1915	0.049582	RVBD2174	-2.3613	9e-06	RVBD0375c	-2.3897	0.007342	dppB	-2.0282	0.004494	RVBD3857Ac	-2.1734	0.031227	RVBD1130	-1.9961	0.001042	RVBD3828c	-2.6777	0.025896	RVBD0556	-2.7926	0.025165	RVBD0876c	-2.3548	8e-06
uvrA	-3.0863	0.016073	RVBD0019c	-3.1888	9e-06	hemB	-2.3592	0.003461	RVBD0082	-2.3862	0.00275	wbbL1	-2.0265	1e-05	desA2	-2.1731	1e-05	yrbE2B	-1.9942	0.000397	RVBD2172c	-2.6689	9e-06	rmlA	-2.7895	0.005526	RVBD3604c	-2.3535	8e-06
mtrB	-3.0855	8e-06	dinG	-3.1888	0.032059	mdh	-2.3587	9e-06	trxC	-2.381	0.000221	coaA	-2.0264	0.000287	RVBD0083	-2.1658	0.00596	RVBD2752c	-1.9883	0.029903	dnaJ1	-2.6686	0.018894	menB	-2.7865	9e-06	ilvD	-2.3514	8e-06
rplI	-3.0847	0.010134	fadD30	-3.1868	9e-06	RVBD1836c	-2.3566	9e-06	RVBD3034c	-2.3791	8e-06	RVBD3031	-2.0258	0.03583	fadB3	-2.1582	0.026187	RVBD3256c	-1.9872	0.024921	cyp137	-2.6667	0.033557	mtrA	-2.7854	9e-06	ansP2	-2.3459	8.5e-05
ubiE	-3.0829	8e-06	RVBD2613c	-3.1743	9e-06	RVBD2609c	-2.3523	9e-06	def	-2.3672	8e-06	gltD	-2.0217	0.001744	RVBD2358	-2.1435	0.004454	RVBD3210c	-1.9833	0.000212	RVBD0019c	-2.6658	0.00174	RVBD2438A	-2.7852	9e-06	hycQ	-2.3436	0.001748
RVBD1129c	-3.0809	8e-06	metX	-3.1743	0.000139	recO	-2.3361	0.00165	RVBD0479c	-2.3659	8e-06	menA	-2.0115	0.001202	rhlE	-2.1342	0.002761	RVBD3909	-1.9805	0.000281	RVBD3755c	-2.6584	0.002892	RVBD3895c	-2.7847	0.006378	RVBD0696	-2.3435	0.002783
lpqW	-3.0722	8e-06	RVBD3895c	-3.1732	0.013563	RVBD0082	-2.3347	0.002542	rbfA	-2.3613	8e-06	RVBD3671c	-2.0072	0.009846	RVBD0364	-2.1334	1e-05	gidB	-1.9743	0.027916	ptrBb	-2.6579	0.002821	lpqW	-2.7826	0.000193	pth	-2.3418	8e-06
ksgA	-3.071	0.043674	pgk	-3.1707	7e-05	cbhK	-2.3346	2.4e-05	RVBD2554c	-2.36	0.000155	asd	-2.007	1e-05	fadD30	-2.1323	0.000949	menB	-1.9676	0.000481	fabG	-2.6524	0.001005	RVBD2366c	-2.7826	0.002443	RVBD3208	-2.3406	2.4e-05
gcvT	-3.0685	8e-06	gmdA	-3.1694	0.003995	celA2a	-2.3258	0.001311	mmaA4	-2.3579	8e-06	glnH	-2.0053	0.021534	RVBD3669	-2.1228	9.8e-05	mrp	-1.9564	0.015683	fabG	-2.6524	0.001005	RVBD2829c	-2.7772	0.031766	RVBD0650	-2.3381	0.003852
PE33	-3.0623	0.006807	RVBD3570c	-3.1682	9e-06	RVBD3673c	-2.3234	0.000154	RVBD2420c	-2.3476	8e-06	rpfE	-2.0026	0.010004	sseA	-2.1224	0.042098	RVBD0793	-1.9554	0.010875	fabG	-2.6524	0.001005	fadD5	-2.7706	0.040281	RVBD0135c	-2.3308	0.022685
RVBD3805c	-3.0568	8e-06	RVBD3604c	-3.1591	2.5e-05	RVBD1459c	-2.3201	0.00022	RVBD0090	-2.3409	0.002138	RVBD2024c	-1.9894	0.001046	RVBD2818c	-2.1163	0.033053	RVBD1518	-1.9538	0.023139	fabG	-2.6524	0.001005	RVBD2067c	-2.7647	0.0241	alr	-2.3217	0.000577
RVBD1431	-3.0537	8e-06	RVBD3579c	-3.1569	2.5e-05	gpm1	-2.3132	3.8e-05	hycQ	-2.3358	8e-06	RVBD1130	-1.989	4.8e-05	RVBD1565c	-2.1108	1e-05	RVBD2142A	-1.9533	0.020759	fabG	-2.6524	0.001005	cysH	-2.758	9e-06	RVBD0628c	-2.3204	0.008801
moeY	-3.0533	0.03709	RVBD2017	-3.1549	9e-06	folC	-2.3119	0.00022	tRNA-Arg	-2.3343	0.003136	RVBD1129c	-1.9881	1e-05	subI	-2.1077	1e-05	RVBD1817	-1.9531	0.011762	dxs2	-2.651	0.002096	TB7.3	-2.7574	9e-06	fdhD	-2.3166	0.000231
RVBD1794	-3.0529	8e-06	thiC	-3.1456	9e-06	guaB3	-2.3042	9e-06	RVBD1459c	-2.3334	8e-06	RVBD2401A	-1.9869	0.017408	fadD10	-2.1067	0.030387	fixB	-1.9489	3e-05	fadD6	-2.6501	0.025896	cobL	-2.756	0.03051	thiL	-2.3155	8e-06
RVBD3541c	-3.0529	8e-06	RVBD0987	-3.142	9e-06	hemY	-2.295	0.000537	ispD	-2.3253	8e-06	aceE	-1.9804	1e-05	prcB	-2.1046	0.003641	RVBD3672c	-1.9485	0.001103	embC	-2.6497	0.000119	trpA	-2.7537	9e-06	fadD30	-2.3138	0.002168
RVBD1956	-3.0511	0.016934	thyA	-3.1356	9e-06	RVBD0556	-2.2906	0.048709	pks8	-2.3193	0.002138	RVBD1481	-1.98	0.010792	gltA1	-2.1045	1e-05	RVBD3207c	-1.9459	0.001341	umaA	-2.6496	0.019557	RVBD2690c	-2.7461	9e-06	RVBD1432	-2.3138	8e-06
PPE1	-3.0501	8e-06	RVBD0236A	-3.1334	9e-06	subI	-2.2841	9e-06	RVBD0900	-2.3121	0.002138	PE16	-1.9723	0.00753	RVBD0942	-2.1029	0.024098	RVBD0584	-1.9419	0.009249	ndk	-2.6463	9e-06	RVBD2970A	-2.7446	7.8e-05	RVBD2603c	-2.3084	0.009367
RVBD1739c	-3.0454	0.043674	RVBD1831	-3.1328	9e-06	RVBD0226c	-2.2736	9e-06	hupB	-2.3114	0.002295	RVBD3559c	-1.9692	9.9e-05	RVBD3604c	-2.0876	0.001287	RVBD1565c	-1.9418	0.015683	ruvB	-2.6426	9e-06	cbhK	-2.7412	9e-06	yrbE2B	-2.3049	0.000987
RVBD2125	-3.0439	0.00486	PPE62	-3.12	0.014697	RVBD0517	-2.2583	6.8e-05	mrp	-2.2968	8e-06	RVBD2613c	-1.9671	0.001209	aceE	-2.0865	1e-05	RVBD2169c	-1.9409	1.1e-05	RVBD3220c	-2.6418	0.002064	cmk	-2.738	9.5e-05	sucC	-2.298	8e-06
menD	-3.0426	8e-06	mtrA	-3.1177	9e-06	pca	-2.2558	0.003461	embA	-2.2946	8e-06	RVBD1431	-1.9508	0.000256	murI	-2.086	9.8e-05	RVBD3220c	-1.9408	0.000346	RVBD1044	-2.6399	0.033557	RVBD1513	-2.7372	0.012808	celA2a	-2.2955	0.011657
RVBD3289c	-3.0391	0.045065	RVBD0607	-3.1162	0.015796	RVBD1201c	-2.2541	2.4e-05	smpB	-2.2941	0.002347	RVBD3583c	-1.9387	1e-05	RVBD2489c	-2.0848	0.017841	PE-PGRS15	-1.9371	0.015033	RVBD1634	-2.6355	0.026818	RVBD1684	-2.7217	9e-06	wbbL1	-2.2923	0.000218
RVBD2008c	-3.0286	5.3e-05	RVBD3635	-3.1153	9e-06	RVBD3778c	-2.2521	9e-06	RVBD3040c	-2.2929	0.000104	RVBD2968c	-1.9373	6.6e-05	glgE	-2.0826	0.001332	RVBD1845c	-1.9325	0.004747	RVBD3805c	-2.6295	0.000819	PPE49	-2.7154	0.003207	RVBD3603c	-2.2885	0.027941
RVBD2401A	-3.0275	0.007795	thrB	-3.1025	9e-06	fadE4	-2.2481	3.8e-05	prcA	-2.2705	0.002174	RVBD3210c	-1.9294	1e-05	RVBD3471c	-2.0826	0.049766	RVBD3583c	-1.9308	1.1e-05	RVBD0906	-2.6238	0.031111	RVBD1457c	-2.7089	0.000487	smpB	-2.284	8e-06
asd	-3.0214	8e-06	PPE11	-3.0978	0.004921	RVBD0128	-2.2466	0.003346	iscS	-2.2634	8e-06	RVBD0637	-1.9249	1e-05	PE-PGRS39	-2.0739	0.00596	umaA	-1.9156	0.004139	cyp125	-2.6207	9e-06	RVBD2978c	-2.7066	0.001664	RVBD0377	-2.2834	0.000458
fadD4	-3.0136	0.025127	argH	-3.0869	0.003846	idsA2	-2.2415	0.00023	asnB	-2.2607	8e-06	RVBD1208	-1.919	0.000209	RVBD0318c	-2.0735	0.009863	argD	-1.9119	1.1e-05	uvrD1	-2.6164	9e-06	RVBD2664	-2.7039	0.002088	mdh	-2.2807	8e-06
ftsE	-2.9827	8e-06	sigB	-3.0649	9e-06	glgP	-2.2411	0.003557	RVBD1044	-2.2586	0.00275	bioF1	-1.9187	8.3e-05	RVBD0051	-2.0732	0.049766	RVBD3378c	-1.9115	0.000867	RVBD3876	-2.6159	0.002821	RVBD3786c	-2.6978	0.039039	dapF	-2.2781	0.000218
coaD	-2.9775	8e-06	argD	-3.0643	9e-06	rmlB	-2.2396	2.4e-05	RVBD3835	-2.2574	8e-06	RVBD0079	-1.9162	0.017408	RVBD0067c	-2.0732	0.014774	RVBD0603	-1.9063	0.000363	cmk	-2.6147	9e-06	RVBD0881	-2.6882	0.036325	RVBD2475c	-2.2732	0.00019
asnB	-2.9732	8e-06	RVBD2837c	-3.0598	9e-06	RVBD2869c	-2.2338	0.000525	RVBD0236c	-2.2536	8e-06	RVBD3676	-1.9132	0.017408	RVBD0042c	-2.0677	0.048744	fadE30	-1.8984	0.008409	dfrA	-2.609	0.001567	lspA	-2.686	0.000321	metC	-2.2696	8e-06
mmpL2	-2.9536	0.02401	RVBD1480	-3.0586	2.5e-05	RVBD0083	-2.2312	3.8e-05	RVBD1671	-2.2524	0.001871	RVBD3669	-1.9104	9.9e-05	RVBD1351	-2.0675	0.047405	RVBD3085	-1.8971	0.004139	tam	-2.6074	0.014018	RVBD2603c	-2.6836	0.01542	RVBD2926c	-2.2656	0.000589
PPE56	-2.9511	0.021122	secD	-3.0457	0.00018	RVBD3908	-2.2311	0.00022	mesJ	-2.2505	8e-06	RVBD1222	-1.9067	4.8e-05	RVBD0385	-2.0644	0.003499	RVBD0909	-1.8929	0.024921	RVBD0488	-2.5999	0.000119	zwf1	-2.6819	0.0041	RVBD2781c	-2.2601	0.0229
RVBD3626c	-2.9499	8e-06	mycP5	-3.0361	9e-06	ftsQ	-2.231	3.8e-05	RVBD0699	-2.2449	0.007342	rpsT	-1.9028	0.006748	PE-PGRS9	-2.0643	0.026187	RVBD1003	-1.8925	0.020629	folK	-2.5989	0.00024	RVBD3207c	-2.6816	0.007644	thiE	-2.2579	0.010344
RVBD1377c	-2.9439	0.03204	RVBD0026	-3.0321	0.000644	RVBD3805c	-2.221	9e-06	efp	-2.2405	8e-06	menB	-1.8981	0.000115	RVBD2926c	-2.0547	0.002394	RVBD0377	-1.892	4.9e-05	mapA	-2.5986	0.031111	RVBD3753c	-2.6803	2.7e-05	pyrR	-2.2518	8e-06
cysH	-2.9389	8e-06	RVBD1118c	-3.0281	0.023796	RVBD2401A	-2.2184	0.00352	RVBD2864c	-2.2399	0.002138	RVBD0940c	-1.8981	0.033548	mmpL8	-2.0531	0.014774	RVBD1751	-1.8919	0.028983	RVBD3673c	-2.5881	0.010382	RVBD3486	-2.6761	0.045653	argF	-2.2456	8e-06
RVBD2869c	-2.9342	8e-06	embB	-3.0193	2.5e-05	RVBD0595c	-2.2116	0.024127	RVBD0876c	-2.2384	8e-06	argF	-1.8964	9.9e-05	dinG	-2.0428	0.030387	RVBD0200	-1.8892	0.016416	RVBD2325c	-2.5829	0.028552	RVBD3491	-2.6667	0.012972	pyrF	-2.2405	8.5e-05
argD	-2.9286	8e-06	nirA	-3.0182	0.000648	RVBD2204c	-2.2042	0.00023	fadE4	-2.2357	0.002233	RVBD3579c	-1.8887	0.001202	TB7.3	-2.0425	0.00082	RVBD2235	-1.8884	3e-05	secF	-2.5805	2.6e-05	RVBD3909	-2.6639	9e-06	RVBD1459c	-2.2401	8e-06
RVBD0083	-2.9247	0.000276	RVBD2794c	-3.0155	9e-06	lgt	-2.1935	9e-06	RVBD1845c	-2.2191	0.000427	trxC	-1.8869	0.000132	pks6	-2.0401	8.2e-05	RVBD0063	-1.8857	0.040498	RVBD2017	-2.5792	0.000703	rocE	-2.6589	0.002494	fadE30	-2.2326	8e-06
RVBD3583c	-2.9238	8e-06	umaA	-3.0098	0.013563	argF	-2.1906	2.4e-05	manB	-2.2186	8e-06	RVBD2794c	-1.8824	1e-05	fadE8	-2.0347	0.049766	PE-PGRS58	-1.8793	0.023949	gcvT	-2.5792	0.000922	RVBD3791	-2.6535	9e-06	RVBD3753c	-2.2285	2.4e-05
nirA	-2.9181	8e-06	RVBD2074	-3.0018	0.019739	murI	-2.1903	0.00022	bphD	-2.2121	8e-06	sucC	-1.8817	6.6e-05	menE	-2.0305	8.2e-05	RVBD1364c	-1.877	0.029903	RVBD2548A	-2.5782	0.000563	furB	-2.6531	9e-06	PE-PGRS38	-2.2237	0.023767
RVBD3884c	-2.9166	0.016073	RVBD3655c	-2.9966	0.042994	RVBD2978c	-2.1843	0.003557	RVBD1465	-2.2106	0.005473	PE19	-1.8744	0.011575	RVBD3378c	-2.0225	0.001571	RVBD3258c	-1.8764	1.1e-05	RVBD2568c	-2.5782	0.015341	mutT3	-2.6529	0.002488	RVBD3916c	-2.2218	0.003852
RVBD3281	-2.9031	0.009136	plsB1	-2.9949	0.015796	aceE	-2.1728	0.000358	ftsQ	-2.2083	5.1e-05	RVBD2707	-1.8622	0.001558	RVBD2102	-2.0067	0.013953	RVBD3747	-1.8707	0.036824	aceE	-2.5771	0.000961	orn	-2.652	0.000332	RVBD3835	-2.2163	8e-06
TB7.3	-2.9029	8e-06	RVBD1373	-2.9941	0.00512	pks6	-2.1706	2.4e-05	ilvB2	-2.2034	0.002138	RVBD1422	-1.8604	0.029092	RVBD0818	-2.0066	0.032243	accD4	-1.865	0.000316	aroE	-2.5763	9e-06	RVBD0039c	-2.649	0.044668	uvrD1	-2.2106	8e-06
PE-PGRS31	-2.9019	0.006457	pstS3	-2.9918	9e-06	RVBD0699	-2.1692	0.000626	ppm1	-2.1941	0.001815	fadD5	-1.8592	0.01035	parB	-2.0029	1e-05	RVBD1132	-1.8617	0.013641	RVBD0736	-2.5705	9e-06	RVBD0063	-2.6468	0.042303	RVBD3898c	-2.1927	0.001512
RVBD2477c	-2.8893	8e-06	RVBD2767c	-2.9864	0.001334	fdhD	-2.1617	0.001223	RVBD2609c	-2.1815	8e-06	pstA2	-1.8584	0.017408	mce1D	-1.9984	0.005734	RVBD0455c	-1.8597	1.1e-05	RVBD3231c	-2.5688	0.028867	RVBD3193c	-2.6396	9e-06	RVBD1458c	-2.1925	0.000884
RVBD0622	-2.887	0.000506	RVBD3916c	-2.9776	8.4e-05	rbfA	-2.1615	3.8e-05	dnaJ2	-2.1808	8e-06	RVBD0879c	-1.8575	1e-05	RVBD0497	-1.9966	1e-05	mmpS3	-1.8468	0.009249	deaD	-2.5631	0.019557	RVBD3210c	-2.6313	9e-06	RVBD3210c	-2.1921	0.000333
RVBD1025	-2.8839	8e-06	frr	-2.9754	0.000876	RVBD1401	-2.1613	9e-06	aceE	-2.1797	8e-06	accD4	-1.8573	0.000225	RVBD0127	-1.9962	0.003641	RVBD0954	-1.8464	0.010456	lspA	-2.5598	9e-06	glnA2	-2.631	9e-06	mmpL2	-2.1895	0.00607
RVBD2571c	-2.8803	8e-06	RVBD3805c	-2.9709	9e-06	fbpA	-2.1509	9e-06	orn	-2.1787	0.000965	RVBD0175	-1.857	0.017408	citE	-1.9945	0.04835	RVBD2256c	-1.8396	0.017096	RVBD2242	-2.5548	9e-06	RVBD0987	-2.6297	9e-06	RVBD1500	-2.1822	0.033816
RVBD0111	-2.8769	0.016934	ppnK	-2.965	9e-06	RVBD3193c	-2.1446	3.8e-05	hemB	-2.1718	0.000234	RVBD0531	-1.8564	0.00333	RVBD3791	-1.9939	9.8e-05	RVBD1129c	-1.8386	0.041579	udgA	-2.5499	0.004879	RVBD3450c	-2.6293	0.002443	RVBD0842	-2.169	0.025983
RVBD1581c	-2.8731	0.041438	RVBD0614	-2.9624	0.032059	RVBD3180c	-2.1428	2.4e-05	mce2C	-2.1698	0.002138	RVBD0695	-1.8487	0.01035	mmpL10	-1.9937	0.002817	RVBD1481	-1.8369	0.01835	yajC	-2.5461	0.000119	RVBD2699c	-2.6206	2.7e-05	RVBD3792	-2.1673	0.0001
RVBD0552	-2.8609	0.001019	RVBD0517	-2.9587	9e-06	cysW	-2.1314	9e-06	pyrF	-2.151	0.00013	RVBD2673	-1.8472	0.001202	cobQ2	-1.9839	0.00984	mce1F	-1.8339	0.008929	pyrR	-2.5438	9e-06	RVBD3220c	-2.6196	0.001737	fadE4	-2.1638	0.033816
RVBD0811c	-2.8599	8e-06	pyrD	-2.9578	0.001429	hycQ	-2.1291	9e-06	cysS	-2.1506	8e-06	RVBD1132	-1.8457	0.041911	RVBD0207c	-1.9775	0.000582	RVBD1708	-1.8253	0.000316	PE-PGRS47	-2.5363	4.2e-05	sigD	-2.6113	0.018937	RVBD1890c	-2.1635	0.027941
RVBD0246	-2.8583	0.015102	recO	-2.9559	0.001761	icd2	-2.1259	2.4e-05	fdhD	-2.1405	0.000104	RVBD2256c	-1.8431	0.000147	cobC	-1.977	0.026187	RVBD1732c	-1.8233	0.041779	RVBD0431	-2.5329	2.6e-05	betP	-2.6083	0.023239	mmaA4	-2.1628	7e-05
RVBD3895c	-2.8522	2.3e-05	RVBD3672c	-2.9549	2.5e-05	trxC	-2.1193	0.003606	RVBD0875c	-2.1302	8e-06	grpE	-1.8413	0.042449	PPE1	-1.9756	0.00107	iscS	-1.8197	1.1e-05	RVBD0538	-2.5324	0.028552	polA	-2.603	2.7e-05	RVBD2842c	-2.1583	8e-06
pyrR	-2.8514	8e-06	lipB	-2.953	0.006663	RVBD1432	-2.1136	9e-06	RVBD0228	-2.1242	2.2e-05	folC	-1.8383	0.001113	RVBD0552	-1.971	0.004454	RVBD3894c	-1.8165	0.028983	TB7.3	-2.5315	9e-06	bphC	-2.5988	0.00011	RVBD1708	-2.1559	8e-06
ilvE	-2.8404	8e-06	gpm1	-2.9505	0.000703	PPE49	-2.1119	0.000626	RVBD3686c	-2.1238	0.008554	bphC	-1.8283	8.3e-05	coaE	-1.9701	0.00429	RVBD2794c	-1.7947	1.1e-05	RVBD3604c	-2.5311	0.002058	embA	-2.5925	4.4e-05	RVBD2915c	-2.1538	0.033816
RVBD0939	-2.8377	0.016073	pks5	-2.9454	0.015796	RVBD2627c	-2.1045	0.003703	RVBD0111	-2.1236	6.6e-05	gcvT	-1.8251	0.013752	RVBD1055	-1.9691	0.002755	lppL	-1.7911	0.020156	RVBD3216	-2.5282	0.016343	yfiH	-2.5904	0.045653	argH	-2.1492	8e-06
pyrH	-2.8355	8e-06	cobQ2	-2.9412	9e-06	RVBD2578c	-2.1043	0.003703	RVBD2434c	-2.1196	0.002475	kgd	-1.8192	1e-05	fadD16	-1.9651	0.031227	RVBD0465c	-1.7893	0.00916	echA20	-2.5276	0.004554	ruvC	-2.586	9e-06	rnc	-2.1431	8e-06
fadD10	-2.8351	0.015761	coaA	-2.9391	9e-06	phoP	-2.1001	0.000358	sigD	-2.1175	0.001815	RVBD0205	-1.8119	0.000256	RVBD1234	-1.9639	0.047405	RVBD3762c	-1.788	0.031872	RVBD3719	-2.5248	0.002281	RVBD1301	-2.5859	0.002365	pks8	-2.1345	0.031879
trpA	-2.827	8e-06	pstC2	-2.9351	4e-05	RVBD2767c	-2.0887	0.003083	nadB	-2.1083	8e-06	parB	-1.7997	1e-05	mdh	-1.9626	0.025857	RVBD3851	-1.7843	0.026237	RVBD3920c	-2.5211	0.000106	ctpH	-2.5814	0.007644	RVBD2979c	-2.1335	8e-06
RVBD0383c	-2.8244	8e-06	RVBD1708	-2.9332	9e-06	pstC2	-2.088	0.001202	papA1	-2.1079	0.002165	uvrD1	-1.7996	0.002168	ltp2	-1.9616	1e-05	RVBD0543c	-1.7744	0.009418	fgd1	-2.5195	0.004554	ephA	-2.5766	0.002494	RVBD1100	-2.1285	8e-06
RVBD1481	-2.8146	0.005548	RVBD1459c	-2.9313	9e-06	RVBD1375	-2.0857	0.003703	RVBD1513	-2.1068	0.002138	mkl	-1.7968	0.001607	RVBD1320c	-1.9603	0.032243	ruvA	-1.7743	0.028983	mqo	-2.5187	0.028552	priA	-2.5753	0.000126	RVBD2169c	-2.1271	0.00026
RVBD0556	-2.8123	0.009083	RVBD3434c	-2.9288	0.027567	RVBD0876c	-2.0831	3.8e-05	RVBD3626c	-2.1052	3.7e-05	hemE	-1.789	2.9e-05	pks8	-1.955	1e-05	RVBD1526c	-1.7694	0.004747	RVBD3908	-2.513	0.005077	RVBD2979c	-2.5742	9e-06	menB	-2.1232	8e-06
RVBD0044c	-2.7956	0.047176	ndh	-2.9219	9e-06	RVBD3207c	-2.0783	0.000381	moxR1	-2.1052	8e-06	pyrH	-1.7853	2.9e-05	RVBD0145	-1.9423	0.047405	RVBD0479c	-1.7686	0.000528	RVBD3626c	-2.5081	0.00159	RVBD0216	-2.573	9e-06	lipI	-2.1217	0.025264
embB	-2.7933	8e-06	metC	-2.9062	2.5e-05	RVBD1610	-2.0757	0.000242	fadB	-2.0979	0.00275	pks6	-1.7837	1e-05	RVBD0879c	-1.9413	0.00094	RVBD3730c	-1.766	0.005026	menA	-2.5072	7.5e-05	ctpG	-2.5724	0.040281	phoP	-2.1211	8e-06
ctpV	-2.7914	0.016934	RVBD0216	-2.9044	0.000509	RVBD2548A	-2.0754	0.00348	RVBD3030	-2.0899	8e-06	pstS1	-1.7796	0.040512	dppD	-1.94	0.003641	aceE	-1.765	0.000512	RVBD1431	-2.4992	0.000106	thiL	-2.5709	0.002377	RVBD1125	-2.1181	0.031879
RVBD3040c	-2.7775	8e-06	dacB2	-2.902	0.029607	cyp124	-2.0653	0.004073	ndh	-2.0885	8e-06	cmaA1	-1.7761	0.02327	aldC	-1.9234	9.8e-05	sseC2	-1.765	0.040498	argF	-2.4977	2.6e-05	RVBD1691	-2.5682	0.016813	PE-PGRS39	-2.1175	0.028808
prrB	-2.7745	8e-06	kgd	-2.8905	5.5e-05	RVBD2169c	-2.059	9e-06	lppL	-2.0868	8e-06	RVBD0225	-1.7713	0.000536	RVBD0004	-1.9217	6.6e-05	bphD	-1.7644	0.000195	lipI	-2.4902	0.013831	panD	-2.5666	0.040281	RVBD2721c	-2.1108	0.001277
hycD	-2.7721	0.000136	RVBD3762c	-2.8895	8.4e-05	RVBD0579	-2.0577	0.006891	ruvC	-2.0845	8e-06	RVBD0209	-1.7694	0.03583	rplY	-1.9184	1e-05	RVBD2427Ac	-1.7641	0.012327	RVBD1510	-2.4886	0.019424	ethA	-2.5609	0.036236	RVBD2530A	-2.1095	0.04158
mprB	-2.7553	8e-06	RVBD0879c	-2.8877	7e-05	RVBD1178	-2.0577	0.004073	RVBD3579c	-2.0711	8e-06	RVBD0776c	-1.7658	0.048501	moxR3	-1.9123	0.00995	ilvC	-1.7639	3e-05	RVBD0876c	-2.486	0.000428	RVBD3604c	-2.5605	0.000655	fadD6	-2.1061	0.033816
rnpA	-2.749	8e-06	RVBD3193c	-2.8794	9e-06	RVBD1845c	-2.0549	0.001743	idsA2	-2.0667	8e-06	RVBD3778c	-1.7593	0.016856	RVBD2410c	-1.9086	0.048744	RVBD2366c	-1.7568	0.028983	RVBD0377	-2.4843	9e-06	alr	-2.5591	9e-06	glgP	-2.1055	0.002783
epiA	-2.7481	0.030194	moeB1	-2.8756	9e-06	metX	-2.0513	2.4e-05	bioA	-2.0632	0.000503	umaA	-1.7568	0.003103	RVBD0954	-1.9065	0.00107	RVBD2507	-1.7561	0.00916	RVBD3559c	-2.4842	0.0074	hemE	-2.5558	0.003207	RVBD0473	-2.1048	0.004369
RVBD3267	-2.747	0.016073	mqo	-2.8711	0.023338	ppm1	-2.0432	0.000255	RVBD2401A	-2.0631	0.000155	pckA	-1.7551	0.000209	mutT3	-1.9028	0.031065	alkA	-1.7542	0.031872	RVBD2828c	-2.4841	0.002446	RVBD1956	-2.555	0.029586	kgd	-2.1028	2.4e-05
RVBD1301	-2.7395	0.01415	pks2	-2.8665	0.023796	idi	-2.0419	2.4e-05	metC	-2.0618	8e-06	embA	-1.7525	0.007426	mce1F	-1.8981	0.009408	rfe	-1.7529	1.1e-05	lppA	-2.476	0.016398	pca	-2.5442	9e-06	RVBD3908	-2.1027	7e-05
RVBD2370c	-2.7389	0.043674	RVBD1312	-2.8619	0.000126	mmaA4	-2.0408	9e-06	tal	-2.0569	5.1e-05	RVBD3180c	-1.7491	0.04303	RVBD1683	-1.8948	0.000276	RVBD1357c	-1.7497	0.024921	mmpL8	-2.4753	0.028867	menA	-2.5413	9e-06	lipC	-2.1008	0.00459
lspA	-2.7374	8e-06	mrp	-2.8521	9e-06	RVBD0842	-2.0374	0.004073	RVBD2174	-2.0525	8e-06	cspA	-1.7457	0.038327	esxF	-1.8903	0.010848	RVBD3702c	-1.7473	0.004386	fadE33	-2.4753	0.000119	RVBD0157A	-2.5355	0.039039	RVBD0200	-2.0974	0.009736
PPE49	-2.7369	0.015995	RVBD1574	-2.8515	0.003846	RVBD3570c	-2.0365	9e-06	plsC	-2.0522	0.002638	ppgK	-1.7457	0.016856	RVBD0795	-1.89	0.036573	RVBD2971	-1.7443	1.1e-05	RVBD1710	-2.475	9e-06	argD	-2.5318	9e-06	cspA	-2.0954	8e-06
RVBD0236A	-2.7339	8e-06	RVBD0090	-2.8499	0.00412	fecB	-2.0361	0.003263	fmt	-2.047	8e-06	devR	-1.7457	0.029342	chaA	-1.8893	0.00273	mkl	-1.7397	0.001344	RVBD0556	-2.4699	0.018108	RVBD0163	-2.5215	0.010741	RVBD1048c	-2.0913	0.04158
cbhK	-2.7208	8e-06	folK	-2.8456	0.0004	RVBD3281	-2.0062	0.025243	idi	-2.0453	8e-06	RVBD2979c	-1.7451	6.6e-05	aroE	-1.8879	1e-05	pbpB	-1.7384	3e-05	pknK	-2.4646	0.005241	hycP	-2.518	0.004364	RVBD0358	-2.0874	0.002655
RVBD2957	-2.72	0.03204	RVBD3787c	-2.8444	0.012506	hupB	-1.9932	0.003083	RVBD0472c	-2.0348	0.001815	rfe	-1.7442	1e-05	RVBD1401	-1.8861	9.8e-05	trpD	-1.7378	6.8e-05	trxC	-2.4616	0.004879	bphD	-2.5141	9e-06	RVBD1129c	-2.0848	8e-06
RVBD0205	-2.7197	8e-06	glpK	-2.8388	0.029607	bphD	-1.9918	2.4e-05	yrbE1A	-2.0348	0.000117	sigI	-1.7389	0.016856	lipD	-1.8861	0.001314	lprP	-1.7304	0.028983	RVBD3848	-2.4613	0.003629	embB	-2.5132	0.002365	fumC	-2.0836	8e-06
celA1	-2.7157	0.021122	RVBD3792	-2.8268	0.000126	RVBD1287	-1.9915	0.00022	argF	-2.0272	8e-06	RVBD0987	-1.7336	0.005503	RVBD0063	-1.8834	0.005232	hycP	-1.7246	0.020156	alr	-2.4593	0.000297	cobQ2	-2.5122	0.017351	ndh	-2.0821	8e-06
nusA	-2.7153	8e-06	ispE	-2.8194	9e-06	RVBD1003	-1.9728	0.001981	RVBD0950c	-2.0248	8e-06	lppL	-1.7309	1e-05	RVBD3207c	-1.8815	1e-05	RVBD2955c	-1.724	0.008672	RVBD0584	-2.4589	0.036606	sseC2	-2.5055	0.040281	RVBD0997	-2.0698	0.00459
PE-PGRS6	-2.7109	0.016934	alr	-2.8147	9e-06	thyX	-1.9709	3.8e-05	folK	-2.0193	8e-06	plsC	-1.7308	0.018129	rplI	-1.8771	0.00194	RVBD2022c	-1.7152	0.03929	ftsE	-2.4548	9e-06	RVBD3908	-2.5002	4.4e-05	hemY	-2.0695	0.04158
kgd	-2.7099	3.8e-05	RVBD3791	-2.8048	9e-06	lipI	-1.9631	0.003606	RVBD0504c	-2.0129	8e-06	ispE	-1.7305	1e-05	RVBD0804	-1.8735	0.032243	menA	-1.7121	8.7e-05	pks2	-2.4521	0.026818	RVBD3267	-2.5002	0.003446	trxC	-2.0644	0.000246
RVBD2676c	-2.705	0.00091	RVBD2282c	-2.8039	0.023796	RVBD0236c	-1.962	2.4e-05	RVBD1476	-2.0065	8e-06	psd	-1.7237	0.02327	RVBD1222	-1.8722	1e-05	RVBD3922c	-1.7103	0.020383	RVBD2869c	-2.4467	0.000119	folC	-2.4964	9e-06	def	-2.0626	8e-06
echA12	-2.6982	0.022119	uvrD1	-2.8035	9e-06	RVBD2401	-1.9619	3.8e-05	manA	-2.002	0.001011	RVBD2569c	-1.7205	0.004494	glpX	-1.8711	1e-05	leuB	-1.7039	0.024921	lipC	-2.4352	0.019424	RVBD1356c	-2.4963	0.043414	RVBD0472c	-2.0602	8e-06
RVBD3202c	-2.695	0.00107	nusB	-2.7999	2.5e-05	RVBD0497	-1.9522	9e-06	virS	-1.9974	9.1e-05	dxs2	-1.7204	0.001558	RVBD0906	-1.8692	0.049766	ltp3	-1.7007	0.01262	cobQ2	-2.4244	0.003337	lsr2	-2.4958	0.001737	prrB	-2.0508	8e-06
ptbB	-2.6945	0.045065	RVBD0605	-2.7978	0.015796	PE19	-1.9413	0.000255	cspA	-1.9948	8e-06	PE-PGRS14	-1.7203	0.001209	recO	-1.8681	0.003604	RVBD1268c	-1.6939	0.030695	ruvC	-2.4219	9e-06	rfe	-2.4861	0.00011	RVBD3207c	-2.0433	8e-06
RVBD1798	-2.6822	8e-06	RVBD0079	-2.7972	0.000152	asnB	-1.9358	0.00023	RVBD1422	-1.9936	0.002994	fadD29	-1.7197	0.02327	RVBD3816c	-1.8639	0.031065	RVBD3697c	-1.6901	0.010456	RVBD1574	-2.42	0.0074	mtrB	-2.4837	9e-06	RVBD1403c	-2.0293	0.029808
fabG	-2.681	2.3e-05	RVBD0486	-2.7961	0.000694	mmpL4	-1.9338	0.00023	RVBD2520c	-1.9871	8e-06	PPE54	-1.7143	0.000899	folC	-1.8595	0.033053	RVBD3791	-1.6898	0.005026	PPE49	-2.4198	0.005241	fadD10	-2.4808	0.002362	RVBD1025	-2.0199	2.4e-05
fabG	-2.681	2.3e-05	RVBD2869c	-2.7917	0.000454	RVBD2568c	-1.9322	0.001876	RVBD0531	-1.9812	8e-06	RVBD1025	-1.7116	1e-05	coaA	-1.8577	0.00081	RVBD2690c	-1.6892	1.1e-05	RVBD0200	-2.418	0.028552	dfrA	-2.4716	0.0005	fadD3	-2.0143	0.020575
fabG	-2.681	2.3e-05	RVBD1188	-2.7905	0.000703	RVBD2420c	-1.9248	0.002145	dapE	-1.9796	8e-06	RVBD2729c	-1.7111	0.002644	RVBD3805c	-1.8576	0.048744	recO	-1.6889	0.018062	mesT	-2.4162	0.005241	cspA	-2.4698	0.000305	lppL	-2.0021	8e-06
fabG	-2.681	2.3e-05	RVBD2401A	-2.7877	0.00081	RVBD0622	-1.9196	0.003703	rocE	-1.9752	0.002037	RVBD2690c	-1.7108	1e-05	fixA	-1.8573	0.002817	RVBD2568c	-1.6883	0.007201	RVBD3073c	-2.4155	0.040153	RVBD1211	-2.4569	0.009834	mycP1	-1.9951	0.00676
fabG	-2.681	2.3e-05	RVBD0537c	-2.784	0.03105	RVBD1414	-1.916	0.006301	RVBD1188	-1.9719	0.007606	RVBD1118c	-1.71	0.007385	RVBD2804c	-1.8543	0.013953	cysD	-1.6865	0.017096	RVBD0386	-2.412	0.016343	pks8	-2.4528	0.001538	RVBD1208	-1.9951	0.001421
pstC2	-2.6731	8e-06	zwf2	-2.7831	0.000139	tRNA-Arg	-1.9092	0.008799	kdpB	-1.9701	0.001815	RVBD2978c	-1.7096	0.002016	RVBD0431	-1.8516	0.00108	RVBD3669	-1.6804	1.1e-05	RVBD2434c	-2.4087	0.025196	pks4	-2.4524	0.012272	gap	-1.9869	0.010556
aroE	-2.6652	8e-06	RVBD3734c	-2.7813	0.002091	RVBD3220c	-1.9056	0.00305	RVBD1349	-1.9652	0.000871	RVBD2063	-1.7044	0.046498	PPE11	-1.8512	0.00082	fadD22	-1.679	0.017096	dnaE2	-2.4083	0.016343	RVBD1459c	-2.4397	0.000588	RVBD1222	-1.9857	8.5e-05
RVBD0998	-2.6538	0.001168	hsp	-2.7798	0.023908	RVBD1132	-1.9033	0.001345	RVBD3031	-1.9647	8e-06	RVBD2393	-1.7037	0.004481	RVBD0998	-1.8494	0.048744	RVBD2958c	-1.6781	0.023949	uvrD2	-2.4081	0.001514	dnaQ	-2.4338	0.012865	ilvE	-1.9849	8e-06
efp	-2.6371	8e-06	RVBD2721c	-2.7746	5.5e-05	pta	-1.8976	0.004073	mesT	-1.9636	0.000414	ilvE	-1.7017	1e-05	RVBD3903c	-1.8477	0.049766	RVBD1459c	-1.6769	0.000777	pta	-2.4079	0.000482	hycD	-2.4317	0.002362	RVBD0246	-1.9849	0.033816
RVBD3057c	-2.6348	0.046217	bphC	-2.7726	9e-06	folK	-1.8926	0.000434	PPE54	-1.962	0.00277	lppS	-1.7014	0.048501	RVBD2620c	-1.8421	0.032243	mutT3	-1.6703	0.000762	panD	-2.4071	0.028552	subI	-2.43	9e-06	RVBD3220c	-1.9831	8e-06
ispF	-2.6289	8e-06	RVBD3898c	-2.7699	0.00512	otsA	-1.8602	9e-06	kdpA	-1.9608	8e-06	RVBD0330c	-1.6998	0.022188	RVBD0135c	-1.8419	0.004454	uvrA	-1.6695	0.004139	bphD	-2.4045	9e-06	dnaJ2	-2.428	0.000126	glnA2	-1.9796	8e-06
RVBD2325c	-2.6273	0.006877	RVBD0892	-2.7663	9e-06	cspA	-1.8586	0.000358	RVBD1747	-1.9593	0.000142	RVBD2358	-1.6832	0.000256	lpd	-1.8418	9.8e-05	ugpE	-1.6632	0.000346	RVBD2837c	-2.3885	9e-06	RVBD2420c	-2.4261	0.003207	plsC	-1.9706	0.000936
RVBD2188c	-2.6257	8e-06	ruvC	-2.7625	9e-06	yrbE2B	-1.8584	0.000369	yajC	-1.9518	9.1e-05	RVBD1845c	-1.68	1e-05	RVBD2613c	-1.839	0.000804	RVBD3604c	-1.663	0.000947	hddA	-2.3879	0.002281	RVBD3910	-2.4243	0.004619	cdsA	-1.9659	8e-06
RVBD2420c	-2.6225	0.001087	cbhK	-2.7617	9e-06	RVBD0736	-1.8531	3.8e-05	RVBD2256c	-1.9399	0.00013	RVBD1100	-1.6798	9.9e-05	yrbE2B	-1.8372	0.007989	RVBD3720	-1.6503	0.009029	RVBD2794c	-2.3806	9e-06	panB	-2.4128	0.007644	RVBD0543c	-1.9657	0.00047
amiB1	-2.62	0.032372	orn	-2.7604	9e-06	RVBD3346c	-1.8528	0.004827	RVBD0412c	-1.9379	0.003456	RVBD0359	-1.6787	0.015518	RVBD0812	-1.8365	0.001232	RVBD1735c	-1.646	0.020156	RVBD3236c	-2.3756	0.027798	mqo	-2.4039	0.040281	RVBD2978c	-1.9614	0.000205
RVBD2488c	-2.6101	0.016934	RVBD0375c	-2.7503	0.000821	RVBD2747	-1.8488	0.000255	dppD	-1.9375	0.002383	glnD	-1.6784	0.041687	RVBD2507	-1.8362	0.000198	RVBD0736	-1.6417	0.000106	mutA	-2.3744	0.002821	ilvE	-2.3992	9e-06	fabG	-1.9563	0.003852
RVBD3703c	-2.6072	0.001948	yrbE1A	-2.7429	0.000659	RVBD0473	-1.8469	0.00352	fabG	-1.9337	8e-06	lpqQ	-1.6662	0.031988	PE-PGRS47	-1.8345	0.004091	PE33	-1.6371	0.035651	RVBD2877c	-2.3698	0.00876	coaA	-2.3905	0.000257	fabG	-1.9563	0.003852
RVBD1401	-2.6046	0.000981	RVBD0082	-2.7424	0.016341	RVBD1422	-1.8461	0.002119	RVBD3365c	-1.9317	0.002994	RVBD0876c	-1.6651	0.000826	RVBD3559c	-1.8337	0.044803	fadE4	-1.6337	0.03929	RVBD3753c	-2.3687	4.2e-05	fadE4	-2.3874	0.006378	fabG	-1.9563	0.003852
RVBD0163	-2.6028	0.016073	pcd	-2.7386	0.022513	ackA	-1.8412	0.001939	RVBD0011c	-1.9205	0.000722	cysH	-1.6593	2.9e-05	ackA	-1.8273	0.004454	RVBD0412c	-1.6316	0.020156	RVBD3814c	-2.3656	5.9e-05	pks6	-2.387	9e-06	fabG	-1.9563	0.003852
PE-PGRS63	-2.5989	0.015995	RVBD0295c	-2.7367	0.03047	RVBD2017	-1.8399	0.000154	betP	-1.9139	0.003453	RVBD0042c	-1.659	0.015355	RVBD0111	-1.8242	0.000319	asd	-1.6302	0.008292	PE-PGRS54	-2.363	0.000133	RVBD0082	-2.3786	0.034896	fabG	-1.9563	0.003852
RVBD3802c	-2.5973	8e-06	RVBD1836c	-2.7321	9e-06	tam	-1.837	0.003786	rmlA	-1.912	8e-06	mtrB	-1.6535	0.000365	RVBD0412c	-1.821	0.000212	RVBD2676c	-1.6283	0.019833	PE-PGRS38	-2.3617	0.04992	pta	-2.3768	0.000677	mhpE	-1.9552	0.046266
ispE	-2.5972	8e-06	RVBD0997	-2.73	0.015255	RVBD0472c	-1.8363	0.000537	RVBD0377	-1.9081	8e-06	RVBD2896c	-1.6516	0.02327	lprE	-1.8188	0.048744	RVBD0472c	-1.6273	0.002631	nusB	-2.3608	9.1e-05	fadB2	-2.3752	0.004271	coaE	-1.9532	7e-05
RVBD1006	-2.5898	0.010766	bphD	-2.7298	9e-06	RVBD3916c	-1.8304	0.007955	cysW	-1.9047	8e-06	RVBD3908	-1.6501	0.000132	fadD25	-1.8146	0.009408	pstS1	-1.6208	0.003092	RVBD3703c	-2.3551	0.014018	RVBD0943c	-2.373	0.047771	dppC	-1.9506	0.002383
mutT3	-2.5879	0.008506	RVBD3701c	-2.7274	0.003404	lpqF	-1.8271	0.004073	RVBD2008c	-1.8858	0.000965	desA2	-1.6485	0.001537	hupB	-1.8123	0.002761	pepQ	-1.62	0.001116	RVBD1100	-2.3492	0.000133	mmaA3	-2.3686	0.040281	RVBD3791	-1.9468	7e-05
rmlB	-2.5788	0.005908	sodC	-2.7228	0.017283	RVBD0204c	-1.8254	5.3e-05	ilvE	-1.884	8e-06	RVBD3163c	-1.6463	0.016856	RVBD1481	-1.8112	0.01071	RVBD0473	-1.6194	0.011297	iscS	-2.3444	2.6e-05	RVBD3579c	-2.3682	0.002589	polA	-1.9434	0.001512
RVBD1610	-2.5772	8e-06	fadD24	-2.7221	0.002327	RVBD3720	-1.8243	0.000369	RVBD3256c	-1.8711	8e-06	RVBD0177	-1.6344	0.00397	rnc	-1.8095	0.005734	gpm1	-1.6137	0.023139	RVBD1375	-2.3437	0.007132	mdh	-2.3637	9e-06	idsA2	-1.9434	8e-06
fabD2	-2.5698	0.032372	RVBD0842	-2.7209	0.002091	RVBD2980	-1.8202	0.004073	RVBD2542	-1.8707	0.003456	ruvC	-1.634	0.00024	mce1B	-1.8063	1e-05	TB7.3	-1.6122	3e-05	RVBD3845	-2.3381	0.02975	hsp	-2.3596	0.03051	RVBD3658c	-1.9416	0.028808
RVBD1765c	-2.5675	0.026384	mpt83	-2.7198	0.004857	nadB	-1.8194	0.001735	ansP2	-1.8647	0.001044	RVBD0543c	-1.6318	0.000737	nusB	-1.8048	0.000149	esxS	-1.6105	0.000212	mmpL2	-2.331	0.00876	RVBD1431	-2.3523	9e-06	RVBD3673c	-1.9402	0.000325
fixA	-2.5671	0.000201	RVBD0163	-2.7142	0.004921	dapA	-1.8165	0.004167	pqqE	-1.864	0.00426	RVBD2747	-1.6296	0.028101	RVBD0197	-1.8018	0.019639	ispE	-1.5997	1.1e-05	RVBD0607	-2.3283	0.028552	RVBD2676c	-2.3523	0.002443	RVBD2361c	-1.9372	8e-06
RVBD2668	-2.5625	0.042717	RVBD3210c	-2.7099	9e-06	sigB	-1.8148	0.001334	RVBD1431	-1.8639	0.000234	prrB	-1.6217	0.009713	icd2	-1.799	0.01071	kgd	-1.5863	0.001116	RVBD2477c	-2.3232	0.00159	RVBD1201c	-2.3492	0.00354	ispF	-1.9301	0.000146
ppm1	-2.5613	0.000981	fumC	-2.7082	7e-05	RVBD2190c	-1.8135	0.000369	RVBD3814c	-1.849	8e-06	idsA2	-1.6154	0.000396	RVBD1431	-1.7978	0.000292	glpK	-1.5831	0.008571	subI	-2.3184	4.2e-05	hddA	-2.3467	0.003617	RVBD0504c	-1.9218	0.002475
menE	-2.5594	8e-06	glpD2	-2.6976	0.00512	RVBD3034c	-1.8064	9e-06	gidB	-1.8466	0.00426	RVBD1517	-1.612	0.00207	fbpA	-1.7967	0.02008	RVBD0051	-1.5799	0.040498	RVBD1132	-2.3184	9e-06	glgP	-2.346	0.009281	RVBD0793	-1.9205	0.008296
cobQ2	-2.5578	0.000124	RVBD0205	-2.6921	9e-06	RVBD0216	-1.8063	0.000626	ptrBb	-1.8446	5.1e-05	RVBD3253c	-1.6109	0.03764	RVBD0175	-1.7936	0.000949	RVBD2358	-1.574	0.000346	fadD4	-2.3171	0.020052	RVBD1458c	-2.3447	9e-06	RVBD1178	-1.9166	0.001161
RVBD2979c	-2.5575	8e-06	RVBD1710	-2.689	9e-06	RVBD3378c	-1.8012	0.000255	mhpE	-1.821	0.00426	RVBD3531c	-1.6085	0.02038	rpfE	-1.7845	0.004533	RVBD2367c	-1.5727	0.001258	RVBD2565	-2.316	0.037597	RVBD2256c	-2.3406	0.000372	RVBD0818	-1.9163	0.04909
RVBD0292	-2.5554	8e-06	RVBD0549c	-2.6877	0.002091	RVBD3835	-1.7981	3.8e-05	RVBD3447c	-1.8105	0.001737	ilvH	-1.601	0.003568	pstS1	-1.7792	0.000276	RVBD0128	-1.5705	0.013641	idsA1	-2.3155	0.010382	RVBD0622	-2.3401	0.007644	RVBD1065	-1.9115	0.031879
phoT	-2.5533	8e-06	RVBD3531c	-2.6841	0.029607	RVBD2142A	-1.7976	0.00803	furB	-1.805	8e-06	menE	-1.5982	9.9e-05	RVBD2676c	-1.7765	0.049766	RVBD0228	-1.5685	0.028983	kgd	-2.3132	0.002742	RVBD2370c	-2.3373	0.042303	RVBD0083	-1.9051	0.000333
PPE11	-2.5431	0.016934	thiL	-2.6803	0.003769	RVBD2507	-1.7969	9e-06	RVBD3916c	-1.8007	8e-06	yajC	-1.598	0.000209	mce2C	-1.7745	0.00107	RVBD1401	-1.5613	3e-05	RVBD1019	-2.3131	0.016343	RVBD3368c	-2.3363	0.021276	PPE49	-1.9048	0.002783
fadD19	-2.5402	0.025127	fadD19	-2.6777	0.014697	RVBD0359	-1.7956	0.001936	RVBD0486	-1.7934	8e-06	lepB	-1.5973	0.00549	pgsA2	-1.7713	1e-05	argJ	-1.5611	0.020629	RVBD2169c	-2.3091	0.002007	RVBD1432	-2.3357	9e-06	RVBD3040c	-1.8997	0.006469
RVBD0579	-2.5332	0.001948	rpmG	-2.676	0.004312	glpK	-1.7934	2.4e-05	RVBD1002c	-1.7891	0.000804	mesJ	-1.5965	0.001329	RVBD0011c	-1.7669	1e-05	RVBD2239c	-1.5607	0.00916	fadD24	-2.3082	0.001005	cysA1	-2.3345	0.026257	rplI	-1.8885	0.001512
fadD29	-2.5323	0.03204	rpmG	-2.676	0.004312	RVBD3814c	-1.7832	0.003557	RVBD1250	-1.7831	8e-06	RVBD0922	-1.5965	0.034998	RVBD2174	-1.7651	0.000306	RVBD0207c	-1.5541	0.020629	accD1	-2.3056	0.026818	RVBD1774	-2.3344	0.002488	RVBD0064	-1.8806	0.003592
glpK	-2.5284	0.002827	PPE49	-2.6753	0.002445	secA2	-1.7813	0.004004	hddA	-1.7806	0.00426	RVBD0401	-1.5963	0.025401	RVBD1735c	-1.7589	0.048744	RVBD1975	-1.5476	0.011762	folC	-2.3048	0.002007	RVBD0205	-2.3326	9e-06	menC	-1.8801	8e-06
RVBD2256c	-2.5279	0.000147	RVBD1769	-2.6727	0.03105	RVBD2415c	-1.7806	0.006894	RVBD1958c	-1.7729	0.004692	RVBD1502	-1.5948	0.048501	embB	-1.7565	0.003238	RVBD3439c	-1.5466	0.047124	PE-PGRS63	-2.3035	0.016343	aceE	-2.3242	0.00097	RVBD0051	-1.8737	0.003027
ruvB	-2.5251	8e-06	RVBD1465	-2.6714	4e-05	RVBD1431	-1.7781	3.8e-05	pstA2	-1.77	0.001815	kdpA	-1.5922	1e-05	RVBD3895c	-1.7563	0.042098	gcvT	-1.5446	0.012327	RVBD3160c	-2.2992	0.025896	RVBD2507	-2.3232	0.002443	RVBD3814c	-1.8709	0.000577
RVBD2721c	-2.5211	5.3e-05	RVBD1772	-2.6673	0.042994	dxs2	-1.7761	0.00803	RVBD1201c	-1.7565	0.000859	RVBD2676c	-1.589	0.001202	RVBD2842c	-1.756	1e-05	RVBD1057	-1.5442	0.002677	fixB	-2.2981	2.6e-05	RVBD0028	-2.3155	0.017622	ispE	-1.8692	8e-06
RVBD1634	-2.5151	0.006109	RVBD3355c	-2.6672	7e-05	folB	-1.7716	0.002551	RVBD1301	-1.7538	0.00426	PPE11	-1.5876	0.022433	esxS	-1.7548	0.048803	RVBD2609c	-1.5423	0.034754	RVBD1735c	-2.2979	0.04992	RVBD3253c	-2.3155	0.001444	RVBD3635	-1.8652	8e-06
RVBD3848	-2.5099	0.001168	RVBD3726	-2.6614	0.042994	RVBD3026c	-1.7705	0.006477	RVBD2190c	-1.7535	8e-06	RVBD3034c	-1.5875	0.022188	RVBD2569c	-1.7546	0.007349	RVBD2747	-1.5417	0.000867	pks6	-2.2947	9e-06	RVBD0026	-2.2996	0.000416	kdpA	-1.8649	0.003592
galE2	-2.5091	0.024484	tlyA	-2.6602	7e-05	yrbE1A	-1.7593	0.003461	RVBD1890c	-1.75	0.004692	RVBD1991A	-1.5872	0.016856	amiA2	-1.7538	0.048744	embB	-1.5373	0.000481	RVBD2474c	-2.2944	2.6e-05	RVBD2837c	-2.2989	9e-06	ruvC	-1.8609	8e-06
aceAb	-2.5085	0.04717	RVBD2729c	-2.6597	0.042994	RVBD1458c	-1.7491	0.004167	lprK	-1.7471	0.000414	RVBD0572c	-1.5867	0.048501	pth	-1.7527	0.000276	RVBD0308	-1.5344	0.001341	mutB	-2.2885	0.016343	RVBD3208	-2.2971	9e-06	mkl	-1.8601	0.006469
RVBD0472c	-2.5061	0.000136	RVBD1540	-2.6569	0.027567	RVBD3229c	-1.7489	0.00161	RVBD0517	-1.7468	0.005473	lprK	-1.5856	0.000195	RVBD2971	-1.7454	1e-05	mce1C	-1.5261	0.013641	RVBD3193c	-2.284	0.002096	mmpL2	-2.2968	0.005526	glpX	-1.8569	8e-06
recO	-2.506	0.00276	RVBD2507	-2.6562	9e-06	ndh	-1.737	2.4e-05	RVBD2367c	-1.7464	8e-06	sigC	-1.5825	0.02327	lppL	-1.7417	0.004963	asnB	-1.5261	0.008928	cysW	-2.2837	0.002096	nusA	-2.2933	0.000578	RVBD3752c	-1.8496	8e-06
RVBD3428c	-2.5055	0.018363	bioD	-2.6538	0.00512	RVBD0023	-1.7253	0.034425	RVBD2472	-1.7449	0.029345	rnc	-1.5815	0.008173	bioB	-1.7416	1e-05	RVBD3057c	-1.5236	0.000143	ruvA	-2.2798	2.6e-05	ompA	-2.2848	0.039039	uvrD2	-1.8494	0.000333
tam	-2.5053	0.000238	RVBD3519	-2.6528	0.005817	ksgA	-1.7233	0.00803	RVBD3702c	-1.7411	0.001159	TB11.2	-1.5789	0.005503	pca	-1.7399	0.016776	lprM	-1.5189	0.042568	RVBD1234	-2.2785	0.030048	ilvB2	-2.2793	0.012726	RVBD1188	-1.8463	0.001117
lepB	-2.5048	8e-06	hemK	-2.6482	0.004637	RVBD0051	-1.7212	0.00803	glnA2	-1.7312	8e-06	RVBD2603c	-1.5775	0.013912	typA	-1.7362	0.005528	amiB1	-1.5119	0.022751	RVBD2747	-2.2783	0.016343	RVBD1481	-2.2788	0.007644	menA	-1.843	0.000205
RVBD2142A	-2.5015	0.001854	RVBD2188c	-2.6457	9e-06	RVBD2256c	-1.7154	0.00023	RVBD2795c	-1.7238	0.00034	RVBD2507	-1.5683	0.021241	polA	-1.731	0.009863	RVBD0163	-1.5119	0.03929	RVBD3860	-2.2756	0.002096	RVBD2842c	-2.2769	9e-06	RVBD0958	-1.8384	0.025983
cyp142	-2.5008	0.021866	fdhD	-2.6456	9e-06	RVBD0458	-1.714	0.00803	RVBD1457c	-1.7217	0.009716	fadE34	-1.5675	0.031988	ilvC	-1.7233	1e-05	prrB	-1.5115	0.024921	fadD30	-2.2712	0.002281	sseB	-2.2715	0.00886	rfe	-1.8378	8e-06
RVBD1716	-2.4978	0.048818	uvrD2	-2.6392	9e-06	nuoK	-1.7056	0.001939	fadD28	-1.7211	0.004692	RVBD0736	-1.5667	0.000812	RVBD0200	-1.7225	0.004454	zwf1	-1.5095	0.009677	idsA2	-2.2683	0.0074	RVBD1044	-2.2666	0.027679	guaB3	-1.8315	5.6e-05
gltA	-2.495	0.023307	pepE	-2.6337	0.03105	truA	-1.6952	0.00352	typA	-1.7191	0.00426	ruvA	-1.5665	0.03764	RVBD3363c	-1.7224	0.048803	RVBD1773c	-1.5002	0.042568	RVBD0097	-2.2678	0.003237	uvrD1	-2.2664	9e-06	RVBD0736	-1.8262	0.000115
pca	-2.4853	0.000136	modB	-2.6306	0.015796	iniC	-1.6841	0.00803	RVBD0584	-1.7153	0.00286	RVBD1691	-1.5621	0.007086	epiA	-1.7224	0.047405	RVBD2970A	-1.492	0.025558	RVBD1211	-2.2669	0.00084	RVBD2869c	-2.2652	0.003207	lipL	-1.82	0.033816
RVBD1429	-2.4774	0.02401	mprB	-2.624	9e-06	RVBD3559c	-1.6828	2.4e-05	zwf1	-1.7147	0.002233	RVBD0472c	-1.5589	4.8e-05	guaB3	-1.7198	0.000181	RVBD0699	-1.4899	0.012327	thiL	-2.2644	2.6e-05	RVBD3616c	-2.2611	0.004364	mutT3	-1.8164	0.038943
RVBD0128	-2.4731	0.026384	pcaA	-2.6146	0.029607	fadE16	-1.6791	0.00803	RVBD2668	-1.7144	8e-06	RVBD3220c	-1.5561	0.00294	RVBD3830c	-1.7193	0.003641	RVBD2401A	-1.4842	0.001244	RVBD0078	-2.2629	0.030585	fadE33	-2.2608	0.007644	RVBD3720	-1.8101	0.004369
alr	-2.46	8e-06	RVBD0909	-2.5959	0.033867	tlyA	-1.6749	0.001876	RVBD0497	-1.7093	8e-06	rocE	-1.5553	0.00549	ilvE	-1.718	1e-05	embC	-1.4773	0.000346	echA1	-2.2555	0.026449	RVBD3026c	-2.259	0.000983	fbiA	-1.8099	0.038943
RVBD0970	-2.4545	0.013527	rplI	-2.5944	0.004637	uvrA	-1.6636	0.003606	RVBD2507	-1.7061	8e-06	mce2C	-1.5519	0.00333	RVBD2869c	-1.7175	0.001413	PPE49	-1.4751	0.023139	rplY	-2.2531	9e-06	RVBD3765c	-2.2582	0.01542	cysA1	-1.8075	0.04158
end	-2.4512	0.032372	lspA	-2.5867	9e-06	RVBD1100	-1.6593	0.00022	RVBD3220c	-1.7042	8e-06	lgt	-1.5516	4.8e-05	mmpL4	-1.7172	0.000319	RVBD2410c	-1.4749	0.043069	RVBD1201c	-2.253	4.2e-05	def	-2.2574	0.016813	RVBD3832c	-1.8056	0.034856
RVBD3365c	-2.4478	0.003017	RVBD0044c	-2.5784	0.023349	RVBD0486	-1.6486	3.8e-05	pks7	-1.6997	0.003812	embB	-1.5494	0.008839	RVBD0849	-1.7136	0.009863	plsC	-1.4683	0.006168	mce2C	-2.2498	0.001514	RVBD3916c	-2.2552	0.020531	pstS1	-1.8036	8e-06
RVBD3239c	-2.4473	0.001168	folC	-2.5776	9e-06	fadE23	-1.6451	0.00022	yrbE1B	-1.6918	0.001815	RVBD1480	-1.549	0.002234	menC	-1.7051	1e-05	ruvC	-1.4676	3e-05	RVBD0497	-2.2482	9e-06	tam	-2.2536	0.007644	RVBD2366c	-1.7966	0.046266
RVBD2837c	-2.4471	8e-06	RVBD3707c	-2.5772	0.023796	RVBD2688c	-1.6401	0.007955	echA5	-1.69	0.003726	pdhB	-1.5468	0.034998	TB18.5	-1.705	4.7e-05	RVBD0111	-1.467	0.031872	sigI	-2.2444	0.031111	ilvD	-2.2533	0.006229	plcB	-1.7938	0.011443
pstA2	-2.4452	0.02401	RVBD3030	-2.5769	9e-06	pstA2	-1.6388	0.003041	fbiA	-1.6814	0.005473	RVBD3802c	-1.54	0.011575	RVBD1747	-1.704	0.00081	RVBD1684	-1.4624	0.00812	mycP1	-2.2408	0.043843	PE-PGRS19	-2.2522	0.029586	embB	-1.7909	0.001512
RVBD2146c	-2.445	0.024484	RVBD1375	-2.5727	0.042994	RVBD1453	-1.6386	2.4e-05	trmU	-1.6813	0.000195	bphD	-1.5354	2.9e-05	acyP	-1.7039	0.042098	RVBD3493c	-1.4582	0.027916	moeA2	-2.2391	0.027335	RVBD2401	-2.2498	0.0005	fbpA	-1.7898	0.038943
RVBD3438	-2.4446	0.032372	glpX	-2.5726	9e-06	RVBD1457c	-1.6376	0.003306	RVBD2017	-1.6801	0.001251	RVBD3884c	-1.5295	0.003326	RVBD3405c	-1.7022	0.016575	RVBD3850	-1.4581	0.005667	RVBD3547	-2.2347	0.029757	PE-PGRS25	-2.2453	0.031374	mesJ	-1.7829	0.001171
RVBD3551	-2.4421	0.003326	ansA	-2.5677	0.013563	pqqE	-1.6373	0.00803	mce1B	-1.6765	0.006286	dxr	-1.5224	0.003395	pfkA	-1.7007	0.004098	RVBD2699c	-1.4573	0.025558	RVBD2008c	-2.2345	2.6e-05	argF	-2.2452	0.000342	RVBD0228	-1.7773	0.000218
RVBD1203c	-2.439	0.002297	RVBD1794	-2.5667	9e-06	RVBD3671c	-1.6363	0.000242	rmlB	-1.6735	0.000439	ephE	-1.5188	0.00549	modA	-1.6989	0.031065	RVBD0494	-1.4572	0.045684	RVBD1357c	-2.2337	0.04992	RVBD1401	-2.233	0.00011	RVBD2554c	-1.7753	0.000602
cobT	-2.4338	0.023307	hycQ	-2.5605	0.000659	glnA2	-1.6348	0.000154	RVBD1158c	-1.6698	0.005473	RVBD3272	-1.5159	1e-05	RVBD2520c	-1.6968	0.002394	RVBD3040c	-1.4571	0.010456	guaB3	-2.229	0.000441	RVBD0680c	-2.231	0.041313	RVBD0209	-1.774	0.047052
subI	-2.4332	8e-06	hemB	-2.5556	0.015796	RVBD3253c	-1.6334	3.8e-05	lpqF	-1.6647	0.00426	RVBD0497	-1.5154	1e-05	RVBD0128	-1.696	0.003238	lpqF	-1.4551	0.001344	RVBD1838c	-2.228	0.001904	glpX	-2.2301	0.007644	RVBD1401	-1.7734	0.000325
tal	-2.4331	8e-06	ruvB	-2.5496	9e-06	furB	-1.6313	0.00022	RVBD0456A	-1.6593	0.009834	sigB	-1.5154	0.000195	mtrB	-1.6935	0.005734	RVBD1201c	-1.4547	0.023949	PE-PGRS30	-2.2228	0.020648	uvrA	-2.2254	0.002426	RVBD3778c	-1.7732	8e-06
RVBD3291c	-2.432	0.029146	mutT3	-2.5471	0.000789	zwf1	-1.6301	0.002123	pks11	-1.6546	0.00426	mhpE	-1.5118	0.000411	RVBD0177	-1.6927	0.000276	RVBD3845	-1.4539	0.009677	pimB	-2.2205	0.009743	PE-PGRS6	-2.2237	0.010741	RVBD3031	-1.7723	0.009367
RVBD2300c	-2.4305	0.001452	RVBD1770	-2.5438	0.029515	RVBD0849	-1.6272	0.00873	RVBD2729c	-1.646	0.001151	RVBD0621	-1.5108	0.041911	echA5	-1.6872	0.031065	thyX	-1.4517	0.000195	RVBD1042c	-2.2174	0.002734	RVBD2569c	-2.2197	0.012808	RVBD0892	-1.7698	0.001512
cysA1	-2.4294	2.3e-05	RVBD3574	-2.5322	0.015255	RVBD1481	-1.6267	9e-06	lpqP	-1.6412	0.006946	hycD	-1.507	0.017408	RVBD1684	-1.6859	0.003641	RVBD1100	-1.447	1.1e-05	fdhD	-2.2146	0.000148	RVBD0849	-2.2168	0.012808	RVBD0385	-1.7691	0.0023
RVBD1055	-2.4202	0.007727	fadD13	-2.525	0.008736	pepQ	-1.6263	2.4e-05	RVBD3895c	-1.6386	0.002633	thyX	-1.5031	0.000631	RVBD3790	-1.6844	1e-05	RVBD0039c	-1.4391	0.010138	rmlB	-2.2145	0.002058	RVBD0111	-2.2135	0.018937	RVBD0661c	-1.7689	0.034856
polA	-2.4186	8e-06	RVBD2008c	-2.5227	9e-06	uppP	-1.6249	0.00873	RVBD0987	-1.6328	0.001159	RVBD0688	-1.5009	0.021241	RVBD0892	-1.6781	0.002732	cdsA	-1.4364	0.00812	RVBD1500	-2.2142	0.028867	RVBD2434c	-2.2026	0.003207	metX	-1.7634	8.5e-05
RVBD2067c	-2.4184	0.032372	RVBD2477c	-2.5221	2.5e-05	dppC	-1.6245	0.00803	metX	-1.6319	9.1e-05	fucA	-1.5005	0.003112	fadD29	-1.6764	0.000804	RVBD0892	-1.4357	0.03929	RVBD3526	-2.214	0.001005	RVBD0584	-2.1878	0.007644	asd	-1.7626	2.4e-05
kgtP	-2.4176	0.001201	RVBD3378c	-2.5219	2.5e-05	mycP1	-1.6179	0.00803	sigC	-1.6289	0.002138	fadD24	-1.4999	0.025792	bphD	-1.6697	0.00107	RVBD2111c	-1.433	0.005453	amiA1	-2.2128	0.002788	RVBD0377	-2.1865	0.0041	epiA	-1.7614	0.008296
RVBD0769	-2.4108	0.043674	RVBD0331	-2.5127	0.00081	gltA	-1.6178	0.002123	RVBD1100	-1.6231	8e-06	RVBD2618	-1.4987	0.027021	cyp143	-1.6683	0.005734	RVBD2434c	-1.4307	0.013641	RVBD3657c	-2.2099	0.028552	RVBD1129c	-2.1859	0.020509	coaA	-1.7612	8e-06
RVBD0326	-2.4041	0.001948	ilvD	-2.5099	2.5e-05	RVBD1990A	-1.6131	0.006627	RVBD2181	-1.6218	0.002233	RVBD0812	-1.4981	0.005612	RVBD1845c	-1.6642	2.9e-05	RVBD0476	-1.4142	0.017096	RVBD2315c	-2.2092	0.017991	RVBD3815c	-2.1853	0.017622	dapE	-1.7612	0.000884
RVBD1188	-2.4031	0.021866	mtrB	-2.5074	9e-06	dnaJ2	-1.6121	2.4e-05	RVBD0246	-1.6197	0.007907	RVBD3378c	-1.4932	0.00219	RVBD1422	-1.664	0.003238	mmpL4	-1.4114	0.008672	RVBD2781c	-2.2045	0.028867	RVBD3811	-2.185	0.029147	RVBD1990c	-1.7562	8e-06
RVBD1378c	-2.4013	0.00486	RVBD2747	-2.5064	9e-06	ugpB	-1.6059	0.006477	zwf2	-1.6191	0.001779	RVBD0011c	-1.4915	1e-05	dppB	-1.6636	0.003185	lsr2	-1.3964	0.000449	RVBD2118c	-2.2038	0.014718	RVBD3161c	-2.1817	0.004364	lepB	-1.7557	5.6e-05
RVBD1255c	-2.4012	0.021122	rpsM	-2.5054	4e-05	fadD22	-1.6012	0.003461	celA2a	-1.6182	0.048506	RVBD3850	-1.4911	0.025387	RVBD0621	-1.6588	0.001417	RVBD3860	-1.3935	0.027916	RVBD2174	-2.2006	2.6e-05	yrbE2B	-2.1814	0.000526	RVBD0059	-1.7528	0.001139
fdhD	-2.401	8e-06	yajC	-2.5031	9e-06	PE-PGRS57	-1.5997	0.010939	tam	-1.6103	0.001958	ptrBb	-1.4898	0.02327	RVBD3835	-1.6537	1e-05	apt	-1.392	0.001516	pyrD	-2.1968	0.005182	RVBD2609c	-2.1716	0.005053	RVBD1481	-1.7526	0.015191
RVBD3224	-2.4001	0.02714	lgt	-2.5023	9e-06	pstS1	-1.5986	0.008799	uvrA	-1.6089	0.004692	fixB	-1.4882	0.000147	yrbE1A	-1.6524	0.000521	RVBD0955	-1.3878	0.015033	RVBD3880c	-2.1933	0.035583	menE	-2.169	9e-06	RVBD2256c	-1.7524	0.000333
RVBD1816	-2.3935	0.032372	menE	-2.4943	9e-06	cysK1	-1.5942	0.010939	RVBD2571c	-1.6026	0.01289	PE-PGRS45	-1.4812	0.001582	RVBD3311	-1.6493	0.027108	mdh	-1.3742	0.007796	RVBD0504c	-2.1893	0.009743	RVBD3669	-2.169	0.000342	yrbE1A	-1.7454	8e-06
hemY	-2.3934	0.002827	RVBD2795c	-2.4936	0.016955	RVBD3355c	-1.5935	0.001401	RVBD2186c	-1.6008	0.024148	RVBD2546	-1.481	0.009713	RVBD0472c	-1.6474	0.000521	mmpS4	-1.3734	0.024921	RVBD2507	-2.182	4.2e-05	RVBD3035	-2.1641	0.022891	hemE	-1.7449	0.000333
metC	-2.3929	0.000991	ilvE	-2.4915	0.003846	PE-PGRS14	-1.5928	0.001939	bioD	-1.5996	0.00426	aldC	-1.4779	0.004494	RVBD2052c	-1.6449	0.01071	pgi	-1.3721	0.035401	sodC	-2.1819	0.020648	glpD1	-2.1618	0.047771	RVBD2690c	-1.7447	8e-06
nadB	-2.392	8e-06	dapE	-2.4913	0.000799	RVBD1683	-1.584	9e-06	RVBD0083	-1.5991	8e-06	murI	-1.4768	0.001558	lipC	-1.637	0.012046	RVBD3673c	-1.3702	0.002631	RVBD2569c	-2.1814	0.00021	RVBD1524	-2.1578	0.010741	RVBD1540	-1.7441	0.033816
glgP	-2.3904	0.016073	deaD	-2.4905	0.022513	RVBD0963c	-1.5831	0.00803	dppA	-1.5983	0.001789	RVBD1634	-1.4743	0.011575	RVBD0225	-1.6353	0.001545	folC	-1.3648	0.008672	RVBD0485	-2.1813	0.005241	pyrF	-2.1573	0.001737	aroE	-1.7406	8e-06
RVBD1026	-2.3904	0.016934	RVBD2970A	-2.4853	0.0004	RVBD0157A	-1.5827	0.006477	RVBD2627c	-1.5971	0.00013	RVBD1059	-1.4739	0.040512	PE35	-1.6301	0.02008	dapF	-1.3633	0.023949	RVBD2018	-2.1791	0.002096	RVBD0072	-2.1566	0.012726	RVBD0552	-1.7393	0.008296
fadE25	-2.3889	0.002807	icd2	-2.485	9e-06	RVBD2699c	-1.5811	0.014465	relA	-1.5899	0.007907	RVBD1084	-1.4719	0.024135	RVBD0736	-1.6288	0.002732	kdpA	-1.3582	0.022751	RVBD0191	-2.1719	0.017991	RVBD2530A	-2.1505	0.044668	TB18.5	-1.7359	8e-06
RVBD1004c	-2.381	0.048818	RVBD2569c	-2.482	0.002091	mkl	-1.5734	0.001421	RVBD1687c	-1.5892	0.009008	RVBD3166c	-1.4697	0.00018	RVBD0479c	-1.626	8.2e-05	RVBD3405c	-1.3563	0.043069	RVBD0479c	-2.1711	0.000119	RVBD2054	-2.1504	0.040281	RVBD1422	-1.7347	0.008296
pyrD	-2.3785	0.008111	RVBD1634	-2.4796	0.000305	mce4A	-1.5728	0.00246	eis	-1.5832	0.007555	RVBD2235	-1.468	0.000225	RVBD3821	-1.6249	0.00429	secA2	-1.3543	0.000229	RVBD3811	-2.17	0.000524	xerC	-2.1494	0.001737	gcp	-1.7309	0.002271
RVBD2603c	-2.3756	0.000227	manA	-2.4778	0.000113	RVBD0495c	-1.5712	0.004167	ephF	-1.5816	0.004692	RVBD3040c	-1.4671	0.016856	ppnK	-1.6166	0.007749	yrbE1B	-1.3543	0.001516	rocD1	-2.1697	0.028552	ansP2	-2.1471	0.047771	uppP	-1.7297	0.030696
RVBD0401	-2.3724	0.00107	RVBD0197	-2.4722	0.000789	moaA	-1.5692	0.00873	RVBD3817	-1.5802	0.009008	RVBD2067c	-1.4612	0.029342	RVBD0650	-1.6158	0.024098	RVBD3272	-1.3532	0.020156	TB22.2	-2.1677	0.028552	PE-PGRS24	-2.1465	0.016069	RVBD0875c	-1.7194	7e-05
rpmG	-2.3677	0.009939	RVBD1684	-2.471	9.8e-05	RVBD2229c	-1.5642	0.007955	esxS	-1.5788	0.004727	RVBD1044	-1.4545	0.03764	RVBD2300c	-1.608	0.024098	RVBD3404c	-1.352	0.001677	cysT	-2.1655	0.035257	RVBD2142A	-2.142	0.010928	RVBD0106	-1.7176	0.030696
rpmG	-2.3677	0.009939	dxs2	-2.4668	0.009613	RVBD0875c	-1.5591	9e-06	glgP	-1.5764	0.003453	phoT	-1.4535	0.002008	RVBD3200c	-1.6078	0.004454	RVBD0530	-1.343	0.008571	RVBD3378c	-2.1641	9e-06	RVBD3816c	-2.1415	0.003617	RVBD0245	-1.7108	0.029808
TB11.2	-2.3669	0.016073	pdhB	-2.4628	0.03105	RVBD3267	-1.5587	0.002014	pca	-1.5749	0.010895	pstS3	-1.452	0.004494	RVBD0246	-1.6073	0.048744	fbpD	-1.3383	0.035651	dapF	-2.1641	0.002096	pknK	-2.1407	0.03051	hrcA	-1.7106	8e-06
mqo	-2.3644	0.021122	RVBD1211	-2.4604	2.5e-05	RVBD0485	-1.5548	0.00803	PE-PGRS12	-1.5736	0.007342	RVBD3701c	-1.4485	0.039916	RVBD2668	-1.6072	0.042098	RVBD3689	-1.3355	0.008672	RVBD1250	-2.1641	0.021364	RVBD1312	-2.1401	0.046552	RVBD3551	-1.7042	0.000589
ethA	-2.3617	0.000136	papA1	-2.4579	0.001636	kdpA	-1.5541	0.001137	RVBD1134	-1.5648	0.029345	RVBD2174	-1.4439	0.000147	plsB1	-1.601	0.000212	RVBD1685c	-1.3353	0.03929	adh	-2.1634	0.04992	fadA4	-2.1369	0.031101	mmpL5	-1.7041	0.001269
RVBD0842	-2.3604	0.001948	ruvA	-2.4559	0.000454	RVBD0385	-1.5533	0.01046	RVBD0240	-1.5629	0.005473	alr	-1.4412	0.00549	tlyA	-1.6006	0.000276	pks6	-1.3341	0.002231	dxr	-2.1633	0.000922	RVBD3894c	-2.1363	0.006378	RVBD2420c	-1.7039	0.025264
prcB	-2.3595	0.000238	RVBD1798	-2.4553	9e-06	fadE34	-1.5499	0.010939	bcpB	-1.5605	0.007229	RVBD0163	-1.4343	0.017408	lprP	-1.5999	0.021438	glnA2	-1.3279	0.043069	tig	-2.1633	0.028867	RVBD0386	-2.1362	0.018243	RVBD3026c	-1.6994	0.008694
RVBD2747	-2.3565	8e-06	RVBD1476	-2.4553	9e-06	RVBD2665	-1.5465	0.00873	ctpB	-1.548	0.002335	moxR1	-1.433	0.048501	RVBD0204c	-1.5963	0.001536	pks8	-1.3204	0.028815	RVBD3210c	-2.1554	4.2e-05	RVBD2424c	-2.1356	0.004619	orn	-1.699	8e-06
argH	-2.3542	0.001052	RVBD2600	-2.4452	0.013563	RVBD0950c	-1.5462	2.4e-05	RVBD0611c	-1.548	0.011246	RVBD0082	-1.4323	0.009611	PE-PGRS6	-1.592	0.030387	pepD	-1.3204	0.000229	otsA	-2.1528	0.016343	prcA	-2.1334	0.000655	panB	-1.6976	0.001139
lsr2	-2.3499	0.005195	RVBD0083	-2.4448	0.000575	sigE	-1.5382	0.000876	PPE39	-1.5346	0.006286	ephC	-1.4266	0.040512	ruvA	-1.5882	0.048744	RVBD2696c	-1.3135	0.024921	RVBD2842c	-2.1522	9e-06	hrcA	-2.1323	0.01542	RVBD0204c	-1.6936	0.007943
cysW	-2.3441	0.001064	PE-PGRS14	-2.4392	0.023908	echA20	-1.5381	0.00803	RVBD0579	-1.5336	0.006286	RVBD2186c	-1.4254	0.024301	tam	-1.5879	0.001929	RVBD3683	-1.3128	0.024921	treX	-2.1522	0.028867	RVBD1351	-2.1308	0.031241	acpS	-1.6926	0.000325
RVBD3031	-2.3378	0.00429	helZ	-2.439	0.029607	RVBD3716c	-1.5359	2.4e-05	RVBD2074	-1.5255	0.002138	RVBD3402c	-1.4253	0.040512	RVBD0579	-1.5868	0.001782	RVBD3468c	-1.3114	0.001663	RVBD3142c	-2.1497	0.028867	RVBD3378c	-2.1284	2.7e-05	mbtB	-1.6852	0.003852
RVBD0543c	-2.3363	0.010878	dnaJ2	-2.4342	0.002091	dnaQ	-1.5301	0.012603	ompA	-1.5175	0.007907	RVBD1993c	-1.4236	0.043689	RVBD0950c	-1.5868	8.2e-05	yrbE1A	-1.3107	0.010875	zwf1	-2.1491	0.028552	ceoB	-2.1283	0.038373	RVBD0531	-1.6851	8e-06
menB	-2.3313	8e-06	RVBD3166c	-2.4208	0.013563	RVBD3200c	-1.53	0.006477	RVBD2738c	-1.5126	0.001815	RVBD2609c	-1.4187	0.009713	rbsK	-1.583	0.017452	RVBD1178	-1.3063	0.009249	yrbE2B	-2.148	0.002007	narG	-2.1279	0.042303	RVBD3131	-1.6814	0.001415
betP	-2.3276	0.008506	RVBD0318c	-2.4202	0.000694	RVBD2515c	-1.5258	0.012603	ruvA	-1.5121	9.1e-05	RVBD0385	-1.4127	0.022188	sugC	-1.5818	0.001104	tam	-1.3049	0.020156	sugC	-2.1468	0.047677	ptbB	-2.1268	0.012272	esxU	-1.6813	0.008694
RVBD1432	-2.3273	8e-06	RVBD0051	-2.4185	0.036241	RVBD1337	-1.5253	3.8e-05	glpK	-1.5066	0.012445	PE17	-1.4087	0.029992	RVBD0637	-1.5818	1e-05	gabP	-1.3035	0.008672	RVBD0051	-2.1458	0.030048	RVBD0549c	-2.1209	0.043414	RVBD1132	-1.68	0.003022
RVBD0332	-2.3205	0.001168	RVBD3669	-2.4157	9e-06	RVBD0011c	-1.5229	0.00803	RVBD3402c	-1.5034	0.012445	pykA	-1.4073	1e-05	RVBD1002c	-1.5764	0.003238	RVBD1349	-1.2871	0.00038	papA1	-2.144	0.011254	PE-PGRS16	-2.1209	0.046552	RVBD2160A	-1.6762	0.046266
RVBD0875c	-2.3159	8e-06	moaB2	-2.4134	0.016955	fadD28	-1.5155	0.014451	mmaA3	-1.4994	0.004145	cyp123	-1.4011	0.022188	ugpB	-1.5726	0.003641	RVBD2674	-1.2851	0.021004	RVBD3752c	-2.1439	9e-06	ispD	-2.1206	0.017622	RVBD2955c	-1.6744	0.022685
RVBD2569c	-2.3143	0.001168	RVBD1488	-2.4046	0.029607	RVBD2393	-1.5132	0.005266	rplI	-1.4987	0.009008	cdsA	-1.3991	0.000209	cdsA	-1.5725	0.001536	dnaJ2	-1.2834	0.000161	trpA	-2.1405	9e-06	RVBD2254c	-2.1066	0.002362	RVBD0128	-1.6734	0.023767
fmt	-2.3121	0.001168	dapF	-2.4044	0.00018	RVBD0954	-1.5124	0.015267	echA6	-1.4979	0.010895	fgd1	-1.391	0.02327	secA2	-1.5725	0.001417	RVBD3570c	-1.2779	0.003811	RVBD3762c	-2.1401	0.04992	lgt	-2.1055	0.012272	pknA	-1.6729	8e-06
fadD16	-2.3079	0.046217	RVBD3200c	-2.4027	0.000563	ansP2	-1.5051	0.007051	RVBD3355c	-1.4975	0.005473	yrbE3B	-1.391	0.030669	RVBD3672c	-1.5717	0.002394	RVBD2776c	-1.2708	0.042568	wbbL1	-2.132	0.000714	RVBD1683	-2.1013	9e-06	dnaJ1	-1.6728	0.009736
mmpL6	-2.3062	0.03204	RVBD1524	-2.3995	0.001503	RVBD0330c	-1.5033	0.007051	PE-PGRS10	-1.4945	0.002994	sugI	-1.3897	0.000195	RVBD2172c	-1.5698	0.029591	pca	-1.2697	0.020156	tal	-2.1319	0.000575	RVBD0628c	-2.097	0.010741	RVBD0063	-1.6719	0.003852
RVBD0079	-2.3061	0.001198	RVBD1432	-2.395	9e-06	RVBD3202c	-1.5006	0.004073	RVBD3770c	-1.4904	0.000155	fadE22	-1.3862	0.048501	rmlA	-1.5673	0.013687	folK	-1.2681	0.020156	ufaA1	-2.1303	0.045998	RVBD0517	-2.093	0.010741	RVBD0686	-1.6712	0.0229
fbpA	-2.3044	8e-06	RVBD1473	-2.3907	9e-06	plcB	-1.4965	0.00803	secA2	-1.4893	0.000142	esxO	-1.3833	0.004575	RVBD2979c	-1.5663	0.016575	PPE37	-1.2625	0.042568	RVBD3402c	-2.1291	0.036606	RVBD2308	-2.0913	0.002377	ksgA	-1.6673	0.007943
RVBD2978c	-2.3033	2.3e-05	RVBD1349	-2.387	0.000789	chaA	-1.4945	0.00352	RVBD3848	-1.4873	0.0129	mutT3	-1.3832	0.004494	relA	-1.5653	0.000797	RVBD3778c	-1.2575	0.03589	ansP1	-2.1249	0.014018	bioA	-2.0911	0.002488	zwf1	-1.6661	0.001817
RVBD2507	-2.3025	0.000188	RVBD0976c	-2.3827	0.008736	PE35	-1.4931	0.00023	fabG	-1.4872	8e-06	RVBD2869c	-1.3746	0.003568	RVBD1480	-1.5615	0.001327	ftsQ	-1.2526	0.026486	RVBD0502	-2.1188	0.009743	mhpE	-2.0849	9.5e-05	RVBD3365c	-1.6652	0.037626
RVBD0987	-2.3015	2.3e-05	pstS1	-2.3812	0.003108	RVBD3225c	-1.4903	0.010939	PE-PGRS31	-1.4819	0.014314	ispF	-1.3743	0.00035	RVBD1610	-1.561	0.00107	RVBD2964B	-1.2469	0.013641	virS	-2.1172	0.014018	trmB	-2.0847	0.012272	RVBD0621	-1.6626	0.00676
senX3	-2.3	0.002297	TB7.3	-2.378	9e-06	RVBD2822c	-1.4894	0.018079	RVBD3671c	-1.4813	0.002299	icd2	-1.3731	0.007385	RVBD3485c	-1.5597	0.003238	RVBD3703c	-1.2457	0.01835	RVBD3570c	-2.1163	0.002007	RVBD2567	-2.0836	0.00011	RVBD3645	-1.6618	0.00115
RVBD0997	-2.2976	0.03204	RVBD3040c	-2.3724	0.002044	def	-1.4893	2.4e-05	ephC	-1.4788	0.001815	pks8	-1.3714	0.029092	argR	-1.5582	8.2e-05	fadD19	-1.2398	0.021004	narK2	-2.1157	0.027335	RVBD2401A	-2.0802	0.013587	bphC	-1.6589	8e-06
RVBD2520c	-2.2943	0.018363	grpE	-2.3721	0.000821	grpE	-1.4891	0.00348	RVBD1879	-1.4766	0.014314	gshA	-1.3692	0.022188	clpB	-1.5571	0.004091	bioA	-1.2384	0.012324	RVBD1708	-2.1152	0.000482	fmt	-2.0793	0.006378	tlyA	-1.6568	0.008296
pstS3	-2.2892	0.000136	RVBD1055	-2.3718	0.006663	pks7	-1.4871	0.001815	RVBD3802c	-1.4714	0.000503	RVBD1610	-1.3685	0.000411	RVBD1106c	-1.5539	0.047405	RVBD3616c	-1.2382	0.008672	dinG	-2.1139	0.000133	RVBD2673	-2.0759	0.003207	mtrA	-1.6559	8e-06
RVBD2767c	-2.281	0.027507	RVBD2554c	-2.364	0.040719	RVBD3672c	-1.4866	2.4e-05	RVBD0658c	-1.4698	0.012445	RVBD0258c	-1.3669	0.029992	ctpF	-1.5538	0.005655	prcA	-1.2364	0.028983	RVBD3679	-2.1061	0.000369	RVBD0315	-2.0719	0.000332	umaA	-1.6496	0.010556
PE-PGRS9	-2.278	0.001059	RVBD1401	-2.3612	9e-06	RVBD0163	-1.4855	0.011016	RVBD1473	-1.4687	0.002413	lpqF	-1.358	0.001732	menA	-1.5534	0.000804	RVBD2083	-1.2253	0.009362	mhpE	-2.1054	2.6e-05	RVBD1540	-2.0694	0.037598	sigE	-1.6469	0.000759
RVBD2732c	-2.2775	0.046217	RVBD0386	-2.3602	0.015796	RVBD2989	-1.4825	0.011016	RVBD1429	-1.4679	0.006401	otsB1	-1.3556	0.038655	RVBD1513	-1.5518	8.2e-05	RVBD0875c	-1.2244	0.021004	lipU	-2.1053	0.018894	RVBD0537c	-2.0662	0.031766	RVBD2908c	-1.6466	0.046276
RVBD2673	-2.2669	2.3e-05	embC	-2.3588	9e-06	glpD2	-1.4765	0.003247	PE-PGRS14	-1.4663	0.005473	RVBD2018	-1.3519	0.016856	RVBD0900	-1.5501	0.026187	epiA	-1.2236	0.009362	aldC	-2.1013	0.000133	RVBD0998	-2.0638	0.003446	folC	-1.6465	0.00459
cysQ	-2.2655	0.016934	panB	-2.3556	5.5e-05	RVBD0358	-1.4741	0.013057	lpqZ	-1.4651	0.001815	kdpB	-1.3499	0.028514	cmaA1	-1.545	0.048744	RVBD0177	-1.2229	0.005475	RVBD0163	-2.1006	0.002096	RVBD0199	-2.0627	0.010741	RVBD3789	-1.6426	0.042048
RVBD3903c	-2.2648	0.000238	RVBD0955	-2.3556	5.5e-05	RVBD0145	-1.4711	0.019377	fadB2	-1.4628	0.015377	RVBD0926c	-1.3477	0.008415	RVBD3714c	-1.545	0.048744	RVBD3447c	-1.2175	0.013641	pntB	-2.0998	0.028867	pstS3	-2.0622	0.002443	ilvX	-1.6416	0.002044
sdhA	-2.2635	0.000136	RVBD1132	-2.3499	9e-06	RVBD0745	-1.4685	0.014632	dapF	-1.4601	0.000965	miaA	-1.3432	8.3e-05	uvrD2	-1.5392	0.000292	RVBD1692	-1.212	0.026237	glnA2	-2.0998	0.00047	prcB	-2.0615	0.000588	mtrB	-1.6369	0.007685
sdhA	-2.2635	0.000136	RVBD0377	-2.3475	4e-05	RVBD3604c	-1.4666	3.8e-05	PE-PGRS38	-1.458	0.001779	ung	-1.3402	0.048501	RVBD3720	-1.5361	0.003774	RVBD0332	-1.2077	0.030695	smc	-2.0998	0.016343	mas	-2.0547	0.000958	RVBD1480	-1.6349	8e-06
panB	-2.2614	0.001079	RVBD2676c	-2.346	0.004637	ceoB	-1.4492	0.020031	RVBD2747	-1.4576	8e-06	mprA	-1.3385	0.017408	PPE17	-1.5343	0.042098	RVBD0083	-1.2072	0.020156	RVBD0531	-2.0986	0.000119	recR	-2.0537	0.007644	grpE	-1.6308	0.002475
RVBD3553	-2.2571	0.002609	RVBD2962c	-2.3453	0.013563	rmlA	-1.449	2.4e-05	RVBD0218	-1.4562	0.005473	fadB	-1.3381	0.001202	RVBD2536	-1.5326	0.000461	RVBD3450c	-1.205	0.023139	embB	-2.0982	9.1e-05	mmpL10	-2.0531	0.00242	RVBD3447c	-1.6301	0.005228
RVBD2548A	-2.2568	5.3e-05	RVBD3485c	-2.3444	0.01146	gidB	-1.4455	0.020031	RVBD1836c	-1.4534	0.000117	PE-PGRS10	-1.3378	0.048501	RVBD0876c	-1.5323	8.2e-05	RVBD3253c	-1.2002	0.000805	RVBD1458c	-2.0961	9e-06	hmp	-2.0528	0.007644	narG	-1.6237	0.008803
embC	-2.2541	0.001813	phoT	-2.3416	9e-06	phoT	-1.4434	0.001876	fadD33	-1.45	0.014944	nuoG	-1.3349	0.003326	idsA2	-1.5313	0.001782	rbsK	-1.1988	0.048462	pks8	-2.0956	0.008277	wbbL1	-2.0492	9e-06	fgd1	-1.6193	0.029808
fumC	-2.2533	8e-06	RVBD0412c	-2.3403	0.00412	RVBD3447c	-1.443	0.003606	PPE49	-1.4474	0.00426	RVBD0196	-1.3348	0.043689	RVBD2794c	-1.5277	0.000165	grpE	-1.1979	0.013641	nadB	-2.0954	0.000563	RVBD1747	-2.046	0.036325	ugpB	-1.6179	0.00676
RVBD3762c	-2.2521	0.001019	pks6	-2.3339	9e-06	RVBD1473	-1.4428	0.001939	RVBD1683	-1.4429	8e-06	RVBD3311	-1.3341	0.000115	RVBD3567c	-1.5271	0.032243	RVBD3881c	-1.1917	4.9e-05	RVBD0486	-2.0947	9e-06	moaA	-2.0459	0.012272	cysW	-1.6176	0.003852
RVBD1459c	-2.2488	8e-06	rnpA	-2.3298	9e-06	mesT	-1.4415	0.01667	cysK1	-1.4391	0.014314	PPE49	-1.3337	0.048501	RVBD3272	-1.523	0.013953	RVBD0366c	-1.1884	0.028983	PPE11	-2.0931	0.016343	gmdA	-2.0445	0.03051	RVBD2699c	-1.6174	0.000273
cyp137	-2.2441	0.002827	PPE40	-2.3293	0.013563	sseC2	-1.4363	0.003263	RVBD2830c	-1.4389	0.016885	panB	-1.3319	0.012104	RVBD1025	-1.522	0.00107	RVBD3694c	-1.1867	0.014084	RVBD3040c	-2.0907	0.001005	RVBD3034c	-2.0431	0.044922	RVBD2646	-1.6161	0.007943
frr	-2.2432	0.00276	TB39.8	-2.3281	0.000305	sppA	-1.4266	0.017616	rpsM	-1.437	0.001092	RVBD0842	-1.3297	0.022188	mce3A	-1.5184	0.047405	RVBD0292	-1.1841	0.042568	RVBD3778c	-2.0863	0.000254	RVBD1990A	-2.0418	0.012972	RVBD1431	-1.6093	8e-06
aldA	-2.2421	0.025127	RVBD3814c	-2.3183	0.008736	trmU	-1.4265	0.021644	pgk	-1.4349	0.001034	RVBD0200	-1.323	0.009713	PE-PGRS63	-1.5157	0.00273	fabG	-1.1832	0.030695	RVBD3485c	-2.0824	0.008553	RVBD0083	-2.0414	0.012865	RVBD2627c	-1.6064	0.0229
RVBD3814c	-2.2372	0.001059	scoA	-2.3158	0.022513	plsC	-1.4194	0.018079	RVBD2522c	-1.4305	0.002138	RVBD3329	-1.3207	0.00397	uvrD1	-1.5116	2.9e-05	fabG	-1.1832	0.030695	PPE29	-2.0799	0.000482	RVBD2255A	-2.0408	0.001737	RVBD0885	-1.6061	0.013238
RVBD3916c	-2.2322	0.002827	rbfA	-2.3141	9e-06	mce1B	-1.4134	0.00022	plsB2	-1.4301	0.001011	hemB	-1.319	0.001258	kdpA	-1.5078	0.007989	fabG	-1.1832	0.030695	RVBD0998	-2.0794	0.00174	RVBD0504c	-2.0396	0.031241	ptrBb	-1.6057	0.033816
thiL	-2.231	0.001168	RVBD2235	-2.3136	9e-06	tal	-1.4127	0.003606	hycP	-1.4294	0.015664	mmpL4	-1.3181	0.001582	aldA	-1.5059	0.013953	fabG	-1.1832	0.030695	PE-PGRS57	-2.079	0.028552	RVBD2477c	-2.039	0.002443	pta	-1.6045	8e-06
RVBD3850	-2.2284	0.002827	pepD	-2.3126	0.037626	RVBD0331	-1.4108	0.001974	RVBD1488	-1.4283	0.017244	RVBD0476	-1.3178	0.031988	argF	-1.5025	1e-05	fabG	-1.1832	0.030695	pqqE	-2.0764	0.04992	RVBD0690c	-2.0347	0.044922	RVBD0197	-1.6037	0.013238
RVBD1574	-2.2273	0.003514	citE	-2.3088	0.013563	RVBD1312	-1.4087	0.003606	folB	-1.4281	0.030362	relA	-1.3173	0.007086	mtrA	-1.5018	1e-05	RVBD1717	-1.1763	0.034754	RVBD3087	-2.0759	0.046726	RVBD3438	-2.0332	0.007644	PPE28	-1.6023	0.024554
gshA	-2.225	0.001019	RVBD2609c	-2.306	9e-06	RVBD0494	-1.4051	0.00022	RVBD3485c	-1.4267	0.047844	PE-PGRS9	-1.3172	0.029992	RVBD2568c	-1.4992	0.00082	treS	-1.175	0.012949	RVBD3629c	-2.0754	0.028552	RVBD3698	-2.0306	0.010741	ilvB2	-1.599	0.001421
kdpB	-2.217	0.000616	lpqF	-2.3017	9e-06	RVBD0674	-1.4034	0.00873	thyX	-1.4202	0.001815	virS	-1.3165	0.027021	RVBD3355c	-1.4989	0.004454	lprK	-1.1699	0.020156	RVBD3678A	-2.0753	0.02189	RVBD0029	-2.0267	0.029147	pfkA	-1.596	0.025983
smpB	-2.2059	8e-06	mmpS3	-2.2977	0.000139	RVBD0229c	-1.3981	0.006477	RVBD0401	-1.4157	0.017635	pca	-1.3139	0.046917	fmt	-1.4987	0.001327	bphC	-1.1637	0.000528	RVBD0940c	-2.0735	0.001574	dxs2	-2.0259	0.029586	RVBD2869c	-1.5955	0.000115
gap	-2.2031	0.013527	RVBD3081	-2.2941	0.013563	cyp143	-1.3944	0.020031	RVBD3672c	-1.4155	8e-06	RVBD1376	-1.3134	0.005503	RVBD2240c	-1.4987	0.017452	dapE	-1.1608	0.024921	mmpS4	-2.0699	0.000535	suhB	-2.0257	0.009278	RVBD3355c	-1.5805	0.00938
cobL	-2.2019	0.006563	RVBD0465c	-2.2892	0.000843	mhpE	-1.3913	0.002123	RVBD1132	-1.4154	0.001535	secA2	-1.3113	2.9e-05	kgd	-1.4948	0.026187	RVBD3365c	-1.1564	0.034754	RVBD1488	-2.0683	0.002096	RVBD0331	-2.025	0.036325	cobO	-1.5797	0.008296
RVBD3163c	-2.2008	0.011978	fadD5	-2.2845	0.013419	RVBD0696	-1.3867	0.013462	PE-PGRS55	-1.4153	0.017635	ponA1	-1.3066	0.033548	RVBD3026c	-1.4938	0.01071	RVBD0108c	-1.1538	0.042568	lpqK	-2.0652	0.047677	pks2	-2.0234	0.021276	mce4A	-1.5738	0.002022
RVBD1351	-2.1981	0.003782	glgB	-2.2836	9e-06	umaA	-1.3862	0.020031	RVBD0197	-1.4138	0.000221	RVBD0218	-1.3014	0.030669	RVBD3778c	-1.4936	9.8e-05	TB18.5	-1.1515	0.000316	RVBD2732c	-2.0647	0.02975	gdh	-2.0222	0.018243	RVBD0308	-1.5729	0.0229
RVBD1678	-2.1978	0.016934	guaB1	-2.2828	0.013419	RVBD2410c	-1.3861	0.01667	fadD24	-1.4079	6.6e-05	RVBD2585c	-1.2971	0.004494	thyX	-1.493	2.9e-05	RVBD3162c	-1.1496	0.022751	idi	-2.0644	0.002579	PE-PGRS47	-2.0212	0.001064	tam	-1.5706	0.003592
pvdS	-2.1966	0.038368	RVBD2427Ac	-2.2824	0.021198	RVBD3816c	-1.3777	0.003786	RVBD3789	-1.4025	0.010895	RVBD0839	-1.297	0.009713	TB22.2	-1.4913	0.032243	RVBD1312	-1.1493	0.03929	RVBD2300c	-2.0642	0.014018	RVBD0421c	-2.0206	0.001053	RVBD2190c	-1.5694	8e-06
RVBD2395	-2.1958	0.03204	recA	-2.2824	0.004637	RVBD2953	-1.3776	0.023753	RVBD2229c	-1.4008	0.007555	RVBD2049c	-1.2968	0.01035	RVBD3104c	-1.4873	0.049766	PPE53	-1.1485	0.00399	RVBD3253c	-2.064	5.9e-05	coaE	-2.0198	4.4e-05	papA1	-1.5674	0.003592
hemB	-2.1938	0.001001	PE16	-2.2786	0.001512	purT	-1.3765	0.003263	aofH	-1.3976	0.002138	RVBD3723	-1.2959	0.03583	RVBD0455c	-1.4872	8.2e-05	kgtP	-1.1473	0.013641	pcaA	-2.0632	0.005241	fbpA	-2.0188	9e-06	ponA1	-1.5591	0.028808
RVBD1508A	-2.1925	0.042717	RVBD3822	-2.2783	0.042994	PPE56	-1.3752	0.00803	pks9	-1.3966	0.011246	pssA	-1.2947	0.0029	RVBD1100	-1.4857	8.2e-05	RVBD3802c	-1.147	0.013641	RVBD0133	-2.0627	0.025196	RVBD3730c	-2.0174	0.04903	ruvB	-1.5571	8e-06
arcA	-2.192	0.021122	RVBD3239c	-2.2768	0.00412	ilvH	-1.3712	0.012603	RVBD3720	-1.391	0.000804	RVBD1401	-1.2942	1e-05	glpK	-1.4813	0.000115	polA	-1.1458	0.002885	RVBD3616c	-2.0618	0.005077	RVBD3655c	-2.017	0.012272	RVBD2261c	-1.5565	0.0229
RVBD0078	-2.1801	0.029243	RVBD0811c	-2.2743	9e-06	PPE53	-1.3702	0.011016	mmpL2	-1.3808	0.006896	pta	-1.292	0.008415	fadD6	-1.4801	0.021438	PE-PGRS37	-1.145	0.000481	RVBD2175c	-2.0586	0.026818	RVBD3160c	-2.0145	0.007644	subI	-1.5559	5.6e-05
PPE54	-2.1788	8e-06	sigD	-2.2711	0.006178	RVBD1250	-1.37	2.4e-05	argH	-1.3752	8e-06	subI	-1.281	0.001103	argH	-1.4791	8.2e-05	glnH	-1.1424	0.009418	RVBD3172c	-2.0556	0.047677	RVBD3352c	-2.0125	0.031374	RVBD0479c	-1.5512	8e-06
PE-PGRS19	-2.1771	0.032372	dnaQ	-2.2702	0.042994	RVBD0513	-1.3687	0.021644	RVBD2228c	-1.373	0.006401	yrbE1B	-1.281	0.000287	virS	-1.4764	0.001326	RVBD0011c	-1.1401	0.005748	panB	-2.0549	0.001514	RVBD3357	-2.0105	0.031241	mce1C	-1.5504	0.01488
mdh	-2.176	0.000147	RVBD3192	-2.2698	0.029515	RVBD0541c	-1.3663	2.4e-05	RVBD1565c	-1.3725	0.000957	RVBD2262c	-1.2766	0.029992	gap	-1.4746	0.047405	RVBD1234	-1.1399	0.004747	RVBD2401	-2.0523	0.001514	pfkA	-2.0074	0.002365	RVBD3352c	-1.5485	0.011443
RVBD3570c	-2.1749	8e-06	phoP	-2.2663	0.004637	RVBD0621	-1.3659	0.000381	RVBD1335	-1.3725	0.007555	aroE	-1.273	0.000147	RVBD3217c	-1.4696	0.031065	gcp	-1.1383	0.047413	RVBD3229c	-2.0406	0.000725	kgtP	-2.0046	0.003617	RVBD0390	-1.5466	0.0229
pks11	-2.1741	0.003514	RVBD2560	-2.2663	0.042994	RVBD3551	-1.3638	0.003461	fadE23	-1.3718	0.001958	ppsA	-1.2678	0.010792	RVBD3402c	-1.4679	0.047405	argF	-1.1344	0.000466	RVBD0197	-2.04	0.025726	RVBD3471c	-1.9956	0.004619	RVBD0940c	-1.5465	0.006469
RVBD0745	-2.174	0.00247	mas	-2.264	0.003008	RVBD3402c	-1.3574	0.00803	RVBD0224c	-1.3716	0.001815	greA	-1.258	0.01868	aac	-1.4671	0.030387	RVBD3087	-1.1287	0.020156	RVBD0628c	-2.0386	0.016343	RVBD1425	-1.995	0.031241	PPE56	-1.5462	0.008694
mmpL8	-2.17	0.00486	RVBD0479c	-2.2601	0.000644	PE-PGRS34	-1.3541	0.006477	mce2A	-1.3704	0.012445	pks7	-1.2521	0.002234	grpE	-1.4646	0.005655	RVBD0198c	-1.127	0.037425	RVBD2915c	-2.0226	0.033041	RVBD2747	-1.9945	0.002362	RVBD2172c	-1.546	0.000231
RVBD0660c	-2.1682	0.002609	mycP1	-2.2564	0.004315	mce1F	-1.3526	0.014632	pepD	-1.3684	0.002037	fbpA	-1.2511	0.001439	RVBD2970A	-1.4626	0.017223	mce1A	-1.1256	0.002487	RVBD1057	-2.0222	0.017939	RVBD3551	-1.9945	0.000332	RVBD2970A	-1.5443	0.000273
RVBD0637	-2.1681	8e-06	sucC	-2.256	9e-06	cyp136	-1.3518	0.020031	fadE8	-1.3667	0.002994	RVBD0998	-1.2489	0.000674	cysE	-1.4622	0.048744	coaE	-1.1249	0.001042	RVBD0793	-2.0218	0.028867	RVBD1723	-1.9912	0.012726	RVBD3626c	-1.5434	8e-06
RVBD3378c	-2.1676	0.001087	PE-PGRS54	-2.255	0.005294	RVBD1254	-1.3488	0.019377	PE34	-1.3657	0.001308	RVBD3570c	-1.2401	0.001249	PE-PGRS12	-1.4621	0.000115	amiA2	-1.1247	0.023949	RVBD3312c	-2.0211	0.030048	RVBD1358	-1.9905	0.03051	RVBD2367c	-1.5416	2.4e-05
PE-PGRS52	-2.1674	0.005852	sdhA	-2.2508	0.004637	RVBD0504c	-1.3473	0.00022	PPE53	-1.3645	0.017635	RVBD2699c	-1.2305	0.017408	RVBD1375	-1.4613	0.017841	hrcA	-1.1242	0.017096	RVBD3720	-2.017	0.016343	rimM	-1.9901	0.001389	RVBD3762c	-1.5396	0.002377
hemK	-2.1652	0.000557	sdhA	-2.2508	0.004637	lipU	-1.3432	0.020031	RVBD0029	-1.3644	0.018432	gabD2	-1.2297	0.03764	RVBD2974c	-1.4598	0.001929	RVBD2425c	-1.1206	0.013641	RVBD0104	-2.0128	0.000714	ansP1	-1.9894	0.004905	yrbE4B	-1.5382	0.033816
RVBD0504c	-2.1645	0.002827	sigG	-2.2485	0.027567	RVBD3557c	-1.3432	0.025243	RVBD0595c	-1.3616	0.009834	RVBD3534c	-1.2278	0.040512	leuB	-1.4517	0.037838	RVBD2859c	-1.1204	0.024921	RVBD1129c	-2.0089	0.000369	glpD2	-1.9889	0.014938	dapA	-1.5363	0.001512
lpqO	-2.1633	0.03128	RVBD3626c	-2.2457	9e-06	betP	-1.343	0.001981	PE-PGRS34	-1.3579	8e-06	ansA	-1.2257	0.042449	gcvT	-1.4516	0.003641	fmt	-1.1165	0.020629	xseB	-2.0083	0.00103	ppm1	-1.9884	0.002915	thyX	-1.5361	0.000333
RVBD1250	-2.1579	0.032372	RVBD3026c	-2.2442	0.016955	RVBD0063	-1.3397	0.02098	RVBD0849	-1.3575	0.002037	RVBD2830c	-1.2248	0.03764	iscS	-1.4506	0.000212	orn	-1.1111	0.001103	pstC2	-2.0056	9e-06	smc	-1.9872	0.002362	RVBD2520c	-1.5353	0.007572
fadB	-2.1567	0.00107	RVBD2172c	-2.2423	9e-06	RVBD0209	-1.3396	0.023059	RVBD3026c	-1.3563	0.017635	recO	-1.2245	0.031372	RVBD3040c	-1.449	0.001965	RVBD1120c	-1.11	0.042568	glpK	-2.001	0.001583	RVBD1376	-1.9865	0.032355	RVBD3716c	-1.5351	0.00676
RVBD1776c	-2.149	0.00247	RVBD2393	-2.2423	0.004921	mce1D	-1.3395	0.000141	lppO	-1.355	0.023758	RVBD2514c	-1.2239	0.026106	bphC	-1.4476	0.009408	RVBD1208	-1.1094	0.028983	RVBD1817	-1.998	0.016398	PPE47	-1.9853	0.047771	RVBD1367c	-1.533	0.036265
rocE	-2.1458	8e-06	fixA	-2.242	0.00081	pks8	-1.3388	0.024977	echA20	-1.3543	8e-06	fbpD	-1.2213	0.033548	RVBD3267	-1.4476	0.00107	pimB	-1.109	0.030695	RVBD0881	-1.9977	0.005241	RVBD3802c	-1.9852	0.006101	gltA	-1.5298	5.6e-05
RVBD2425c	-2.1441	0.002609	ufaA1	-2.2414	0.025573	rocE	-1.336	0.00803	RVBD2427Ac	-1.3535	0.007342	nadB	-1.2194	0.034998	RVBD2336	-1.4467	0.032243	mce3C	-1.1076	0.030695	cysM	-1.9969	0.004554	RVBD3776	-1.9827	0.027379	RVBD2161c	-1.5285	0.022685
PE-PGRS14	-2.142	0.006807	ispF	-2.2399	0.000278	fadB	-1.3337	0.003703	RVBD1234	-1.3533	0.002778	ethA	-1.2184	0.019333	gpm1	-1.4432	0.015211	tesB2	-1.1066	0.023949	hpx	-1.9966	0.016343	nadB	-1.9816	0.000332	cbs	-1.5279	0.004911
RVBD0488	-2.1418	0.01647	fbpA	-2.2385	9e-06	lppL	-1.3332	0.00023	PE-PGRS9	-1.3532	0.000104	RVBD1565c	-1.2175	0.031988	RVBD1487	-1.442	0.000804	dppD	-1.0941	0.020629	RVBD0397	-1.9957	0.014018	RVBD0900	-1.9802	0.007644	RVBD3428c	-1.5279	0.009367
fadE32	-2.1376	0.015995	ugpB	-2.2296	5.5e-05	RVBD0465c	-1.333	0.025243	RVBD0736	-1.3527	0.007555	RVBD2688c	-1.2174	0.002906	PE-PGRS19	-1.4418	0.031065	RVBD1371	-1.092	0.01585	acpS	-1.994	0.005241	guaB3	-1.98	9e-06	RVBD3895c	-1.5264	0.002168
RVBD2609c	-2.1367	0.00107	PPE53	-2.2289	0.00081	RVBD3686c	-1.3309	0.012227	RVBD3408	-1.3522	0.000404	RVBD0228	-1.2172	0.021241	RVBD0465c	-1.4394	0.013953	RVBD2018	-1.0905	0.013641	efp	-1.9925	2.6e-05	RVBD0736	-1.979	0.000193	prcB	-1.5264	0.000175
ufaA1	-2.1347	0.034926	echA11	-2.2262	0.03105	lprG	-1.3293	0.003703	RVBD2569c	-1.352	0.004009	mmpL8	-1.2169	0.01035	RVBD0793	-1.4356	0.005734	RVBD1432	-1.0895	0.001341	RVBD0472c	-1.9922	0.004123	RVBD0607	-1.9738	0.044922	RVBD0226c	-1.5254	0.00676
icd2	-2.1335	8e-06	RVBD2256c	-2.2198	2.5e-05	RVBD0987	-1.3288	3.8e-05	cobC	-1.3498	0.005473	RVBD0911	-1.2116	0.002644	cysW	-1.4346	0.002822	argR	-1.0861	0.00812	RVBD3605c	-1.9878	0.021364	PE-PGRS2	-1.9715	0.003446	RVBD3378c	-1.5223	8e-06
adh	-2.1309	0.03709	nuoJ	-2.2195	0.042994	RVBD2125	-1.3245	0.019377	pepR	-1.3484	0.017635	glnA2	-1.209	0.00018	RVBD2401A	-1.4343	0.049766	idsA2	-1.0832	0.00235	PPE58	-1.9867	0.035583	udgA	-1.9703	0.018243	RVBD0795	-1.5195	0.001117
ilvC	-2.1292	0.001943	eis	-2.2153	0.000716	dnaJ1	-1.3244	0.013153	hrcA	-1.3376	0.005473	fabG	-1.2042	0.022188	pitB	-1.4316	0.047405	mce3A	-1.0808	0.036824	RVBD3267	-1.9865	0.011504	RVBD3394c	-1.9692	0.031766	miaA	-1.5188	0.00676
echA19	-2.1248	0.024484	fadE34	-2.2137	0.003995	virS	-1.322	0.019377	arsA	-1.3361	0.023791	fabG	-1.2042	0.022188	RVBD0332	-1.4272	0.02008	ppsC	-1.0777	0.03929	RVBD2508c	-1.9858	0.000725	pimB	-1.9686	0.010741	xerD	-1.5113	0.038943
RVBD0339c	-2.1207	0.025127	spoU	-2.1996	0.027567	lpqK	-1.3211	0.002014	pirG	-1.3312	0.002335	fabG	-1.2042	0.022188	RVBD0875c	-1.426	0.002894	RVBD2707	-1.0746	0.004148	RVBD0029	-1.9772	0.028867	fadD4	-1.967	0.036325	ackA	-1.5107	0.008694
RVBD1357c	-2.1156	0.043674	RVBD2420c	-2.1948	0.004857	tig	-1.3163	0.003247	RVBD3041c	-1.3302	0.023791	fabG	-1.2042	0.022188	ruvC	-1.4255	1e-05	virS	-1.0697	0.00916	ppm1	-1.9755	0.000428	RVBD0819	-1.9652	0.010741	RVBD2174	-1.5079	4e-05
acrA1	-2.1136	0.043674	hrcA	-2.1943	0.000113	PE16	-1.3149	0.000141	RVBD0201c	-1.3302	0.017635	fabG	-1.2042	0.022188	RVBD3737	-1.4244	0.005232	RVBD0340	-1.067	0.024921	PE-PGRS12	-1.9745	0.019105	rbfA	-1.9611	0.000332	RVBD1155	-1.503	0.033816
RVBD3207c	-2.1101	2.3e-05	RVBD1006	-2.1937	0.006178	ponA1	-1.3124	0.023753	RVBD0177	-1.3294	0.000804	fadD30	-1.2028	0.002016	PPE49	-1.4227	0.003238	RVBD1414	-1.058	0.033768	RVBD2061c	-1.9732	0.040153	fadE19	-1.961	0.002443	RVBD2728c	-1.501	0.008694
RVBD0692	-2.11	0.032372	RVBD0078A	-2.1928	0.029607	eis	-1.3102	0.018079	RVBD0842	-1.3283	0.012445	RVBD0517	-1.2026	0.00024	PE-PGRS5	-1.4222	0.026187	RVBD3032	-1.0561	0.000791	RVBD3057c	-1.9715	0.001005	RVBD2172c	-1.96	0.005526	fadE33	-1.5006	0.010556
mycP5	-2.1076	8e-06	RVBD0135c	-2.1916	0.004857	RVBD1949c	-1.3072	0.002102	pnp	-1.3256	0.002035	RVBD0063	-1.2	0.014681	RVBD2239c	-1.4222	0.047405	aldC	-1.0548	0.00812	RVBD0360c	-1.9703	0.002058	RVBD3229c	-1.957	0.014938	RVBD2118c	-1.4981	0.010556
gidB	-2.0962	0.007654	RVBD0488	-2.1875	0.03105	PE-PGRS9	-1.303	0.003016	PE-PGRS57	-1.3255	0.019017	RVBD0875c	-1.1958	9.9e-05	fadD12	-1.421	0.009863	ilvX	-1.0412	0.024921	RVBD2401A	-1.97	0.023861	RVBD3689	-1.9561	0.003207	dppD	-1.4963	0.008296
RVBD3450c	-2.0957	0.013527	lprK	-2.1873	0.001801	RVBD2008c	-1.3005	0.00352	mmpL4	-1.322	0.000104	gidB	-1.1897	0.02327	tig	-1.4186	0.026187	mmpL13a	-1.0393	0.024921	RVBD1334	-1.9684	0.005854	RVBD0950c	-1.9416	0.00097	idi	-1.4934	8e-06
dapE	-2.0899	0.000147	pca	-2.1857	0.00512	RVBD0688	-1.2981	0.024815	RVBD2666	-1.3204	0.023791	RVBD1685c	-1.189	0.048501	rpmB	-1.4161	0.007466	echA9	-1.0372	0.001546	RVBD3200c	-1.9681	0.001856	mesJ	-1.9414	9e-06	treS	-1.4894	0.001129
sugI	-2.0883	9.7e-05	fmt	-2.1839	5.5e-05	RVBD2367c	-1.2967	3.8e-05	RVBD2913c	-1.3186	0.023791	RVBD0226c	-1.1877	0.040512	RVBD1337	-1.414	0.03575	pstC2	-1.0339	0.026534	RVBD2425c	-1.9665	0.00174	RVBD0472c	-1.9411	0.00011	bisC	-1.4829	0.029808
hycQ	-2.087	0.00486	RVBD0042c	-2.1822	0.029515	whiB7	-1.295	0.021644	nuoN	-1.3134	0.002138	RVBD0513	-1.187	0.040512	RVBD2312	-1.4135	0.013953	plsB1	-1.0296	0.013641	moeB1	-1.9628	0.000133	RVBD1671	-1.9409	0.006378	esxA	-1.4823	0.033816
glpX	-2.0862	8e-06	cdsA	-2.1766	5.5e-05	RVBD2739c	-1.2949	0.025492	hemK	-1.3112	0.000274	cysW	-1.1868	0.016856	gidB	-1.4062	9.8e-05	RVBD0837c	-1.0274	0.000881	furB	-1.9603	0.00024	icd2	-1.9403	0.000578	mmpL10	-1.4815	0.008296
RVBD1044	-2.0859	0.002767	RVBD2174	-2.1748	0.000648	pks16	-1.2944	0.003263	pstC2	-1.3089	5.1e-05	RVBD0823c	-1.1864	0.005503	fgd1	-1.401	0.026187	RVBD2407	-1.0264	0.037425	fadD22	-1.9589	0.016343	clpB	-1.9343	0.002443	relA	-1.4777	0.003592
PPE64	-2.0833	0.032372	hemY	-2.1743	0.001801	RVBD2864c	-1.2939	0.002119	RVBD1610	-1.3078	0.001262	RVBD0026	-1.1839	0.001339	RVBD0029	-1.3998	0.026187	PE-PGRS47	-1.0253	0.040498	tlyA	-1.9576	0.016343	fadD29	-1.9334	0.036325	iscS	-1.4774	0.001208
RVBD1200	-2.0828	0.03128	menA	-2.1679	9e-06	RVBD0695	-1.2935	0.025492	RVBD0187	-1.3074	0.000814	prcB	-1.1773	0.048501	RVBD0819	-1.3983	0.001929	RVBD3485c	-1.0196	0.006711	relA	-1.9575	0.000148	RVBD2449c	-1.9332	0.031101	RVBD2645	-1.4722	0.029808
rpfE	-2.0815	0.006457	PE-PGRS24	-2.1672	0.004921	RVBD0315	-1.2883	0.015267	PPE3	-1.3057	0.022874	RVBD1683	-1.177	0.00397	PPE53	-1.3978	0.006191	RVBD2059	-1.0153	0.001864	cut1	-1.956	0.014018	RVBD3639c	-1.9316	0.012808	cysD	-1.4676	0.028808
RVBD0940c	-2.0803	0.016934	pks9	-2.165	0.001801	RVBD1931c	-1.2878	0.013997	RVBD0219	-1.3043	0.023791	mce1A	-1.1762	0.008415	smpB	-1.3971	0.000582	RVBD1215c	-1.0136	0.024921	cbhK	-1.9558	0.000535	mmpL1	-1.9279	0.005526	RVBD0441c	-1.462	0.005797
RVBD2235	-2.0795	8e-06	RVBD2466c	-2.1644	0.003846	lipC	-1.2874	0.025492	mkl	-1.302	5.1e-05	pfkA	-1.1744	0.007385	PE27	-1.3908	0.00273	yajC	-1.0126	0.024921	RVBD3510c	-1.9545	0.004356	serB1	-1.9222	0.036325	RVBD1691	-1.4557	0.001512
RVBD2654c	-2.0791	0.03204	uvrA	-2.1637	0.019739	cbs	-1.2854	0.021644	fadE31	-1.3005	0.000836	RVBD2466c	-1.1743	0.00397	RVBD3072c	-1.3879	0.01071	esxC	-1.0049	0.012949	galK	-1.9541	0.027335	RVBD2566	-1.9207	0.045351	RVBD1709	-1.4556	0.028808
rocD1	-2.0731	0.003514	RVBD2864c	-2.1597	0.000804	recA	-1.285	0.014632	RVBD3412	-1.3	0.017244	lipN	-1.1695	0.000115	pknA	-1.3867	9.8e-05	tal	-1	0.006499	ompA	-1.951	0.009743	celA2b	-1.9149	0.036325	RVBD3281	-1.4536	0.002346
RVBD3835	-2.0726	0.004789	RVBD1698	-2.1588	0.027567	ruvA	-1.2813	0.004167	fadD11.1	-1.2997	0.01169	PPE60	-1.169	0.045339	ctpE	-1.3829	0.049766	relA	-0.99421	0.001557	pknA	-1.9492	9e-06	RVBD1003	-1.914	0.029147	serB1	-1.4529	0.013238
RVBD3448	-2.0722	0.010766	truA	-2.1534	0.022513	RVBD2549c	-1.2783	0.003606	lppN	-1.2986	0.023791	ackA	-1.1674	0.003568	RVBD0658c	-1.3806	0.04835	bpoA	-0.99405	0.010456	fadD29	-1.9475	0.013579	RVBD3672c	-1.9136	0.003867	plsB1	-1.4516	0.044806
dnaJ1	-2.0717	0.016934	wbbL1	-2.1497	9e-06	hrcA	-1.273	0.003083	fadD25	-1.2945	0.012445	hycQ	-1.167	0.000209	mprB	-1.3782	1e-05	RVBD1922	-0.99277	0.037425	RVBD2499c	-1.947	0.02975	RVBD3720	-1.9134	0.002443	RVBD3510c	-1.45	0.044806
RVBD0197	-2.0711	0.046217	RVBD3802c	-2.1483	9e-06	gshA	-1.2726	0.0005	mutB	-1.2933	0.019017	iscS	-1.1613	0.008415	RVBD1634	-1.3777	8.2e-05	ppnK	-0.99171	0.031872	RVBD3143	-1.9417	0.025896	accD3	-1.8952	0.012272	pgi	-1.4496	0.039952
PPE60	-2.0704	0.00486	RVBD0472c	-2.148	9e-06	RVBD1526c	-1.2706	0.018079	PPE42	-1.2916	0.017244	RVBD1414	-1.1553	0.005503	RVBD0205	-1.3762	0.000768	cysA2	-0.98963	0.001344	treS	-1.9404	0.00174	RVBD0892	-1.8946	0.043414	RVBD0976c	-1.4473	0.004369
RVBD1100	-2.0683	0.000981	RVBD0500A	-2.1473	0.031147	cysQ	-1.2632	0.018079	RVBD0063	-1.2908	0.010496	RVBD1727	-1.1553	0.040512	yrbE1B	-1.3757	0.000262	mesJ	-0.98753	0.028983	RVBD3346c	-1.9388	0.019557	RVBD3202c	-1.8927	0.012726	nadB	-1.4453	8e-06
RVBD1421	-2.0662	0.017903	papA2	-2.1467	0.011235	RVBD0026	-1.2629	0.007051	RVBD3253c	-1.2882	8e-06	tig	-1.1548	0.043689	RVBD3673c	-1.3747	0.032243	RVBD1242	-0.98599	0.020156	fadB2	-1.9358	0.00876	rplI	-1.8917	0.010741	RVBD1360	-1.4434	0.046266
PE-PGRS12	-2.0645	0.02401	RVBD1431	-2.1455	0.000804	RVBD0476	-1.2624	0.003557	RVBD2030c	-1.2862	0.015664	uvrD2	-1.1528	0.048501	recC	-1.3741	0.047405	ctpB	-0.98316	0.009362	RVBD1425	-1.9328	0.028552	RVBD2997	-1.8858	0.012865	ppm1	-1.4286	0.008801
fadE8	-2.0575	0.010766	RVBD1100	-2.1448	9e-06	RVBD2456c	-1.2587	0.004999	RVBD0888	-1.2836	0.002383	PPE62	-1.1522	0.029342	fixB	-1.3736	0.000507	RVBD0026	-0.98026	0.042568	RVBD0849	-1.9305	0.028552	ppsB	-1.8838	0.00714	RVBD3876	-1.4284	0.046266
RVBD3200c	-2.0523	8e-06	RVBD3208	-2.1414	2.5e-05	RVBD0575c	-1.2571	0.003786	gltA	-1.2827	0.00426	fixA	-1.1509	0.031988	RVBD1204c	-1.371	0.000319	mbtC	-0.97766	0.03589	RVBD0034	-1.9285	0.047677	gshA	-1.8767	0.004364	RVBD3755c	-1.4279	0.004034
plcB	-2.0498	0.043674	RVBD2666	-2.1392	0.000126	RVBD2585c	-1.2562	0.002102	RVBD0359	-1.2809	0.018432	hupB	-1.1499	0.019261	RVBD0488	-1.3703	0.049766	RVBD0890c	-0.97393	0.028983	RVBD3239c	-1.9267	0.028552	fadE34	-1.8714	0.000487	sigC	-1.4235	0.0229
RVBD1312	-2.0482	2.3e-05	gcvT	-2.1392	0.004076	fadE17	-1.2542	0.025492	fadA6	-1.2777	0.017635	RVBD2008c	-1.1475	0.005503	RVBD2190Ac	-1.3605	0.049766	purT	-0.97152	0.024921	RVBD1691	-1.9231	0.010382	fadD25	-1.8695	0.000665	RVBD0412c	-1.4219	5.6e-05
fadD28	-2.0418	0.016073	RVBD0246	-2.1366	0.000703	RVBD0326	-1.254	0.023753	fbpD	-1.2764	0.023758	RVBD3480c	-1.1387	0.048501	RVBD1751	-1.3597	0.00596	lipQ	-0.96626	0.007485	RVBD2627c	-1.9229	0.004554	RVBD2240c	-1.8675	0.009278	RVBD2980	-1.421	0.013238
mce1C	-2.0409	0.041339	RVBD3413c	-2.1276	0.003769	RVBD3802c	-1.2532	0.004073	ptbB	-1.2755	0.007604	RVBD2822c	-1.1326	0.00397	RVBD2434c	-1.3578	0.030387	sigB	-0.95817	0.000161	RVBD0779c	-1.9221	0.041389	RVBD3778c	-1.8666	0.000257	rocD1	-1.4174	0.033816
RVBD2358	-2.0397	2.3e-05	thyX	-2.1237	9e-06	PE-PGRS6	-1.2531	0.00803	kgtP	-1.273	0.00426	RVBD2181	-1.1297	0.041911	glgP	-1.3556	1e-05	RVBD2517c	-0.95519	0.001341	RVBD0331	-1.9215	0.017192	RVBD3195	-1.8654	0.010741	PE-PGRS14	-1.4147	0.003592
RVBD2877c	-2.0397	0.008148	RVBD0579	-2.1185	0.001464	mmaA3	-1.2523	0.003703	RVBD0135c	-1.2711	0.002751	ggtA	-1.1265	0.040512	RVBD2699c	-1.3544	0.007722	RVBD0299	-0.95194	0.010875	nei	-1.9201	0.016343	RVBD1572c	-1.8645	0.017622	RVBD1684	-1.414	0.000273
RVBD2172c	-2.037	0.000147	RVBD0063	-2.1172	0.007737	RVBD1410c	-1.2517	0.024815	RVBD2954c	-1.2707	0.023791	RVBD3273	-1.1253	0.017408	RVBD0228	-1.3499	0.000507	PPE27	-0.94896	0.036824	RVBD3910	-1.9199	0.000355	RVBD0326	-1.8603	0.035513	RVBD2804c	-1.4112	0.001512
RVBD2484c	-2.0366	0.001543	RVBD0238	-2.1119	0.00512	PE-PGRS2	-1.2516	0.025835	RVBD0513	-1.2702	0.002242	RVBD0622	-1.1252	0.043689	RVBD1489	-1.3477	0.047213	fadE32	-0.94888	0.033768	ephA	-1.9183	0.000133	RVBD3434c	-1.8593	0.004619	pykA	-1.4093	0.000285
glnA4	-2.0341	0.010542	RVBD2842c	-2.101	2.5e-05	RVBD1019	-1.2513	0.003606	RVBD0163	-1.2701	0.002338	RVBD3637	-1.1235	0.048501	RVBD1459c	-1.3476	0.000306	papA2	-0.94817	0.00235	RVBD2643A	-1.9182	0.028867	RVBD2820c	-1.8583	0.003617	PPE11	-1.4082	0.007943
pks6	-2.034	3.8e-05	RVBD0281	-2.1001	0.001609	fabG	-1.2485	0.000166	RVBD0397	-1.2693	0.02407	RVBD3510c	-1.121	0.029342	mkl	-1.3456	0.001332	RVBD1836c	-0.94309	0.042568	pks9	-1.91	0.041389	RVBD0796	-1.8574	0.042303	lipQ	-1.406	0.001277
iunH	-2.0333	0.043674	ilvB2	-2.0983	0.000648	zwf2	-1.2467	0.024977	pepQ	-1.2685	0.000804	iniB	-1.1155	0.008415	lpqZ	-1.3388	0.04835	oppB	-0.93758	0.031872	pstS1	-1.9092	0.007012	relA	-1.8573	0.016813	PPE68	-1.4035	0.003846
RVBD3655c	-2.0313	0.00429	RVBD0531	-2.0982	0.000644	RVBD2085	-1.2431	0.016709	RVBD3570c	-1.2676	0.001815	RVBD3351c	-1.1147	0.048501	uvrA	-1.3353	0.004454	PPE51	-0.93587	0.001341	RVBD1676	-1.9	0.004879	RVBD0940c	-1.8552	0.010741	ruvA	-1.4027	8e-06
PE31	-2.0304	0.025127	efp	-2.0941	9e-06	RVBD1990c	-1.2318	0.00873	mmpL5	-1.2658	0.002299	cyp128	-1.1112	0.000195	fadE20	-1.333	0.029591	cysW	-0.92697	0.024921	RVBD2955c	-1.8991	0.04992	papA1	-1.8548	0.021299	RVBD0163	-1.4022	0.013238
RVBD3765c	-2.0296	0.032372	polA	-2.0925	0.00018	RVBD1372	-1.2318	0.026215	RVBD3694c	-1.2641	2.2e-05	pqqE	-1.11	0.01035	hspR	-1.3308	0.033053	ugpC	-0.92625	0.013216	PE-PGRS55	-1.8991	0.002096	RVBD3481c	-1.85	0.044922	panD	-1.4003	0.026867
RVBD1889c	-2.0211	0.002827	RVBD2954c	-2.0922	0.000703	RVBD3510c	-1.2308	0.004498	fadD34	-1.264	0.002138	RVBD3716c	-1.1059	0.000287	RVBD3742c	-1.3234	0.042628	RVBD3031	-0.92325	0.005667	RVBD1330c	-1.8962	0.028867	RVBD2951c	-1.8495	0.036325	RVBD0812	-1.3985	2.4e-05
RVBD0879c	-2.0198	8e-06	folP2	-2.0858	0.001801	RVBD1817	-1.2308	0.009378	RVBD2955c	-1.2622	0.00426	papA2	-1.1049	0.040512	RVBD3041c	-1.3227	0.009408	RVBD1523	-0.92218	0.000346	secA2	-1.8958	2.6e-05	RVBD0024	-1.8486	0.036325	sigD	-1.3949	0.0229
ilvD	-2.0187	0.001957	cysW	-2.0845	9e-06	RVBD0067c	-1.2307	0.001616	RVBD1524	-1.261	0.00275	TB18.5	-1.1034	0.033548	PE-PGRS50	-1.3216	0.003238	dnaQ	-0.911	0.023139	fmt	-1.8953	0.030048	PPE37	-1.8484	0.00011	PE-PGRS9	-1.3926	0.008296
RVBD3871	-2.0173	0.025127	RVBD0828c	-2.0812	0.008736	kgd	-1.2291	0.003606	RVBD1990c	-1.2605	0.000836	mmpL13b	-1.1011	0.03583	RVBD2050	-1.3199	0.019876	RVBD3403c	-0.90925	0.017096	RVBD0381c	-1.895	0.005241	RVBD1290c	-1.8467	9e-06	RVBD3570c	-1.3894	8e-06
RVBD1341	-2.0163	0.04717	moaA	-2.0794	0.019739	fadE31	-1.228	0.013997	cyp143	-1.2596	0.002037	RVBD3093c	-1.1	0.048501	RVBD3661	-1.319	0.04835	RVBD3236c	-0.90507	0.024921	RVBD3450c	-1.8935	2.6e-05	RVBD3200c	-1.8433	0.044922	RVBD2466c	-1.387	0.001817
RVBD2113	-2.0149	0.03709	RVBD0818	-2.0763	0.000799	RVBD0650	-1.227	0.020031	RVBD0395	-1.253	0.000352	lldD1	-1.0985	0.029342	celA2b	-1.3159	0.048744	RVBD0421c	-0.89473	0.042568	pyrF	-1.8922	0.002443	RVBD0784	-1.8423	0.002376	RVBD2393	-1.3864	0.003022
RVBD1473	-2.0132	0.005908	lppL	-2.0715	0.002044	lppS	-1.226	0.011016	fabD2	-1.2484	0.005473	RVBD2943	-1.0965	0.041911	RVBD3526	-1.3134	0.04835	miaA	-0.88886	0.024921	RVBD2324	-1.8887	0.027798	cbs	-1.8387	0.004364	RVBD2569c	-1.3839	0.001512
moxR1	-2.012	0.011219	idi	-2.0698	4e-05	mshB	-1.2226	0.027232	RVBD0955	-1.2463	0.006286	RVBD2686c	-1.0964	0.016856	RVBD2707	-1.3121	0.009408	ugpB	-0.88583	0.045684	narG	-1.8819	0.027798	RVBD1707	-1.8338	0.040281	RVBD2767c	-1.3836	0.030286
RVBD1875	-2.0086	0.003514	RVBD0458	-2.0662	0.001801	epiA	-1.2219	0.026215	leuB	-1.2448	0.024874	RVBD2427Ac	-1.0943	0.012897	RVBD0986	-1.3118	0.025396	RVBD0831c	-0.87947	0.027916	PPE59	-1.8818	0.000119	PE-PGRS54	-1.8332	0.002377	RVBD2111c	-1.3831	0.00047
RVBD2180c	-2.0045	0.016934	RVBD3256c	-2.0658	0.00512	RVBD1565c	-1.2212	0.006477	ponA1	-1.2442	0.024409	RVBD2264c	-1.0937	0.017408	RVBD3802c	-1.3101	0.005655	PE34	-0.87845	0.042568	RVBD0064	-1.8779	0.013579	RVBD0360c	-1.8269	0.003617	RVBD2673	-1.3824	0.000285
lipF	-2.0016	0.001059	fxsA	-2.0648	0.013419	aldC	-1.219	0.003091	pbpA	-1.2439	0.010895	RVBD3679	-1.0925	0.001113	pepD	-1.3061	0.00995	RVBD2466c	-0.87568	0.005026	PPE53	-1.8728	0.000524	xseB	-1.8252	0.031766	rocE	-1.3795	0.008694
fadD30	-2.001	2.3e-05	mesJ	-2.0644	0.000318	dnaE2	-1.2144	0.024815	RVBD3655c	-1.237	0.023791	RVBD0921	-1.087	0.040512	RVBD1988	-1.3057	0.049766	cyp51	-0.87253	0.023949	rmlA	-1.8723	0.018894	RVBD1838c	-1.8234	0.031241	furB	-1.3752	0.00016
RVBD0195	-2.0008	0.010542	argF	-2.0612	9e-06	mmpL10	-1.2139	0.012051	nirD	-1.2336	0.025435	lipC	-1.0858	0.016856	RVBD2135c	-1.3016	0.031065	RVBD2823c	-0.87064	0.024921	truA	-1.8711	0.039337	RVBD3072c	-1.8232	0.031374	papA3	-1.374	0.026867
pgk	-1.9981	0.004404	RVBD3172c	-2.0567	0.022513	fmt	-1.2134	3.8e-05	RVBD1510	-1.2305	0.025435	gpm2	-1.0815	0.043689	RVBD2401	-1.3001	0.00081	RVBD3870	-0.86751	0.042568	fadD19	-1.868	0.030048	RVBD1258c	-1.8175	0.004364	RVBD1201c	-1.371	0.025983
RVBD0295c	-1.9945	0.043674	RVBD0736	-2.0565	4e-05	gdh	-1.2058	0.003557	RVBD0226c	-1.2299	7.9e-05	RVBD1510	-1.0798	0.004957	RVBD0209	-1.297	0.030387	lpqD	-0.86742	0.023949	RVBD3035	-1.8673	0.013831	RVBD0938	-1.8117	0.022117	pqqE	-1.3706	0.010556
idi	-1.9941	0.000188	RVBD2699c	-2.0527	0.003932	RVBD3719	-1.2036	0.019377	RVBD0597c	-1.2296	0.025435	thiL	-1.079	8.3e-05	RVBD0082	-1.2952	0.047405	RVBD1147	-0.8583	0.034754	RVBD3635	-1.8672	0.016343	RVBD1250	-1.8108	0.002443	betP	-1.3695	0.0229
hsp	-1.9936	0.00947	RVBD2559c	-2.0486	0.013419	PE-PGRS50	-1.2029	0.003021	iniA	-1.2294	0.025435	RVBD3267	-1.0704	0.006748	RVBD3046c	-1.2945	0.048744	RVBD0621	-0.8535	0.041779	RVBD3655c	-1.8669	0.002064	RVBD3678c	-1.8044	0.031766	modB	-1.3682	0.025264
RVBD2802c	-1.9917	0.016073	RVBD3510c	-2.0486	0.001579	RVBD3786c	-1.2028	0.027232	RVBD3716c	-1.2286	8e-06	RVBD2314c	-1.0701	0.02038	fabG	-1.294	0.005528	RVBD1403c	-0.85205	0.023139	RVBD0385	-1.8657	0.009743	RVBD3703c	-1.8039	0.018937	glnH	-1.3676	0.001183
RVBD2231Ac	-1.9896	0.04717	RVBD3041c	-2.0345	0.029607	RVBD2668	-1.2021	0.026215	ppsB	-1.2284	0.025435	dinX	-1.0675	0.024301	fabG	-1.294	0.005528	RVBD3486	-0.83631	0.024921	RVBD0648	-1.8657	0.016343	RVBD2707	-1.8033	0.004005	gshA	-1.365	0.017366
TB39.8	-1.9891	0.001168	RVBD0950c	-2.0334	9e-06	RVBD2603c	-1.2014	0.025492	RVBD3238c	-1.2278	0.023791	TB22.2	-1.0659	0.009713	fabG	-1.294	0.005528	mmpL12	-0.82926	0.045684	RVBD1301	-1.8654	0.031111	iniC	-1.8008	0.012726	PE-PGRS45	-1.3649	0.031879
plsB1	-1.9885	0.001011	RVBD0849	-2.0324	0.003995	pnp	-1.2001	3.8e-05	RVBD3421c	-1.2277	0.002138	lpqM	-1.0645	0.007086	fabG	-1.294	0.005528	frdC	-0.82225	0.013641	RVBD0128	-1.865	0.002096	RVBD2169c	-1.799	0.031374	RVBD1836c	-1.3596	0.001512
sigE	-1.9873	0.00429	RVBD2887	-2.0316	0.026111	RVBD0940c	-1.1996	0.00803	RVBD0439c	-1.2274	0.025435	RVBD1465	-1.0625	0.006167	fabG	-1.294	0.005528	RVBD2506	-0.79209	0.024921	fbiA	-1.8632	0.020648	RVBD2393	-1.7962	0.001737	RVBD0024	-1.359	0.01488
hycP	-1.9857	0.00429	RVBD3778c	-2.0281	2.5e-05	miaA	-1.1987	0.006477	RVBD0998	-1.2263	0.023758	RVBD0613c	-1.0621	0.037019	RVBD1458c	-1.2931	0.000165	RVBD1373	-0.78766	0.028983	RVBD2134c	-1.8608	0.002821	bisC	-1.7952	0.043414	prcA	-1.3581	0.013077
RVBD2229c	-1.9846	0.002609	RVBD2265	-2.0246	0.010037	fprA	-1.1966	0.003461	RVBD2901c	-1.2248	0.0314	RVBD0176	-1.0571	0.007086	RVBD2420c	-1.2914	0.01071	furB	-0.77194	0.010286	mce3R	-1.8596	0.002446	mce1F	-1.7951	0.005526	RVBD3166c	-1.3578	0.013238
virS	-1.982	0.001543	RVBD1453	-2.0233	0.000139	RVBD2680	-1.1966	0.021644	fadD13	-1.2246	0.006401	dppA	-1.0541	0.040512	RVBD1125	-1.2889	0.048744	mmpL6	-0.76829	0.028983	RVBD2970A	-1.8585	0.000355	RVBD1424c	-1.7913	0.012865	RVBD3239c	-1.3566	0.002168
RVBD3481c	-1.9814	0.015102	RVBD2627c	-2.0226	0.000716	lpqZ	-1.1945	0.025243	pta	-1.2242	8e-06	RVBD1312	-1.0538	0.027021	RVBD0987	-1.2875	1e-05	RVBD3049c	-0.7553	0.017096	fadA6	-1.8509	0.014018	RVBD3814c	-1.7893	0.018243	pgk	-1.3555	0.017366
yrbE3B	-1.9803	0.001079	RVBD2293c	-2.0217	0.004315	RVBD0823c	-1.1926	0.003461	mmpS4	-1.2226	0.005473	mce1C	-1.0527	0.00097	dxr	-1.2875	0.000306	RVBD1259	-0.75427	0.038478	RVBD1227c	-1.8493	0.003629	RVBD2520c	-1.7836	0.012272	secA2	-1.3523	0.007169
RVBD0194	-1.9785	0.00247	uppP	-2.0213	0.000644	PE-PGRS45	-1.1921	0.027789	RVBD2825c	-1.2157	0.041224	RVBD2298	-1.0473	0.042449	RVBD2723	-1.2866	0.000132	RVBD1487	-0.74953	0.002677	thiS	-1.8486	0.02464	RVBD0038	-1.7819	0.03051	agpS	-1.3469	0.04158
argJ	-1.9761	0.0009	RVBD3551	-2.0142	0.004921	PE-PGRS43	-1.1906	0.001223	RVBD3870	-1.2154	0.000142	RVBD3707c	-1.0466	0.048501	esxT	-1.2856	0.030598	RVBD3421c	-0.73943	0.044345	pca	-1.8444	0.020648	RVBD0907	-1.7809	0.040281	RVBD2474c	-1.3436	0.000333
glnA2	-1.9749	8e-06	mbtJ	-2.0142	0.000804	RVBD2729c	-1.1901	0.00803	PPE68	-1.2133	0.004145	pknG	-1.0465	0.00294	glpD2	-1.2773	0.007989	RVBD0851c	-0.73087	0.040498	RVBD1324	-1.844	0.020648	aldC	-1.7803	0.000665	PPE29	-1.3418	0.038943
RVBD2842c	-1.974	8e-06	RVBD2979c	-2.012	7e-05	RVBD2452c	-1.1896	0.004167	RVBD0026	-1.2074	0.002633	glpK	-1.0439	0.048501	RVBD2670c	-1.2767	0.049766	pfkA	-0.72456	0.010456	fadE13	-1.8437	0.028552	RVBD0228	-1.7794	0.004364	RVBD2146c	-1.341	0.0229
RVBD2262c	-1.9731	0.016934	chaA	-2.0075	0.005817	RVBD0799c	-1.1888	0.001223	RVBD1086	-1.205	0.02407	RVBD2723	-1.043	0.008415	sigJ	-1.2754	0.003014	RVBD3716c	-0.69993	0.027916	echA6	-1.8381	0.025896	RVBD1626	-1.7793	0.003207	bphD	-1.3397	0.0001
RVBD2804c	-1.9729	0.032372	gabP	-2.0071	0.006618	RVBD3640c	-1.186	0.023753	hemY	-1.2046	0.001251	dapF	-1.0412	0.001209	pepR	-1.2727	0.030387	RVBD1949c	-0.69985	0.044345	fadD34	-1.8356	0.004554	cobI	-1.7768	0.03051	RVBD1081c	-1.3374	0.044806
RVBD2013	-1.9717	0.007795	RVBD3031	-2.0055	0.000804	RVBD1590	-1.1784	0.009378	RVBD3481c	-1.2017	0.024409	RVBD2434c	-1.041	0.027021	RVBD3401	-1.2723	0.01071	esxB	-0.69193	0.036824	pstS2	-1.8355	0.002244	TB18.5	-1.7764	0.011825	PE19	-1.3369	0.000333
lipC	-1.97	0.008506	fgd2	-2.0018	0.00558	RVBD0306	-1.1751	0.025492	RVBD1717	-1.1998	0.006401	RVBD3896c	-1.0361	0.046917	fadE17	-1.2665	0.049766	RVBD3549c	-0.67741	0.038478	cobC	-1.8352	0.006461	RVBD0135c	-1.7742	0.007644	pknG	-1.3368	0.001748
amt	-1.9689	0.00486	RVBD0504c	-1.9994	0.025573	RVBD1158c	-1.1688	0.025835	RVBD3868	-1.1965	0.001151	RVBD3026c	-1.0194	0.033548	rimM	-1.2663	0.027462	RVBD3311	-0.63926	0.006706	RVBD2435c	-1.8273	0.016343	RVBD2953	-1.7734	0.029586	RVBD3817	-1.3361	0.01488
RVBD1476	-1.9614	0.000557	mbtG	-1.999	0.001512	RVBD3239c	-1.1581	0.004073	yrbE4B	-1.1959	0.014944	RVBD2312	-1.0192	0.007385	RVBD3166c	-1.2623	0.001417	fadD31	-0.63745	0.034754	RVBD0987	-1.8264	2.6e-05	thyX	-1.7733	0.020531	RVBD2828c	-1.3359	0.033816
recR	-1.9566	0.023307	PE-PGRS9	-1.9958	2.5e-05	RVBD0998	-1.1547	0.019377	RVBD2134c	-1.1892	8e-06	mtr	-1.0187	0.002806	RVBD0740	-1.2609	0.026187				RVBD1059	-1.8263	0.006308	amiB2	-1.7695	0.0005	embA	-1.3327	0.000325
RVBD1991A	-1.9561	0.016934	sugI	-1.9946	0.000648	RVBD0648	-1.1543	0.012051	RVBD0204c	-1.1844	8e-06	RVBD3881c	-1.0173	0.004483	RVBD2119	-1.2598	0.026187				RVBD0192	-1.8246	0.028867	RVBD0888	-1.7645	0.00196	RVBD0881	-1.3323	0.007169
fadE30	-1.9546	0.000709	RVBD3779	-1.9936	0.017283	RVBD3031	-1.154	3.8e-05	RVBD3057c	-1.1841	0.003217	mmaA3	-1.0128	0.01035	fadD7	-1.2596	0.017452				RVBD0681	-1.8221	0.016398	RVBD2367c	-1.763	9e-06	RVBD3639c	-1.3284	0.0229
secA2	-1.9532	0.000136	PE-PGRS2	-1.9929	0.026111	RVBD0488	-1.1503	0.003171	lpqH	-1.1828	0.001151	sigE	-1.0103	0.033407	treS	-1.2594	0.007989				ansP2	-1.8201	0.017192	RVBD2864c	-1.7619	0.036325	recA	-1.326	0.021097
RVBD3220c	-1.9473	3.8e-05	def	-1.9927	0.004637	RVBD2228c	-1.147	0.00023	RVBD1414	-1.1809	0.000195	narG	-1.0084	0.029342	embA	-1.2536	0.025857				RVBD1765c	-1.8194	0.005241	RVBD0531	-1.7588	0.000526	fadE20	-1.3256	0.003027
mesJ	-1.9471	0.000147	rmlA	-1.9886	4e-05	RVBD1277	-1.146	0.026215	RVBD0385	-1.1801	0.006596	treZ	-1.006	0.022188	PPE2	-1.2514	0.042098				mbtB	-1.8176	0.043843	RVBD3085	-1.758	0.009281	malQ	-1.325	0.028808
fadE33	-1.9461	5.3e-05	RVBD3207c	-1.9879	0.000644	pdc	-1.1458	0.003461	RVBD3773c	-1.1772	0.025435	RVBD3030	-1.0051	0.048501	RVBD3220c	-1.2507	0.024098				RVBD1566c	-1.8159	0.005241	tal	-1.7568	0.000332	rmlA	-1.3243	0.030696
RVBD2074	-1.9421	0.012168	hns	-1.9836	0.042994	RVBD0200	-1.1436	0.007955	RVBD2536	-1.1752	0.002751	aroD	-1.0027	0.001329	ompA	-1.2493	0.001545				leuC	-1.815	0.036298	otsA	-1.7566	0.043414	RVBD0579	-1.3214	0.001949
RVBD2739c	-1.9391	0.032372	RVBD1425	-1.9825	0.033867	RVBD3408	-1.1393	0.002296	sseC2	-1.1749	0.002138	RVBD3486	-1.0027	0.004483	phoT	-1.249	0.003641				recC	-1.8129	0.021622	RVBD2180c	-1.7545	0.03051	RVBD3537	-1.3204	0.030696
folK	-1.9369	0.003034	lpd	-1.9807	0.000305	treS	-1.1372	0.014632	RVBD3095	-1.1724	0.000104	RVBD0990c	-0.99659	0.03583	miaA	-1.2488	0.004454				msrA	-1.8111	0.001564	mce2C	-1.7521	0.031241	fadD11	-1.3203	0.030696
RVBD2686c	-1.9361	0.045065	ppm1	-1.9805	0.004315	mmpL13a	-1.1349	0.00803	RVBD0621	-1.1716	0.002138	pepE	-0.99598	0.02327	RVBD1815	-1.2473	0.031065				choD	-1.8088	0.002096	RVBD3570c	-1.7517	0.000665	RVBD3655c	-1.3196	0.007169
menA	-1.9354	0.002807	RVBD0426c	-1.9766	0.002221	nuoL	-1.1346	0.007051	RVBD2708c	-1.1707	0.023791	RVBD3816c	-0.99322	0.006748	fadB4	-1.2451	0.041887				lpqF	-1.8069	0.002821	RVBD2732c	-1.7507	0.031241	icd2	-1.3168	0.000333
lppL	-1.9351	3.8e-05	RVBD3253c	-1.9758	0.013419	cmaA1	-1.129	0.025835	RVBD1019	-1.1706	0.023758	RVBD1062	-0.99	0.033548	dapE	-1.2405	0.000319				RVBD3189	-1.8065	0.047677	RVBD0302	-1.7504	0.012726	sthA	-1.3108	0.012091
RVBD0090	-1.9335	3.8e-05	dppB	-1.9754	0.000694	RVBD3612c	-1.124	0.027232	RVBD0911	-1.1662	0.007839	glgB	-0.97659	0.019333	ceoB	-1.2398	0.005232				glgB	-1.8007	0.001005	RVBD3239c	-1.7467	0.003617	RVBD3057c	-1.3108	0.007169
RVBD0818	-1.9331	0.002807	RVBD0456A	-1.9714	0.003214	pheA	-1.1223	0.00022	RVBD3894c	-1.1662	0.002138	RVBD2420c	-0.97559	0.005503	esxW	-1.2392	0.029868				RVBD2751	-1.7974	0.035583	gap	-1.7441	0.004364	hemB	-1.3079	0.008296
RVBD0340	-1.9276	0.00486	prcB	-1.9663	9e-06	serA2	-1.1221	0.00873	moeA1	-1.1652	0.013895	argR	-0.97352	0.009312	RVBD3723	-1.2384	0.006191				RVBD1367c	-1.7964	0.031111	acpS	-1.7396	0.004364	RVBD3434c	-1.3068	0.00676
mce2C	-1.9271	0.001948	pks11	-1.9641	0.004857	RVBD0401	-1.1211	0.019377	RVBD2230c	-1.1624	0.002138	RVBD1250	-0.96969	0.006748	RVBD0955	-1.2361	0.005734				mbtD	-1.793	0.018894	RVBD3104c	-1.7363	0.029586	RVBD0281	-1.3064	0.025264
RVBD2707	-1.9254	0.03204	RVBD1129c	-1.9636	2.5e-05	modB	-1.1199	0.003346	RVBD2820c	-1.1619	0.002165	dnaJ2	-0.96769	0.000164	RVBD3531c	-1.2357	0.031065				RVBD0614	-1.791	0.017192	ilvX	-1.7363	0.000777	pca	-1.3044	0.010556
RVBD1277	-1.9247	0.015995	sthA	-1.9636	0.018307	RVBD1002c	-1.1163	0.021644	dnaJ1	-1.1561	0.006286	RVBD2367c	-0.9552	0.009713	pknE	-1.2348	0.016776				RVBD3405c	-1.787	0.028867	RVBD0603	-1.7349	0.005526	dinX	-1.2969	0.030696
gpm1	-1.9213	0.000251	RVBD3922c	-1.9609	0.004313	echA8	-1.1163	0.003461	mbtD	-1.1547	0.002138	RVBD2401	-0.95195	0.007385	tatD	-1.2348	0.026187				RVBD1351	-1.7854	0.001893	mtc28	-1.734	0.012272	RVBD2264c	-1.2917	0.007572
RVBD2997	-1.9201	0.00486	glnA2	-1.9607	0.000139	malQ	-1.1152	0.024977	RVBD3762c	-1.1509	0.015377	smc	-0.95186	0.005799	esxA	-1.2319	0.024098				RVBD3030	-1.7842	0.014018	mesT	-1.7332	0.001148	RVBD0463	-1.2916	0.005228
RVBD2224c	-1.9198	0.013527	recR	-1.9544	0.029607	RVBD1718	-1.1111	0.021644	fgd1	-1.1507	0.012445	RVBD3689	-0.94493	0.016856	lsr2	-1.2294	0.000949				plsB1	-1.7829	0.004879	fadE16	-1.7328	0.011386	RVBD1597	-1.2882	0.021097
ephA	-1.9195	0.001198	RVBD3169	-1.9531	0.022513	RVBD3041c	-1.1082	0.004167	RVBD2531c	-1.1495	0.015664	RVBD1960c	-0.94458	0.009713	era	-1.2293	0.031065				RVBD3770B	-1.7818	9e-06	mapB	-1.7307	0.004364	RVBD3253c	-1.2878	0.003592
fadE4	-1.9191	0.008506	RVBD0603	-1.9492	0.001419	PE-PGRS31	-1.1069	0.007955	TB31.7	-1.1486	0.002994	def	-0.94052	0.007086	RVBD1994c	-1.2274	0.01071				purT	-1.7782	0.028867	RVBD0637	-1.7305	0.000225	RVBD0556	-1.2872	0.031451
coaE	-1.919	8e-06	RVBD0497	-1.9403	9e-06	RVBD3099c	-1.1039	0.01046	RVBD1494	-1.1479	0.048506	mce1D	-0.94045	0.00549	RVBD1130	-1.2259	0.000165				RVBD2620c	-1.7775	0.001567	pstS1	-1.7297	0.006459	RVBD1254	-1.2841	0.022685
PE-PGRS30	-1.918	0.004157	qor	-1.9367	0.013419	mce3R	-1.1	0.010939	RVBD3180c	-1.1466	0.010462	RVBD3208	-0.93919	0.001249	RVBD2958c	-1.2208	0.049766				RVBD0332	-1.7762	0.0074	plsB1	-1.7292	0.000487	RVBD0374c	-1.2826	0.007943
TB22.2	-1.9155	0.000649	glnH	-1.9336	2.5e-05	RVBD2023c	-1.0993	0.00873	recR	-1.1448	0.002165	RVBD1684	-0.93883	0.017408	RVBD1465	-1.2205	0.013953				RVBD0228	-1.7755	0.003632	pks7	-1.7286	0.017622	RVBD2829c	-1.2788	0.04158
uvrD2	-1.9105	8e-06	RVBD2449c	-1.929	0.004637	RVBD1707	-1.0986	0.00352	RVBD2740	-1.1442	0.025435	RVBD3201c	-0.93796	0.012104	RVBD3789	-1.2197	0.025396				RVBD0543c	-1.7753	0.013831	RVBD1842c	-1.7283	0.036236	RVBD3770B	-1.2781	0.000458
RVBD0204c	-1.9098	0.000276	RVBD0226c	-1.9266	0.002091	lprH	-1.0937	0.003606	lppR	-1.1441	0.015664	RVBD1457c	-0.93274	0.004649	RVBD1709	-1.2157	4.7e-05				RVBD0111	-1.7732	0.028552	RVBD0605	-1.7264	0.003617	RVBD3672c	-1.2779	0.004369
aceE	-1.9092	0.038481	RVBD0195	-1.9256	0.008736	cysD	-1.0926	0.00873	RVBD0303	-1.1435	0.016885	fadB4	-0.93215	0.018129	RVBD2411c	-1.2146	0.048744				ppsB	-1.7732	0.00083	RVBD1476	-1.7256	0.004619	acyP	-1.275	0.033816
RVBD0375c	-1.9084	0.016934	RVBD1424c	-1.9208	0.013563	pknD	-1.0902	0.024815	sdhC	-1.1406	0.002299	RVBD3828c	-0.92852	0.033548	ppsA	-1.2139	0.021438				RVBD0311	-1.7714	0.031111	RVBD0332	-1.7254	0.044668	cyp124	-1.264	0.029808
papA1	-1.9018	0.001948	TB18.5	-1.9199	0.001713	fadE8	-1.086	0.005266	lipQ	-1.1358	0.000414	RVBD3870	-0.92785	0.009713	PPE13	-1.2124	0.048744				RVBD3885c	-1.7708	0.025896	argJ	-1.7236	0.000655	mbtA	-1.2631	0.044806
RVBD0736	-1.8978	0.002609	cobL	-1.9182	0.011235	RVBD0988	-1.0824	0.001322	RVBD1693	-1.1329	0.003136	amt	-0.9249	0.028079	prcA	-1.2092	0.047405				RVBD2600	-1.7696	0.020648	RVBD3714c	-1.7236	0.036325	RVBD0849	-1.2592	8e-06
orn	-1.8967	5.3e-05	RVBD1961	-1.9119	0.000716	bioA	-1.0807	0.008141	RVBD3091	-1.1309	0.023791	RVBD0246	-0.92481	0.00549	RVBD3057c	-1.2088	0.000319				PPE19	-1.7685	0.032206	RVBD1780	-1.7225	0.031241	recG	-1.2582	0.025264
cdsA	-1.8966	8e-06	sdhB	-1.9094	0.011235	iunH	-1.0798	0.001401	RVBD2964B	-1.1274	0.024874	RVBD1002c	-0.9229	0.006748	RVBD0550c	-1.2044	0.024776				RVBD3359	-1.7647	0.030048	RVBD0963c	-1.7218	0.023239	celA1	-1.2522	0.0229
aldC	-1.8946	0.000616	RVBD1403c	-1.9005	0.017283	amiB1	-1.0762	0.026215	recA	-1.1222	0.015664	RVBD0479c	-0.92142	0.02327	RVBD3689	-1.2038	0.002394				RVBD2452c	-1.7645	0.033041	RVBD1324	-1.7216	0.031766	pks7	-1.2509	0.0229
RVBD3447c	-1.8944	0.001201	acpS	-1.8982	0.000305	fbiC	-1.0684	0.003786	aac	-1.1214	0.017244	RVBD3226c	-0.92111	0.001258	RVBD3603c	-1.2033	0.013953				RVBD2420c	-1.7609	0.001514	end	-1.7212	0.031241	fadB	-1.2504	0.006469
RVBD0955	-1.8926	0.000147	RVBD2688c	-1.8973	0.019739	RVBD3413c	-1.0647	0.019377	RVBD0495c	-1.121	0.020497	RVBD0892	-0.91989	0.000335	RVBD2003c	-1.201	0.031065				ugpB	-1.7607	0.014018	RVBD3422c	-1.7207	0.044906	lprL	-1.2497	0.034856
RVBD2393	-1.8897	0.00486	fdhF	-1.8899	0.000713	RVBD3091	-1.0604	0.00803	RVBD3348	-1.1196	0.000836	RVBD3903c	-0.91964	0.019333	RVBD2585c	-1.1998	0.005655				RVBD3551	-1.7605	0.000764	PPE52	-1.72	0.017538	lipF	-1.2496	0.000877
RVBD1072	-1.8896	8e-06	arsB1	-1.8874	0.003846	RVBD2675c	-1.0603	0.026215	fadA5	-1.1181	8e-06	RVBD3422c	-0.91587	0.039484	sigD	-1.1966	0.04349				polA	-1.7586	0.005854	rhlE	-1.7183	0.022537	RVBD1676	-1.2486	0.022149
RVBD3034c	-1.887	0.001595	RVBD3447c	-1.8853	0.015796	typA	-1.059	0.027232	mce3R	-1.1178	8e-06	ppsC	-0.91521	0.019333	RVBD3702c	-1.1958	0.029868				rplI	-1.7583	0.00224	RVBD0955	-1.7159	0.018937	uvrA	-1.2477	0.038943
RVBD0024	-1.8854	0.016073	RVBD2978c	-1.8844	0.000563	esxA	-1.0588	0.008472	RVBD1003	-1.1139	0.019782	RVBD1459c	-0.91348	8.3e-05	RVBD0680c	-1.1952	0.016575				RVBD2054	-1.7487	0.002821	lipC	-1.7136	0.029586	RVBD2077c	-1.2468	0.007943
echA20	-1.8852	0.016934	RVBD1072	-1.8839	0.042994	rplI	-1.0558	0.00873	RVBD0157A	-1.1136	0.002338	RVBD2179c	-0.90856	0.040512	RVBD3447c	-1.1946	0.003238				RVBD0314c	-1.7426	0.047677	yrbE1A	-1.7135	0.0142	RVBD1574	-1.246	0.007572
RVBD0826	-1.8791	0.007795	mce1C	-1.8801	0.000716	PPE65	-1.0513	0.001393	pimE	-1.113	0.017635	ilvX	-0.9062	0.000287	moxR1	-1.1902	0.010973				RVBD1333	-1.7386	0.016343	RVBD1726	-1.7135	0.010879	moxR1	-1.2446	0.008296
tpiA	-1.8772	0.046217	ethA	-1.878	2.5e-05	RVBD3342	-1.0502	0.023059	sigE	-1.1119	0.009716	fadD4	-0.90562	0.005503	RVBD3786c	-1.1902	0.031065				bioF2	-1.7379	0.005241	glgC	-1.7119	0.046552	RVBD2943	-1.243	0.028808
RVBD2452c	-1.8716	0.034926	ung	-1.8751	0.019356	lprK	-1.0496	0.007955	RVBD3163c	-1.1113	0.002751	RVBD1836c	-0.90441	0.024301	RVBD0997	-1.189	0.005655				ephE	-1.7346	0.043843	RVBD0921	-1.7116	0.045653	RVBD3403c	-1.2414	0.025264
PPE39	-1.8699	0.034926	pbpA	-1.8749	0.023349	RVBD3616c	-1.0488	0.00348	moxR3	-1.1111	0.002138	RVBD3428c	-0.9026	0.009713	RVBD1254	-1.1875	0.047405				ugpA	-1.7342	0.019557	tlyA	-1.7109	0.012972	RVBD2044c	-1.2404	0.031879
eis	-1.866	8e-06	rubA	-1.8745	0.013563	RVBD2255A	-1.0433	0.013063	frdB	-1.1108	0.004901	RVBD3672c	-0.90218	0.016856	sigE	-1.187	0.029868				PE14	-1.7339	0.004362	gltA	-1.7095	0.012972	RVBD3678A	-1.2375	0.013238
gcp	-1.8658	0.007805	mbtH	-1.8688	0.014697	RVBD3534c	-1.0387	0.001616	RVBD2962c	-1.1093	0.002138	echA20	-0.90139	0.009713	RVBD0368c	-1.1835	0.004454				RVBD1156	-1.7325	0.030048	RVBD2028c	-1.7093	0.045653	leuB	-1.2355	0.0229
manA	-1.8618	8e-06	rmlB	-1.8653	0.001503	end	-1.0385	0.001616	RVBD0679c	-1.1091	0.003588	RVBD0561c	-0.89578	0.017408	PE-PGRS59	-1.1827	0.00107				RVBD3104c	-1.7318	0.000254	RVBD0486	-1.7053	0.00011	kdpE	-1.2337	0.033816
RVBD2456c	-1.8602	0.001948	mgtE	-1.8635	0.03105	RVBD1574	-1.0364	0.020031	RVBD1500	-1.1074	0.02407	epiA	-0.89483	0.017408	smc	-1.1821	0.00107				RVBD2666	-1.7313	0.018192	mce4F	-1.7051	0.01542	dnaJ2	-1.2327	0.00115
RVBD3741c	-1.8574	0.03128	PE-PGRS3	-1.8595	0.00512	mapA	-1.0349	0.00161	wag22	-1.1069	0.002138	rmlA	-0.88961	0.017408	RVBD0315	-1.181	0.00082				gdh	-1.7296	0.002281	RVBD0204c	-1.7014	0.024895	RVBD0397	-1.2316	0.022149
ndh	-1.8532	0.000136	RVBD3657c	-1.8579	0.03047	echA4	-1.0336	0.018079	RVBD3635	-1.1021	0.002138	metX	-0.88945	0.000115	RVBD0959	-1.1777	0.007989				RVBD3884c	-1.7279	0.025896	PE-PGRS9	-1.6973	0.036325	RVBD0845	-1.2297	0.033071
RVBD3640c	-1.8532	0.007795	RVBD1125	-1.8522	0.000139	RVBD1234	-1.0325	0.000381	RVBD2676c	-1.1011	0.001151	RVBD3491	-0.88792	0.009713	dapF	-1.1755	0.047405				RVBD3026c	-1.723	0.030048	spoU	-1.6944	0.012972	RVBD3805c	-1.2287	0.027941
RVBD3882c	-1.8521	8e-06	RVBD2264c	-1.852	0.013563	ctpB	-1.0324	0.00348	RVBD1491c	-1.0985	0.006286	glpD2	-0.88741	0.000661	RVBD1201c	-1.1753	0.000212				RVBD2810c	-1.7178	0.047677	ksgA	-1.6944	0.004619	RVBD2747	-1.2243	0.008296
clpB	-1.8506	0.016073	trmU	-1.85	0.006178	pckA	-1.0258	0.004993	RVBD2694c	-1.0978	0.010462	kgtP	-0.87908	0.001249	RVBD2235	-1.1708	2.9e-05				RVBD1050	-1.7169	0.046726	RVBD3679	-1.6939	0.012272	RVBD1371	-1.2225	0.007572
RVBD1693	-1.8505	0.000201	RVBD1767	-1.8499	0.026111	RVBD3352c	-1.0242	0.004309	panD	-1.0977	0.002295	RVBD1491c	-0.87709	0.001202	RVBD1269c	-1.1666	0.029044				mdh	-1.7166	0.001018	RVBD3057c	-1.6931	0.004278	RVBD2052c	-1.2219	0.015542
RVBD2738c	-1.85	0.019679	PE-PGRS45	-1.8457	0.001408	RVBD0498	-1.0224	0.006477	RVBD0229c	-1.097	0.003726	RVBD0785	-0.87441	0.019333	RVBD1626	-1.1644	0.005232				RVBD0426c	-1.7163	0.035257	PPE27	-1.6909	0.044922	RVBD0486	-1.2197	0.008296
fadD34	-1.846	0.03709	RVBD0128	-1.8442	0.003846	PE-PGRS62	-1.0212	0.013153	PPE51	-1.0935	0.00275	pirG	-0.8723	0.009713	tesB2	-1.164	0.042098				yrbE1A	-1.7145	0.00174	RVBD1453	-1.6884	0.035513	RVBD1476	-1.219	0.011443
RVBD0228	-1.8457	0.00486	RVBD0192	-1.8438	0.027567	fadD25	-1.0194	0.003461	mce4A	-1.0909	0.008554	ftsQ	-0.86117	6.6e-05	RVBD1003	-1.1614	0.005734				RVBD1706A	-1.714	0.019557	RVBD0749	-1.6852	0.005526	RVBD1610	-1.2189	0.007572
acpS	-1.8428	8e-06	RVBD0247c	-1.8436	0.004637	RVBD2707	-1.0175	0.00023	glnA4	-1.0904	0.00426	pstC2	-0.85847	0.002358	RVBD1836c	-1.1611	0.017452				lprK	-1.712	0.000119	RVBD1709	-1.684	0.00714	cyp128	-1.2179	0.031879
suhB	-1.8407	0.042717	lpqJ	-1.8429	0.002091	fadD11	-1.0163	0.004073	RVBD2415c	-1.0875	0.009716	RVBD0907	-0.85632	0.023379	fprB	-1.1592	0.025857				RVBD2896c	-1.7087	0.04992	RVBD3680	-1.6824	0.009278	pstC2	-1.2138	0.008296
pks1	-1.8399	0.016073	fadA6	-1.8422	0.002327	fbiA	-1.0113	0.004167	RVBD1913	-1.0849	0.003588	RVBD2224c	-0.85395	0.040512	pirG	-1.1592	0.00107				fadE10	-1.7063	0.021364	fdxD	-1.6784	0.015505	RVBD2001	-1.2129	0.034856
RVBD3922c	-1.8371	0.009136	hddA	-1.8409	0.015255	lipL	-1.0095	0.014451	mtr	-1.0832	0.010895	RVBD3294c	-0.85335	0.03764	amiC	-1.1582	0.049766				RVBD1628c	-1.7014	0.002788	RVBD0272c	-1.6768	0.002488	RVBD2274c	-1.2077	0.047052
PE-PGRS54	-1.8335	0.006109	RVBD1815	-1.8396	0.03105	kdpB	-1.0085	0.006477	RVBD2018	-1.0826	0.0129	RVBD1321	-0.85006	0.018467	atsD	-1.1562	0.003499				RVBD0026	-1.7	0.02189	RVBD2554c	-1.6751	0.040468	fadE15	-1.2043	0.04158
nuoH	-1.833	0.007293	dppD	-1.8387	0.023796	RVBD3236c	-1.0061	0.01879	RVBD3603c	-1.0791	0.014314	PE4	-0.84884	0.048501	RVBD2997	-1.1559	0.048744				RVBD2619c	-1.6992	0.0074	RVBD1526c	-1.6723	0.04903	yajC	-1.2005	0.00013
bpoA	-1.8302	0.021122	tam	-1.8382	0.001644	glnH	-1.0036	0.01879	RVBD3291c	-1.0706	0.008101	suhB	-0.83665	0.017408	RVBD1671	-1.1531	0.048744				amiB1	-1.6984	0.025896	aceAa	-1.6707	0.022164	cmaA1	-1.2003	0.021097
RVBD3212	-1.8295	0.016073	RVBD2673	-1.8347	0.000575	RVBD0627	-1.0022	0.007955	RVBD3616c	-1.0701	0.006596	esxT	-0.83648	0.006765	RVBD1209	-1.1525	0.024771				mutT3	-1.6983	0.002007	secA2	-1.6698	0.003207	RVBD3770c	-1.1988	0.029808
lipU	-1.8292	0.018363	RVBD2958c	-1.828	0.001644	RVBD2620c	-0.99928	0.003703	RVBD2508c	-1.068	0.012445	pepA	-0.83585	0.019333	RVBD0988	-1.1524	0.047405				RVBD0763c	-1.6966	0.029757	RVBD0104	-1.6613	0.002443	clpB	-1.1988	0.002664
PPE27	-1.8281	0.046217	RVBD3693	-1.8277	0.013419	rocA	-0.99772	0.007955	cydA	-1.0661	0.002295	RVBD2325c	-0.83548	0.019333	yajC	-1.152	0.047405				RVBD0637	-1.6964	2.6e-05	RVBD2802c	-1.6606	0.002377	RVBD3291c	-1.1955	0.034856
pnp	-1.8276	0.000991	mce3A	-1.8267	0.008736	RVBD1634	-0.99535	0.003703	PE19	-1.0629	3.7e-05	PPE56	-0.82823	0.01035	cbhK	-1.15	0.017452				coaA	-1.6935	0.000482	asnB	-1.6566	0.002443	pks4	-1.1927	0.008296
RVBD2688c	-1.8258	0.016934	RVBD0875c	-1.8258	0.000789	RVBD0249c	-0.99075	0.00803	RVBD3678c	-1.0571	0.000658	RVBD0888	-0.82742	0.000411	RVBD2407	-1.1494	0.003238				RVBD1829	-1.6842	0.002281	RVBD1836c	-1.6556	0.000342	RVBD3030	-1.1887	0.000736
RVBD0312	-1.8237	0.032372	RVBD0963c	-1.8251	0.017283	PPE11	-0.98967	0.014451	RVBD0274	-1.0569	0.004692	RVBD3830c	-0.8252	0.00035	RVBD2184c	-1.1457	0.026187				mtc28	-1.6835	0.035583	RVBD0954	-1.6548	0.045653	RVBD0967	-1.1885	0.025983
RVBD3292	-1.8224	0.00659	RVBD0970	-1.8226	0.011235	RVBD2230c	-0.98751	0.00023	fadD19	-1.0531	0.002295	RVBD0449c	-0.81765	0.021241	glnA2	-1.1442	0.000181				lppD	-1.6817	0.031111	RVBD0265c	-1.6546	0.044922	RVBD3616c	-1.188	0.025264
gdh	-1.8208	0.023307	pks8	-1.822	0.000648	hemH	-0.98669	0.00803	lipU	-1.0519	0.001218	RVBD1494	-0.80497	0.048501	RVBD1841c	-1.1435	0.048744				mesJ	-1.6814	2.6e-05	RVBD0654	-1.654	0.017622	RVBD0386	-1.1864	0.005725
RVBD3018Bc	-1.8188	0.00712	RVBD3786c	-1.8212	0.001579	fbpC	-0.98331	0.003606	RVBD1910c	-1.0519	0.001044	RVBD1693	-0.80279	0.04303	RVBD3099c	-1.1423	0.042098				gidB	-1.6804	0.002281	lipQ	-1.6538	0.031241	mce1B	-1.1852	0.000884
lprK	-1.8181	0.001052	trxC	-1.8202	0.002091	RVBD1491c	-0.98298	0.000242	phoP	-1.0514	0.000836	RVBD2806	-0.80053	0.048501	lprM	-1.141	0.028783				cyp144	-1.6797	0.00179	lpqJ	-1.653	0.011386	RVBD1491c	-1.1849	0.013238
RVBD0513	-1.8146	0.033687	RVBD1610	-1.8182	0.000713	PE-PGRS5	-0.98276	0.011476	aldC	-1.0494	0.005473	RVBD1558	-0.79897	0.009713	mmaA3	-1.1394	0.030387				gmdA	-1.6777	0.002443	RVBD3695	-1.6526	0.036325	RVBD3871	-1.1813	5.6e-05
RVBD1234	-1.8141	0.002827	mmpL2	-1.8168	0.00512	RVBD3038c	-0.982	0.004167	RVBD3551	-1.0487	0.005473	RVBD1218c	-0.79654	0.026106	RVBD3730c	-1.1378	0.047405				RVBD0186Ac	-1.6765	0.019729	RVBD2337c	-1.6469	0.012972	gabP	-1.1811	0.031879
RVBD0517	-1.8127	0.000136	pqqE	-1.8167	0.011235	gmdA	-0.97666	0.027232	amiA2	-1.0485	0.005968	fadE10	-0.79266	0.017408	fadD24	-1.1359	0.00429				hemY	-1.6714	0.002281	mbtF	-1.6466	0.012272	folK	-1.1793	0.011919
lppN	-1.8094	0.015995	PPE34	-1.8072	0.042994	trmB	-0.96977	0.021644	RVBD3860	-1.0478	0.013408	fdhD	-0.78784	0.002383	RVBD2252	-1.1359	0.048744				RVBD0340	-1.6687	0.028552	RVBD1154c	-1.6412	0.009844	RVBD3066	-1.1738	0.04158
RVBD0480c	-1.8085	0.02401	fadB5	-1.8072	0.029607	rpsT	-0.96733	0.00803	RVBD1774	-1.0406	0.017635	RVBD0607	-0.78713	0.001209	RVBD3879c	-1.1351	0.004454				RVBD1524	-1.6666	0.019557	RVBD2729c	-1.6407	0.040281	RVBD3618	-1.1725	0.022685
pknG	-1.8059	0.007795	RVBD2484c	-1.8035	0.000644	PPE54	-0.96593	0.00803	RVBD2401	-1.0394	0.005356	RVBD2658c	-0.78182	0.015518	dinX	-1.1297	0.003641				moxR2	-1.6615	0.028867	phoP	-1.6398	0.006838	RVBD0537c	-1.1717	0.028808
RVBD2740	-1.7992	0.048818	RVBD3605c	-1.8032	0.015796	RVBD3870	-0.96175	3.8e-05	RVBD2142A	-1.0386	0.001815	icd1	-0.78044	0.022188	RVBD1590	-1.1292	0.021438				RVBD0471c	-1.6609	0.04992	RVBD1619	-1.6389	0.021299	RVBD3368c	-1.1713	0.0229
RVBD0828c	-1.7989	0.001948	RVBD1120c	-1.8029	0.026111	RVBD3192	-0.95938	0.020031	ugpB	-1.0378	0.001747	RVBD1375	-0.77184	0.031988	RVBD1761c	-1.126	0.033053				gabP	-1.6595	0.005241	RVBD2134c	-1.6368	0.023239	RVBD1683	-1.168	0.010286
RVBD0200	-1.7949	0.001312	PE-PGRS57	-1.8019	0.013563	RVBD0601c	-0.9576	0.01667	RVBD3160c	-1.0364	0.002383	RVBD1626	-0.76692	0.02327	RVBD2978c	-1.1196	1e-05				icd2	-1.6583	9.1e-05	pstC2	-1.6365	0.000342	RVBD1250	-1.1656	0.044806
RVBD3538	-1.7948	0.013527	pks15	-1.794	0.013563	RVBD1700	-0.95287	0.02273	PE-PGRS50	-1.0331	0.003588	RVBD3814c	-0.74662	0.00024	RVBD3679	-1.1194	0.00108				RVBD2557	-1.6579	0.02975	lprI	-1.6337	0.035513	RVBD3600c	-1.1645	0.001269
mhpE	-1.7929	0.000238	phhB	-1.7931	0.042994	RVBD1404	-0.94558	0.000242	fadE32	-1.025	0.002335	RVBD0067c	-0.74598	0.000909	folK	-1.1185	0.002894				RVBD3916c	-1.6578	0.030048	uppP	-1.6334	0.000578	echA20	-1.1607	0.001512
RVBD1114	-1.7904	0.043674	prcA	-1.7874	0.023796	RVBD0308	-0.93565	0.019377	fadE24	-1.0249	0.003726	RVBD2705c	-0.74431	0.01035	mmpL13b	-1.1148	0.000804				RVBD0654	-1.6571	0.000703	RVBD2435c	-1.6331	0.012272	echA3	-1.1598	0.038943
ruvA	-1.7857	0.000111	RVBD0229c	-1.7801	0.01881	RVBD2954c	-0.93199	0.01879	bpoC	-1.0242	0.019017	RVBD0049	-0.72867	0.012104	gmdA	-1.1148	0.033053				RVBD2676c	-1.6557	0.028867	RVBD1271c	-1.6323	0.012272	mmpL13b	-1.1593	0.00459
nuoN	-1.785	0.001948	RVBD0459	-1.7791	0.013563	RVBD0885	-0.92534	0.003606	ctpH	-1.0203	0.008554	RVBD0393	-0.72801	0.000396	agpS	-1.1144	0.005734				RVBD3645	-1.6541	0.047677	idsA2	-1.6302	0.004005	pbpA	-1.1589	0.007685
yrbE1A	-1.7814	8e-06	secA2	-1.7778	0.013563	fadB5	-0.9154	0.014451	PPE65	-1.0183	0.017635	bpoA	-0.72059	0.000899	RVBD3434c	-1.1128	0.047405				bphC	-1.6539	0.000133	fadD24	-1.6289	0.012726	sdhA	-1.1559	0.003022
RVBD0479c	-1.7812	0.001948	RVBD3468c	-1.7777	0.000694	lipQ	-0.91366	0.00873	RVBD3201c	-1.0172	0.016885	fadD22	-0.71611	0.000674	RVBD3085	-1.1124	0.015429				RVBD0395	-1.6527	0.031111	cysD	-1.6286	0.007644	sdhA	-1.1559	0.003022
ansP1	-1.7805	0.01647	mmpL4	-1.777	0.001578	hddA	-0.90934	0.01667	hemH	-1.0171	0.007907	asnB	-0.71495	0.017408	RVBD2765	-1.1062	0.047405				bisC	-1.6523	0.028867	RVBD2315c	-1.6272	0.022164	PPE3	-1.1544	0.025983
RVBD0892	-1.7797	0.000616	RVBD0185	-1.7751	0.015796	RVBD3817	-0.90876	0.005404	RVBD3312A	-1.0166	0.048506	ksgA	-0.71128	0.022188	RVBD1744c	-1.1051	0.041637				hycP	-1.6492	0.016343	cyp140	-1.6237	0.044922	RVBD3882c	-1.153	0.023767
deoC	-1.7788	0.016934	RVBD0200	-1.7734	0.027567	RVBD3627c	-0.90724	0.004303	mmpL10	-1.0159	0.001149	RVBD3694c	-0.70883	0.027021	cyp137	-1.1034	0.00107				RVBD2951c	-1.6469	0.014718	RVBD0128	-1.6225	0.010741	RVBD1156	-1.1523	0.04158
aofH	-1.7787	0.001662	RVBD0204c	-1.7733	0.002044	RVBD2791c	-0.90549	0.005266	fbpC	-1.0159	0.005473	RVBD1290A	-0.68976	0.025401	yrbE2A	-1.1032	0.033053				gpsA	-1.6445	0.016165	RVBD1147	-1.6224	0.003084	RVBD3786c	-1.1506	0.007943
RVBD0315	-1.7773	0.016073	RVBD1251c	-1.7713	0.013563	aldA	-0.90519	0.005266	serA2	-1.0146	0.002138	RVBD2414c	-0.68949	0.016258	RVBD3038c	-1.1032	0.004969				gpsA	-1.6445	0.016165	eis	-1.6219	0.001949	PE-PGRS25	-1.1498	0.007572
RVBD1513	-1.7766	0.000201	RVBD2021c	-1.7689	0.006663	RVBD0218	-0.90031	0.00803	RVBD0466	-1.0142	8e-06	RVBD1543	-0.68227	0.001202	ftsQ	-1.1017	0.007719				RVBD0571c	-1.6387	0.031111	mbtE	-1.6202	0.046552	fdhF	-1.147	0.033816
RVBD0218	-1.7745	0.00659	pknE	-1.7682	0.013563	RVBD1289	-0.89795	0.005404	phoH2	-1.0136	0.023791	RVBD3126c	-0.67207	0.025401	mesJ	-1.0979	0.009408				RVBD3207c	-1.6378	9e-06	lprN	-1.6196	0.006378	RVBD3041c	-1.1464	0.00084
yrbE2B	-1.7744	0.00034	fadE32	-1.7674	9e-06	RVBD1271c	-0.89544	0.015992	ppgK	-1.0132	0.001535	RVBD0874c	-0.66095	0.024301	RVBD3684	-1.0973	0.049766				RVBD3259	-1.6378	0.016343	RVBD3600c	-1.6183	0.023239	fadD22	-1.1434	0.001365
RVBD1836c	-1.7739	0.000506	RVBD3555c	-1.767	0.002702	mas	-0.89325	0.023753	RVBD2647	-1.0072	0.005473	lipU	-0.64378	0.028079	RVBD3626c	-1.0899	0.000212				sugI	-1.6377	0.030048	RVBD2111c	-1.618	0.006271	RVBD3640c	-1.1433	0.012091
fadB2	-1.773	0.011861	PPE20	-1.7635	0.029607	lpqY	-0.8901	0.006477	dppC	-1.006	0.010895	RVBD1186c	-0.6192	0.02327	RVBD0064	-1.0895	0.00429				uvrB	-1.6377	0.037597	fdhD	-1.616	0.016737	rpsT	-1.143	0.002383
RVBD2554c	-1.7718	0.002305	fadE23	-1.7608	0.015796	RVBD0713	-0.88952	0.006477	RVBD0907	-1.005	0.01169	RVBD3192	-0.61535	0.040512	lprO	-1.0892	0.009863				RVBD3730c	-1.6342	0.018894	RVBD0919	-1.6152	0.031101	RVBD0759c	-1.1423	0.009736
argF	-1.7676	8e-06	mca	-1.7587	0.003769	RVBD3032	-0.88929	0.008472	RVBD2015c	-1.0018	0.044134	RVBD0204c	-0.59931	0.001537	RVBD0882	-1.0888	0.047405				moaA	-1.6294	0.016343	hemK	-1.6146	0.007644	RVBD0561c	-1.1391	0.01488
RVBD2310	-1.7669	0.005852	RVBD1990c	-1.7536	0.000586	RVBD3694c	-0.8882	0.004073	RVBD0892	-1.0014	0.023791	ephB	-0.59038	0.027021	RVBD1132	-1.0846	0.00081				RVBD2673	-1.6293	0.00323	cysW	-1.613	0.000848	RVBD0098	-1.1389	0.028808
RVBD3434c	-1.7629	0.003514	RVBD0939	-1.7519	0.002091	nuoN	-0.88805	0.00803	mutT3	-0.9982	0.00426	RVBD3527	-0.58316	0.001339	lprK	-1.0813	0.013953				RVBD0063	-1.6283	0.013579	rmlB	-1.6125	0.002453	cobU	-1.138	0.043267
RVBD3694c	-1.757	2.3e-05	RVBD3881c	-1.7486	0.000713	cobN	-0.88557	0.006301	RVBD0200	-0.99639	0.002138				asd	-1.0785	0.000333				adhE2	-1.6259	0.002096	RVBD2529	-1.6097	0.031374	RVBD3534c	-1.1374	0.026867
RVBD2037c	-1.7554	0.048818	RVBD2358	-1.7468	0.013419	RVBD0412c	-0.88331	0.00873	RVBD0067c	-0.99298	5.1e-05				kgtP	-1.077	0.004454				RVBD2277c	-1.6248	0.028552	RVBD2229c	-1.6084	0.01542	moaX	-1.133	0.033816
moeB1	-1.7553	0.000214	RVBD1692	-1.7468	7e-05	RVBD1335	-0.87818	0.018079	RVBD0452	-0.99274	0.000528				dgt	-1.0742	0.049766				kgtP	-1.6245	0.000524	mutA	-1.6063	0.036325	RVBD3683	-1.1312	0.029808
trxC	-1.7522	0.015995	mdh	-1.7423	7e-05	RVBD0611c	-0.86947	0.007051	kgd	-0.99219	0.000142				sigC	-1.0738	0.047213				RVBD3291c	-1.6214	0.005854	RVBD0681	-1.606	0.044922	RVBD2609c	-1.1304	4e-05
serB1	-1.7476	0.00486	amiA2	-1.7415	0.03105	pks11	-0.86924	0.023753	uvrC	-0.99089	0.003818				RVBD2729c	-1.0737	0.007749				RVBD2638	-1.6213	0.026818	RVBD1132	-1.605	0.012808	apt	-1.1279	0.044806
fadE35	-1.7444	0.010134	pyrF	-1.7404	0.003404	RVBD0785	-0.86764	0.019377	hsp	-0.98319	0.043612				RVBD0458	-1.0717	0.00081				PPE56	-1.6194	0.033557	recA	-1.6038	0.004005	RVBD3866	-1.1216	0.002783
RVBD3787c	-1.7442	0.001948	RVBD0696	-1.7398	0.005969	RVBD3000	-0.86481	0.004073	PE-PGRS6	-0.98267	0.019017				RVBD2554c	-1.0705	0.028536				mtrB	-1.619	0.004036	dnaJ1	-1.6017	0.012865	dxs2	-1.1194	0.029808
rbfA	-1.7425	2.3e-05	RVBD3085	-1.7395	0.016955	RVBD1059	-0.85994	0.001421	RVBD3096	-0.97366	0.025435				RVBD1026	-1.0703	0.004454				RVBD2205c	-1.6184	0.002443	fadE23	-1.6007	0.012726	RVBD0127	-1.1185	0.014095
RVBD0954	-1.74	5.3e-05	RVBD0937c	-1.7393	0.032059	recX	-0.85885	0.007955	pfkA	-0.97209	0.002035				RVBD2959c	-1.07	0.049766				RVBD1747	-1.6177	0.031111	lepB	-1.5982	0.000386	RVBD2696c	-1.1158	0.001825
RVBD0992c	-1.7387	0.016934	RVBD0922	-1.7389	0.013563	fadD10	-0.85687	0.003461	mce1F	-0.97174	0.005727				fadE19	-1.0699	0.000181				kdpA	-1.6176	0.000133	RVBD3243c	-1.5981	0.044922	RVBD3870	-1.1137	0.002783
RVBD2434c	-1.7345	0.016934	RVBD2414c	-1.7374	0.013563	mce1A	-0.85535	0.00873	mbtF	-0.97131	0.004007				RVBD3616c	-1.0698	0.005734				dcd	-1.6173	0.020648	RVBD2556c	-1.594	0.009281	ephE	-1.1121	0.027941
dppD	-1.7334	0.010134	RVBD3848	-1.7358	0.019739	bioD	-0.85515	0.019377	RVBD3471c	-0.96791	0.005473				RVBD3163c	-1.0672	0.048744				RVBD3744	-1.6168	0.003015	cobO	-1.5939	0.007644	RVBD0698	-1.111	0.033816
RVBD0318c	-1.7325	0.001322	RVBD0793	-1.7352	0.009613	ligC	-0.85508	0.007051	RVBD0688	-0.96696	0.003812				RVBD2393	-1.0664	0.02008				PE17	-1.6155	0.023861	RVBD3510c	-1.5907	0.010741	aldA	-1.1093	0.006469
pks8	-1.7282	0.007293	RVBD2508c	-1.7315	0.008736	RVBD3289c	-0.85185	0.011016	RVBD2298	-0.96679	0.009008				RVBD1432	-1.065	0.000768				RVBD3208	-1.6142	0.002096	atsD	-1.5901	0.020531	lgt	-1.1087	0.00938
RVBD0145	-1.7275	0.024484	cysQ	-1.7298	0.003846	RVBD3679	-0.846	0.007051	ilvX	-0.96664	0.012445				RVBD1792A	-1.0642	0.036573				RVBD2978c	-1.6133	0.001514	RVBD2620c	-1.5887	0.03051	frdA	-1.1077	0.01318
RVBD1453	-1.726	0.007795	RVBD1566c	-1.7287	0.003404	RVBD2419c	-0.84371	0.00803	RVBD1700	-0.96629	0.005965				trmU	-1.0587	0.047601				RVBD1332	-1.6132	0.025726	cmaA1	-1.5819	0.007644	RVBD3903c	-1.1049	0.018143
RVBD2646	-1.7244	0.010766	TB11.2	-1.727	0.00512	RVBD0443	-0.8429	0.013153	RVBD1648	-0.96495	0.015377				ltp3	-1.0573	0.017841				cdsA	-1.6127	0.002064	RVBD1710	-1.5814	0.010741	esxW	-1.1037	0.019259
dnaJ2	-1.7207	0.000276	RVBD3163c	-1.7193	0.013563	RVBD3104c	-0.83688	0.010939	RVBD1723	-0.96188	0.005473				RVBD1489A	-1.0568	0.042098				RVBD0919	-1.6122	0.002452	RVBD0356c	-1.5809	0.00714	aldC	-1.103	0.000333
PE-PGRS55	-1.7207	0.03204	RVBD0158	-1.7192	0.015796	RVBD2567	-0.83586	0.00873	opcA	-0.96094	0.000414				RVBD2262c	-1.0554	0.00107				RVBD3041c	-1.6103	0.005854	PE15	-1.5803	0.044922	RVBD1634	-1.1027	0.008296
treS	-1.7206	0.000616	RVBD0543c	-1.7181	2.5e-05	RVBD0997	-0.83456	0.025835	TB18.6	-0.95959	0.003726				RVBD2073c	-1.0536	0.009408				blaC	-1.6064	9e-06	pknD	-1.5789	0.031374	RVBD2011c	-1.1012	0.006469
RVBD0485	-1.7191	0.001064	RVBD1707	-1.7171	0.015255	RVBD3334	-0.83155	0.011016	RVBD0039c	-0.95883	0.004692				RVBD3639c	-1.0506	0.014774				RVBD0306	-1.604	0.043843	RVBD2000	-1.5782	0.00242	RVBD3050c	-1.0972	0.0229
RVBD0858c	-1.7171	0.005852	pta	-1.7162	0.011235	PPE39	-0.8311	0.013875	RVBD1358	-0.95823	0.005473				orn	-1.0505	0.00081				RVBD3869	-1.5994	0.026818	ugpE	-1.577	0.0241	RVBD0634c	-1.0972	0.01488
RVBD3395c	-1.7151	0.000238	RVBD2456c	-1.7161	0.00081	RVBD1042c	-0.82834	0.00873	ilvA	-0.95719	0.001149				RVBD3881c	-1.0505	0.005528				RVBD0818	-1.5961	0.000441	RVBD1693	-1.5768	0.019094	RVBD2073c	-1.0957	0.025264
RVBD3422c	-1.7142	0.00471	ilvC	-1.7128	0.000139	mce1C	-0.82141	0.00873	RVBD2013	-0.95452	0.009008				ilvB2	-1.0503	0.014774				coaE	-1.5951	2.6e-05	RVBD3882c	-1.5744	0.027681	kgtP	-1.0949	0.022149
ceoB	-1.7129	0.005195	RVBD1301	-1.712	0.004857	RVBD1398c	-0.81958	0.00803	RVBD3510c	-0.95387	0.005473				RVBD0584	-1.0483	0.026187				lpqP	-1.594	0.012263	RVBD3869	-1.5716	0.006378	RVBD0303	-1.0914	0.025983
RVBD0784	-1.7128	0.03128	smpB	-1.7103	0.001091	RVBD3829c	-0.8178	0.00803	nuoI	-0.95381	0.00426				RVBD0585c	-1.0453	0.000797				whiB3	-1.5929	0.043843	RVBD3201c	-1.5669	0.002443	eis	-1.0876	0.010556
RVBD2910c	-1.7109	0.021122	treS	-1.7103	0.003846	clpB	-0.81388	0.001815	RVBD3229c	-0.95132	0.022176				RVBD2427Ac	-1.0446	0.048803				RVBD0247c	-1.5913	0.002096	RVBD2326c	-1.5669	0.044922	RVBD0745	-1.086	0.007169
mesT	-1.707	0.001312	RVBD1364c	-1.7095	0.001579	PE-PGRS10	-0.80799	0.01046	RVBD0476	-0.95066	0.003453				cysK2	-1.0427	0.007989				RVBD3895c	-1.5906	0.009743	RVBD3884c	-1.5644	0.006101	iniC	-1.0847	0.025983
RVBD1683	-1.7033	0.00486	RVBD1201c	-1.7088	0.004315	RVBD2059	-0.80673	0.00803	ppsC	-0.9503	0.005473				RVBD0901	-1.0426	0.049766				PE-PGRS45	-1.5879	0.033557	umaA	-1.563	0.0241	RVBD1692	-1.0762	0.000231
RVBD0236c	-1.7031	0.000147	RVBD2805	-1.7058	0.042994	nuoE	-0.80514	0.012051	pknI	-0.94809	0.004009				RVBD3208	-1.0425	0.005655				RVBD3050c	-1.5876	0.017991	narI	-1.5628	0.031374	bglS	-1.0713	0.00676
grpE	-1.7	0.001947	ilvA	-1.7045	0.004637	mca	-0.80389	0.018079	agpS	-0.93951	0.015664				RVBD0183	-1.0409	0.04835				RVBD0246	-1.5869	0.020648	RVBD0648	-1.5613	0.044922	pepD	-1.0695	0.004369
RVBD3405c	-1.7	0.03709	folB	-1.7	0.006663	RVBD3832c	-0.80386	0.011016	RVBD1373	-0.93898	0.005473				mmpL5	-1.0407	0.031065				nrdB	-1.5858	0.028552	PPE68	-1.5607	0.018243	pks16	-1.069	0.034856
RVBD1059	-1.6981	0.025127	PE-PGRS26	-1.6983	0.006902	RVBD3869	-0.80048	0.01879	RVBD1312	-0.93768	0.012216				RVBD3399	-1.0407	0.013953				RVBD0100	-1.5802	0.004554	RVBD2795c	-1.553	0.029147	phoT	-1.0686	0.005725
papA3	-1.6965	0.021866	cysT	-1.6971	0.003846	RVBD2226	-0.80015	0.008472	RVBD0394c	-0.93498	0.014314				dnaJ2	-1.0338	0.047213				amt	-1.5795	0.030048	RVBD3880c	-1.5517	0.011825	mmpL13a	-1.0668	0.027941
RVBD3030	-1.6958	5.3e-05	RVBD3567c	-1.6946	0.002091	RVBD0235c	-0.80007	0.023753	RVBD1371	-0.93332	0.007907				RVBD1773c	-1.0303	0.033053				RVBD1834	-1.5773	0.002064	ctpV	-1.5516	0.0041	RVBD3671c	-1.0661	0.000877
RVBD1425	-1.6948	0.018363	RVBD2435c	-1.6923	0.025573	lpqJ	-0.7981	0.006301	RVBD2850c	-0.93279	0.014314				RVBD2603c	-1.0288	0.005232				RVBD1972	-1.5767	0.040153	RVBD1277	-1.549	0.017622	ispD	-1.0659	0.002168
mmpL10	-1.6941	0.001585	cdd	-1.6921	0.042994	RVBD1259	-0.79312	0.019377	RVBD1874	-0.93262	0.005473				RVBD2954c	-1.027	0.048744				fadE32	-1.576	0.016343	RVBD2963	-1.5461	0.036325	RVBD3180c	-1.0653	0.013922
RVBD2401	-1.6941	0.002827	RVBD1004c	-1.6899	0.009283	RVBD0365c	-0.78871	0.020031	RVBD2567	-0.92869	0.004901				RVBD0448c	-1.0261	0.013953				RVBD1619	-1.5757	0.03658	RVBD2854	-1.5424	0.006378	RVBD2729c	-1.0599	0.010556
opcA	-1.6867	0.010542	RVBD0481c	-1.6897	0.022513	mycP2	-0.78726	0.00873	dxs2	-0.92524	0.017244				RVBD0603	-1.0248	0.000521				RVBD3243c	-1.5702	0.04992	RVBD1672c	-1.5387	0.017622	RVBD1200	-1.0597	0.044806
RVBD1958c	-1.6864	0.010766	RVBD2314c	-1.6894	0.016955	RVBD3337	-0.7823	0.00803	PE-PGRS43	-0.92376	0.006286				PE-PGRS32	-1.024	0.017841				RVBD2708c	-1.57	0.028867	RVBD3898c	-1.5382	0.009397	sppA	-1.0591	0.009367
RVBD2829c	-1.6856	0.011861	php	-1.6841	0.03105	devS	-0.78146	0.020031	RVBD1378c	-0.92355	0.004901				RVBD2696c	-1.0238	0.026187				RVBD0713	-1.5675	0.014018	cysK1	-1.537	0.03051	RVBD3869	-1.0533	0.009736
dcd	-1.6834	0.016934	PE-PGRS27	-1.6814	0.027567	RVBD3480c	-0.76834	0.00873	lpdA	-0.92339	0.004007				cfp2	-1.0218	0.048744				RVBD1265	-1.5673	0.020648	gmhB	-1.5344	0.022164	RVBD3190A	-1.0526	0.034856
RVBD1687c	-1.6827	0.019679	RVBD2585c	-1.6787	2.5e-05	RVBD1619	-0.76829	0.004073	RVBD3864	-0.91939	0.017635				RVBD0331	-1.0217	0.022693				RVBD3401	-1.5667	0.031111	PPE53	-1.5294	0.010741	cbhK	-1.0499	0.000285
RVBD0226c	-1.6784	0.016934	cfp6	-1.6734	0.042994	mce4C	-0.76673	0.008472	RVBD3439c	-0.91845	0.023791				nuoA	-1.02	0.04835				RVBD1709	-1.5659	0.047677	amt	-1.5294	0.002443	rsfB	-1.0498	0.000884
RVBD0104	-1.6781	0.006457	RVBD1544	-1.67	0.005817	RVBD3195	-0.76192	0.01046	RVBD2410c	-0.91783	0.02407				nuoG	-1.0192	0.017841				RVBD3615c	-1.5651	0.017991	RVBD2037c	-1.5285	0.012972	mfd	-1.048	0.008296
RVBD0750	-1.6734	0.046217	RVBD3737	-1.6672	0.016955	fusA2	-0.76117	0.019377	RVBD1458c	-0.91717	0.00426				pheA	-1.0163	0.005734				RVBD3428c	-1.559	0.000119	RVBD0194	-1.5272	0.000958	gpm1	-1.0469	0.000231
RVBD3559c	-1.6717	8e-06	fadD22	-1.6647	0.000804	bpoA	-0.75791	0.020031	RVBD3537	-0.91454	0.00426				RVBD0025	-1.016	0.002363				iniC	-1.5583	0.014018	hsdS.1	-1.5265	0.0142	fbiC	-1.0454	0.034856
lpqR	-1.6701	0.019018	RVBD2425c	-1.6637	0.023796	RVBD0213c	-0.75633	0.007955	RVBD1337	-0.91125	0.012445				RVBD1476	-1.0153	0.001104				RVBD1961	-1.5555	0.016398	ruvA	-1.5262	0.000431	RVBD3662c	-1.0453	0.017366
RVBD0497	-1.6694	9.7e-05	RVBD2913c	-1.6627	0.001408	RVBD2829c	-0.75386	0.021644	sigB	-0.90868	8e-06				mce1A	-1.0152	0.003238				RVBD1591	-1.5551	0.028867	RVBD0826	-1.5246	0.029147	PE35	-1.0425	0.027941
cpsA	-1.6689	0.021122	PPE68	-1.6598	0.003846	echA5	-0.7529	0.013153	lpqQ	-0.90821	0.007555				mycP1	-1.0147	0.049766				RVBD2456c	-1.5544	0.002007	cdsA	-1.5245	0.001737	PE6	-1.0401	0.038943
RVBD0486	-1.6674	8e-06	RVBD3765c	-1.655	0.019356	papA3	-0.74291	0.010939	RVBD0315	-0.90651	0.025435				RVBD1560	-1.0139	0.008406				RVBD0656c	-1.5522	0.021364	RVBD2024c	-1.521	0.000578	lhr	-1.0393	0.030696
RVBD1230c	-1.6672	0.019679	opcA	-1.6546	0.000694	amt	-0.74081	0.017616	fadE34	-0.90522	0.024409				mbtE	-1.0137	0.02008				RVBD2998A	-1.5522	0.033557	gabP	-1.5206	0.0241	gmhB	-1.0354	0.033816
rmlC	-1.6646	0.020671	RVBD0881	-1.6486	0.006902	RVBD1188	-0.73608	0.013462	RVBD1692	-0.90411	7.9e-05				RVBD3814c	-1.0136	0.026187				gpm1	-1.5509	0.001514	hupB	-1.5194	0.020145	ung	-1.0347	0.017366
RVBD2190c	-1.6637	0.000264	RVBD3647c	-1.6469	0.013419	helY	-0.72934	0.021644	ppsD	-0.90177	0.015377				fadE25	-1.0105	9.8e-05				aac	-1.5505	0.028867	RVBD0678	-1.5192	0.006101	RVBD0249c	-1.0337	0.000404
RVBD0760c	-1.66	0.048818	RVBD2910c	-1.6424	0.029607	rodA	-0.72785	0.021644	fadD22	-0.90175	0.004692				RVBD3676	-1.0091	0.033053				mbtG	-1.5503	0.020052	RVBD0191	-1.518	0.012272	RVBD2134c	-1.0334	0.007943
RVBD3230c	-1.6572	0.015995	RVBD3180c	-1.6399	0.002134	RVBD3591c	-0.72103	0.023059	RVBD3627c	-0.90148	0.012445				RVBD2014	-1.0086	0.013953				RVBD0303	-1.5446	0.028867	RVBD1260	-1.5177	0.017538	RVBD0089	-1.0318	0.0229
RVBD2206	-1.6555	0.018363	kdpA	-1.6392	0.015255	RVBD2323c	-0.71338	0.019377	tRNA-Gly	-0.90088	0.005473				RVBD2041c	-1.0076	0.015429				RVBD2224c	-1.5444	0.047677	RVBD1200	-1.5175	0.03051	RVBD0955	-1.0306	0.028808
RVBD3208	-1.6551	0.000136	fabG	-1.6353	9.8e-05	RVBD1687c	-0.70807	0.020031	lpqK	-0.90055	0.000104				35kd-ag	-1.0049	0.001536				RVBD2451	-1.5424	0.028485	echA1	-1.5116	0.000655	RVBD2314c	-1.0299	0.030696
RVBD1226c	-1.6548	0.010766	fabG	-1.6353	9.8e-05	RVBD1774	-0.70806	0.018079	RVBD1956	-0.8949	0.010895				RVBD2819c	-1.004	0.048744				RVBD2527	-1.5418	0.026818	dapF	-1.5109	0.029147	RVBD3160c	-1.0291	0.025983
cysE	-1.6547	0.001087	fabG	-1.6353	9.8e-05	dinG	-0.70293	0.023753	RVBD3900c	-0.89442	0.02407				RVBD0919	-1.0027	0.013953				ilvX	-1.541	0.014018	RVBD2733c	-1.5102	0.029147	RVBD2018	-1.0277	0.000325
RVBD0465c	-1.6506	0.017332	fabG	-1.6353	9.8e-05	plsB2	-0.69993	0.020031	RVBD1982c	-0.89216	0.00426				PE-PGRS27	-0.99914	0.049766				RVBD1771	-1.5396	0.043843	pitA	-1.5077	0.027379	RVBD0236c	-1.0251	7e-05
RVBD2624c	-1.6488	0.001201	fabG	-1.6353	9.8e-05	ethA	-0.69566	0.019377	RVBD2663	-0.89198	0.022874				PE-PGRS52	-0.99419	0.049766				RVBD3201c	-1.5363	0.028867	RVBD0340	-1.5074	0.012272	RVBD0366c	-1.0243	0.04158
RVBD3870	-1.6464	0.004157	RVBD0530	-1.6344	0.004921	fabD2	-0.69532	0.011016	fbiC	-0.89027	0.004692				RVBD3716c	-0.99362	0.00094				RVBD3163c	-1.5359	0.001005	fadE13	-1.5061	0.01542	RVBD1457c	-1.0241	0.02117
PE-PGRS2	-1.6456	0.010766	RVBD2707	-1.631	0.013563	uspA	-0.69199	0.017313	RVBD2923c	-0.88918	0.014314				RVBD1904	-0.99233	0.048803				TB27.3	-1.5358	0.000535	RVBD2670c	-1.5058	0.009397	RVBD3802c	-1.0233	8.5e-05
RVBD2563	-1.645	0.016934	RVBD2997	-1.628	0.004921	PE34	-0.68993	0.00873	iniC	-0.88865	0.005473				PPE62	-0.99198	0.007989				RVBD2957	-1.5344	0.004879	RVBD3030	-1.5056	0.011825	mce1D	-1.0233	0.019455
ctpB	-1.6438	0.002827	RVBD2434c	-1.6259	0.001503	RVBD3169	-0.67691	0.019377	uppP	-0.88772	0.004692				RVBD3510c	-0.98883	0.007989				RVBD2520c	-1.532	0.033041	kdpA	-1.5055	9e-06	otsA	-1.0225	0.003187
fadA6	-1.643	0.000214	RVBD0539	-1.6256	0.002044	TB22.2	-0.67091	0.015267	lhr	-0.88694	0.004692				RVBD0561c	-0.98766	0.003641				RVBD2337c	-1.5301	0.016398	RVBD1610	-1.5035	0.004603	PPE37	-1.0178	0.003187
xerC	-1.6401	0.001064	RVBD3870	-1.6247	9e-06	RVBD3057c	-0.66252	0.023753	RVBD0374c	-0.8835	0.017635				lipN	-0.98471	0.009863				RVBD3202A	-1.5301	0.035257	RVBD1262c	-1.5033	0.036325	pcaA	-1.0156	0.006469
RVBD3778c	-1.6392	2.3e-05	RVBD3220c	-1.6232	0.00512	RVBD1988	-0.66025	0.020031	RVBD0128	-0.88225	0.009372				folB	-0.98229	0.046341				RVBD1502	-1.5296	0.047677	RVBD3480c	-1.5032	0.026257	pstS3	-1.0148	0.008694
zwf2	-1.6372	8e-06	RVBD1057	-1.6225	0.023338	RVBD1979c	-0.65462	0.021644	RVBD3662c	-0.87821	0.004692				RVBD1648	-0.98112	0.000306				asnB	-1.5263	0.018192	fadD21	-1.4958	0.023239	RVBD0785	-1.0125	0.006066
PE-PGRS26	-1.6361	0.000379	PE-PGRS25	-1.6224	0.003846	pcaA	-0.6525	0.019377	RVBD2452c	-0.87754	0.015664				RVBD2205c	-0.97367	0.002394				RVBD1473	-1.5261	0.011254	cyp125	-1.4947	0.042303	RVBD2125	-1.0119	0.004369
pirG	-1.6359	5.3e-05	RVBD3049c	-1.6223	0.004857	RVBD1204c	-0.65201	0.019377	pssA	-0.87456	0.012445				RVBD2286c	-0.97364	0.00596				RVBD2000	-1.5232	0.014718	RVBD0909	-1.4929	0.000332	RVBD1482c	-1.0092	0.014095
RVBD1201c	-1.6308	0.003514	tal	-1.6219	0.000139	mbtA	-0.64015	0.021644	RVBD0249c	-0.87353	0.001297				RVBD3386	-0.97331	0.016776				cyp51	-1.5226	0.016343	RVBD2427Ac	-1.4928	0.02884	manA	-1.0088	0.009736
RVBD2405	-1.6306	0.013014	ftsQ	-1.6193	0.004637	RVBD2018	-0.63887	0.021644	fadD5	-0.87242	0.006286				PPE24	-0.96761	0.006191				RVBD3174	-1.5223	0.043843	murI	-1.4918	0.031101	RVBD3714c	-1.0085	0.030696
smc	-1.629	0.011978	RVBD3289c	-1.6192	0.023796	RVBD1752	-0.6332	0.021644	fadD17	-0.8707	0.005473				RVBD2074	-0.96714	0.019639				pstA2	-1.5174	0.013831	kgd	-1.4916	0.000958	recO	-1.0073	0.0229
relA	-1.6289	0.01647	RVBD0876c	-1.6185	0.005817	fadB2	-0.63179	0.025492	pstC1	-0.86607	0.010895				RVBD3787c	-0.96669	0.009939				wbbL2	-1.5172	0.005241	RVBD1002c	-1.4894	0.011825	recR	-1.006	0.003592
RVBD0561c	-1.6285	0.001539	RVBD1084	-1.6182	0.010037	PE-PGRS52	-0.62076	0.012051	pckA	-0.86389	0.002138				RVBD2134c	-0.96573	0.016776				RVBD1421	-1.5171	0.028867	RVBD2998	-1.4846	0.044922	RVBD1565c	-1.0059	0.003592
RVBD3404c	-1.6272	0.006109	RVBD1517	-1.6165	0.013419	RVBD3903c	-0.59833	0.025492	RVBD3207c	-0.86045	0.000965				nuoN	-0.96013	0.009408				RVBD1684	-1.5167	0.015341	RVBD0999	-1.4836	0.004364	RVBD0375c	-1.0022	0.008296
RVBD1491c	-1.6271	0.016934	RVBD2886c	-1.6121	0.017283	sugC	-0.59616	0.025492	mfd	-0.85702	0.001001				RVBD3194c	-0.95821	0.049766				RVBD1993c	-1.5164	0.032574	RVBD1597	-1.477	0.00714	PE-PGRS53	-1.0005	0.008694
RVBD0628c	-1.6261	0.007795	fprB	-1.6118	0.001578	whiB6	-0.59613	0.027789	ogt	-0.85439	0.006401				RVBD0163	-0.95736	0.02008				RVBD3716c	-1.5162	0.000119	RVBD2531c	-1.4767	0.016069	RVBD3572	-0.99972	0.008296
furB	-1.6261	2.3e-05	RVBD3833	-1.6084	0.027567	RVBD0187	-0.57456	0.023059	PE-PGRS5	-0.8541	0.015664				RVBD2738c	-0.95583	0.042098				RVBD2603c	-1.5155	0.000482	RVBD1072	-1.4766	0.002362	RVBD0954	-0.99381	0.000273
PE-PGRS10	-1.6259	0.024484	RVBD0502	-1.6083	0.001043	RVBD0603	-0.55669	0.019377	PPE55	-0.85409	0.002079				RVBD3486	-0.95542	9.8e-05				RVBD3368c	-1.5127	0.005241	recG	-1.4745	0.031241	RVBD1957	-0.99373	0.034856
gmdA	-1.6253	0.00659	TB22.2	-1.6061	0.001801	RVBD3450c	-0.53778	0.021644	RVBD1961	-0.84924	0.013895				RVBD1364c	-0.95539	0.026187				RVBD3534c	-1.5125	0.031111	RVBD0614	-1.4744	0.004364	RVBD3694c	-0.99212	0.00938
RVBD3468c	-1.6246	0.006109	RVBD3032	-1.606	0.013563	papA1	-0.53522	0.018079	RVBD0194	-0.84899	0.017635				RVBD1765c	-0.95203	0.016776				RVBD1321	-1.5118	0.005241	RVBD3684	-1.4718	0.029147	PE-PGRS24	-0.9849	0.046266
ctpI	-1.6223	0.04717	RVBD3428c	-1.6028	0.001032	RVBD2569c	-0.53474	0.026215	RVBD0881	-0.84518	0.019017				RVBD1579c	-0.94965	0.022693				hemK	-1.5111	0.016398	ugpC	-1.4716	0.000588	RVBD3202c	-0.98325	0.046266
RVBD2820c	-1.6187	0.001947	argJ	-1.6025	0.004637	mce2C	-0.50457	0.027232	phoT	-0.84496	0.010496				RVBD0862c	-0.9485	0.005734				RVBD3639c	-1.5099	0.030048	sugI	-1.4709	0.010741	RVBD1931c	-0.98283	0.008296
PPE13	-1.6093	0.010134	rpfB	-1.6021	0.00512	gnd1	-0.48331	0.025492	RVBD0257	-0.8434	0.015664				RVBD2886c	-0.94773	0.025396				fadA5	-1.5095	0.005241	RVBD2174	-1.4707	0.000209	RVBD0011c	-0.98097	0.002271
lpqF	-1.6064	3.8e-05	cspA	-1.5998	0.000193	RVBD0771	-0.47755	0.006477	phoR	-0.84279	0.007555				pstS3	-0.94213	0.013953				murI	-1.5073	0.013579	RVBD2230c	-1.4694	0.045653	RVBD3163c	-0.97983	0.017366
RVBD0876c	-1.605	0.00429	RVBD3057c	-1.5978	0.019739	mbtG	-0.4666	0.023753	RVBD0674	-0.84128	0.015377				RVBD1889c	-0.94007	0.00995				RVBD3049c	-1.5066	0.001514	RVBD3796	-1.4675	0.010741	RVBD2433c	-0.97755	0.013077
RVBD3168	-1.6046	0.024484	PE-PGRS10	-1.5978	7e-05	fadE13	-0.4359	0.027232	PE15	-0.83829	0.001149				lppY	-0.93451	0.003238				RVBD2015c	-1.5058	0.04775	RVBD3359	-1.4663	0.007644	PE-PGRS57	-0.97384	0.017366
RVBD3253c	-1.6044	0.016934	nuoG	-1.5969	0.001408	RVBD1556	-0.4265	0.024815	RVBD2224c	-0.8366	0.009372				RVBD3079c	-0.93276	0.02008				RVBD3284	-1.5055	0.02975	RVBD0457c	-1.4655	0.001814	fadA6	-0.9736	0.04158
RVBD2174	-1.6022	0.000147	RVBD1250	-1.5946	0.015796	RVBD3864	-0.39757	0.001876	RVBD3454	-0.83314	0.014314				RVBD2821c	-0.92547	0.025857				recO	-1.5046	0.042543	RVBD0458	-1.4652	0.031374	fmt	-0.97357	0.000736
RVBD3026c	-1.6017	0.018363	RVBD2191	-1.594	0.002044	PPE55	-0.37954	0.002112	tig	-0.83077	0.005473				RVBD2370c	-0.92515	0.013953				RVBD2144c	-1.5018	0.00107	RVBD1773c	-1.4647	0.046552	RVBD3629c	-0.97262	0.044806
cut2	-1.6016	0.046217	murI	-1.5905	0.000509	RVBD0318c	-0.36271	0.00352	RVBD2585c	-0.82949	0.010895				RVBD3180c	-0.92483	0.041887				end	-1.4981	0.045192	RVBD2806	-1.4646	0.035513	RVBD1572c	-0.97073	0.033816
cobO	-1.5982	8e-06	pknI	-1.5897	0.006178	mutT3	-0.34772	0.025835	RVBD0603	-0.82605	0.017635				RVBD3740c	-0.92426	0.009863				uvrA	-1.4972	0.0074	tpx	-1.463	0.040281	RVBD3881c	-0.96953	0.01318
far	-1.5978	0.00659	acyP	-1.5882	0.01881	RVBD1378c	-0.33095	0.003606	PE35	-0.82599	0.004692				RVBD0292	-0.92372	0.027103				RVBD1683	-1.497	0.005241	RVBD2484c	-1.4629	0.009278	RVBD3018Bc	-0.96821	0.008694
RVBD3605c	-1.5977	0.003514	serB1	-1.5839	0.001578	RVBD0059	-0.32793	0.019377	RVBD3169	-0.82163	0.00426				pepQ	-0.92313	0.047405				RVBD3705A	-1.4965	0.014018	RVBD0688	-1.4621	0.010453	RVBD2510c	-0.968	0.034856
RVBD0374c	-1.5959	0.010766	moxR3	-1.5791	0.042994	RVBD2866	-0.30732	9e-06	RVBD1354c	-0.82121	0.017244				RVBD2955c	-0.91959	0.001327				moaC	-1.4918	0.042755	agpS	-1.4604	0.044922	RVBD2585c	-0.96776	2.4e-05
yajC	-1.5959	8e-06	RVBD3744	-1.5769	0.005294	ilvX	-0.28127	0.025243	RVBD3881c	-0.82112	0.010895				pknD	-0.91637	0.001929				moaC	-1.4918	0.042755	RVBD3605c	-1.4585	0.029147	mce2D	-0.96737	0.029808
fadE13	-1.5951	0.016934	RVBD1455	-1.5757	0.032059	RVBD1717	-0.20764	0.006477	TB11.2	-0.81769	0.013386				RVBD1502	-0.91594	0.017841				moaC	-1.4918	0.042755	RVBD1829	-1.4567	0.001664	pimB	-0.96543	0.046266
amiB2	-1.5951	0.017332	RVBD0325	-1.5753	0.013419	nuoI	-0.19889	0.003255	RVBD0008c	-0.81694	0.017635				RVBD1279	-0.9142	0.013953				RVBD3468c	-1.4915	0.047677	leuB	-1.456	0.040281	lldD1	-0.96503	0.033816
RVBD1397c	-1.592	0.04717	mbtC	-1.5747	0.016955	RVBD2551c	-0.18457	0.024815	end	-0.81598	0.007555				RVBD3647c	-0.91395	0.007989				PE-PGRS11	-1.4915	0.04992	pepD	-1.4541	0.031241	glgB	-0.96166	0.000285
sugC	-1.5911	0.03709	RVBD0998	-1.5738	0.002336	RVBD0088	-0.16324	0.004073	RVBD2307A	-0.81042	0.017635				RVBD1044	-0.91263	0.036573				RVBD3123	-1.4907	0.038985	RVBD2574	-1.4536	0.012272	cysM	-0.95564	0.014095
RVBD2729c	-1.5896	0.00486	RVBD3342	-1.5729	0.016955	RVBD1735c	-0.15077	0.003016	RVBD0660c	-0.80874	0.014944				RVBD0513	-0.90932	0.025857				RVBD0194	-1.4907	0.021364	echA2	-1.453	0.039039	RVBD0456A	-0.94976	0.03681
ackA	-1.5876	0.01415	RVBD2655c	-1.5722	0.022513	RVBD1403c	-0.10998	0.020031	espR	-0.80647	0.009716				RVBD0223c	-0.90918	0.005734				RVBD1069c	-1.4905	0.001574	RVBD2016	-1.4527	0.003207	rph	-0.94613	0.038943
RVBD1707	-1.5854	0.002609	mmpL10	-1.5701	0.000648	RVBD3702c	-0.10053	0.024977	RVBD2073c	-0.80558	0.005473				pks11	-0.90608	0.016776				lpqS	-1.4899	0.028867	RVBD1488	-1.4518	0.036325	modA	-0.94597	0.009736
RVBD1279	-1.5828	0.010766	RVBD3471c	-1.5678	0.001636	RVBD3676	-0.096054	0.025243	RVBD0650	-0.80285	0.013895				RVBD1526c	-0.90574	0.005734				RVBD2792c	-1.4894	0.028867	RVBD3177	-1.4482	0.018243	RVBD2434c	-0.94211	0.009736
RVBD3485c	-1.5817	0.00091	RVBD0877	-1.5655	0.002048	RVBD0135c	-0.084284	0.025243	RVBD3334	-0.80162	0.012445				RVBD0396	-0.90304	0.009863				narX	-1.4867	0.036606	RVBD0236c	-1.4472	0.014938	folP2	-0.94185	0.038943
RVBD2422	-1.5813	0.018363	aldC	-1.5647	0.013563	fgd1	0.030869	0.025492	PPE13	-0.7837	0.003404				RVBD2224c	-0.90098	0.007989				RVBD3654c	-1.4863	0.028552	RVBD0229c	-1.4464	0.040281	RVBD0569	-0.94062	0.032603
RVBD1845c	-1.5773	0.000124	ppsA	-1.5618	0.012173	RVBD2205c	0.063505	0.006477	RVBD2917	-0.78204	0.02407				PPE5	-0.8993	0.016776				RVBD1723	-1.4863	0.005241	RVBD3406	-1.4452	0.044922	ugpC	-0.93973	0.017366
RVBD1727	-1.5769	0.001168	RVBD2829c	-1.5608	0.012788	RVBD1097c	0.097023	0.025492	RVBD1698	-0.78036	0.007907				fadD19	-0.89832	0.017841				glgP	-1.4837	0.030585	virS	-1.4442	0.012272	RVBD2886c	-0.93943	0.013922
pcaA	-1.5755	0.003514	fdxD	-1.5594	0.001732	pimE	0.1276	0.026215	RVBD0088	-0.77187	9.1e-05				RVBD2254c	-0.89644	0.02008				RVBD3349c	-1.4829	0.030048	RVBD0791c	-1.4436	0.003617	RVBD0520	-0.9383	0.008296
RVBD3894c	-1.5739	0.017332	RVBD2876	-1.5591	0.019739	RVBD0828c	0.18999	0.017313	RVBD1375	-0.76636	0.015664				ctpD	-0.89414	0.034092				RVBD2331A	-1.4807	0.001425	PE-PGRS10	-1.4412	0.012272	RVBD3075c	-0.93732	0.046266
RVBD1349	-1.5729	0.00486	RVBD1271c	-1.5591	0.025573	pfkA	0.20851	0.002155	RVBD2039c	-0.76601	0.018432				embR	-0.89326	0.047405				arsB2	-1.479	0.016343	metB	-1.4385	0.045653	RVBD1834	-0.93325	0.044806
RVBD3770B	-1.5727	0.000147	cpsA	-1.5583	0.042994	RVBD0521	0.25427	0.021644	dinX	-0.76417	0.000804				idi	-0.89277	0.00081				RVBD1951c	-1.4783	0.023374	RVBD3526	-1.4354	0.004364	RVBD0517	-0.9328	0.000325
RVBD1747	-1.5712	0.046217	RVBD2828c	-1.5579	0.000804	RVBD2405	0.66362	0.006477	bpoA	-0.76218	0.012445				RVBD1354c	-0.88734	0.01071				RVBD0401	-1.4776	0.000575	RVBD1804c	-1.434	0.007644	treY	-0.93104	0.008801
proV	-1.5697	0.029146	senX3	-1.5565	0.019739				RVBD1118c	-0.76101	0.023791				mutA	-0.88713	0.005655				RVBD2740	-1.4764	0.014718	RVBD2826c	-1.4338	0.010741	RVBD0367c	-0.93057	0.022229
RVBD3180c	-1.5694	0.000624	RVBD3714c	-1.5565	0.000713				pntAa	-0.76086	0.012445				asnB	-0.88618	0.01071				RVBD3256c	-1.4744	0.021622	RVBD3848	-1.4319	0.000665	RVBD0695	-0.92966	0.007943
idsA2	-1.5684	0.00656	mmaA3	-1.5523	0.013563				RVBD0695	-0.75992	0.017635				RVBD1147	-0.88211	0.001417				RVBD3866	-1.4722	0.000326	lppD	-1.4265	0.040281	amiB1	-0.92736	0.046266
RVBD3748	-1.5683	0.00486	RVBD3430c	-1.5519	0.004921				mapA	-0.75973	0.012445				RVBD3357	-0.88077	0.00108				fadD16	-1.4699	0.002281	RVBD0818	-1.426	0.029147	RVBD3557c	-0.92667	0.003022
PE17	-1.5672	0.004157	esxB	-1.5505	0.029515				mca	-0.75867	0.023758				dxs2	-0.87998	0.005655				RVBD2563	-1.4694	0.028552	PE-PGRS45	-1.4255	0.023239	RVBD2115c	-0.92383	0.015191
pta	-1.5655	2.3e-05	RVBD1817	-1.5496	0.003769				RVBD1481	-0.75803	0.000804				PE-PGRS43	-0.87576	0.013953				RVBD0176	-1.4679	0.030048	RVBD3827c	-1.4238	0.012972	RVBD0988	-0.92355	0.037626
sigB	-1.5654	8e-06	RVBD1212c	-1.5492	0.002445				RVBD3103c	-0.75682	0.01169				fadD22	-0.87137	0.048744				RVBD2275	-1.4678	0.04992	rph	-1.4215	0.01542	RVBD1693	-0.92112	0.046381
PPE69	-1.5653	0.001379	RVBD0098	-1.544	0.010037				RVBD2715	-0.75665	0.007555				RVBD2331A	-0.86984	0.00995				RVBD1403c	-1.4669	0.037597	RVBD0543c	-1.4193	0.001589	mbtG	-0.92084	0.02581
bioA	-1.5652	0.02401	cyp135B1	-1.544	0.019739				RVBD0318c	-0.75611	0.002338				pknK	-0.86734	0.013687				RVBD1105	-1.465	0.002096	yrbE4A	-1.4169	0.031766	RVBD1513	-0.91835	0.00938
RVBD3256c	-1.5647	0.015995	RVBD3877	-1.5427	0.00512				RVBD1517	-0.74993	0.022176				RVBD0306	-0.86513	0.024771				mca	-1.4647	0.016343	TB11.2	-1.4116	0.004364	RVBD2568c	-0.91661	0.044806
sigI	-1.562	0.000251	RVBD3226c	-1.5401	0.022513				panB	-0.74687	0.010895				PPE34	-0.86048	0.013953				RVBD0845	-1.4635	0.04992	fgd1	-1.4097	0.00011	RVBD2008c	-0.91481	0.000285
PPE53	-1.5615	0.005852	RVBD1513	-1.5292	0.002091				pitA	-0.74496	0.016885				RVBD0071	-0.85749	0.009408				recG	-1.4631	0.016343	RVBD2475c	-1.408	0.004271	RVBD0576	-0.91415	0.034856
cspA	-1.5605	0.006807	RVBD3212	-1.5267	0.029607				RVBD1740	-0.74435	0.002638				RVBD0679c	-0.85705	0.01071				RVBD2181	-1.4612	4.2e-05	typA	-1.4074	0.0241	RVBD0938	-0.91343	0.000417
RVBD3877	-1.5549	0.016073	RVBD3402c	-1.5257	0.001801				TB22.2	-0.74322	0.005473				fbiC	-0.85668	0.017841				RVBD2723	-1.4579	0.028552	dppC	-1.4039	0.029147	pstA2	-0.91283	0.01802
dinF	-1.5537	0.021122	relA	-1.525	9e-06				mutT2	-0.74112	0.012445				fadB	-0.85142	0.013953				RVBD3827c	-1.4567	0.027798	RVBD2466c	-1.3932	0.012726	ppsA	-0.91193	0.044806
RVBD1684	-1.5528	8e-06	RVBD1930c	-1.5246	0.004921				oppD	-0.73772	0.00426				RVBD1332	-0.84952	0.014774				trxB1	-1.4553	0.028552	pfkB	-1.3916	4.4e-05	RVBD2654c	-0.90954	0.046381
RVBD2585c	-1.5496	0.00486	RVBD0819	-1.5236	5.5e-05				argJ	-0.73483	0.019782				RVBD2864c	-0.84912	0.01071				RVBD3567c	-1.4535	0.027798	mbtC	-1.3914	0.000513	RVBD3114	-0.90836	0.04158
RVBD0097	-1.5486	0.032372	RVBD3027c	-1.5226	0.029607				RVBD0104	-0.73473	0.012445				glnH	-0.84819	0.038669				RVBD2135c	-1.4534	0.003409	treS	-1.3911	0.000372	narU	-0.90684	0.046266
RVBD2148c	-1.548	0.042717	rimI	-1.5222	0.004315				RVBD0175	-0.73413	0.006286				RVBD0737	-0.84746	0.022144				RVBD2303c	-1.4498	0.043843	RVBD1366	-1.3894	0.044922	RVBD3377c	-0.90341	0.04158
ctpE	-1.5463	0.004157	cysA1	-1.5221	0.002091				RVBD3659c	-0.73054	0.010895				RVBD1491c	-0.84465	0.025857				RVBD1135A	-1.4483	0.011254	fadE9	-1.3875	0.012865	RVBD3529c	-0.90233	0.04158
pdhC	-1.5463	0.016934	ksgA	-1.5213	0.011235				tesB2	-0.72974	0.017244				RVBD3683	-0.84425	0.001023				rpfB	-1.448	0.023861	RVBD1792	-1.3865	0.048772	cobC	-0.90204	0.008693
prcA	-1.5459	0.00247	xerC	-1.516	0.000648				RVBD3701c	-0.72923	0.014314				htpX	-0.84311	0.048744				RVBD1429	-1.4471	0.028552	RVBD3694c	-1.3851	0.020531	RVBD2974c	-0.90151	0.034856
RVBD2733c	-1.5424	0.01647	lpqP	-1.5157	0.013154				xthA	-0.72915	0.006401				RVBD2531c	-0.83969	0.012753				RVBD0517	-1.4467	0.017192	PE-PGRS43	-1.3847	0.045653	RVBD0750	-0.90014	0.046381
cbs	-1.5396	0.017332	pknL	-1.5138	0.016955				RVBD3657c	-0.71426	0.000957				mce4F	-0.83939	0.025857				PE-PGRS31	-1.4435	0.005854	htpX	-1.3829	0.002488	35kd-ag	-0.89954	0.00676
RVBD2111c	-1.5387	0.001834	RVBD2597	-1.5137	0.029607				RVBD2818c	-0.71373	0.017244				RVBD3693	-0.83917	0.012046				RVBD0487	-1.4414	0.027335	moeA1	-1.3786	0.01542	RVBD3032	-0.89933	0.005228
dppC	-1.5366	0.007795	RVBD3160c	-1.5134	0.026111				RVBD1287	-0.71196	0.001023				hrcA	-0.83818	0.016776				RVBD2559c	-1.4393	0.000163	RVBD0600c	-1.3785	0.044668	RVBD1590	-0.89517	0.002142
TB18.5	-1.5348	0.000147	RVBD0888	-1.5102	0.029607				RVBD0078	-0.70851	0.017635				RVBD3888c	-0.83649	0.013953				furA	-1.4376	0.028552	RVBD3671c	-1.376	0.022117	lprB	-0.8904	0.04158
mmpL5	-1.5347	0.00429	RVBD1752	-1.5099	0.019739				RVBD2804c	-0.70805	0.018432				fgd2	-0.82916	0.016776				PPE20	-1.4356	0.004879	RVBD0621	-1.3728	0.007644	RVBD0065	-0.88874	0.001328
RVBD0874c	-1.5308	0.010766	mmaA4	-1.5094	0.000126				fadE2	-0.70763	0.017635				ctpV	-0.82821	0.024098				sigJ	-1.4347	0.043843	arsB1	-1.3696	0.046552	RVBD2620c	-0.88676	0.003852
pyrF	-1.5306	0.021122	mce1A	-1.5089	0.021198				RVBD2752c	-0.70652	0.0129				RVBD2190c	-0.82607	0.017452				RVBD0603	-1.4334	0.012301	ceoC	-1.369	2.7e-05	RVBD1276c	-0.88654	0.029808
RVBD2568c	-1.5303	0.000276	RVBD0521	-1.5084	0.023796				RVBD3676	-0.70371	0.005473				RVBD0569	-0.82293	0.048803				RVBD0909	-1.4322	0.024272	RVBD1952	-1.3646	0.044922	mce2C	-0.8846	0.000417
RVBD3195	-1.5301	0.021001	RVBD3034c	-1.5071	0.001636				ephE	-0.70364	0.022874				RVBD0612	-0.82104	0.00107				sigD	-1.4322	0.028867	mfd	-1.3621	0.017622	murI	-0.88324	0.000333
iniA	-1.5295	0.021122	yrbE4B	-1.5069	0.027567				RVBD1762c	-0.70269	0.014314				RVBD0065	-0.81946	0.049766				RVBD0421c	-1.4293	0.002821	RVBD0966c	-1.3547	0.0142	RVBD0465c	-0.88246	0.033816
RVBD2061c	-1.5249	0.02401	moeA1	-1.5057	0.000831				RVBD2680	-0.69842	0.019017				RVBD0106	-0.81795	0.013953				RVBD0958	-1.4266	0.02975	katG	-1.3545	0.027379	RVBD3526	-0.8812	0.011443
RVBD3705A	-1.5237	0.010766	plcB	-1.5049	0.003846				gnd1	-0.69121	0.017635				RVBD2662	-0.81647	0.047601				RVBD0988	-1.4242	0.014718	RVBD1429	-1.3542	0.03051	echA6	-0.87697	0.038943
RVBD2197c	-1.5214	0.025127	moaX	-1.5046	0.013419				fadB3	-0.68923	0.019017				RVBD3640c	-0.81498	0.00081				RVBD3027c	-1.424	0.017991	RVBD3828c	-1.3505	0.039039	RVBD1366	-0.87411	0.046266
mbtE	-1.5211	8e-06	RVBD0634c	-1.503	0.023796				RVBD3920c	-0.68758	0.022176				RVBD0026	-0.81017	0.00107				yrbE4B	-1.423	0.014018	cyp121	-1.35	0.021276	moeA1	-0.87402	0.034856
bphD	-1.5202	8e-06	ansP1	-1.4976	0.026111				oplA	-0.67831	0.023758				RVBD1991A	-0.80987	0.02008				ctpI	-1.4221	0.025896	RVBD0519c	-1.3493	0.031101	smc	-0.87323	0.0229
mmpL4	-1.5195	0.004157	malQ	-1.4958	0.003769				RVBD1833c	-0.67465	0.018432				RVBD2255A	-0.79853	0.048803				RVBD1176c	-1.4218	0.020417	RVBD0247c	-1.3485	0.017538	ppgK	-0.8658	0.046266
cyp140	-1.5172	0.032372	atsD	-1.4948	0.029607				treX	-0.67153	0.017635				kdpB	-0.78919	0.044803				TB18.5	-1.4212	0.019424	pks11	-1.3455	0.012865	RVBD0393	-0.85768	0.04158
RVBD0245	-1.5159	0.021001	PPE30	-1.4937	0.003016				gabD2	-0.66806	0.023791				RVBD2962c	-0.78753	0.026187				fadE31	-1.4206	0.021203	RVBD2206	-1.3435	0.001337	RVBD3848	-0.85702	0.009736
helZ	-1.5141	0.007795	PE-PGRS47	-1.4918	8.4e-05				cmaA1	-0.66633	0.019017				RVBD2083	-0.78723	0.022693				RVBD0116c	-1.4204	0.019424	pykA	-1.3423	0.037231	RVBD2723	-0.85553	0.014095
RVBD2699c	-1.5124	0.000289	cyp51	-1.491	0.00512				RVBD0311	-0.66329	0.012445				def	-0.78565	0.025857				galE2	-1.4194	0.000703	RVBD3131	-1.3407	0.004364	gpm2	-0.85474	0.037626
RVBD3526	-1.5111	3.8e-05	RVBD0695	-1.4905	0.023349				RVBD3737	-0.65406	0.019017				lppR	-0.77964	0.00995				RVBD0674	-1.4179	0.016343	epiA	-1.3403	0.004619	fadD10	-0.85214	0.0229
dxs2	-1.51	0.005195	RVBD0059	-1.4864	0.01881				nuoM	-0.6423	0.017635				RVBD3864	-0.77828	0.00429				opcA	-1.4156	0.016343	RVBD2277c	-1.3389	0.005526	argJ	-0.85153	0.000884
ompA	-1.5089	0.005195	RVBD0911	-1.4863	0.009283				PPE17	-0.63887	0.002138				pckA	-0.77598	0.025857				PE-PGRS52	-1.415	0.04992	RVBD0497	-1.3303	0.003207	bioA	-0.851	0.006469
fadD22	-1.5076	0.000238	pheA	-1.4781	0.001343				umaA	-0.63417	0.023791				RVBD3428c	-0.77585	0.025857				echA2	-1.4143	0.046726	RVBD3040c	-1.3294	0.029464	RVBD0837c	-0.84791	0.046266
mbtH	-1.5067	0.03709	RVBD1254	-1.478	0.029607				pheA	-0.61508	0.012445				RVBD2961	-0.77566	0.025857				pks11	-1.4136	0.004879	RVBD2459	-1.3285	0.043414	ilvH	-0.84635	0.000577
narI	-1.505	0.032372	RVBD3815c	-1.4776	0.013419				lipC	-0.61173	0.02407				RVBD1723	-0.77424	0.026187				RVBD3294c	-1.4131	0.023861	RVBD0393	-1.3201	0.012272	RVBD2776c	-0.84548	0.00676
ugpA	-1.4993	0.019018	RVBD1059	-1.4749	0.004921				nagA	-0.6117	0.010496				RVBD0837c	-0.77236	0.025857				RVBD0561c	-1.4118	0.028552	RVBD0306	-1.3184	0.044922	gdh	-0.84443	0.000746
RVBD1566c	-1.4992	0.001198	RVBD2723	-1.4744	0.013419				RVBD2466c	-0.6092	0.019017				fadE18	-0.77194	0.001327				lpqX	-1.4115	0.009196	pdhB	-1.3147	0.029586	lpqG	-0.84404	0.044806
RVBD3172c	-1.499	0.024484	RVBD2645	-1.4741	0.029607				mbtG	-0.6083	0.023791				PE13	-0.77133	0.048803				RVBD2653c	-1.4106	0.020648	lat	-1.3137	0.006378	lprK	-0.84215	0.000736
RVBD0938	-1.4986	0.006457	adhB	-1.4734	0.026111				RVBD2857c	-0.60048	0.012445				RVBD1887	-0.77038	0.013953				PPE37	-1.4094	0.002281	RVBD2619c	-1.3118	0.012726	oppD	-0.84037	0.007943
miaA	-1.4977	0.003514	aofH	-1.4732	0.013563				echA3	-0.58157	0.020497				pks7	-0.76854	0.025857				RVBD0183	-1.4067	0.047677	citE	-1.3101	0.011683	RVBD0828c	-0.8371	0.046266
RVBD2864c	-1.4977	0.008506	lipM	-1.4732	0.042994				RVBD0186Ac	-0.57212	0.010895				gshA	-0.7648	0.013953				RVBD1687c	-1.4036	0.002884	RVBD2514c	-1.3085	0.012272	mbtD	-0.83599	0.008296
RVBD2184c	-1.495	0.00486	RVBD3869	-1.472	0.004857				RVBD0681	-0.56176	0.012445				PPE68	-0.7561	0.024771				RVBD0552	-1.4034	0.000297	oxyS	-1.3072	9e-06	sseC2	-0.83328	0.007572
cyp123	-1.4939	0.001543	RVBD2733c	-1.4696	0.027567				lpqY	-0.5539	0.02407				RVBD1061	-0.75014	0.026187				RVBD3226c	-1.4019	0.020648	PE-PGRS50	-1.3065	0.01542	RVBD1097c	-0.83244	0.00676
RVBD1672c	-1.4931	0.016934	RVBD1774	-1.4696	0.003995				RVBD3845	-0.53669	0.00426				RVBD3352c	-0.74305	0.00995				PE29	-1.4015	0.039337	RVBD1819c	-1.3058	0.003617	fadE2	-0.83035	0.008693
mutT1	-1.493	0.011861	RVBD0574c	-1.4696	0.042994				rimI	-0.5296	0.025435				RVBD1259	-0.74187	0.001327				mfd	-1.4009	0.030048	RVBD2959c	-1.3022	0.031374	nuoH	-0.83033	0.01488
recA	-1.4929	0.001312	RVBD2520c	-1.467	0.023338				RVBD0560c	-0.52387	0.017635				RVBD2664	-0.73278	0.010515				pepQ	-1.4008	9e-06	RVBD2052c	-1.3014	0.001064	RVBD2282c	-0.82741	0.000325
ansP2	-1.4921	0.00486	ceoC	-1.465	9e-06				mce3D	-0.51805	0.024409				RVBD2683	-0.73187	0.017841				ponA1	-1.4006	0.002281	RVBD0073	-1.2999	0.012865	fadE8	-0.82728	0.038943
lpd	-1.4915	0.000214	RVBD0106	-1.4645	0.002048				RVBD2125	-0.50816	0.009009				RVBD2733c	-0.72997	0.025857				cobI	-1.3988	0.000133	ispF	-1.2959	0.01225	fadD24	-0.82352	0.008801
dacB1	-1.4897	0.003514	RVBD3099c	-1.4645	0.03047				RVBD0390	-0.49828	0.001151				RVBD0888	-0.72909	0.017841				fgd2	-1.3981	0.013579	papA2	-1.2951	0.004899	RVBD3860	-0.81531	0.003191
pks7	-1.4896	0.016934	panD	-1.4643	0.008736				RVBD1072	-0.48468	0.017635				RVBD2446c	-0.72817	0.015429				RVBD2059	-1.3977	0.033557	RVBD3236c	-1.2946	0.044668	pckA	-0.81146	0.010556
glnA1	-1.4894	0.043674	RVBD1352	-1.4626	0.004315				RVBD0771	-0.48387	0.001815				RVBD0302	-0.72795	0.025396				RVBD0922	-1.3975	0.037597	RVBD0738	-1.2911	0.012972	RVBD3267	-0.80849	0.001269
RVBD0452	-1.4875	0.002834	sigJ	-1.4618	0.042994				RVBD1634	-0.47629	0.003726				RVBD0605	-0.71993	0.018376				RVBD1366	-1.3962	0.001514	RVBD0799c	-1.2882	0.01542	RVBD2119	-0.80508	0.007572
folB	-1.4874	0.011913	deoC	-1.4606	0.037626				RVBD1357c	-0.47169	0.023791				RVBD1635c	-0.71659	0.017841				RVBD3095	-1.3951	0.002096	sodC	-1.2881	0.016813	cpsA	-0.79975	0.013238
RVBD0426c	-1.4871	0.000624	RVBD3263	-1.4591	0.005817				PPE14	-0.46814	0.017635				RVBD0210	-0.71578	0.026187				RVBD0579	-1.3937	0.014018	ugpB	-1.2878	0.029147	RVBD3389c	-0.79956	0.00676
sigD	-1.4843	0.002609	zwf1	-1.4583	0.03047				amiB2	-0.431	0.003453				RVBD0139	-0.71346	0.010973				bpoA	-1.3896	0.001574	scoB	-1.2866	0.027379	narK2	-0.79942	0.016879
RVBD2228c	-1.484	0.046217	PPE54	-1.4569	9e-06				RVBD0059	-0.40029	0.003588				RVBD3703c	-0.71172	0.022693				cysK1	-1.3863	0.028867	RVBD1054	-1.2832	0.000372	RVBD1829	-0.79551	0.006469
RVBD0653c	-1.4829	0.004157	RVBD2781c	-1.4563	0.015255				RVBD2866	-0.39501	0.001815				RVBD3005c	-0.70278	0.012753				RVBD1682	-1.3863	0.028867	RVBD1208	-1.2818	0.009281	RVBD1218c	-0.79545	0.000884
RVBD0627	-1.4761	0.045065	RVBD2401	-1.4557	0.013563				RVBD1425	-0.35494	0.024409				mce4D	-0.69683	0.026187				RVBD3357	-1.3834	0.026818	RVBD1482c	-1.2794	0.010453	TB11.2	-0.78164	0.000299
RVBD3881c	-1.4746	0.001705	moeB2	-1.4557	0.010037				ilvG	-0.33506	0.014314				lpqY	-0.68915	0.025396				RVBD0695	-1.3817	0.028867	RVBD3881c	-1.2789	0.002987	RVBD1556	-0.77896	0.037626
RVBD0614	-1.4736	0.016934	RVBD2052c	-1.4554	0.027567				celA1	-0.3095	0.02407				narK3	-0.66248	0.022693				papA3	-1.3776	0.018894	RVBD1104	-1.2774	0.009281	lprI	-0.77777	0.033816
RVBD3734c	-1.4719	0.006109	RVBD2630	-1.4551	0.016955				RVBD0997	-0.29088	0.024409				PE8	-0.65188	0.005655				fprA	-1.3759	0.04992	RVBD1584c	-1.2769	0.044922	RVBD0495c	-0.76411	0.01488
RVBD3671c	-1.4717	0.001168	RVBD0116c	-1.4548	0.041872				lppU	-0.2221	0.009716				RVBD1054	-0.64888	0.001472				RVBD1692	-1.3746	0.002064	RVBD2844	-1.2761	0.045653	sigB	-0.76281	0.011441
qor	-1.4703	0.000568	dnaJ1	-1.4546	0.001801				RVBD1372	-0.21302	0.007907				mbtC	-0.62036	0.025857				hmp	-1.3732	0.000284	grpE	-1.276	0.020531	pirG	-0.75236	0.000877
RVBD2618	-1.468	0.024484	mesT	-1.4546	0.026111				RVBD2205c	-0.20999	0.023791				RVBD2949c	-0.61371	0.026187				cyp142	-1.3722	0.037597	dapE	-1.276	0.039999	mbtH	-0.74515	0.000333
PPE68	-1.4638	0.00401	papA3	-1.4545	0.002048				RVBD0071	-0.17485	0.023791				RVBD1200	-0.57849	0.017452				RVBD0135c	-1.37	0.002058	thiX	-1.2747	0.044922	RVBD1866	-0.74311	0.043267
RVBD3312c	-1.4633	0.013014	RVBD0420c	-1.4544	0.03047				RVBD1097c	-0.13358	0.012445				RVBD2325c	-0.57337	0.001332				RVBD1762c	-1.37	0.002821	PPE39	-1.2741	0.031241	ppsB	-0.73723	0.001117
RVBD0064	-1.4628	0.003514	RVBD2037c	-1.4517	0.002091				RVBD2915c	-0.081496	0.023791										RVBD1718	-1.366	0.017192	RVBD3376	-1.2721	0.000487	glpQ2	-0.73485	0.013077
RVBD2828A	-1.4621	0.037095	PPE55	-1.4505	0.000113				RVBD3898c	-0.055066	0.00426										RVBD0622	-1.3651	0.04992	galTb	-1.2698	0.012972	PE-PGRS19	-0.7313	0.010556
mapA	-1.4618	0.01647	fprA	-1.4505	0.013563				RVBD3831	0.053461	0.010895										fadD7	-1.3641	0.027798	RVBD1474c	-1.2661	0.010741	espR	-0.71935	0.033816
RVBD1502	-1.4615	0.016934	RVBD3205c	-1.4471	0.010037				RVBD3236c	0.06227	0.017244										rocE	-1.3626	0.027335	RVBD0739	-1.2608	0.036325	RVBD3567c	-0.71933	0.01318
RVBD0937c	-1.4595	0.021001	miaA	-1.4455	0.000648				RVBD0653c	0.11446	0.023758										argJ	-1.3607	0.002446	ccrB	-1.2604	0.039039	RVBD1312	-0.71638	0.000333
RVBD0609	-1.4579	0.04717	bioA	-1.4387	0.026111				mycP1	0.19701	0.005473										fabG3	-1.3602	0.047677	ccrB	-1.2604	0.039039	glpD2	-0.70217	0.011443
RVBD0385	-1.4577	0.045065	pflA	-1.4385	0.03105																mmpS1	-1.3589	0.028552	ctpB	-1.2582	0.044922	fadE17	-0.7012	0.010556
RVBD0386	-1.457	0.016934	RVBD2331A	-1.435	0.009613																RVBD0539	-1.3562	0.030048	RVBD2119	-1.2575	0.000655	RVBD0544c	-0.69397	0.019455
moaB2	-1.4566	0.015995	echA3	-1.4315	0.013419																mce3F	-1.3544	0.020648	lprE	-1.2571	0.012726	RVBD0452	-0.68743	0.040982
RVBD1691	-1.4515	0.00486	RVBD0519c	-1.4301	0.015796																PPE40	-1.3535	0.019772	RVBD3770B	-1.2557	0.001186	phyA	-0.6678	0.017366
RVBD0027	-1.4514	0.015387	idsA2	-1.4271	0.019739																cbs	-1.353	0.030048	lprK	-1.2543	0.000677	esxC	-0.65683	0.002168
nuoG	-1.4513	0.00429	RVBD3640c	-1.4252	0.000152																RVBD0375c	-1.3527	0.04992	RVBD2712c	-1.2537	0.0241	ilvG	-0.63507	0.015191
RVBD2466c	-1.4507	0.01647	mkl	-1.4252	0.003769																pks7	-1.3505	0.020052	RVBD2757c	-1.2515	0.010879	RVBD3108	-0.63301	0.014095
RVBD2818c	-1.4502	0.001947	aac	-1.4249	0.019356																PPE36	-1.3487	0.019557	RVBD1148c	-1.2442	0.044922	asnB	-0.629	0.015542
moxR2	-1.4493	0.01647	RVBD3537	-1.4243	0.000454																RVBD0546c	-1.3486	0.030048	RVBD2026c	-1.2434	0.036325	dinF	-0.62776	0.008296
RVBD1488	-1.4463	0.04717	whiB6	-1.423	0.03047																glnB	-1.3482	0.000311	cyp144	-1.2432	0.004619	glnD	-0.61496	0.04927
RVBD3049c	-1.4441	0.016073	RVBD1838c	-1.4224	0.013563																RVBD1583c	-1.3481	0.021622	RVBD1375	-1.2424	0.004603	whiB7	-0.60381	0.015542
fadD11	-1.4435	0.018363	RVBD1590	-1.4224	0.000937																RVBD1973	-1.3471	0.033557	RVBD2527	-1.2393	0.046552	RVBD3430c	-0.5798	0.047301
mce1B	-1.4411	0.001168	PE-PGRS63	-1.4218	0.004857																RVBD3736	-1.3466	0.047677	lpqY	-1.2383	0.001737
gabD1	-1.4401	0.015995	RVBD1598c	-1.4213	0.013419																RVBD2063A	-1.3438	0.003344	ansA	-1.2372	0.040281
RVBD3510c	-1.4387	0.001168	RVBD0219	-1.4205	0.027104																RVBD2265	-1.3435	0.014718	PPE11	-1.235	0.014938
RVBD3683	-1.4381	0.007654	RVBD3845	-1.4193	0.008736																ctpB	-1.3421	0.00084	dinF	-1.2325	0.016813
RVBD2601A	-1.438	0.04717	oxcA	-1.4185	0.026111																RVBD2191	-1.3408	0.006712	folK	-1.231	0.004162
RVBD2144c	-1.4332	0.015995	RVBD1499	-1.4164	0.029607																fadD15	-1.3407	0.009196	RVBD0958	-1.2301	0.039039
PE7	-1.4331	0.010766	PE-PGRS13	-1.4153	0.003846																RVBD2240c	-1.3397	0.037597	fadD12	-1.2285	0.040281
RVBD1002c	-1.4321	0.001168	RVBD2567	-1.4122	0.000716																RVBD1072	-1.339	0.030048	RVBD2585c	-1.2268	0.004005
RVBD0448c	-1.4298	0.00976	RVBD1414	-1.4116	0.003995																nuoB	-1.3342	0.028867	RVBD3191c	-1.2223	0.010453
mce3R	-1.4284	0.000136	echA9	-1.4116	0.009613																fadB	-1.3317	0.004554	gca	-1.2214	0.01542
mmpL13a	-1.4281	0.002807	pnp	-1.4057	0.020492																RVBD3434c	-1.3312	0.019424	RVBD3719	-1.2211	9e-06
RVBD1834	-1.4279	8e-06	PE-PGRS34	-1.4036	0.013563																RVBD2994	-1.3307	0.019772	lprQ	-1.2199	0.044922
RVBD2776c	-1.4277	0.007293	RVBD0658c	-1.4034	0.016955																PE-PGRS26	-1.3306	0.020052	RVBD0260c	-1.2147	0.036325
PE34	-1.4251	0.016934	RVBD1042c	-1.4003	0.00412																RVBD3481c	-1.3293	0.04992	pstA1	-1.2144	0.002362
mas	-1.4247	0.000136	RVBD2144c	-1.3997	0.004637																sdhD	-1.3275	0.016343	yajC	-1.2142	0.000386
cysK1	-1.4226	0.001948	arsA	-1.3982	0.032059																RVBD0942	-1.3264	0.002064	RVBD1097c	-1.2127	0.000342
PE-PGRS25	-1.4194	0.04717	RVBD1277	-1.3873	0.022513																acs	-1.3264	0.028867	RVBD1101c	-1.2124	0.003439
RVBD1428c	-1.4192	0.025127	PE31	-1.3862	0.042994																moeX	-1.3258	0.0074	RVBD3538	-1.2092	0.018937
RVBD1268c	-1.4179	0.021866	RVBD3770B	-1.3859	0.000876																moaB2	-1.3243	0.024272	RVBD0500A	-1.209	0.02884
RVBD1751	-1.4168	0.021866	pitA	-1.385	0.013419																trcR	-1.3238	0.00024	mrr	-1.2083	0.012272
rmlA	-1.4166	0.001948	tesB2	-1.3842	0.013563																gmhB	-1.3232	0.00876	deoC	-1.2026	0.018243
moeA1	-1.4153	0.016934	RVBD0260c	-1.3838	0.03047																phoT	-1.3229	2.6e-05	RVBD1856c	-1.2003	0.03051
RVBD1619	-1.4142	0.024484	bpoA	-1.3833	0.000139																RVBD1376	-1.3228	0.016343	RVBD0249c	-1.1983	0.007644
RVBD1565c	-1.4133	0.03709	ackA	-1.3808	0.023338																RVBD2271	-1.3214	0.018894	fxsA	-1.1978	0.04903
cysT	-1.4121	0.000624	RVBD0785	-1.38	0.003769																RVBD2750	-1.3207	0.016343	ftsQ	-1.194	0.001377
RVBD3616c	-1.4115	0.002297	moxR1	-1.3772	0.003846																RVBD0476	-1.3198	0.003632	bioF2	-1.1939	0.022164
aac	-1.4113	0.016934	TB16.3	-1.3737	0.00512																ccrB	-1.3197	0.047677	RVBD0149	-1.1918	0.040281
RVBD1978	-1.4083	0.016934	RVBD3879c	-1.3726	0.002091																ccrB	-1.3197	0.047677	fadD14	-1.1849	0.010879
fadE20	-1.4074	0.001201	gap	-1.3714	0.038824																citE	-1.3192	0.001838	gpm1	-1.1848	0.040281
metX	-1.4052	0.010542	mshB	-1.3659	0.005294																oxyS	-1.3177	0.027798	RVBD3531c	-1.1845	0.020531
RVBD0836c	-1.4035	0.024484	emrB	-1.3628	0.03105																RVBD0048c	-1.3162	0.046726	fabG3	-1.1809	0.004364
RVBD0359	-1.4029	0.001168	RVBD0448c	-1.3622	0.00512																mce2A	-1.3125	0.04992	rocD1	-1.1789	0.003617
mce1F	-1.4025	0.008506	RVBD2040c	-1.3613	0.03105																RVBD0784	-1.3099	0.00876	pvdS	-1.1781	0.036325
sppA	-1.4018	0.034926	RVBD0713	-1.3589	0.029607																RVBD1371	-1.3091	0.049346	RVBD0674	-1.1752	0.031241
RVBD0026	-1.4014	0.03204	fadD6	-1.3584	0.042994																RVBD2037c	-1.308	0.030048	RVBD0197	-1.1697	0.012865
dipZ	-1.4013	0.042717	RVBD0544c	-1.3569	0.029607																RVBD3166c	-1.3069	0.015341	cysM	-1.169	0.045653
fbiA	-1.3984	0.032372	RVBD3322c	-1.3556	0.000152																regX3	-1.3049	0.020648	fbiC	-1.1685	0.007644
rph	-1.3984	0.01415	RVBD3719	-1.353	0.03105																RVBD0830	-1.3021	0.019557	RVBD3847	-1.1683	0.043414
RVBD3789	-1.3954	0.005908	mce2C	-1.3485	0.015255																RVBD1200	-1.2982	0.001492	RVBD2019	-1.1638	0.0241
dnaE2	-1.3951	0.006109	RVBD2664	-1.3473	0.008645																PE-PGRS43	-1.295	0.014018	PE-PGRS26	-1.1611	0.040281
RVBD1371	-1.3927	0.006109	mbtE	-1.3466	0.019739																RVBD1836c	-1.2948	0.00083	ctpC	-1.1601	0.036325
uvrC	-1.3901	0.01647	RVBD0072	-1.3463	0.032059																RVBD2738c	-1.2911	0.002587	PPE55	-1.1588	9e-06
RVBD3294c	-1.3894	0.041339	RVBD0906	-1.344	0.023796																mce1F	-1.288	0.02975	cya	-1.1521	0.046552
RVBD3038c	-1.3894	0.016934	pfkA	-1.3431	0.002091																RVBD1780	-1.2847	0.000725	RVBD2025c	-1.1513	0.021276
guaB3	-1.387	2.3e-05	RVBD0637	-1.3417	0.000139																RVBD1414	-1.2841	0.005241	RVBD2333c	-1.1486	0.007644
RVBD0219	-1.3864	0.00486	htpG	-1.3401	0.038824																mmuM	-1.282	0.024272	PE-PGRS20	-1.1474	0.01542
PPE19	-1.3858	0.032372	speE	-1.3394	0.041872																RVBD0461	-1.2808	0.025896	ephE	-1.1404	0.045653
RVBD1152	-1.3835	0.016934	RVBD3751	-1.339	0.022513																esxS	-1.2791	0.008885	PE-PGRS31	-1.1395	0.035513
RVBD2326c	-1.3763	0.03709	aceE	-1.3378	0.00208																RVBD2475c	-1.2782	7.5e-05	RVBD3716c	-1.1321	0.001737
mkl	-1.3756	0.001001	rocE	-1.3359	0.013563																ggtB	-1.2774	0.015341	RVBD3032	-1.1312	0.018243
RVBD2437	-1.3747	0.016073	RVBD2694c	-1.3359	0.00096																dnaQ	-1.2764	0.023003	zwf2	-1.128	0.002362
mmaA3	-1.3738	0.001159	RVBD1422	-1.3341	8.4e-05																RVBD3446c	-1.276	0.028485	RVBD2510c	-1.122	0.012272
RVBD0011c	-1.3733	0.000124	RVBD2261c	-1.3297	0.003769																PE11	-1.276	0.020052	RVBD1171	-1.1191	0.045653
papA2	-1.3727	0.042717	RVBD2230c	-1.3286	0.002445																pknG	-1.2739	0.007836	mbtH	-1.1182	0.001255
mce4A	-1.3711	0.015387	echA12	-1.3269	0.026111																RVBD3640c	-1.2738	0.021364	RVBD2144c	-1.1175	0.022164
fadE31	-1.3685	0.004086	mmpL5	-1.3265	0.004637																PE-PGRS3	-1.2717	0.04992	RVBD0195	-1.1114	0.012726
RVBD3537	-1.368	0.024484	RVBD3035	-1.3254	0.004315																ceoB	-1.2705	0.019557	pflA	-1.1059	0.012272
RVBD3720	-1.3665	0.001948	RVBD0198c	-1.3216	0.042994																pgmA	-1.2703	0.030585	nirB	-1.1037	0.046552
RVBD3181c	-1.3661	0.009939	moeA2	-1.3204	0.003846																miaA	-1.2703	0.020648	PPE46	-1.1037	0.036325
helY	-1.3658	0.017903	RVBD1376	-1.3203	0.019739																PE-PGRS39	-1.2701	0.014718	RVBD1635c	-1.1033	0.042303
RVBD1272c	-1.3654	0.00429	fadD23	-1.3175	0.022513																RVBD0463	-1.2675	0.047677	moeX	-1.1031	0.040281
RVBD2449c	-1.3623	0.016934	lipF	-1.3169	0.004921																RVBD0138	-1.2666	0.046726	RVBD2012	-1.1024	0.012272
RVBD0648	-1.3619	0.016934	RVBD2325c	-1.3157	2.5e-05																RVBD0236c	-1.2655	0.008279	RVBD1914c	-1.1014	0.035513
RVBD1510	-1.3606	0.032372	furB	-1.3146	9e-06																RVBD2506	-1.2631	0.019772	RVBD3079c	-1.094	0.044922
PE-PGRS50	-1.3605	0.00034	cobN	-1.3144	0.003404																echA5	-1.2621	0.020648	RVBD3263	-1.0928	0.00714
fadD24	-1.3565	0.024484	RVBD1717	-1.3135	5.5e-05																RVBD0308	-1.257	0.016343	RVBD2456c	-1.0921	0.010741
lipI	-1.3558	0.001422	RVBD3074	-1.3131	0.037626																celA1	-1.2507	0.025896	leuD	-1.0895	0.024895
malQ	-1.3558	0.025127	RVBD1845c	-1.313	0.042994																RVBD0241c	-1.2489	0.04992	RVBD3726	-1.0888	0.004619
RVBD1841c	-1.3538	0.018363	nanT	-1.3121	0.004637																RVBD1990A	-1.2458	0.028024	RVBD0964c	-1.0832	0.014938
RVBD1894c	-1.3529	0.004157	mpg	-1.3093	0.023908																sdaA	-1.2451	0.002007	RVBD0790c	-1.0782	0.000578
ponA1	-1.3513	0.03128	RVBD3748	-1.3093	0.005817																recA	-1.2443	0.00084	RVBD1491c	-1.0723	0.045653
RVBD0412c	-1.3459	0.001201	argR	-1.3085	0.005817																recR	-1.2442	0.004554	RVBD2743c	-1.0707	0.006378
RVBD2787	-1.3422	0.016934	RVBD2989	-1.307	0.013563																RVBD2958c	-1.2427	0.04992	RVBD3819	-1.0686	0.042303
recC	-1.3416	0.001168	RVBD1421	-1.3062	0.03105																lppR	-1.2396	0.002788	RVBD2923c	-1.0683	0.008011
mbtD	-1.3415	0.005195	35kd-ag	-1.3055	0.013419																RVBD3694c	-1.2383	0.004554	cobT	-1.0658	0.0241
rimM	-1.3409	0.012923	RVBD3481c	-1.3054	0.041872																RVBD1352	-1.2375	0.001124	RVBD2395A	-1.0653	0.001268
RVBD3679	-1.3406	0.04717	cycA	-1.3051	0.008736																RVBD2367c	-1.2368	0.020052	moxR1	-1.0635	0.042303
RVBD0067c	-1.3401	0.043674	atsB	-1.3015	0.029607																aglA	-1.2366	0.04992	clpC2	-1.0631	0.012972
RVBD0959	-1.3346	0.03709	PE27	-1.2999	0.013419																fxsA	-1.2315	0.016165	RVBD1051c	-1.0599	0.012272
RVBD1817	-1.3341	0.000147	RVBD3785	-1.2999	0.004921																RVBD3614c	-1.2289	0.016343	RVBD0569	-1.0566	0.015648
PE-PGRS39	-1.3336	0.017332	RVBD3454	-1.2982	0.022513																RVBD3802c	-1.2271	5.9e-05	ctpF	-1.0531	0.032355
RVBD3216	-1.3331	0.043674	RVBD1205	-1.2979	0.013419																PE-PGRS25	-1.2228	0.002064	RVBD3877	-1.0531	0.012972
RVBD2809	-1.3326	0.002261	mgtC	-1.2966	0.038824																RVBD2956	-1.2205	0.031111	RVBD3555c	-1.0531	0.0142
RVBD2886c	-1.3321	0.006109	PE-PGRS55	-1.2965	0.006614																RVBD1052	-1.2186	0.028552	nuoI	-1.053	0.002376
RVBD2312	-1.3321	0.006877	RVBD1687c	-1.2965	0.042994																RVBD1487	-1.2169	0.030585	PPE62	-1.0521	0.017622
trmU	-1.3298	0.022119	RVBD3616c	-1.2964	0.016955																RVBD3531c	-1.2134	0.012847	RVBD3435c	-1.0509	0.044922
RVBD2508c	-1.3277	0.000276	hspX	-1.2963	0.03047																mmpL5	-1.2123	0.001567	RVBD2095c	-1.0465	0.012272
argR	-1.3268	0.032372	RVBD1069c	-1.2955	0.000139																RVBD1337	-1.2106	0.014018	RVBD1692	-1.0459	0.004364
PE-PGRS5	-1.3261	0.001585	RVBD1683	-1.2946	0.003404																uppP	-1.21	0.019424	RVBD3832c	-1.0433	0.0241
RVBD2743c	-1.3246	0.010766	lprN	-1.2888	0.001801																RVBD1616	-1.2084	0.024272	mce1B	-1.0432	0.047771
RVBD0185	-1.3232	0.042717	lipC	-1.2858	0.042994																mce1C	-1.2062	0.020648	dinX	-1.039	0.045653
kdpA	-1.3217	0.02401	mutA	-1.2845	0.016955																lppG	-1.2062	0.04992	fadD9	-1.0302	0.045653
RVBD0634c	-1.321	0.00486	RVBD3678A	-1.282	0.032059																lprN	-1.2057	0.004554	pknA	-1.0287	9.5e-05
RVBD0458	-1.3191	8e-06	RVBD2049c	-1.2819	0.035058																RVBD3438	-1.2047	0.033041	RVBD3130c	-1.0275	0.03051
RVBD0819	-1.3185	0.00486	RVBD0236c	-1.2799	0.000648																RVBD0895	-1.2033	0.027335	kdpB	-1.0273	0.023239
echA6	-1.3172	0.046217	RVBD3671c	-1.2796	0.00512																dacB1	-1.2023	0.021364	RVBD3537	-1.0245	0.012726
pcd	-1.3165	0.04717	rpfD	-1.2768	0.041872																mmpL13b	-1.2006	0.037597	RVBD2103c	-1.0188	0.023239
RVBD3815c	-1.3155	0.002827	papA4	-1.2763	0.027567																pfkB	-1.1966	0.033557	RVBD0794c	-1.004	0.004364
RVBD2367c	-1.3141	0.001948	RVBD0653c	-1.2731	0.037626																RVBD2694c	-1.1942	0.002876	RVBD3903c	-0.99509	0.029147
ilvX	-1.313	8e-06	RVBD2146c	-1.2713	0.027567																arsA	-1.1927	0.037597	RVBD2073c	-0.98713	0.03051
RVBD1556	-1.3113	0.03204	smc	-1.2691	0.011235																pnp	-1.1902	0.014018	RVBD3549c	-0.98584	0.029147
RVBD3714c	-1.3101	0.046217	RVBD0088	-1.2686	0.002442																RVBD0990c	-1.1883	0.014018	RVBD0488	-0.98274	0.039039
RVBD2719c	-1.3091	0.017626	bcp	-1.2633	0.003846																RVBD3882c	-1.1876	0.002678	acpA	-0.97712	0.029147
echA9	-1.3088	0.000111	nuoB	-1.2618	0.038824																PE-PGRS50	-1.1818	0.027798	mce2F	-0.97677	0.022164
RVBD1208	-1.3073	5.3e-05	RVBD1626	-1.2614	0.00512																RVBD3338	-1.181	0.019772	rsfB	-0.96746	0.012972
RVBD1692	-1.3072	0.000147	katG	-1.258	0.026111																RVBD0492c	-1.1799	0.04992	RVBD2414c	-0.96352	0.012272
thyX	-1.3071	5.3e-05	RVBD1354c	-1.257	0.013419																ftsQ	-1.1794	0.011254	cyp142	-0.95457	0.010741
echA5	-1.3053	0.017332	cysK1	-1.2551	0.013419																glbO	-1.1792	0.030048	RVBD3049c	-0.95399	0.044922
RVBD1042c	-1.3048	0.000624	RVBD1993c	-1.2503	0.041872																RVBD2699c	-1.1774	0.000738	esxB	-0.94077	0.017538
RVBD1354c	-1.3038	0.001813	RVBD3007c	-1.2488	0.027567																PE-PGRS15	-1.1758	0.021364	RVBD3837c	-0.93887	0.039999
fadD21	-1.3037	0.025127	RVBD1691	-1.2455	0.006902																cobB	-1.1756	0.002821	lppG	-0.93311	0.043414
esxB	-1.3025	3.8e-05	fadE15	-1.2447	0.004637																RVBD1774	-1.1753	0.030585	pks16	-0.92704	0.001737
RVBD1990c	-1.3014	0.010878	RVBD3900c	-1.2444	0.00412																RVBD0900	-1.1748	0.030048	PE-PGRS57	-0.92404	0.025165
RVBD2828c	-1.3006	0.032372	RVBD1873	-1.2431	0.001503																RVBD3537	-1.1719	0.009743	RVBD3547	-0.91874	0.045351
RVBD3217c	-1.3004	0.048818	RVBD2818c	-1.2404	0.00412																pknI	-1.1672	0.033557	modC	-0.91722	0.042303
RVBD2655c	-1.2966	0.016934	RVBD1026	-1.2386	0.004637																clpB	-1.166	0.006308	RVBD1059	-0.8984	0.029147
RVBD3876	-1.2959	0.008773	RVBD2820c	-1.2381	0.003846																RVBD0496	-1.1625	0.020052	RVBD1372	-0.89513	0.046552
yrbE1B	-1.2952	0.013527	RVBD3684	-1.2356	0.00412																RVBD3488	-1.1621	0.045192	bfrA	-0.89178	0.036325
sugB	-1.295	0.007795	RVBD2061c	-1.2327	0.006902																galTa	-1.1604	0.009743	fadD22	-0.89029	0.040281
nuoI	-1.2935	9.7e-05	RVBD3694c	-1.2317	9.8e-05																proV	-1.1585	0.005241	mce1D	-0.88679	0.012972
RVBD1254	-1.2934	0.002807	fadE20	-1.2315	0.012173																gadB	-1.1567	0.020052	RVBD0476	-0.88174	0.004364
RVBD0531	-1.2933	3.8e-05	RVBD1709	-1.2313	0.008736																RVBD2184c	-1.1562	0.047677	RVBD2481c	-0.87596	0.012972
narX	-1.2933	0.002609	RVBD1958c	-1.2278	0.03105																lpqO	-1.1548	0.033557	RVBD3439c	-0.87472	0.023239
narG	-1.2928	0.016934	pdhA	-1.227	0.013563																nagA	-1.1524	0.047677	RVBD2205c	-0.86913	0.003207
RVBD1870c	-1.2914	0.021122	RVBD1332	-1.2254	0.013419																pfkA	-1.1512	0.019557	RVBD2798c	-0.86541	0.006233
RVBD3489	-1.291	0.002076	RVBD3882c	-1.2252	0.006178																RVBD0863	-1.1496	0.046726	RVBD0224c	-0.8652	0.007644
RVBD3816c	-1.2905	0.010766	RVBD0232	-1.2244	0.00512																fusA2	-1.1487	0.028867	RVBD2636	-0.86407	0.040281
RVBD0793	-1.29	0.019679	esxA	-1.2235	0.013563																RVBD2609c	-1.1477	0.025896	RVBD0276	-0.86144	0.004162
RVBD0502	-1.2899	0.001508	RVBD3525c	-1.2196	0.027567																treY	-1.1469	0.016398	tesB1	-0.85528	0.040281
PPE35	-1.2881	0.024484	RVBD0744c	-1.2192	0.002091																RVBD0633c	-1.1457	0.013579	RVBD2571c	-0.84773	0.013879
RVBD3678c	-1.2867	0.016934	RVBD1081c	-1.2185	0.029607																RVBD2449c	-1.145	0.04992	RVBD2680	-0.84497	0.022117
RVBD1376	-1.2867	0.002609	fadD12	-1.2183	0.013419																RVBD3195	-1.1436	0.04992	pimE	-0.84151	0.036596
RVBD0047c	-1.2851	5.3e-05	nuoE	-1.2154	0.026111																suhB	-1.1413	0.033041	RVBD1371	-0.84087	0.018243
RVBD0880	-1.2825	0.03709	RVBD0374c	-1.2139	0.003846																RVBD0310c	-1.1393	0.028867	RVBD2714	-0.83724	0.029147
treY	-1.2817	0.010542	echA5	-1.2118	0.013563																lppY	-1.1305	0.016343	RVBD2305	-0.83687	0.025165
htpX	-1.2797	0.000568	fbpC	-1.2104	0.00512																frdC	-1.1298	0.017991	RVBD1897c	-0.82436	0.029147
frdB	-1.2777	0.02401	RVBD2319c	-1.2095	0.026111																mce3C	-1.1264	0.001599	RVBD0769	-0.81496	0.017622
bioD	-1.2775	0.020357	RVBD3680	-1.209	0.037626																PPE26	-1.12	0.020052	RVBD0842	-0.789	0.03051
acyP	-1.2757	0.00486	fadD4	-1.2081	0.000644																fadD21	-1.1196	0.013579	pepQ	-0.78581	0.007644
RVBD2170	-1.2757	0.006877	fadE33	-1.2062	0.013419																hupB	-1.1193	0.028606	RVBD3289c	-0.78054	0.0142
PE16	-1.2756	0.010542	RVBD1565c	-1.2059	0.006178																pimE	-1.118	0.023374	PE11	-0.77807	0.044922
RVBD0621	-1.2738	0.015761	ugpC	-1.2051	0.019356																RVBD3209	-1.1155	0.019772	RVBD3000	-0.77241	0.04903
RVBD3123	-1.2721	0.021001	RVBD1775	-1.2034	0.022513																RVBD3695	-1.1132	0.024272	TB9.4	-0.7298	0.046552
ctpJ	-1.2712	0.03204	guaB3	-1.2023	0.000613																RVBD2510c	-1.1115	0.000106	PPE26	-0.71048	0.018243
lldD1	-1.269	0.04717	phoY2	-1.1997	0.029607																nrdZ	-1.1107	0.009743	RVBD0098	-0.66046	0.036325
RVBD1772	-1.2647	0.008971	cbs	-1.1996	0.019356																RVBD1290c	-1.1102	0.033041	upp	-0.58634	0.044922
RVBD1204c	-1.2639	0.024484	yrbE1B	-1.1993	0.004315																RVBD2636	-1.1082	0.016343	RVBD2663	-0.56004	0.046552
cysM	-1.2631	0.002827	RVBD0485	-1.1989	0.009613																RVBD0927c	-1.108	0.030048
phoY1	-1.2629	0.021122	PE-PGRS31	-1.1986	0.002442																gshA	-1.1042	0.026818
pdhB	-1.261	0.032372	mrr	-1.1982	0.017283																RVBD1982A	-1.1007	0.04992
pheA	-1.2609	0.046217	lsr2	-1.1977	9.8e-05																RVBD1312	-1.0991	0.00876
ugpE	-1.2596	0.007795	RVBD1313c	-1.1955	0.019739																RVBD2395A	-1.0945	0.021364
ligC	-1.2596	0.043674	kdpD	-1.1953	0.029607																RVBD2314c	-1.0871	0.002281
RVBD1774	-1.2591	2.3e-05	RVBD0897c	-1.1923	0.029607																RVBD2621c	-1.0847	0.004879
galTa	-1.2575	0.016073	nuoK	-1.192	0.013563																RVBD0459	-1.0831	0.041389
RVBD2135c	-1.257	0.00247	fadD36	-1.1911	0.000644																RVBD3555c	-1.071	0.002096
RVBD0074	-1.2562	0.006877	ureG	-1.1889	0.023796																PPE63	-1.0708	0.014718
RVBD0851c	-1.2535	0.00659	PE-PGRS7	-1.1879	0.032059																RVBD3789	-1.0707	0.016343
nirB	-1.2534	0.002827	RVBD2159c	-1.1873	0.022513																RVBD1839c	-1.0671	0.005241
RVBD2887	-1.2524	0.032372	RVBD2395A	-1.1831	0.00512																PPE16	-1.0577	0.033557
RVBD2414c	-1.2509	0.021122	ccrB	-1.1821	0.026111																cyp121	-1.0564	0.014018
ceoC	-1.2506	0.002807	ccrB	-1.1821	0.026111																cya	-1.054	0.017991
RVBD3179	-1.2478	0.016934	RVBD2209	-1.1817	0.004315																RVBD1147	-1.052	0.031111
mobA	-1.2475	0.016073	RVBD2799	-1.1805	0.03105																RVBD0964c	-1.0471	0.033041
RVBD3437	-1.245	0.016073	PPE52	-1.1767	0.004857																RVBD0769	-1.043	0.028867
PE-PGRS49	-1.2432	0.036798	RVBD1494	-1.1752	0.043747																RVBD0393	-1.0385	0.017991
pbpA	-1.2425	0.029243	PE33	-1.1748	0.013154																RVBD3322c	-1.0339	0.047677
RVBD1626	-1.2416	0.000136	RVBD0428c	-1.1726	0.004921																RVBD3714c	-1.0327	0.006308
RVBD1682	-1.2373	0.00486	PE-PGRS39	-1.1706	0.004315																kdpB	-1.026	0.028485
fxsA	-1.2363	0.011861	RVBD2531c	-1.1704	0.013419																mce1B	-1.0253	0.043843
hupB	-1.2352	0.037095	RVBD0303	-1.1702	0.002702																pdhB	-1.0233	0.016343
RVBD0744c	-1.2304	0.001948	htpX	-1.1693	0.00512																RVBD1739c	-1.0219	0.047677
lepA	-1.2297	0.006807	RVBD2912c	-1.1663	0.000575																ahpE	-1.0218	0.012773
RVBD0950c	-1.2288	0.00247	citA	-1.1636	0.032059																RVBD1635c	-1.0193	0.028867
pepD	-1.2285	0.025127	RVBD2468c	-1.1591	0.03047																pstA1	-1.0174	0.025896
RVBD1069c	-1.2279	0.016073	RVBD3876	-1.1521	0.00512																RVBD3662c	-1.0154	0.033041
modB	-1.2279	0.024484	RVBD0365c	-1.1497	0.042994																drrC	-1.0117	0.000254
fadD7	-1.2268	0.016934	RVBD3703c	-1.1491	0.03105																RVBD3454	-1.0108	0.027798
RVBD3629c	-1.2262	0.032372	RVBD1906c	-1.1487	0.019739																ureB	-1.0102	0.025896
viuB	-1.2258	0.046217	RVBD0954	-1.1477	0.004921																mbtC	-1.0033	0.012847
RVBD1410c	-1.2258	0.032372	RVBD3894c	-1.1457	0.013419																RVBD3691	-1.0016	0.047677
RVBD1178	-1.2257	0.011861	mmpL1	-1.1445	0.013563																RVBD1372	-1.0013	0.016343
RVBD0477	-1.2251	0.03709	RVBD3104c	-1.1438	0.003769																RVBD0910	-0.99183	0.021203
hsdM	-1.2217	0.00429	RVBD0366c	-1.1418	0.001579																RVBD3237c	-0.99083	0.047677
mbtG	-1.2197	0.001043	pimB	-1.1417	0.019356																zwf2	-0.98857	0.019557
RVBD1458c	-1.2184	0.006457	RVBD2776c	-1.1389	0.041872																RVBD3689	-0.98689	0.028552
RVBD1215c	-1.2177	0.024484	dppC	-1.1376	0.015255																RVBD3435c	-0.98568	0.047677
cobC	-1.2165	0.000496	RVBD0996	-1.1352	0.004857																RVBD0831c	-0.98532	0.04992
sigF	-1.2165	0.002609	mmpL9	-1.1325	0.000648																prcA	-0.9773	0.020648
RVBD2264c	-1.2156	0.00486	RVBD0011c	-1.1243	0.026111																lprG	-0.97678	0.017939
RVBD3243c	-1.2151	0.006109	mhpE	-1.1173	0.004637																RVBD1083	-0.97333	0.018192
RVBD0520	-1.2139	0.021001	dinX	-1.1153	0.00512																RVBD3005c	-0.97163	0.024272
rocA	-1.2128	0.002827	ctpF	-1.1116	0.000139																ctpV	-0.96771	0.028867
RVBD2663	-1.2121	0.019679	RVBD3113	-1.1104	0.008736																RVBD0140	-0.96688	0.017192
RVBD0731c	-1.2108	0.015995	PE7	-1.11	0.004921																RVBD0238	-0.95542	0.04992
fic	-1.2096	0.025127	RVBD2205c	-1.1074	0.003846																epiA	-0.95424	0.028867
RVBD1587c	-1.209	0.046217	proV	-1.1031	0.010037																recD	-0.94745	0.043843
RVBD3899c	-1.2087	0.032372	RVBD3856c	-1.1	0.027567																RVBD3486	-0.94356	0.016398
purT	-1.2072	0.024484	RVBD1855c	-1.0954	0.003769																lipQ	-0.93996	0.016343
RVBD2319c	-1.2036	0.016073	sseB	-1.0896	0.012173																RVBD2567	-0.93772	0.004554
RVBD1084	-1.2023	0.03204	RVBD1668c	-1.0888	0.000152																RVBD3684	-0.93169	0.035583
chaA	-1.2013	0.001543	RVBD0582	-1.0878	0.003846																lppI	-0.91228	0.023861
glnB	-1.2008	0.001422	fadE3	-1.0866	0.00512																RVBD2680	-0.91139	0.030048
RVBD2041c	-1.2	0.032372	PE-PGRS50	-1.0862	0.000644																aldA	-0.9068	0.043843
narJ	-1.1992	0.032372	pks16	-1.0822	0.007378																fbpC	-0.90633	0.02975
RVBD2314c	-1.1984	0.010766	RVBD0495c	-1.0797	0.013563																RVBD0658c	-0.90563	0.017991
RVBD0037c	-1.197	0.046217	RVBD0569	-1.079	0.003926																TB11.2	-0.90504	0.014018
RVBD3567c	-1.1965	0.00429	RVBD2473	-1.0729	0.019739																esxL	-0.90017	0.021055
treX	-1.1915	0.000506	RVBD2822c	-1.0714	0.029607																RVBD3269	-0.89845	0.023502
pqqE	-1.1912	0.000147	RVBD1718	-1.0679	0.013563																RVBD1476	-0.89633	0.002244
RVBD3725	-1.1894	0.026384	RVBD2135c	-1.0676	0.023796																RVBD3632	-0.88498	0.035583
pknH	-1.1878	0.002807	RVBD1482c	-1.0661	0.006902																RVBD3205c	-0.88382	0.033041
RVBD3869	-1.186	0.000111	RVBD0340	-1.0657	0.013419																RVBD2531c	-0.87692	0.030048
RVBD1890c	-1.1829	0.032372	RVBD2410c	-1.0653	0.013563																RVBD2142c	-0.86345	0.047677
nicT	-1.1825	0.003514	RVBD0958	-1.0628	0.03105																RVBD3864	-0.84803	0.017192
RVBD0569	-1.1805	0.021169	RVBD1487	-1.0627	0.006178																RVBD1703c	-0.84219	0.016343
fadA5	-1.1796	0.011861	nuoN	-1.0615	0.013419																pcd	-0.83648	0.005241
rsfB	-1.1789	0.025127	RVBD0039c	-1.0583	0.011235																RVBD1482c	-0.83472	0.014018
pdhA	-1.1767	0.001064	RVBD1686c	-1.0581	0.008736																tsnR	-0.83395	0.000535
tatD	-1.1755	0.043674	RVBD1148c	-1.0568	0.033867																RVBD2026c	-0.82678	0.016343
lpqX	-1.1736	0.017903	RVBD2422	-1.0559	0.006902																RVBD0059	-0.82512	0.047677
RVBD3000	-1.1735	0.006877	RVBD2738c	-1.0545	0.00512																RVBD1087A	-0.82489	0.00876
RVBD1330c	-1.1725	0.032372	mmpL13a	-1.051	0.004637																pvdS	-0.8146	0.028552
RVBD2659c	-1.1725	0.024484	RVBD1085c	-1.0467	0.013563																RVBD0195	-0.80748	0.028552
RVBD3225c	-1.1723	0.016934	drrC	-1.0415	0.013419																pirG	-0.80055	0.043843
RVBD1517	-1.1703	0.015102	RVBD0249c	-1.0397	0.000193																RVBD2974c	-0.79329	0.024272
RVBD0461	-1.1688	0.017903	RVBD2179c	-1.0277	0.023796																RVBD2733c	-0.79003	0.016343
lpqJ	-1.1673	0.024484	deoA	-1.0274	0.010037																RVBD3179	-0.78562	0.024272
RVBD1931c	-1.1663	0.00034	cyp144	-1.0242	0.016955																nuoI	-0.7806	0.014018
RVBD2324	-1.1662	0.025127	RVBD1866	-1.0233	0.022513																RVBD2776c	-0.77851	0.031111
RVBD3402c	-1.1646	0.006109	RVBD3365c	-1.021	0.004921																typA	-0.77157	0.04992
gpm2	-1.1646	0.016073	echA20	-1.0195	0.013419																RVBD2829c	-0.76573	0.026449
cysK2	-1.1638	0.048818	RVBD3689	-1.0145	0.008736																moaB1	-0.76104	0.030048
RVBD0441c	-1.1631	0.02638	PE29	-1.0108	0.049582																RVBD1947	-0.75706	0.020648
gabP	-1.1617	0.000227	RVBD3310	-1.0035	0.010037																RVBD0089	-0.75451	0.040153
fadD12	-1.1617	0.043674	RVBD0988	-0.99842	0.029607																bfrB	-0.75422	0.021622
RVBD0360c	-1.1587	0.010766	TB27.3	-0.99796	0.000659																RVBD2039c	-0.73986	0.020648
pepQ	-1.1582	0.01647	yrbE3B	-0.98436	0.00412																RVBD3263	-0.7104	0.019557
RVBD0547c	-1.1579	0.016073	RVBD3077	-0.98185	0.013419																nat	-0.65295	0.031111
RVBD2030c	-1.1574	0.003514	RVBD0444c	-0.97961	0.013419																RVBD1883c	-0.52731	0.04992
RVBD2018	-1.1471	0.010766	pks17	-0.97829	0.008736																RVBD2712c	-0.33796	0.031111
RVBD0249c	-1.1468	0.000506	cysD	-0.97461	0.038824
RVBD3684	-1.1448	0.021866	RVBD0145	-0.9716	0.008736
RVBD2223c	-1.1439	0.030194	hycP	-0.96985	0.013563
RVBD0516c	-1.1432	0.04717	RVBD2862A	-0.95978	0.011235
sdhB	-1.143	0.034926	lppY	-0.95478	0.006902
arsB1	-1.1378	0.011861	cobB	-0.95456	0.029607
RVBD2716	-1.1377	0.048818	ephE	-0.95419	0.042994
RVBD2049c	-1.1351	0.027507	fadD9	-0.95141	0.022513
RVBD1954c	-1.1346	0.048818	RVBD1846c	-0.95054	0.003846
sodC	-1.1327	0.03709	kdpB	-0.94962	0.013419
RVBD2706c	-1.1301	0.003514	RVBD0476	-0.93263	0.015255
RVBD3557c	-1.1269	0.002609	RVBD3190A	-0.9281	0.011235
ppsB	-1.1258	0.021122	RVBD2975c	-0.92764	0.013419
lipQ	-1.1248	0.006457	RVBD3096	-0.92298	0.005817
RVBD0314c	-1.1247	0.025127	RVBD1588c	-0.9117	0.042994
galTb	-1.1246	0.03709	RVBD3866	-0.90465	0.004637
fadA	-1.1242	0.02401	RVBD0836c	-0.88737	0.013563
RVBD2801c	-1.1242	0.039903	PE-PGRS49	-0.88404	0.00352
RVBD2734	-1.1241	0.020357	RVBD2646	-0.88401	0.013563
RVBD0885	-1.124	0.034926	RVBD0515	-0.87602	0.03105
RVBD2307A	-1.1233	0.006457	RVBD0360c	-0.87479	0.011606
RVBD1624c	-1.1183	0.033687	cut1	-0.87368	0.013419
echA4	-1.1173	0.024484	TB9.4	-0.86236	0.016955
PPE37	-1.1172	0.043674	far	-0.86111	0.013563
RVBD2629	-1.1172	0.033687	RVBD2745c	-0.8592	0.010037
dnaQ	-1.113	0.024484	RVBD1278	-0.85696	0.023796
deoA	-1.1124	0.006457	RVBD3267	-0.85639	0.029607
RVBD0541c	-1.1103	0.002827	RVBD1200	-0.85601	0.040383
RVBD2293c	-1.1094	0.034926	RVBD2224c	-0.85535	0.000152
TB9.4	-1.1093	0.00659	mce1B	-0.85099	0.013419
mbtC	-1.1086	0.002609	RVBD2475c	-0.82692	0.041872
plcC	-1.107	0.043674	pepQ	-0.81978	0.000804
RVBD0737	-1.1067	0.046217	RVBD2367c	-0.75164	0.013419
RVBD2499c	-1.1043	0.032372	plcA	-0.737	0.00512
frdC	-1.1031	0.02401	pstA1	-0.68906	0.022513
fadE19	-1.1028	0.03204	nuoD	-0.681	0.013563
RVBD0601c	-1.1018	0.032372	RVBD1543	-0.66893	0.03105
RVBD0229c	-1.1017	0.005852	RVBD3830c	-0.66499	0.03105
pitA	-1.1009	0.00429
agpS	-1.1006	0.042717
RVBD1422	-1.0962	0.003124
moaC	-1.0935	0.045065
moaC	-1.0935	0.045065
moaC	-1.0935	0.045065
pimB	-1.0933	0.00486
RVBD0199	-1.0911	0.03204
PE-PGRS60	-1.0909	0.032372
RVBD2681	-1.0908	0.045065
RVBD2708c	-1.0899	0.007795
ftsQ	-1.0873	0.001948
RVBD3737	-1.0872	0.03128
thiX	-1.0852	0.025127
RVBD3357	-1.0849	0.03327
PE-PGRS40	-1.0831	0.031323
RVBD2627c	-1.0821	0.032372
RVBD2073c	-1.0806	0.001198
hrcA	-1.0805	0.002827
cycA	-1.0778	0.02714
RVBD0247c	-1.0763	0.026384
drrB	-1.0759	0.03709
trmB	-1.073	0.03204
esxA	-1.0722	2.3e-05
RVBD1259	-1.0717	0.002827
RVBD0144	-1.0717	0.025127
cobQ1	-1.0687	0.000506
RVBD3224A	-1.0666	0.033709
ispD	-1.0662	0.005195
RVBD2723	-1.0661	0.007293
RVBD2823c	-1.066	0.045065
RVBD0366c	-1.0646	0.02401
RVBD0370c	-1.0644	0.04717
RVBD1269c	-1.0631	0.015387
RVBD3108	-1.0609	0.010766
RVBD3878	-1.0607	0.046217
ugpC	-1.0591	0.009196
RVBD3092c	-1.059	0.032372
RVBD2625c	-1.0572	0.00486
RVBD3304	-1.0572	0.043674
RVBD3236c	-1.053	0.000709
RVBD0303	-1.0523	0.013527
RVBD2209	-1.049	0.03128
RVBD0039c	-1.0484	0.002609
ephE	-1.0419	0.00066
RVBD2307D	-1.0382	0.02401
fadE2	-1.0377	0.02714
RVBD0093c	-1.0371	0.007293
RVBD0088	-1.0369	0.016934
fadE21	-1.0366	0.043674
bisC	-1.0357	0.00066
RVBD0530	-1.0337	0.016934
RVBD0272c	-1.0327	0.002609
cinA	-1.0315	0.027355
cyp126	-1.0315	0.02401
RVBD0209	-1.0269	0.010134
RVBD0837c	-1.0265	0.000353
RVBD1733c	-1.0238	0.03709
dacB2	-1.0218	0.025127
RVBD2661c	-1.0192	0.011978
RVBD0476	-1.0105	0.000506
rpfB	-1.0103	0.03204
RVBD2955c	-1.0102	0.001715
sseC2	-1.0099	0.017332
esxW	-1.0085	0.037095
RVBD3615c	-1.0084	0.000147
RVBD2893	-1.0075	0.02714
RVBD0544c	-1.0066	0.017903
RVBD3548c	-1.0055	0.043674
glpQ2	-1.0049	0.03709
RVBD3777	-1.0036	0.038368
mmpL9	-1.0029	0.032372
RVBD3322c	-1.0025	0.030194
RVBD1284	-1.0024	0.03709
nuoE	-1.0016	0.00659
RVBD2953	-0.99805	0.04717
RVBD0241c	-0.99657	0.02714
RVBD3675	-0.99535	0.046217
zwf1	-0.99504	0.008506
35kd-ag	-0.99295	0.03709
RVBD2687c	-0.99089	0.00429
fadE16	-0.98462	0.043674
RVBD3160c	-0.98293	0.007654
RVBD3046c	-0.98205	0.04717
RVBD3096	-0.97895	0.043674
RVBD2435c	-0.97877	0.000136
cyp135B1	-0.97789	0.032372
RVBD0515	-0.97715	0.01647
RVBD2003c	-0.977	0.000136
RVBD0493c	-0.97683	0.010542
RVBD2205c	-0.97527	0.00247
RVBD2975c	-0.97138	0.00486
RVBD3480c	-0.97128	0.046217
RVBD2039c	-0.9649	0.03709
RVBD0999	-0.96463	0.006877
RVBD2102	-0.9646	0.046217
mmaA1	-0.96296	0.032372
RVBD0574c	-0.96294	0.011861
RVBD1359	-0.96263	0.033687
RVBD2091c	-0.96258	0.03327
ephD	-0.96132	0.032372
fadE5	-0.96026	0.010766
sthA	-0.95565	0.010542
RVBD0921	-0.95413	0.025127
RVBD1227c	-0.95076	0.046217
RVBD3744	-0.9504	0.00659
ugpB	-0.94849	0.01647
RVBD0661c	-0.947	0.017332
RVBD2972c	-0.94267	0.00659
cut4	-0.94204	0.04717
fbiC	-0.94016	0.011861
RVBD1960c	-0.93914	0.030194
RVBD0470A	-0.93909	0.03709
echA8	-0.93878	0.032372
fadE24	-0.93735	0.02401
glbO	-0.93178	0.016934
RVBD2052c	-0.93169	0.010134
RVBD1321	-0.92783	0.006109
RVBD2604c	-0.9275	0.005852
RVBD3796	-0.92487	0.005195
RVBD2255A	-0.92413	0.00143
echA1	-0.92098	0.03709
RVBD3431c	-0.9193	0.046217
amiD	-0.9184	0.042724
fdhF	-0.91448	0.011861
RVBD0494	-0.90912	0.00486
RVBD0615	-0.90819	0.048818
RVBD2806	-0.90795	0.045065
RVBD0945	-0.90783	0.013014
pks17	-0.90684	0.011861
RVBD0823c	-0.9055	0.00659
RVBD2943	-0.90404	0.006109
RVBD0186Ac	-0.89935	0.039903
PPE28	-0.89883	0.016934
adhB	-0.89734	0.025127
RVBD2795c	-0.89047	0.008506
RVBD3740c	-0.88776	0.032372
RVBD0603	-0.88035	0.000353
RVBD0763c	-0.8801	0.003192
RVBD3900c	-0.87822	0.043674
ltp3	-0.87647	0.032372
RVBD3689	-0.87584	0.030194
RVBD0779c	-0.87566	0.008148
RVBD0881	-0.87168	0.000238
fbiB	-0.87114	0.014789
pks15	-0.8678	0.018363
RVBD0688	-0.86462	0.006457
RVBD3263	-0.86293	0.032372
ureD	-0.85529	0.032372
RVBD3259	-0.85514	0.046217
RVBD0176	-0.85214	0.00659
pmmB	-0.84947	0.011219
RVBD3719	-0.84306	0.03709
pks16	-0.84101	0.006457
tagA	-0.84093	0.010542
RVBD2556c	-0.84017	0.007795
nuoK	-0.83306	0.015102
RVBD2694c	-0.83178	0.022119
RVBD3104c	-0.82759	0.016073
PE-PGRS34	-0.82376	0.04717
def	-0.81824	0.000616
RVBD2722	-0.81609	0.03128
RVBD2951c	-0.80507	0.011861
RVBD1543	-0.80108	0.04717
RVBD1494	-0.80096	0.04407
RVBD3716c	-0.7868	0.00486
RVBD2034	-0.78291	0.042724
RVBD3733c	-0.77677	0.01415
frdD	-0.77389	0.010766
RVBD3698	-0.76584	0.042724
RVBD1375	-0.76566	0.03128
RVBD2696c	-0.75454	0.01415
RVBD1698	-0.74771	0.013014
RVBD3413c	-0.74716	0.00659
RVBD3866	-0.74664	0.006457
mce1A	-0.73103	0.011724
RVBD2567	-0.73081	0.042717
RVBD0825c	-0.71858	0.003309
RVBD0034	-0.68628	0.010766
RVBD3865	-0.66174	0.035563

## Sheet: 2 Week Duplicate Genes
2 Week 1.1	2 Week 1.2	2 week 2.1	2 Week 2.2			2 Week 1.1	2 Week 1.2	2 week 2.1	2 Week 2.2			2 Week 1.1	2 Week 1.2	2 week 2.1	2 Week 2.2		2 Week Replicate Genes		2 Week Replicate Genes
16S	16S	16S	16S			16S	16S	16S	16S			16S	16S	16S	16S		16S		16S
23S	23S	23S	23S			23S	23S	23S	23S			23S	23S	23S	23S		16S		23S
35kd-ag	35kd-ag	5S	5S			35kd-ag	35kd-ag	5S	5S			35kd-ag	35kd-ag	5S	5S		16S		35kd-ag
5S	5S	accA3	aac			5S	5S	accA3	aac			5S	5S	accA3	aac		16S		5S
aac	aac	accD4	accA3			aac	aac	accD4	accA3			aac	aac	accD4	accA3		23S		aac
accA3	accA3	accD5	accD4			accA3	accA3	accD5	accD4			accA3	accA3	accD5	accD4		23S		accA3
accD4	accD4	accD6	accD5			accD4	accD4	accD6	accD5			accD4	accD4	accD6	accD5		23S		accD4
accD5	accD5	aceE	accD6			accD5	accD5	aceE	accD6			accD5	accD5	aceE	accD6		23S		accD5
accD6	accD6	ackA	aceE			accD6	accD6	ackA	aceE			accD6	accD6	ackA	aceE		35kd-ag		accD6
aceAb	aceE	acn	acn			aceAb	aceE	acn	acn			aceE	aceE	acn	acn		35kd-ag		aceE
aceE	ackA	acpP	acpP			aceE	ackA	acpP	acpP			ackA	ackA	acpP	acpP		5S		ackA
ackA	acn	acpS	acpS			ackA	acn	acpS	acpS			acn	acn	acpS	acpS		5S		acn
acn	acpP	adk	adk			acn	acpP	adk	adk			acpP	acpP	adk	adk		5S		acpP
acpP	acpS	alaS	agpS			acpP	acpS	alaS	agpS			acpS	acpS	alaS	agpS		5S		acpS
acpS	acyP	aldA	alaS			acpS	acyP	aldA	alaS			acyP	acyP	aldA	alaS		aac		acyP
acrA1	add	aldC	aldC			acrA1	add	aldC	aldC			add	add	aldC	aldC		aac		add
acyP	adhB	alr	alr			acyP	adhB	alr	alr			adhB	adhB	alr	alr		aac		adhB
add	adk	amiB1	amiA2			add	adk	amiB1	amiA2			adk	adk	amiB1	amiA2		accA3		adk
adh	alaS	amt	amiB2			adh	alaS	amt	amiB2			agpS	alaS	amt	amiB2		accA3		agpS
adhB	aldC	ansP2	ansP2			adhB	aldC	ansP2	ansP2			alaS	aldC	ansP2	ansP2		accA3		alaS
adk	alr	argB	aofH			adk	alr	argB	aofH			aldA	alr	argB	aofH		accA3		aldA
agpS	amiA1	argC	argB			agpS	amiA1	argC	argB			aldC	amiA2	argC	argB		accD4		aldC
alaS	amiA2	argD	argC			alaS	amiA2	argD	argC			alr	amiB2	argD	argC		accD4		alr
aldA	amiB2	argF	argD			aldA	amiB2	argF	argD			amiB1	ansP1	argF	argD		accD4		amiA2
aldC	ansA	argG	argF			aldC	ansA	argG	argF			amiB2	aofH	argG	argF		accD4		amiB1
alr	ansP1	argH	argG			alr	ansP1	argH	argG			amt	argB	argH	argG		accD5		amiB2
amiB1	aofH	argS	argH			amiB1	aofH	argS	argH			ansP1	argC	argS	argH		accD5		amt
amiB2	argB	aroA	argJ			amiB2	argB	aroA	argJ			ansP2	argD	aroA	argJ		accD5		ansP1
amiD	argC	aroB	argS			amiD	argC	aroB	argS			aofH	argF	aroB	argS		accD5		ansP2
amt	argD	aroD	aroA			amt	argD	aroD	aroA			argB	argG	aroD	aroA		accD6		aofH
ansP1	argF	aroE	aroB			ansP1	argF	aroE	aroB			argC	argH	aroE	aroB		accD6		argB
ansP2	argG	aroF	aroD			ansP2	argG	aroF	aroD			argD	argJ	aroF	aroD		accD6		argC
aofH	argH	aroG	aroE			aofH	argH	aroG	aroE			argF	argR	aroG	aroE		accD6		argD
arcA	argJ	aroK	aroF			arcA	argJ	aroK	aroF			argG	argS	aroK	aroF		aceE		argF
argB	argR	asd	aroG			argB	argR	asd	aroG			argH	aroA	asd	aroG		aceE		argG
argC	argS	ask	aroK			argC	argS	ask	aroK			argJ	aroB	ask	aroK		aceE		argH
argD	aroA	asnB	arsA			argD	aroA	asnB	arsA			argR	aroD	asnB	arsA		aceE		argJ
argF	aroB	aspC	asd			argF	aroB	aspC	asd			argS	aroE	aspC	asd		ackA		argR
argG	aroD	aspS	ask			argG	aroD	aspS	ask			aroA	aroF	aspS	ask		ackA		argS
argH	aroE	atpA	asnB			argH	aroE	atpA	asnB			aroB	aroG	atpA	asnB		ackA		aroA
argJ	aroF	atpB	aspC			argJ	aroF	atpB	aspC			aroD	aroK	atpB	aspC		acn		aroB
argR	aroG	atpC	aspS			argR	aroG	atpC	aspS			aroE	arsA	atpC	aspS		acn		aroD
argS	aroK	atpD	atpA			argS	aroK	atpD	atpA			aroF	arsB1	atpD	atpA		acn		aroE
aroA	arsA	atpE	atpB			aroA	arsA	atpE	atpB			aroG	asd	atpE	atpB		acpP		aroF
aroB	arsB1	atpF	atpC			aroB	arsB1	atpF	atpC			aroK	ask	atpF	atpC		acpP		aroG
aroD	asd	atpG	atpD			aroD	asd	atpG	atpD			arsB1	asnB	atpG	atpD		acpP		aroK
aroE	ask	atpH	atpE			aroE	ask	atpH	atpE			asd	aspC	atpH	atpE		acpP		arsA
aroF	asnB	atsD	atpF			aroF	asnB	atsD	atpF			ask	aspS	atsD	atpF		acpS		arsB1
aroG	aspC	betP	atpG			aroG	aspC	betP	atpG			asnB	atpA	betP	atpG		acpS		asd
aroK	aspS	bioA	atpH			aroK	aspS	bioA	atpH			aspC	atpB	bioA	atpH		acpS		ask
arsB1	atpA	bioB	bcpB			arsB1	atpA	bioB	bcpB			aspS	atpC	bioB	betP		atpA		asnB
asd	atpB	bioD	betP			asd	atpB	bioD	betP			atpA	atpD	bioD	bioA		acpS		aspC
ask	atpC	bioF1	bioA			ask	atpC	bioF1	bioA			atpB	atpE	bioF1	bioB		acyP		aspS
asnB	atpD	bphC	bioB			asnB	atpD	bphC	bioB			atpC	atpF	bphC	bioD		acyP		atpA
aspC	atpE	bphD	bioD			aspC	atpE	bphD	bioD			atpD	atpG	bphD	bioF1		add		atpB
aspS	atpF	bpoA	bioF1			aspS	atpF	bpoA	bioF1			atpE	atpH	bpoA	bphC		add		atpC
atpA	atpG	carA	bphC			atpA	atpG	carA	bphC			atpF	atsD	carA	bphD		adhB		atpD
atpB	atpH	carB	bphD			atpB	atpH	carB	bphD			atpG	bioA	carB	bpoA		adhB		atpE
atpC	atsB	cbhK	bpoA			atpC	atsB	cbhK	bpoA			atpH	bioB	cbhK	carA		adk		atpF
atpD	atsD	cbs	bpoC			atpD	atsD	cbs	bpoC			betP	bioD	cbs	carB		bioB		atpG
atpE	bcp	ccdA	carA			atpE	bcp	ccdA	carA			bioA	bioF1	ccdA	cbhK		adk		atpH
atpF	bioA	ccsA	carB			atpF	bioA	ccsA	carB			bioB	bphC	ccsA	ccdA		adk		atsD
atpG	bioB	cdsA	cbhK			atpG	bioB	cdsA	cbhK			bioD	bphD	cdsA	ccsA		adk		betP
atpH	bioD	celA2a	ccdA			atpH	bioD	celA2a	ccdA			bioF1	bpoA	celA2a	cdsA		agpS		bioA
betP	bioF1	ceoB	ccsA			betP	bioF1	ceoB	ccsA			bphC	carA	ceoB	celA1		agpS		bioB
bioA	bphC	cfp17	cdsA			bioA	bphC	cfp17	cdsA			bphD	carB	cfp17	celA2a		alaS		bioD
bioB	bphD	chaA	celA1			bioB	bphD	chaA	celA1			bpoA	cbhK	chaA	cfp17		alaS		bioF1
bioD	bpoA	clpB	celA2a			bioD	bpoA	clpB	celA2a			carA	cbs	clpB	clpC1		alaS		bphC
bioF1	carA	clpC1	cfp17			bioF1	carA	clpC1	cfp17			carB	ccdA	clpC1	clpP		alaS		bphD
bisC	carB	clpP	clpC1			bisC	carB	clpP	clpC1			cbhK	ccrB	clpP	clpP2		aldA		bpoA
bphC	cbhK	clpP2	clpP			bphC	cbhK	clpP2	clpP			cbs	ccrB	clpP2	clpX		aldA		carA
bphD	cbs	clpX	clpP2			bphD	cbs	clpX	clpP2			ccdA	ccsA	clpX	cmaA1		aldC		carB
bpoA	ccdA	cmaA1	clpX			bpoA	ccdA	cmaA1	clpX			ccrB	cdsA	cmaA1	cmk		aldC		cbhK
carA	ccrB	cmk	cmaA1			carA	ccrB	cmk	cmaA1			ccrB	celA2a	cmk	coaA		aldC		cbs
carB	ccrB	coaA	cmk			carB	ccrB	coaA	cmk			ccsA	ceoC	coaA	coaD		aldC		ccdA
cbhK	ccsA	coaD	coaA			cbhK	ccsA	coaD	coaA			cdsA	cfp17	coaD	coaE		alr		ccrB
cbs	cdd	coaE	coaD			cbs	cdd	coaE	coaD			celA1	chaA	coaE	cobC		alr		ccsA
ccdA	cdsA	cobN	coaE			ccdA	cdsA	cobN	coaE			celA2a	clpB	cobN	cobQ2		alr		cdsA
ccrB	celA2a	cobQ2	cobC			ccrB	celA2a	cobQ2	cobC			ceoB	clpC1	cobQ2	csd		alr		celA1
ccrB	ceoC	csd	cobQ2			ccrB	ceoC	csd	cobQ2			ceoC	clpP	csd	cspA		amiA2		celA2a
ccsA	cfp17	cspA	csd			ccsA	cfp17	cspA	csd			cfp17	clpP2	cspA	ctaB		amiA2		ceoB
cdsA	cfp6	ctaB	cspA			cdsA	cfp6	ctaB	cspA			chaA	clpX	ctaB	ctaC		amiB1		ceoC
celA1	chaA	ctaC	ctaB			celA1	chaA	ctaC	ctaB			clpB	cmk	ctaC	ctaD		amiB1		cfp17
celA2a	citA	ctaD	ctaC			celA2a	citA	ctaD	ctaC			clpC1	coaA	ctaD	ctaE		amiB2		chaA
ceoB	citE	ctaE	ctaD			ceoB	citE	ctaE	ctaD			clpP	coaD	ctaE	ctpB		amiB2		clpB
ceoC	clpB	ctpB	ctaE			ceoC	clpB	ctpB	ctaE			clpP2	coaE	ctpB	ctpH		amiB2		clpC1
cfp17	clpC1	cyp124	ctpB			cfp17	clpC1	cyp124	ctpB			clpX	cobC	cyp125	cyp125		amt		clpP
chaA	clpP	cyp125	ctpH			chaA	clpP	cyp125	ctpH			cmk	cobL	cyp143	cyp143		amt		clpP2
cinA	clpP2	cyp136	cydA			cinA	clpP2	cyp136	cydA			coaA	cobN	cysA1	cysA1		cobC		clpX
clpB	clpX	cyp143	cyp125			clpB	clpX	cyp143	cyp125			coaD	cobQ2	cysD	cysG		ansP1		cmaA1
clpC1	cmk	cysA1	cyp143			clpC1	cmk	cysA1	cyp143			coaE	cpsA	cysG	cysH		ansP1		cmk
clpP	coaA	cysD	cysA1			clpP	coaA	cysD	cysA1			cobC	csd	cysH	cysK1		ansP2		coaA
clpP2	coaD	cysG	cysG			clpP2	coaD	cysG	cysG			cobL	cspA	cysK1	cysS		ansP2		coaD
clpX	coaE	cysH	cysH			clpX	coaE	cysH	cysH			cobQ2	ctaB	cysQ	cysS		ansP2		coaE
cmk	cobB	cysK1	cysK1			cmk	cobB	cysK1	cysK1			cpsA	ctaC	cysS	cysT		aofH		cobC
coaA	cobC	cysQ	cysS			coaA	cobC	cysQ	cysS			csd	ctaD	cysS	cysW		aofH		cobL
coaD	cobL	cysS	cysS			coaD	cobL	cysS	cysS			cspA	ctaE	cysT	dapE		aofH		cobN
coaE	cobN	cysS	cysT			coaE	cobN	cysS	cysT			ctaB	ctpH	cysW	dapF		argB		cobQ2
cobC	cobQ2	cysT	cysW			cobC	cobQ2	cysT	cysW			ctaC	cycA	dapA	ddl		argB		cpsA
cobL	cpsA	cysW	dapE			cobL	cpsA	cysW	dapE			ctaD	cyp125	dapE	def		argB		csd
cobO	csd	dapA	dapF			cobO	csd	dapA	dapF			ctaE	cyp135B1	dapF	desA1		argB		cspA
cobQ1	cspA	dapE	ddl			cobQ1	cspA	dapE	ddl			ctpB	cysA1	ddl	desA2		argC		ctaB
cobQ2	ctaB	dapF	def			cobQ2	ctaB	dapF	def			ctpH	cysD	def	dfp		argC		ctaC
cobT	ctaC	ddl	desA1			cobT	ctaC	ddl	desA1			cycA	cysG	desA1	dfrA		argC		ctaD
cpsA	ctaD	def	desA2			cpsA	ctaD	def	desA2			cyp125	cysH	desA2	dinX		argC		ctaE
csd	ctaE	desA1	dfp			csd	ctaE	desA1	dfp			cyp135B1	cysK1	dfp	dlaT		argD		ctpB
cspA	ctpF	desA2	dfrA			cspA	ctpF	desA2	dfrA			cysA1	cysM	dfrA	dnaA		argD		ctpH
ctaB	ctpH	devS	dinX			ctaB	ctpH	devS	dinX			cysG	cysQ	dinG	dnaB		argD		cycA
ctaC	cut1	dfp	dlaT			ctaC	cut1	dfp	dlaT			cysH	cysS	dlaT	dnaE		argD		cyp125
ctaD	cycA	dfrA	dnaA			ctaD	cycA	dfrA	dnaA			cysK1	cysS	dnaA	dnaG		argF		cyp135B1
ctaE	cyp125	dinG	dnaB			ctaE	cyp125	dinG	dnaB			cysM	cysT	dnaB	dnaJ1		argF		cyp143
ctpB	cyp135B1	dlaT	dnaE			ctpB	cyp135B1	dlaT	dnaE			cysQ	cysW	dnaE	dnaJ2		argF		cysA1
ctpE	cyp144	dnaA	dnaG			ctpE	cyp144	dnaA	dnaG			cysS	dacB2	dnaE2	dnaK		argF		cysD
ctpH	cyp51	dnaB	dnaJ1			ctpH	cyp51	dnaB	dnaJ1			cysS	dapE	dnaG	dnaN		argG		cysG
ctpI	cysA1	dnaE	dnaJ2			ctpI	cysA1	dnaE	dnaJ2			cysT	dapF	dnaJ1	dnaZX		argG		cysH
ctpJ	cysD	dnaE2	dnaK			ctpJ	cysD	dnaE2	dnaK			cysW	ddl	dnaJ2	dppB		argG		cysK1
ctpV	cysG	dnaG	dnaN			ctpV	cysG	dnaG	dnaN			dacB2	def	dnaK	dppC		argG		cysM
cut2	cysH	dnaJ1	dnaZX			cut2	cysH	dnaJ1	dnaZX			dapA	deoA	dnaN	dppD		argH		cysQ
cut4	cysK1	dnaJ2	dppA			cut4	cysK1	dnaJ2	dppA			dapE	deoC	dnaQ	dut		deoA		cysS
cycA	cysM	dnaK	dppB			cycA	cysM	dnaK	dppB			dapF	desA1	dnaZX	dxr		argH		cysT
cyp123	cysQ	dnaN	dppC			cyp123	cysQ	dnaN	dppC			ddl	desA2	dppB	dxs1		argH		cysW
cyp125	cysS	dnaQ	dppD			cyp125	cysS	dnaQ	dppD			def	dfp	dppC	dxs2		argH		dacB2
cyp126	cysS	dnaZX	dut			cyp126	cysS	dnaZX	dut			deoA	dfrA	dppD	echA20		argJ		dapA
cyp135B1	cysT	dppB	dxr			cyp135B1	cysT	dppB	dxr			deoC	dinG	dut	echA3		argJ		dapE
cyp137	cysW	dppC	dxs1			cyp137	cysW	dppC	dxs1			desA1	dinX	dxr	echA5		argR		dapF
cyp140	dacB2	dppD	dxs2			cyp140	dacB2	dppD	dxs2			desA2	dlaT	dxs1	echA6		argR		ddl
cyp142	dapE	dut	echA20			cyp142	dapE	dut	echA20			dfp	dnaA	dxs2	efp		argS		def
cysA1	dapF	dxr	echA3			cysA1	dapF	dxr	echA3			dfrA	dnaB	echA20	efpA		argS		deoA
cysE	ddl	dxs1	echA5			cysE	ddl	dxs1	echA5			dlaT	dnaE	echA4	eis		argS		deoC
cysG	deaD	dxs2	echA6			cysG	deaD	dxs2	echA6			dnaA	dnaG	echA5	embA		argS		desA1
cysH	def	echA20	efp			cysH	def	echA20	efp			dnaB	dnaJ1	echA8	embB		aroA		desA2
cysK1	deoA	echA4	efpA			cysK1	deoA	echA4	efpA			dnaE	dnaJ2	efp	embC		aroA		dfp
cysK2	deoC	echA5	eis			cysK2	deoC	echA5	eis			dnaE2	dnaK	efpA	end		aroA		dfrA
cysM	desA1	echA8	embA			cysM	desA1	echA8	embA			dnaG	dnaN	eis	engA		aroA		dinG
cysQ	desA2	efp	embB			cysQ	desA2	efp	embB			dnaJ1	dnaQ	embA	eno		aroB		dinX
cysS	dfp	efpA	embC			cysS	dfp	efpA	embC			dnaJ2	dnaZX	embB	ephE		aroB		dlaT
cysS	dfrA	eis	end			cysS	dfrA	eis	end			dnaK	dppB	embC	espR		aroB		dnaA
cysT	dgt	embA	engA			cysT	dgt	embA	engA			dnaN	dppC	end	esxG		aroB		dnaB
cysW	dinG	embB	eno			cysW	dinG	embB	eno			dnaQ	dppD	engA	esxN		aroD		dnaE
dacB1	dinX	embC	ephC			dacB1	dinX	embC	ephC			dnaZX	dut	eno	esxP		dxs1		dnaE2
dacB2	dlaT	end	ephE			dacB2	dlaT	end	ephE			dppB	dxr	epiA	fabD		aroD		dnaG
dapA	dnaA	engA	ephF			dapA	dnaA	engA	ephF			dppC	dxs1	esxA	fabD2		echA20		dnaJ1
dapE	dnaB	eno	espR			dapE	dnaB	eno	espR			dppD	dxs2	esxG	fabG		aroD		dnaJ2
dapF	dnaE	epiA	esxG			dapF	dnaE	epiA	esxG			dut	echA12	esxN	fabG		aroD		dnaK
dcd	dnaG	esxA	esxN			dcd	dnaG	esxA	esxN			dxr	echA20	esxP	fabG1		aroE		dnaN
ddl	dnaJ1	esxG	esxP			ddl	dnaJ1	esxG	esxP			dxs1	echA3	ethA	fadA5		aroE		dnaQ
def	dnaJ2	esxN	esxS			def	dnaJ2	esxN	esxS			dxs2	echA5	fabD	fadA6		echA9		dnaZX
deoA	dnaK	esxP	fabD			deoA	dnaK	esxP	fabD			echA12	echA9	fabD2	fadB		aroE		dppB
deoC	dnaN	ethA	fabD2			deoC	dnaN	ethA	fabD2			echA20	efp	fabG	fadB2		aroE		dppC
desA1	dnaQ	fabD	fabG			desA1	dnaQ	fabD	fabG			echA4	efpA	fabG	fadD13		aroF		dppD
desA2	dnaZX	fabD2	fabG			desA2	dnaZX	fabD2	fabG			echA5	eis	fabG1	fadD19		aroF		dut
dfp	dppB	fabG	fabG1			dfp	dppB	fabG	fabG1			echA6	embA	fadB	fadD22		aroF		dxr
dfrA	dppC	fabG	fadA5			dfrA	dppC	fabG	fadA5			echA8	embB	fadB2	fadD24		aroF		dxs1
dinF	dppD	fabG1	fadA6			dinF	dppD	fabG1	fadA6			echA9	embC	fadB5	fadD25		aroG		dxs2
dipZ	drrC	fadB	fadB			dipZ	drrC	fadB	fadB			efp	engA	fadD10	fadD28		aroG		echA12
dlaT	dut	fadB2	fadB2			dlaT	dut	fadB2	fadB2			efpA	eno	fadD11	fadD30		aroG		echA20
dnaA	dxr	fadB5	fadB3			dnaA	dxr	fadB5	fadB3			eis	ephE	fadD22	fadD32		esxA		echA3
dnaB	dxs1	fadD10	fadD11.1			dnaB	dxs1	fadD10	fadD11.1			embA	epiA	fadD24	fadD34		esxG		echA4
dnaE	dxs2	fadD11	fadD13			dnaE	dxs2	fadD11	fadD13			embB	esxA	fadD25	fadD5		aroG		echA5
dnaE2	echA11	fadD22	fadD17			dnaE2	echA11	fadD22	fadD17			embC	esxB	fadD28	fadE2		ethA		echA6
dnaG	echA12	fadD24	fadD19			dnaG	echA12	fadD24	fadD19			end	esxG	fadD30	fadE23		aroK		echA8
dnaJ1	echA20	fadD25	fadD22			dnaJ1	echA20	fadD25	fadD22			engA	esxP	fadD32	fadE24		aroK		efp
dnaJ2	echA3	fadD28	fadD24			dnaJ2	echA3	fadD28	fadD24			eno	ethA	fadE13	fadE28		aroK		efpA
dnaK	echA5	fadD30	fadD25			dnaK	echA5	fadD30	fadD25			ephE	fabD	fadE16	fadE29		aroK		eis
dnaN	echA9	fadD32	fadD28			dnaN	echA9	fadD32	fadD28			epiA	fabG	fadE23	fadE31		arsA		embA
dnaQ	efp	fadE13	fadD30			dnaQ	efp	fadE13	fadD30			espR	fabG	fadE28	fadE32		arsA		embB
dnaZX	efpA	fadE16	fadD32			dnaZX	efpA	fadE16	fadD32			esxA	fabG	fadE29	fadE34		arsB1		embC
dppB	eis	fadE17	fadD33			dppB	eis	fadE17	fadD33			esxB	fabG	fadE31	fadE4		fabG1		end
dppC	embA	fadE23	fadD34			dppC	embA	fadE23	fadD34			esxG	fabG	fadE34	fadE8		arsB1		engA
dppD	embB	fadE28	fadD5			dppD	embB	fadE28	fadD5			esxP	fabG1	fadE4	fas		asd		eno
drrB	embC	fadE29	fadE2			drrB	embC	fadE29	fadE2			ethA	fadA6	fadE8	fbiA		asd		ephE
dut	embR	fadE31	fadE23			dut	embR	fadE31	fadE23			fabD	fadB2	fas	fbiC		asd		epiA
dxr	emrB	fadE34	fadE24			dxr	emrB	fadE34	fadE24			fabD2	fadB5	fbiA	fbpA		asd		espR
dxs1	engA	fadE4	fadE28			dxs1	engA	fadE4	fadE28			fabG	fadD10	fbiC	fbpC		ask		esxG
dxs2	eno	fadE8	fadE29			dxs2	eno	fadE8	fadE29			fabG	fadD12	fbpA	fdhD		ask		esxN
echA1	ephE	fas	fadE31			echA1	ephE	fas	fadE31			fabG	fadD13	fbpC	fdxC		ask		esxP
echA12	epiA	fbiA	fadE32			echA12	epiA	fbiA	fadE32			fabG	fadD19	fdhD	ffh		ask		ethA
echA19	esxA	fbiC	fadE34			echA19	esxA	fbiC	fadE34			fabG	fadD22	fdxC	fgd1		asnB		fabD
echA20	esxB	fbpA	fadE4			echA20	esxB	fbpA	fadE4			fabG1	fadD24	fdxD	fixA		asnB		fabD2
echA4	esxG	fbpC	fadE8			echA4	esxG	fbpC	fadE8			fadA5	fadD30	ffh	fixB		asnB		fabG
echA5	esxP	fdhD	fas			echA5	esxP	fdhD	fas			fadA6	fadD32	fgd1	fmt		asnB		fabG1
echA6	ethA	fdxC	fbiA			echA6	ethA	fdxC	fbiA			fadB	fadD4	fixA	folB		aspC		fadA5
echA8	fabD	fdxD	fbiC			echA8	fabD	fdxD	fbiC			fadB2	fadD5	fixB	folC		aspC		fadA6
echA9	fabG	fecB	fbpA			echA9	fabG	fecB	fbpA			fadD10	fadE20	fmt	folD		aspC		fadB
efp	fabG	ffh	fbpC			efp	fabG	ffh	fbpC			fadD11	fadE23	folB	folE		aspC		fadB2
efpA	fabG	fgd1	fbpD			efpA	fabG	fgd1	fbpD			fadD12	fadE28	folC	folK		fadE16		fadB5
eis	fabG	fixA	fdhD			eis	fabG	fixA	fdhD			fadD19	fadE29	folD	folP1		aspS		fadD10
embA	fabG	fixB	fdxC			embA	fabG	fixB	fdxC			fadD22	fadE30	folE	frdB		aspS		fadD11
embB	fabG1	fmt	ffh			embB	fabG1	fmt	ffh			fadD24	fadE32	folK	frr		aspS		fadD13
embC	fadA6	folB	fgd1			embC	fadA6	folB	fgd1			fadD25	fadE33	folP1	ftsE		atpA		fadD19
end	fadB2	folC	fixA			end	fadB2	folC	fixA			fadD28	fadE34	fprA	ftsH		atpA		fadD22
engA	fadB5	folD	fixB			engA	fadB5	folD	fixB			fadD30	far	frr	ftsK		atpA		fadD24
eno	fadD10	folE	fmt			eno	fadD10	folE	fmt			fadD32	fas	ftsE	ftsQ		atpB		fadD25
ephA	fadD12	folK	folB			ephA	fadD12	folK	folB			fadD34	fbiA	ftsH	ftsW		atpB		fadD28
ephD	fadD13	folP1	folC			ephD	fadD13	folP1	folC			fadD4	fbpA	ftsK	ftsX		atpB		fadD30
ephE	fadD19	fprA	folD			ephE	fadD19	fprA	folD			fadD5	fbpC	ftsQ	ftsY		atpB		fadD32
epiA	fadD22	frr	folE			epiA	fadD22	frr	folE			fadE13	fdhD	ftsW	ftsZ		atpC		fadD34
espR	fadD23	ftsE	folK			espR	fadD23	ftsE	folK			fadE16	fdhF	ftsX	fumC		atpC		fadD4
esxA	fadD24	ftsH	folP1			esxA	fadD24	ftsH	folP1			fadE2	fdxC	ftsY	furB		atpC		fadD5
esxB	fadD30	ftsK	frdB			esxB	fadD30	ftsK	frdB			fadE20	fdxD	ftsZ	fusA1		atpD		fadE13
esxG	fadD32	ftsQ	frr			esxG	fadD32	ftsQ	frr			fadE24	ffh	fumC	galE1		atpD		fadE16
esxP	fadD36	ftsW	ftsE			esxP	fadD36	ftsW	ftsE			fadE28	fgd1	furB	galU		atpD		fadE2
esxW	fadD4	ftsX	ftsH			esxW	fadD4	ftsX	ftsH			fadE29	fixA	fusA1	gatA		atpD		fadE20
ethA	fadD5	ftsY	ftsK			ethA	fadD5	ftsY	ftsK			fadE30	fixB	galE1	gatB		atpE		fadE23
fabD	fadD6	ftsZ	ftsQ			fabD	fadD6	ftsZ	ftsQ			fadE31	fmt	galU	gatC		atpE		fadE24
fabD2	fadD9	fumC	ftsW			fabD2	fadD9	fumC	ftsW			fadE32	folB	gatA	gcvB		atpE		fadE28
fabG	fadE15	furB	ftsX			fabG	fadE15	furB	ftsX			fadE33	folC	gatB	gcvH		atpE		fadE29
fabG	fadE20	fusA1	ftsY			fabG	fadE20	fusA1	ftsY			fadE34	folD	gatC	gcvT		atpF		fadE30
fabG	fadE23	fusA2	ftsZ			fabG	fadE23	fusA2	ftsZ			fadE4	folE	gcvB	gidB		atpF		fadE31
fabG	fadE28	galE1	fumC			fabG	fadE28	galE1	fumC			fadE8	folK	gcvH	glcB		atpF		fadE32
fabG	fadE29	galU	furB			fabG	fadE29	galU	furB			far	folP1	gcvT	glf		atpF		fadE33
fabG1	fadE3	gatA	fusA1			fabG1	fadE3	gatA	fusA1			fas	fprA	gdh	glfT		atpG		fadE34
fadA	fadE30	gatB	gabD2			fadA	fadE30	gatB	gabD2			fbiA	frr	gidB	glgB		folD		fadE4
fadA5	fadE32	gatC	galE1			fadA5	fadE32	gatC	galE1			fbiC	ftsE	glcB	glgE		atpG		fadE8
fadA6	fadE33	gcvB	galU			fadA6	fadE33	gcvB	galU			fbpA	ftsH	glf	glgP		atpG		far
fadB	fadE34	gcvH	gatA			fadB	fadE34	gcvH	gatA			fdhD	ftsK	glfT	glmS		atpG		fas
fadB2	far	gcvT	gatB			fadB2	far	gcvT	gatB			fdhF	ftsQ	glgB	glmU		atpH		fbiA
fadD10	fas	gdh	gatC			fadD10	fas	gdh	gatC			fdxC	ftsW	glgE	glnA2		atpH		fbiC
fadD11	fbiA	gidB	gcvB			fadD11	fbiA	gidB	gcvB			ffh	ftsX	glgP	glnA4		atpH		fbpA
fadD12	fbpA	glcB	gcvH			fadD12	fbpA	glcB	gcvH			fgd1	ftsY	glmS	glnE		atpH		fbpC
fadD14	fbpC	glf	gcvT			fadD14	fbpC	glf	gcvT			fixA	ftsZ	glmU	glpK		atsD		fdhD
fadD16	fdhD	glfT	gidB			fadD16	fdhD	glfT	gidB			fixB	fumC	glnA2	glpX		atsD		fdhF
fadD19	fdhF	glgB	glcB			fadD19	fdhF	glgB	glcB			fmt	furB	glnE	gltA		betP		fdxC
fadD21	fdxC	glgE	glf			fadD21	fdxC	glgE	glf			folB	fusA1	glnH	gltA1		bioA		fdxD
fadD22	fdxD	glgP	glfT			fadD22	fdxD	glgP	glfT			folC	fxsA	glpD2	gltB		bioA		ffh
fadD24	ffh	glmS	glgB			fadD24	ffh	glmS	glgB			folD	gabP	glpK	gltD		bioA		fgd1
fadD25	fgd1	glmU	glgE			fadD25	fgd1	glmU	glgE			folE	galE1	glpX	gltX		bioA		fixA
fadD28	fgd2	glnA2	glgP			fadD28	fgd2	glnA2	glgP			folK	galU	gltA	glyA		bioB		fixB
fadD29	fixA	glnE	glmS			fadD29	fixA	glnE	glmS			folP1	gap	gltA1	glyS		bioB		fmt
fadD30	fixB	glnH	glmU			fadD30	fixB	glnH	glmU			frdB	gatA	gltB	gmk		bioD		folB
fadD32	fmt	glpD2	glnA2			fadD32	fmt	glpD2	glnA2			frr	gatB	gltD	gnd1		bioD		folC
fadD34	folB	glpK	glnA4			fadD34	folB	glpK	glnA4			ftsE	gatC	gltX	gnd2		bioD		folD
fadD4	folC	glpX	glnE			fadD4	folC	glpX	glnE			ftsH	gcp	glyA	gpm1		bioF1		folE
fadD5	folD	gltA	glpK			fadD5	folD	gltA	glpK			ftsK	gcvB	glyS	gpsI		bioF1		folK
fadD7	folE	gltA1	glpX			fadD7	folE	gltA1	glpX			ftsQ	gcvH	gmdA	grcC1		bioF1		folP1
fadE13	folK	gltB	gltA			fadE13	folK	gltB	gltA			ftsW	gcvT	gmk	grcC2		bioF1		fprA
fadE16	folP1	gltD	gltA1			fadE16	folP1	gltD	gltA1			ftsX	gidB	gnd1	groEL		bphC		frdB
fadE19	folP2	gltX	gltB			fadE19	folP2	gltX	gltB			ftsY	glcB	gnd2	groES		bphC		frr
fadE2	fprA	glyA	gltD			fadE2	fprA	glyA	gltD			ftsZ	glf	gpm1	grpE		bphC		ftsE
fadE20	fprB	glyS	gltX			fadE20	fprB	glyS	gltX			fumC	glfT	gpsI	guaA		bphC		ftsH
fadE21	frr	gmdA	glyA			fadE21	frr	gmdA	glyA			furB	glgB	grcC1	guaB2		bphD		ftsK
fadE24	ftsE	gmk	glyS			fadE24	ftsE	gmk	glyS			fusA1	glgE	grcC2	guaB3		bphD		ftsQ
fadE25	ftsH	gnd1	gmk			fadE25	ftsH	gnd1	gmk			fxsA	glmS	groEL	gyrA		bphD		ftsW
fadE28	ftsK	gnd2	gnd1			fadE28	ftsK	gnd2	gnd1			gabP	glmU	groES	gyrB		bphD		ftsX
fadE29	ftsQ	gpm1	gnd2			fadE29	ftsQ	gpm1	gnd2			galE1	glnA2	grpE	hddA		bpoA		ftsY
fadE30	ftsW	gpsI	gpm1			fadE30	ftsW	gpsI	gpm1			galU	glnE	gshA	hemA		bpoA		ftsZ
fadE31	ftsX	grcC1	gpsI			fadE31	ftsX	grcC1	gpsI			gap	glnH	guaA	hemB		bpoA		fumC
fadE32	ftsY	grcC2	grcC1			fadE32	ftsY	grcC2	grcC1			gatA	glpD2	guaB2	hemC		bpoA		furB
fadE33	ftsZ	groEL	grcC2			fadE33	ftsZ	groEL	grcC2			gatB	glpK	guaB3	hemD		carA		fusA1
fadE34	fumC	groES	groEL			fadE34	fumC	groES	groEL			gatC	glpX	gyrA	hemE		carA		fxsA
fadE35	furB	grpE	groES			fadE35	furB	grpE	groES			gcp	gltA1	gyrB	hemH		carA		gabP
fadE4	fusA1	gshA	grpE			fadE4	fusA1	gshA	grpE			gcvB	gltB	hddA	hemH		carA		galE1
fadE5	fxsA	guaA	guaA			fadE5	fxsA	guaA	guaA			gcvH	gltD	helY	hemK		carB		galU
fadE8	gabP	guaB2	guaB2			fadE8	gabP	guaB2	guaB2			gcvT	gltX	hemA	hemL		carB		gap
far	galE1	guaB3	guaB3			far	galE1	guaB3	guaB3			gdh	glyA	hemB	hemY		carB		gatA
fas	galU	gyrA	gyrA			fas	galU	gyrA	gyrA			gidB	glyS	hemC	hisA		cbhK		gatB
fbiA	gap	gyrB	gyrB			fbiA	gap	gyrB	gyrB			glcB	gmdA	hemD	hisB		cbhK		gatC
fbiB	gatA	hddA	hddA			fbiB	gatA	hddA	hddA			glf	gmk	hemE	hisC1		cbhK		gcp
fbiC	gatB	helY	hemA			fbiC	gatB	helY	hemA			glfT	gnd2	hemH	hisD		cbhK		gcvB
fbpA	gatC	hemA	hemB			fbpA	gatC	hemA	hemB			glgB	gpm1	hemH	hisE		cbs		gcvH
fdhD	gcp	hemB	hemC			fdhD	gcp	hemB	hemC			glgE	gpsI	hemL	hisF		cbs		gcvT
fdhF	gcvB	hemC	hemD			fdhF	gcvB	hemC	hemD			glgP	grcC1	hemY	hisG		ccdA		gdh
fdxC	gcvH	hemD	hemE			fdxC	gcvH	hemD	hemE			glmS	grcC2	hisA	hisH		ccdA		gidB
ffh	gcvT	hemE	hemH			ffh	gcvT	hemE	hemH			glmU	groEL	hisB	hisI		ccdA		glcB
fgd1	gidB	hemH	hemH			fgd1	gidB	hemH	hemH			glnA2	groEL	hisC1	hisS		ccdA		glf
fic	glcB	hemH	hemK			fic	glcB	hemH	hemK			glnA4	groES	hisD	hpt		ccrB		glfT
fixA	glf	hemL	hemL			fixA	glf	hemL	hemL			glnE	grpE	hisE	hrcA		ccrB		glgB
fixB	glfT	hemY	hemY			fixB	glfT	hemY	hemY			glpD2	guaA	hisF	hsp		ccrB		glgE
fmt	glgB	hisA	hisA			fmt	glgB	hisA	hisA			glpK	guaB2	hisG	htrA		ccrB		glgP
folB	glgE	hisB	hisB			folB	glgE	hisB	hisB			glpX	guaB3	hisH	hupB		ccsA		glmS
folC	glmS	hisC1	hisC1			folC	glmS	hisC1	hisC1			gltA	gyrA	hisI	hycD		ccsA		glmU
folD	glmU	hisD	hisD			folD	glmU	hisD	hisD			gltA1	gyrB	hisS	hycP		ccsA		glnA2
folE	glnA2	hisE	hisE			folE	glnA2	hisE	hisE			gltB	hddA	hpt	hycQ		ccsA		glnA4
folK	glnE	hisF	hisF			folK	glnE	hisF	hisF			gltD	helZ	hrcA	icd2		cdsA		glnE
folP1	glnH	hisG	hisG			folP1	glnH	hisG	hisG			gltX	hemA	htrA	icl		cdsA		glnH
frdB	glpD2	hisH	hisH			frdB	glpD2	hisH	hisH			glyA	hemB	hupB	idi		cdsA		glpD2
frdC	glpK	hisI	hisI			frdC	glpK	hisI	hisI			glyS	hemC	hycD	idsA2		cdsA		glpK
frdD	glpX	hisS	hisS			frdD	glpX	hisS	hisS			gmdA	hemD	hycQ	ileS		celA1		glpX
frr	gltA1	hpt	hpt			frr	gltA1	hpt	hpt			gmk	hemE	icd2	ilvA		celA1		gltA
ftsE	gltB	hrcA	hrcA			ftsE	gltB	hrcA	hrcA			gnd2	hemH	icl	ilvB1		celA2a		gltA1
ftsH	gltD	htrA	hsp			ftsH	gltD	htrA	hsp			gpm1	hemH	idi	ilvB2		celA2a		gltB
ftsK	gltX	hupB	htrA			ftsK	gltX	hupB	htrA			gpsI	hemK	idsA2	ilvC		celA2a		gltD
ftsQ	glyA	hycD	hupB			ftsQ	glyA	hycD	hupB			grcC1	hemL	ileS	ilvD		celA2a		gltX
ftsW	glyS	hycQ	hycD			ftsW	glyS	hycQ	hycD			grcC2	hemY	ilvB1	ilvE		ceoB		glyA
ftsX	gmdA	icd2	hycP			ftsX	gmdA	icd2	hycP			groEL	hisA	ilvC	ilvX		ceoB		glyS
ftsY	gmk	icl	hycQ			ftsY	gmk	icl	hycQ			groEL	hisB	ilvD	impA		ceoC		gmdA
ftsZ	gnd2	idi	icd2			ftsZ	gnd2	idi	icd2			groES	hisC1	ilvE	infA		ceoC		gmk
fumC	gpm1	idsA2	icl			fumC	gpm1	idsA2	icl			grpE	hisD	ilvX	infB		cfp17		gnd1
furB	gpsI	ileS	idi			furB	gpsI	ileS	idi			gshA	hisE	impA	infC		cfp17		gnd2
fusA1	grcC1	ilvB1	idsA2			fusA1	grcC1	ilvB1	idsA2			guaA	hisF	infA	inhA		cfp17		gpm1
fxsA	grcC2	ilvC	ileS			fxsA	grcC2	ilvC	ileS			guaB2	hisG	infB	iniA		cfp17		gpsI
gabD1	groEL	ilvD	ilvA			gabD1	groEL	ilvD	ilvA			guaB3	hisH	infC	iniC		chaA		grcC1
gabP	groEL	ilvE	ilvB1			gabP	groEL	ilvE	ilvB1			gyrA	hisI	inhA	ino1		chaA		grcC2
galE1	groES	ilvH	ilvB2			galE1	groES	ilvH	ilvB2			gyrB	hisS	iniC	iscS		chaA		groEL
galE2	grpE	ilvX	ilvC			galE2	grpE	ilvX	ilvC			hddA	hpt	ino1	ispD		clpB		groES
galTa	guaA	impA	ilvD			galTa	guaA	impA	ilvD			helY	hrcA	iscS	ispE		clpB		grpE
galTb	guaB1	infA	ilvE			galTb	guaB1	infA	ilvE			helZ	hsp	ispD	ispF		clpB		gshA
galU	guaB2	infB	ilvG			galU	guaB2	infB	ilvG			hemA	htpX	ispE	ispG		hisE		guaA
gap	guaB3	infC	ilvX			gap	guaB3	infC	ilvX			hemB	htrA	ispF	ispH		clpC1		guaB2
gatA	gyrA	inhA	impA			gatA	gyrA	inhA	impA			hemC	hycD	ispG	kasA		clpC1		guaB3
gatB	gyrB	iniC	infA			gatB	gyrB	iniC	infA			hemD	hycP	ispH	kasB		clpC1		gyrA
gatC	hddA	ino1	infB			gatC	hddA	ino1	infB			hemE	hycQ	iunH	kdpA		clpC1		gyrB
gcp	helZ	iscS	infC			gcp	helZ	iscS	infC			hemH	icd2	kasA	kdpB		clpP		hddA
gcvB	hemA	ispD	inhA			gcvB	hemA	ispD	inhA			hemH	icl	kasB	kgd		clpP		helY
gcvH	hemB	ispE	iniA			gcvH	hemB	ispE	iniA			hemK	idi	kdpA	kgtP		clpP		helZ
gcvT	hemC	ispF	iniC			gcvT	hemC	ispF	iniC			hemL	idsA2	kdpB	lepB		clpP		hemA
gdh	hemD	ispG	ino1			gdh	hemD	ispG	ino1			hemY	ileS	kgd	leuS		clpP2		hemB
gidB	hemE	ispH	iscS			gidB	hemE	ispH	iscS			hisA	ilvA	ksgA	lexA		clpP2		hemC
glbO	hemH	iunH	ispD			glbO	hemH	iunH	ispD			hisB	ilvB1	lepB	lgt		clpP2		hemD
glcB	hemH	kasA	ispE			glcB	hemH	kasA	ispE			hisC1	ilvB2	leuS	ligA		clpP2		hemE
glf	hemK	kasB	ispF			glf	hemK	kasB	ispF			hisD	ilvC	lexA	lipA		clpX		hemH
glfT	hemL	kdpA	ispG			glfT	hemL	kdpA	ispG			hisE	ilvD	lgt	lipB		clpX		hemK
glgB	hemY	kdpB	ispH			glgB	hemY	kdpB	ispH			hisF	ilvE	ligA	lipC		clpX		hemL
glgE	hisA	kgd	kasA			glgE	hisA	kgd	kasA			hisG	impA	ligC	lipQ		clpX		hemY
glgP	hisB	ksgA	kasB			glgP	hisB	ksgA	kasB			hisH	infA	lipA	lipU		cmaA1		hisA
glmS	hisC1	lepB	kdpA			glmS	hisC1	lepB	kdpA			hisI	infB	lipB	lldD2		cmaA1		hisB
glmU	hisD	leuS	kdpB			glmU	hisD	leuS	kdpB			hisS	infC	lipC	lpd		cmk		hisC1
glnA1	hisE	lexA	kgd			glnA1	hisE	lexA	kgd			hpt	inhA	lipI	lppL		cmk		hisD
glnA2	hisF	lgt	kgtP			glnA2	hisF	lgt	kgtP			hrcA	ino1	lipL	lppN		cmk		hisE
glnA4	hisG	ligA	lepB			glnA4	hisG	ligA	lepB			hsp	iscS	lipQ	lpqB		cmk		hisF
glnB	hisH	ligC	leuB			glnB	hisH	ligC	leuB			htpX	ispE	lipU	lpqF		inhA		hisG
glnE	hisI	lipA	leuS			glnE	hisI	lipA	leuS			htrA	ispF	lldD2	lpqK		coaA		hisH
glpD2	hisS	lipB	lexA			glpD2	hisS	lipB	lexA			hupB	ispG	lpd	lpqP		coaA		hisI
glpK	hns	lipC	lgt			glpK	hns	lipC	lgt			hycD	ispH	lppL	lpqW		coaA		hisS
glpQ2	hpt	lipI	lhr			glpQ2	hpt	lipI	lhr			hycP	kasA	lpqB	lpqY		ispF		hpt
glpX	hrcA	lipL	ligA			glpX	hrcA	lipL	ligA			hycQ	kasB	lpqF	lpqZ		coaD		hrcA
gltA	hsp	lipQ	lipA			gltA	hsp	lipQ	lipA			icd2	kdpA	lpqJ	lprD		coaD		hsp
gltA1	hspX	lipU	lipB			gltA1	hspX	lipU	lipB			icl	kdpB	lpqK	lprK		coaD		htrA
gltB	htpG	lldD2	lipC			gltB	htpG	lldD2	lipC			idi	kgd	lpqW	lspA		coaD		hupB
gltD	htpX	lpd	lipQ			gltD	htpX	lpd	lipQ			idsA2	ksgA	lpqY	lsr2		coaE		hycD
gltX	htrA	lppL	lipU			gltX	htrA	lppL	lipU			ileS	lepB	lpqZ	ltp2		coaE		hycP
glyA	hycD	lppS	lldD2			glyA	hycD	lppS	lldD2			ilvB1	leuS	lprD	lysA		coaE		hycQ
glyS	hycP	lpqB	lpd			glyS	hycP	lpqB	lpd			ilvC	lexA	lprK	lysS		coaE		icd2
gmdA	hycQ	lpqF	lpdA			gmdA	hycQ	lpqF	lpdA			ilvD	lgt	lspA	manA		kgtP		icl
gmk	icd2	lpqJ	lppL			gmk	icd2	lpqJ	lppL			ilvE	ligA	lsr2	manB		cobC		idi
gnd2	icl	lpqK	lppN			gnd2	icl	lpqK	lppN			ilvX	lipA	ltp2	manB		cobC		idsA2
gpm1	idi	lpqW	lppO			gpm1	idi	lpqW	lppO			impA	lipB	lysA	mapA		leuS		ileS
gpm2	idsA1	lpqY	lppR			gpm2	idsA1	lpqY	lppR			infA	lipC	lysS	mbtD		lexA		ilvA
gpsI	idsA2	lpqZ	lppU			gpsI	idsA2	lpqZ	lppU			infB	lipF	malQ	mbtG		ligA		ilvB1
grcC1	ileS	lprD	lpqB			grcC1	ileS	lprD	lpqB			infC	lipL	manA	mbtI		cobL		ilvB2
grcC2	ilvA	lprG	lpqF			grcC2	ilvA	lprG	lpqF			inhA	lldD2	manB	mca		cobL		ilvC
groEL	ilvB1	lprH	lpqH			groEL	ilvB1	lprH	lpqH			iniA	lpd	manB	mce1B		lipB		ilvD
groEL	ilvB2	lprK	lpqK			groEL	ilvB2	lprK	lpqK			ino1	lppL	mapA	mce1F		cobN		ilvE
groES	ilvC	lspA	lpqP			groES	ilvC	lspA	lpqP			iscS	lpqB	mas	mce2C		cobQ2		ilvX
grpE	ilvD	lsr2	lpqQ			grpE	ilvD	lsr2	lpqQ			ispD	lpqF	mbtG	mce3R		lipU		impA
gshA	ilvE	ltp2	lpqW			gshA	ilvE	ltp2	lpqW			ispE	lpqJ	mbtI	mce4A		cobQ2		infA
guaA	impA	lysA	lpqY			guaA	impA	lysA	lpqY			ispF	lpqK	mca	mdh		cobQ2		infB
guaB2	infA	lysS	lpqZ			guaB2	infA	lysS	lpqZ			ispG	lpqP	mce1A	menA		cobQ2		infC
guaB3	infB	malQ	lprD			guaB3	infB	malQ	lprD			ispH	lpqW	mce1B	menB		cpsA		inhA
gyrA	infC	manA	lprK			gyrA	infC	manA	lprK			iunH	lprD	mce1C	menC		cpsA		iniA
gyrB	inhA	manB	lspA			gyrB	inhA	manB	lspA			kasA	lprK	mce1F	menD		csd		iniC
hddA	ino1	manB	lsr2			hddA	ino1	manB	lsr2			kasB	lspA	mce2C	menE		csd		ino1
helY	iscS	mapA	ltp2			helY	iscS	mapA	ltp2			kdpA	lsr2	mce3R	mesJ		csd		iscS
helZ	ispE	mas	lysA			helZ	ispE	mas	lysA			kdpB	ltp2	mce4A	mesT		csd		ispD
hemA	ispF	mbtA	lysS			hemA	ispF	mbtA	lysS			kgd	ltp3	mdh	metC		cspA		ispE
hemB	ispG	mbtG	manA			hemB	ispG	mbtG	manA			kgtP	lysA	menA	metE		cspA		ispF
hemC	ispH	mbtI	manB			hemC	ispH	mbtI	manB			ksgA	lysS	menB	metG		cspA		ispG
hemD	kasA	mca	manB			hemD	kasA	mca	manB			lepB	lysS	menC	metK		cspA		ispH
hemE	kasB	mce1A	mapA			hemE	kasB	mce1A	mapA			leuS	malQ	menD	metX		ctaB		iunH
hemH	katG	mce1B	mbtD			hemH	katG	mce1B	mbtD			lexA	manA	menE	mhpE		ctaB		kasA
hemH	kdpA	mce1C	mbtF			hemH	kdpA	mce1C	mbtF			lgt	manB	mesJ	mihF		lysS		kasB
hemK	kdpB	mce1D	mbtG			hemK	kdpB	mce1D	mbtG			ligA	manB	mesT	mkl		ctaB		kdpA
hemL	kdpD	mce1F	mbtI			hemL	kdpD	mce1F	mbtI			ligC	mas	metC	mmaA3		ctaB		kdpB
hemY	kgd	mce2C	mca			hemY	kgd	mce2C	mca			lipA	mbtC	metE	mmaA4		ctaC		kgd
hisA	ksgA	mce3R	mce1B			hisA	ksgA	mce3R	mce1B			lipB	mbtE	metG	mmpL10		ctaC		kgtP
hisB	lepB	mce4A	mce1F			hisB	lepB	mce4A	mce1F			lipC	mbtG	metK	mmpL2		ctaC		ksgA
hisC1	leuS	mce4C	mce2A			hisC1	leuS	mce4C	mce2A			lipF	mbtH	metX	mmpL3		mapA		lepB
hisD	lexA	mdh	mce2C			hisD	lexA	mdh	mce2C			lipI	mbtI	mhpE	mmpL4		ctaC		leuS
hisE	lgt	menA	mce3D			hisE	lgt	menA	mce3D			lipQ	mca	miaA	mmpL5		mbtC		lexA
hisF	ligA	menB	mce3R			hisF	ligA	menB	mce3R			lipU	mce1A	mihF	moeA1		ctaD		lgt
hisG	lipA	menC	mce4A			hisG	lipA	menC	mce4A			lldD2	mce1B	mkl	moeB1		ctaD		ligA
hisH	lipB	menD	mdh			hisH	lipB	menD	mdh			lpd	mce1C	mmaA3	moxR1		ctaD		ligC
hisI	lipC	menE	menA			hisI	lipC	menE	menA			lppL	mce2C	mmaA4	moxR3		ctaD		lipA
hisS	lipF	mesJ	menB			hisS	lipF	mesJ	menB			lppN	mdh	mmpL10	mprB		ctaE		lipB
hpt	lipL	mesT	menC			hpt	lipL	mesT	menC			lpqB	menA	mmpL13a	mraW		ctaE		lipC
hrcA	lipM	metC	menD			hrcA	lipM	metC	menD			lpqF	menB	mmpL3	mraY		ctaE		lipI
hsdM	lldD2	metE	menE			hsdM	lldD2	metE	menE			lpqJ	menC	mmpL4	mrp		ctaE		lipL
hsp	lpd	metG	mesJ			hsp	lpd	metG	mesJ			lpqK	menD	moaA	mtrA		ctpB		lipQ
htpX	lppL	metK	mesT			htpX	lppL	metK	mesT			lpqW	menE	modB	mtrB		ctpB		lipU
htrA	lppY	metX	metC			htrA	lppY	metX	metC			lprD	mesJ	moeB1	murA		ctpB		lldD2
hupB	lpqB	mhpE	metE			hupB	lpqB	mhpE	metE			lprK	mesT	moxR1	murB		ctpH		lpd
hycD	lpqF	miaA	metG			hycD	lpqF	miaA	metG			lspA	metC	mprB	murC		ctpH		lppL
hycP	lpqJ	mihF	metK			hycP	lpqJ	mihF	metK			lsr2	metE	mraW	murD		ctpH		lppN
hycQ	lpqK	mkl	metX			hycQ	lpqK	mkl	metX			ltp2	metG	mraY	murE		cycA		lpqB
icd2	lpqP	mmaA3	mfd			icd2	lpqP	mmaA3	mfd			ltp3	metK	mrp	murF		menE		lpqF
icl	lpqW	mmaA4	mhpE			icl	lpqW	mmaA4	mhpE			lysA	metX	mshB	murG		cycA		lpqJ
idi	lprD	mmpL10	mihF			idi	lprD	mmpL10	mihF			lysS	mhpE	mtrA	murI		cyp125		lpqK
idsA2	lprK	mmpL13a	mkl			idsA2	lprK	mmpL13a	mkl			lysS	miaA	mtrB	mutT3		cyp125		lpqP
ileS	lprN	mmpL3	mmaA3			ileS	lprN	mmpL3	mmaA3			malQ	mihF	murA	mycP1		cyp125		lpqW
ilvB1	lspA	mmpL4	mmaA4			ilvB1	lspA	mmpL4	mmaA4			manA	mkl	murB	mycP3		cyp125		lpqY
ilvC	lsr2	moaA	mmpL10			ilvC	lsr2	moaA	mmpL10			manB	mmaA3	murC	mycP5		cyp135B1		lpqZ
ilvD	ltp2	modB	mmpL2			ilvD	ltp2	modB	mmpL2			manB	mmaA4	murD	nadA		cyp135B1		lprD
ilvE	ltp3	moeB1	mmpL3			ilvE	ltp3	moeB1	mmpL3			mapA	mmpL10	murE	nadB		cyp143		lprK
ilvX	lysA	moxR1	mmpL4			ilvX	lysA	moxR1	mmpL4			mas	mmpL13a	murF	nadD		cyp143		lspA
impA	lysS	mprB	mmpL5			impA	lysS	mprB	mmpL5			mbtC	mmpL2	murG	nadE		cysA1		lsr2
infA	lysS	mraW	mmpS4			infA	lysS	mraW	mmpS4			mbtD	mmpL3	murI	ndh		mmpL10		ltp2
infB	malQ	mraY	moeA1			infB	malQ	mraY	moeA1			mbtE	mmpL4	mutT3	ndk		cysA1		lysA
infC	manA	mrp	moeB1			infC	manA	mrp	moeB1			mbtG	mmpL5	mycP1	nirA		cysD		lysS
inhA	manB	mshB	moxR1			inhA	manB	mshB	moxR1			mbtH	mmpL8	mycP3	nrdE		cysD		malQ
iniA	manB	mtrA	moxR3			iniA	manB	mtrA	moxR3			mbtI	mmpL9	mycP5	nrdF		cysG		manA
ino1	mas	mtrB	mprB			ino1	mas	mtrB	mprB			mce1A	moaA	nadA	nrdH		cysG		manB
iscS	mbtC	murA	mraW			iscS	mbtC	murA	mraW			mce1B	moaB2	nadB	nrdI		cysG		mapA
ispD	mbtE	murB	mraY			ispD	mbtE	murB	mraY			mce1C	mobA	nadD	nrp		cysG		mas
ispE	mbtG	murC	mrp			ispE	mbtG	murC	mrp			mce1F	modB	nadE	nuoI		cysH		mbtE
ispF	mbtH	murD	mtr			ispF	mbtH	murD	mtr			mce2C	moeA1	ndh	nuoN		moaC		mbtG
ispG	mbtI	murE	mtrA			ispG	mbtI	murE	mtrA			mce3R	moeB1	ndk	nusA		cysH		mbtH
ispH	mbtJ	murF	mtrB			ispH	mbtJ	murF	mtrB			mce4A	mog	nirA	nusB		cysH		mbtI
iunH	mca	murG	murA			iunH	mca	murG	murA			mdh	moxR1	nrdE	nusG		cysH		mca
kasA	mce1A	murI	murB			kasA	mce1A	murI	murB			menA	moxR3	nrdF	obgE		cysK1		mce1A
kasB	mce1B	mutT3	murC			kasB	mce1B	mutT3	murC			menB	mprB	nrdH	ogt		cysK1		mce1B
kdpA	mce1C	mycP1	murD			kdpA	mce1C	mycP1	murD			menC	mqo	nrdI	ompA		cysK1		mce1C
kdpB	mce2C	mycP2	murE			kdpB	mce2C	mycP2	murE			menD	mraW	nrp	opcA		cysK1		mce1F
kgd	mce3A	mycP3	murF			kgd	mce3A	mycP3	murF			menE	mraY	nuoE	orn		cysM		mce2C
kgtP	mdh	mycP5	murG			kgtP	mdh	mycP5	murG			mesJ	mrp	nuoI	otsA		cysM		mce3R
ksgA	menA	nadA	murI			ksgA	menA	nadA	murI			mesT	mshB	nuoK	otsB2		cysQ		mce4A
lepA	menB	nadB	mutB			lepA	menB	nadB	mutB			metC	mtrA	nuoN	pabB		mtrB		mdh
lepB	menC	nadD	mutT2			lepB	menC	nadD	mutT2			metE	mtrB	nusA	panB		murA		menA
leuS	menD	nadE	mutT3			leuS	menD	nadE	mutT3			metG	murA	nusB	panD		cysQ		menB
lexA	menE	ndh	mycP1			lexA	menE	ndh	mycP1			metK	murB	nusG	papA1		cysQ		menC
lgt	mesJ	ndk	mycP3			lgt	mesJ	ndk	mycP3			metX	murC	obgE	parA		cysS		menD
ligA	mesT	nirA	mycP5			ligA	mesT	nirA	mycP5			mhpE	murD	orn	parB		cysS		menE
ligC	metC	nrdE	nadA			ligC	metC	nrdE	nadA			miaA	murE	otsA	pbpA		cysS		mesJ
lipA	metE	nrdF	nadB			lipA	metE	nrdF	nadB			mihF	murF	otsB2	pbpB		cysS		mesT
lipB	metG	nrdH	nadD			lipB	metG	nrdH	nadD			mkl	murG	pabB	pca		cysS		metC
lipC	metK	nrdI	nadE			lipC	metK	nrdI	nadE			mmaA3	murI	papA1	pckA		cysS		metE
lipF	metX	nrp	nagA			lipF	metX	nrp	nagA			mmaA4	mutT3	papA3	pcnA		mycP1		metG
lipI	mgtC	nuoE	ndh			lipI	mgtC	nuoE	ndh			mmpL10	mycP1	parA	PE-PGRS10		cysS		metK
lipQ	mgtE	nuoI	ndk			lipQ	mgtE	nuoI	ndk			mmpL13a	mycP3	parB	PE-PGRS12		cysS		metX
lipU	mhpE	nuoK	nirA			lipU	mhpE	nuoK	nirA			mmpL2	mycP5	pbpB	PE-PGRS14		cysT		mhpE
lldD1	miaA	nuoL	nirD			lldD1	miaA	nuoL	nirD			mmpL3	nadA	pca	PE-PGRS31		nadB		miaA
lldD2	mihF	nuoN	nrdE			lldD2	mihF	nuoN	nrdE			mmpL4	nadB	pcaA	PE-PGRS34		cysT		mihF
lpd	mkl	nusA	nrdF			lpd	mkl	nusA	nrdF			mmpL5	nadD	pckA	PE-PGRS43		cysT		mkl
lppL	mmaA3	nusB	nrdH			lppL	mmaA3	nusB	nrdH			mmpL8	nadE	pcnA	PE-PGRS5		cysT		mmaA3
lppN	mmaA4	nusG	nrdI			lppN	mmaA4	nusG	nrdI			mmpL9	ndh	PE-PGRS10	PE-PGRS50		cysW		mmaA4
lpqB	mmpL1	obgE	nrp			lpqB	mmpL1	obgE	nrp			moaB2	ndk	PE-PGRS14	PE-PGRS55		cysW		mmpL10
lpqF	mmpL10	orn	nuoI			lpqF	mmpL10	orn	nuoI			moaC	nirA	PE-PGRS2	PE-PGRS57		cysW		mmpL13a
lpqJ	mmpL11	otsA	nuoM			lpqJ	mmpL11	otsA	nuoM			moaC	nrdE	PE-PGRS31	PE-PGRS6		nrdF		mmpL2
lpqK	mmpL13a	otsB2	nuoN			lpqK	mmpL13a	otsB2	nuoN			moaC	nrdF	PE-PGRS34	PE-PGRS9		cysW		mmpL3
lpqO	mmpL2	pabB	nusA			lpqO	mmpL2	pabB	nusA			mobA	nrdF	PE-PGRS43	PE19		dacB2		mmpL4
lpqR	mmpL3	papA1	nusB			lpqR	mmpL3	papA1	nusB			modB	nrdH	PE-PGRS45	PE34		dacB2		mmpL5
lpqW	mmpL4	papA3	nusG			lpqW	mmpL4	papA3	nusG			moeA1	nrdI	PE-PGRS5	PE35		dapA		mmpL8
lpqX	mmpL5	parA	obgE			lpqX	mmpL5	parA	obgE			moeB1	nrp	PE-PGRS50	pepD		dapA		mmpL9
lprD	mmpL8	parB	ogt			lprD	mmpL8	parB	ogt			mog	nuoE	PE-PGRS52	pepQ		dapE		moaA
lprK	mmpL9	pbpB	ompA			lprK	mmpL9	pbpB	ompA			moxR1	nuoG	PE-PGRS57	pfkA		dapE		moaB2
lspA	mmpS3	pca	opcA			lspA	mmpS3	pca	opcA			mprB	nuoI	PE-PGRS6	pgi		dapE		moaC
lsr2	moaA	pcaA	oplA			lsr2	moaA	pcaA	oplA			mqo	nuoK	PE-PGRS9	pgk		nusG		mobA
ltp2	moaB2	pckA	oppD			ltp2	moaB2	pckA	oppD			mraW	nuoN	PE16	pgsA1		obgE		modB
ltp3	moaX	pcnA	orn			ltp3	moaX	pcnA	orn			mraY	nusA	PE19	pgsA2		dapF		moeA1
lysA	mobA	pdc	otsA			lysA	mobA	pdc	otsA			mrp	nusB	PE34	pgsA3		dapF		moeB1
lysS	modB	PE-PGRS10	otsB2			lysS	modB	PE-PGRS10	otsB2			mtrA	nusG	PE35	pheA		dapF		mog
lysS	moeA1	PE-PGRS14	pabB			lysS	moeA1	PE-PGRS14	pabB			mtrB	obgE	pepQ	pheS		dapF		moxR1
malQ	moeA2	PE-PGRS2	panB			malQ	moeA2	PE-PGRS2	panB			murA	ogt	pfkA	pheT		ddl		moxR3
manA	moeB1	PE-PGRS31	panD			manA	moeB1	PE-PGRS31	panD			murB	ompA	pgi	phoP		ddl		mprB
manB	moeB2	PE-PGRS34	papA1			manB	moeB2	PE-PGRS34	papA1			murC	opcA	pgsA1	phoT		ddl		mraW
manB	mog	PE-PGRS43	parA			manB	mog	PE-PGRS43	parA			murD	orn	pgsA2	pimA		ddl		mraY
mapA	moxR1	PE-PGRS45	parB			mapA	moxR1	PE-PGRS45	parB			murE	otsB2	pgsA3	pimE		def		mrp
mas	moxR3	PE-PGRS5	pbpA			mas	moxR3	PE-PGRS5	pbpA			murF	pabB	pheA	pirG		def		mshB
mbtC	mpg	PE-PGRS50	pbpB			mbtC	mpg	PE-PGRS50	pbpB			murG	panB	pheS	pitA		def		mtrA
mbtD	mprB	PE-PGRS52	pca			mbtD	mprB	PE-PGRS52	pca			murI	panD	pheT	pknA		def		mtrB
mbtE	mpt83	PE-PGRS57	pckA			mbtE	mpt83	PE-PGRS57	pckA			mutT3	papA1	phoP	pknB		deoA		murA
mbtG	mqo	PE-PGRS6	pcnA			mbtG	mqo	PE-PGRS6	pcnA			mycP1	papA2	phoT	pknI		deoC		murB
mbtH	mraW	PE-PGRS62	PE-PGRS10			mbtH	mraW	PE-PGRS62	PE-PGRS10			mycP3	papA3	pimA	pks11		desA1		murC
mbtI	mraY	PE-PGRS9	PE-PGRS12			mbtI	mraY	PE-PGRS9	PE-PGRS12			mycP5	parA	pimE	pks13		desA1		murD
mce1A	mrp	PE16	PE-PGRS14			mce1A	mrp	PE16	PE-PGRS14			nadA	parB	pknA	pks6		desA1		murE
mce1B	mrr	PE19	PE-PGRS31			mce1B	mrr	PE19	PE-PGRS31			nadB	pbpA	pknB	pks7		desA2		murF
mce1C	mshB	PE34	PE-PGRS34			mce1C	mshB	PE34	PE-PGRS34			nadD	pbpB	pks11	pks8		desA2		murG
mce1F	mtrA	PE35	PE-PGRS38			mce1F	mtrA	PE35	PE-PGRS38			nadE	pca	pks13	pks9		PE-PGRS10		murI
mce2C	mtrB	pepQ	PE-PGRS43			mce2C	mtrB	pepQ	PE-PGRS43			ndh	pcaA	pks16	plsB2		desA2		mutT3
mce3R	murA	pfkA	PE-PGRS5			mce3R	murA	pfkA	PE-PGRS5			ndk	pcd	pks6	plsC		desA2		mycP1
mce4A	murB	pgi	PE-PGRS50			mce4A	murB	pgi	PE-PGRS50			nirA	pckA	pks7	pnp		dfp		mycP3
mcr	murC	pgsA1	PE-PGRS55			mcr	murC	pgsA1	PE-PGRS55			nrdE	pcnA	pks8	pntAa		dfp		mycP5
mdh	murD	pgsA2	PE-PGRS57			mdh	murD	pgsA2	PE-PGRS57			nrdF	pdhA	plcB	polA		dfp		nadA
menA	murE	pgsA3	PE-PGRS6			menA	murE	pgsA3	PE-PGRS6			nrdF	pdhB	plsB2	ponA1		dfp		nadB
menB	murF	pheA	PE-PGRS9			menB	murF	pheA	PE-PGRS9			nrdH	PE-PGRS10	plsC	ppa		dfrA		nadD
menC	murG	pheS	PE15			menC	murG	pheS	PE15			nrdI	PE-PGRS14	pnp	PPE1		PE-PGRS34		nadE
menD	murI	pheT	PE19			menD	murI	pheT	PE19			nrp	PE-PGRS19	polA	PPE13		dfrA		ndh
menE	mutA	phoP	PE34			menE	mutA	phoP	PE34			nuoE	PE-PGRS2	ponA1	PPE17		dfrA		ndk
mesJ	mutT3	phoT	PE35			mesJ	mutT3	phoT	PE35			nuoG	PE-PGRS25	ppa	PPE39		dfrA		nirA
mesT	mycP1	pimA	pepD			mesT	mycP1	pimA	pepD			nuoI	PE-PGRS26	PPE1	PPE4		dinG		nrdE
metC	mycP3	pimE	pepQ			metC	mycP3	pimE	pepQ			nuoK	PE-PGRS31	PPE11	PPE49		dinG		nrdF
metE	mycP5	pknA	pepR			metE	mycP5	pknA	pepR			nuoN	PE-PGRS34	PPE39	PPE53		PE-PGRS6		nrdH
metG	nadA	pknB	pfkA			metG	nadA	pknB	pfkA			nusA	PE-PGRS39	PPE4	PPE54		dinX		nrdI
metK	nadB	pknD	pgi			metK	nadB	pknD	pgi			nusB	PE-PGRS45	PPE49	PPE55		dinX		nrp
metX	nadD	pks11	pgk			metX	nadD	pks11	pgk			nusG	PE-PGRS49	PPE53	PPE65		dlaT		nuoE
mhpE	nadE	pks13	pgsA1			mhpE	nadE	pks13	pgsA1			obgE	PE-PGRS50	PPE54	PPE68		dlaT		nuoG
miaA	nanT	pks16	pgsA2			miaA	nanT	pks16	pgsA2			ompA	PE-PGRS54	PPE55	ppk		dlaT		nuoI
mihF	ndh	pks6	pgsA3			mihF	ndh	pks6	pgsA3			opcA	PE-PGRS55	PPE56	ppm1		dnaA		nuoK
mkl	ndk	pks7	pheA			mkl	ndk	pks7	pheA			orn	PE-PGRS57	PPE65	ppnK		dnaA		nusA
mmaA1	nirA	pks8	pheS			mmaA1	nirA	pks8	pheS			otsA	PE-PGRS63	ppk	ppp		dnaA		nusB
mmaA3	nrdE	plcB	pheT			mmaA3	nrdE	plcB	pheT			otsB2	PE-PGRS9	ppm1	ppsB		dnaA		nusG
mmaA4	nrdF	plsB2	phoH2			mmaA4	nrdF	plsB2	phoH2			pabB	PE16	ppnK	pqqE		pgk		obgE
mmpL10	nrdF	plsC	phoP			mmpL10	nrdF	plsC	phoP			panB	PE31	ppp	prcA		dnaB		ogt
mmpL13a	nrdH	pnp	phoR			mmpL13a	nrdH	pnp	phoR			papA1	PE33	pqqE	prcB		pgsA2		ompA
mmpL2	nrdI	polA	phoT			mmpL2	nrdI	polA	phoT			papA2	PE7	prcA	prfA		dnaB		opcA
mmpL3	nrp	ponA1	pimA			mmpL3	nrp	ponA1	pimA			papA3	pepD	prcB	prfB		dnaB		orn
mmpL4	nuoB	ppa	pimE			mmpL4	nuoB	ppa	pimE			parA	pepQ	prfA	priA		dnaB		otsA
mmpL5	nuoD	PPE1	pirG			mmpL5	nuoD	PPE1	pirG			parB	pfkA	prfB	proB		dnaE		otsB2
mmpL6	nuoE	PPE11	pitA			mmpL6	nuoE	PPE11	pitA			pbpA	pflA	priA	proC		dnaE		pabB
mmpL8	nuoG	PPE39	pknA			mmpL8	nuoG	PPE39	pknA			pbpB	pgi	proB	proS		dnaE		panB
mmpL9	nuoI	PPE4	pknB			mmpL9	nuoI	PPE4	pknB			pca	pgk	proC	prrA		dnaE		panD
moaB2	nuoJ	PPE49	pknI			moaB2	nuoJ	PPE49	pknI			pcaA	pgsA1	proS	prrB		dnaE2		papA1
moaC	nuoK	PPE53	pks11			moaC	nuoK	PPE53	pks11			pcd	pgsA2	prrA	prsA		dnaE2		papA2
moaC	nuoN	PPE54	pks13			moaC	nuoN	PPE54	pks13			pckA	pgsA3	prrB	pstA2		dnaG		papA3
moaC	nusA	PPE55	pks6			moaC	nusA	PPE55	pks6			pcnA	pheA	prsA	pstC2		dnaG		parA
mobA	nusB	PPE56	pks7			mobA	nusB	PPE56	pks7			pdhA	pheS	pstA2	pstS1		dnaG		parB
modB	nusG	PPE65	pks8			modB	nusG	PPE65	pks8			pdhB	pheT	pstC2	pta		dnaG		pbpA
moeA1	obgE	ppk	pks9			moeA1	obgE	ppk	pks9			PE-PGRS10	phoP	pstS1	ptbB		dnaJ1		pbpB
moeB1	ogt	ppm1	plsB2			moeB1	ogt	ppm1	plsB2			PE-PGRS12	phoT	pta	pth		dnaJ1		pca
moeY	ompA	ppnK	plsC			moeY	ompA	ppnK	plsC			PE-PGRS14	phoY2	pth	purA		dnaJ1		pcaA
mog	opcA	ppp	pnp			mog	opcA	ppp	pnp			PE-PGRS19	pimA	purA	purB		dnaJ1		pcd
moxR1	orn	pqqE	pntAa			moxR1	orn	pqqE	pntAa			PE-PGRS2	pimB	purB	purD		dnaJ2		pckA
moxR2	otsB1	prcA	polA			moxR2	otsB1	prcA	polA			PE-PGRS25	pitA	purD	purE		dnaJ2		pcnA
mprB	otsB2	prcB	ponA1			mprB	otsB2	prcB	ponA1			PE-PGRS26	pknA	purE	purF		dnaJ2		pdhA
mqo	oxcA	prfA	ppa			mqo	oxcA	prfA	ppa			PE-PGRS31	pknB	purF	purH		dnaJ2		pdhB
mraW	pabB	prfB	PPE1			mraW	pabB	prfB	PPE1			PE-PGRS34	pknI	purH	purK		dnaK		PE-PGRS10
mraY	panB	priA	PPE13			mraY	panB	priA	PPE13			PE-PGRS39	pks11	purK	purL		dnaK		PE-PGRS12
mrp	panD	proB	PPE14			mrp	panD	proB	PPE14			PE-PGRS45	pks13	purL	purM		ponA1		PE-PGRS14
mtrA	papA1	proC	PPE17			mtrA	papA1	proC	PPE17			PE-PGRS49	pks15	purM	purN		dnaK		PE-PGRS19
mtrB	papA2	proS	PPE3			mtrB	papA2	proS	PPE3			PE-PGRS5	pks16	purN	purQ		PPE1		PE-PGRS2
murA	papA3	prrA	PPE39			murA	papA3	prrA	PPE39			PE-PGRS50	pks17	purQ	pyrB		dnaK		PE-PGRS25
murB	papA4	prrB	PPE4			murB	papA4	prrB	PPE4			PE-PGRS52	pks2	purT	pyrC		dnaN		PE-PGRS26
murC	parA	prsA	PPE42			murC	parA	prsA	PPE42			PE-PGRS54	pks6	pyrB	pyrD		PPE13		PE-PGRS31
murD	parB	pstA2	PPE49			murD	parB	pstA2	PPE49			PE-PGRS55	pks8	pyrC	pyrE		dnaN		PE-PGRS34
murE	pbpA	pstC2	PPE51			murE	pbpA	pstC2	PPE51			PE-PGRS57	pks9	pyrD	pyrF		PPE39		PE-PGRS39
murF	pbpB	pstS1	PPE53			murF	pbpB	pstS1	PPE53			PE-PGRS6	plcB	pyrF	pyrG		dnaN		PE-PGRS43
murG	pca	pta	PPE54			murG	pca	pta	PPE54			PE-PGRS63	plsB1	pyrG	pyrH		dnaQ		PE-PGRS45
murI	pcaA	pth	PPE55			murI	pcaA	pth	PPE55			PE-PGRS9	plsC	pyrH	pyrR		dnaZX		PE-PGRS49
mutT1	pcd	purA	PPE65			mutT1	pcd	purA	PPE65			PE16	pnp	pyrR	qcrA		dnaZX		PE-PGRS5
mutT3	pckA	purB	PPE68			mutT3	pckA	purB	PPE68			PE31	pntAa	qcrA	qcrB		dppB		PE-PGRS50
mycP1	pcnA	purD	ppgK			mycP1	pcnA	purD	ppgK			PE33	polA	qcrB	qcrC		PPE56		PE-PGRS52
mycP3	pdhA	purE	ppk			mycP3	pdhA	purE	ppk			PE34	ppa	qcrC	rbfA		dppB		PE-PGRS55
mycP5	pdhB	purF	ppm1			mycP5	pdhB	purF	ppm1			PE7	PPE1	rbfA	recA		dppB		PE-PGRS57
nadA	PE-PGRS10	purH	ppnK			nadA	PE-PGRS10	purH	ppnK			pepD	PPE10	recA	recF		dppC		PE-PGRS6
nadB	PE-PGRS13	purK	ppp			nadB	PE-PGRS13	purK	ppp			pepQ	PPE11	recF	recO		dppC		PE-PGRS63
nadD	PE-PGRS14	purL	ppsB			nadD	PE-PGRS14	purL	ppsB			pfkA	PPE4	recO	recR		dppD		PE-PGRS9
nadE	PE-PGRS19	purM	ppsC			nadE	PE-PGRS19	purM	ppsC			pflA	PPE49	rfbD	relA		ppp		PE16
narG	PE-PGRS2	purN	ppsD			narG	PE-PGRS2	purN	ppsD			pgi	PPE53	rfbE	rfbD		ppsB		PE19
narI	PE-PGRS24	purQ	pqqE			narI	PE-PGRS24	purQ	pqqE			pgk	PPE54	rfe	rfbE		dppD		PE31
narJ	PE-PGRS25	purT	prcA			narJ	PE-PGRS25	purT	prcA			pgsA1	PPE55	rho	rfe		dppD		PE34
narX	PE-PGRS26	pyrB	prcB			narX	PE-PGRS26	pyrB	prcB			pgsA2	PPE62	ribA2	rho		dut		PE35
ndh	PE-PGRS27	pyrC	prfA			ndh	PE-PGRS27	pyrC	prfA			pgsA3	PPE68	ribC	ribA2		dut		PE7
ndk	PE-PGRS3	pyrD	prfB			ndk	PE-PGRS3	pyrD	prfB			pheA	ppk	ribF	ribC		dxr		pepD
nicT	PE-PGRS31	pyrF	priA			nicT	PE-PGRS31	pyrF	priA			pheS	ppm1	ribG	ribF		dxr		pepQ
nirA	PE-PGRS34	pyrG	proB			nirA	PE-PGRS34	pyrG	proB			pheT	ppnK	ribH	ribG		dxr		pfkA
nirB	PE-PGRS39	pyrH	proC			nirB	PE-PGRS39	pyrH	proC			phoT	ppp	rimM	ribH		dxs1		pgi
nrdE	PE-PGRS45	pyrR	proS			nrdE	PE-PGRS45	pyrR	proS			phoY2	pqqE	rmlA	rimI		dxs1		pgsA1
nrdF	PE-PGRS47	qcrA	prrA			nrdF	PE-PGRS47	qcrA	prrA			pimA	prcA	rmlB	rmlA		dxs2		pgsA2
nrdF	PE-PGRS49	qcrB	prrB			nrdF	PE-PGRS49	qcrB	prrB			pimB	prcB	rmlD	rmlB		dxs2		pgsA3
nrdH	PE-PGRS50	qcrC	prsA			nrdH	PE-PGRS50	qcrC	prsA			pirG	prfA	rnc	rmlD		echA12		pheA
nrdI	PE-PGRS51	rbfA	pssA			nrdI	PE-PGRS51	rbfA	pssA			pitA	prfB	rne	rnc		prsA		pheS
nrp	PE-PGRS54	recA	pstA2			nrp	PE-PGRS54	recA	pstA2			pknA	priA	rnpA	rne		echA20		pheT
nuoE	PE-PGRS55	recF	pstC1			nuoE	PE-PGRS55	recF	pstC1			pknB	proB	rocA	rnpA		pstA2		phoP
nuoG	PE-PGRS57	recO	pstC2			nuoG	PE-PGRS57	recO	pstC2			pks11	proC	rocE	rocE		echA20		phoT
nuoH	PE-PGRS63	recX	pstS1			nuoH	PE-PGRS63	recX	pstS1			pks13	proS	rpe	rpe		echA3		phoY2
nuoI	PE-PGRS7	rfbD	pta			nuoI	PE-PGRS7	rfbD	pta			pks15	proV	rplA	rplA		echA4		pimA
nuoK	PE-PGRS9	rfbE	ptbB			nuoK	PE-PGRS9	rfbE	ptbB			pks16	prrA	rplB	rplB		echA4		pimB
nuoN	PE16	rfe	pth			nuoN	PE16	rfe	pth			pks17	prrB	rplC	rplC		echA5		pimE
nusA	PE27	rho	ptrBb			nusA	PE27	rho	ptrBb			pks2	prsA	rplD	rplD		pth		pirG
nusB	PE29	ribA2	purA			nusB	PE29	ribA2	purA			pks6	pstA1	rplE	rplE		echA5		pitA
nusG	PE31	ribC	purB			nusG	PE31	ribC	purB			pks7	pstA2	rplF	rplF		echA5		pknA
obgE	PE33	ribF	purD			obgE	PE33	ribF	purD			pks8	pstC2	rplI	rplI		echA6		pknB
ompA	PE7	ribG	purE			ompA	PE7	ribG	purE			plcB	pstS1	rplK	rplK		echA6		pknI
opcA	pepD	ribH	purF			opcA	pepD	ribH	purF			plsB1	pstS3	rplL	rplL		echA8		pks11
orn	pepE	rimM	purH			orn	pepE	rimM	purH			plsC	pta	rplM	rplM		echA8		pks13
otsA	pepQ	rmlA	purK			otsA	pepQ	rmlA	purK			pnp	pth	rplN	rplN		efp		pks15
otsB2	pfkA	rmlB	purL			otsB2	pfkA	rmlB	purL			polA	purA	rplO	rplO		efp		pks16
pabB	pflA	rmlD	purM			pabB	pflA	rmlD	purM			ponA1	purB	rplP	rplP		efp		pks17
panB	pgi	rnc	purN			panB	pgi	rnc	purN			ppa	purD	rplQ	rplQ		efpA		pks6
papA1	pgk	rne	purQ			papA1	pgk	rne	purQ			PPE1	purE	rplR	rplR		efpA		pks7
papA2	pgsA1	rnpA	pyrB			papA2	pgsA1	rnpA	pyrB			PPE10	purF	rplS	rplS		efpA		pks8
papA3	pgsA2	rocA	pyrC			papA3	pgsA2	rocA	pyrC			PPE11	purH	rplT	rplT		eis		plcB
parA	pgsA3	rocE	pyrD			parA	pgsA3	rocE	pyrD			PPE13	purK	rplU	rplU		eis		plsB1
parB	pheA	rodA	pyrE			parB	pheA	rodA	pyrE			PPE17	purL	rplV	rplV		embA		plsB2
pbpA	pheS	rpe	pyrF			pbpA	pheS	rpe	pyrF			PPE39	purM	rplW	rplW		embA		plsC
pbpB	pheT	rplA	pyrG			pbpB	pheT	rplA	pyrG			PPE4	purN	rplX	rplX		embB		pnp
pca	phhB	rplB	pyrH			pca	phhB	rplB	pyrH			PPE49	purQ	rplY	rplY		embB		pntAa
pcaA	phoP	rplC	pyrR			pcaA	phoP	rplC	pyrR			PPE53	pyrB	rpmA	rpmA		embB		polA
pcd	phoT	rplD	qcrA			pcd	phoT	rplD	qcrA			PPE54	pyrC	rpmC	rpmC		embC		ponA1
pckA	phoY2	rplE	qcrB			pckA	phoY2	rplE	qcrB			PPE55	pyrD	rpmE	rpmE		embC		ppa
pcnA	php	rplF	qcrC			pcnA	php	rplF	qcrC			PPE56	pyrE	rpmF	rpmF		end		PPE1
pdhA	pimA	rplI	rbfA			pdhA	pimA	rplI	rbfA			PPE62	pyrF	rpmG	rpmG		end		PPE10
pdhB	pimB	rplK	recA			pdhB	pimB	rplK	recA			PPE68	pyrG	rpmH	rpmH		end		PPE11
pdhC	pitA	rplL	recF			pdhC	pitA	rplL	recF			ppk	pyrH	rpmI	rpmI		engA		PPE13
PE-PGRS10	pknA	rplM	recO			PE-PGRS10	pknA	rplM	recO			ppm1	pyrR	rpmJ	rpmJ		engA		PPE17
PE-PGRS12	pknB	rplN	recR			PE-PGRS12	pknB	rplN	recR			ppnK	qcrA	rpoA	rpoA		engA		PPE39
PE-PGRS14	pknE	rplO	relA			PE-PGRS14	pknE	rplO	relA			ppp	qcrB	rpoB	rpoB		eno		PPE4
PE-PGRS19	pknI	rplP	rfbD			PE-PGRS19	pknI	rplP	rfbD			ppsB	qcrC	rpoC	rpoC		eno		PPE49
PE-PGRS2	pknL	rplQ	rfbE			PE-PGRS2	pknL	rplQ	rfbE			pqqE	qor	rpoZ	rpoZ		ephE		PPE53
PE-PGRS25	pks11	rplR	rfe			PE-PGRS25	pks11	rplR	rfe			prcA	rbfA	rpsA	rpsA		ephE		PPE54
PE-PGRS26	pks13	rplS	rho			PE-PGRS26	pks13	rplS	rho			prcB	recA	rpsB	rpsB		epiA		PPE55
PE-PGRS30	pks15	rplT	ribA2			PE-PGRS30	pks15	rplT	ribA2			prfA	recF	rpsC	rpsC		epiA		PPE56
PE-PGRS31	pks16	rplU	ribC			PE-PGRS31	pks16	rplU	ribC			prfB	recO	rpsD	rpsD		espR		PPE62
PE-PGRS34	pks17	rplV	ribF			PE-PGRS34	pks17	rplV	ribF			priA	recR	rpsE	rpsE		espR		PPE65
PE-PGRS39	pks2	rplW	ribG			PE-PGRS39	pks2	rplW	ribG			proB	relA	rpsF	rpsF		esxG		PPE68
PE-PGRS40	pks5	rplX	ribH			PE-PGRS40	pks5	rplX	ribH			proC	rfbD	rpsG	rpsG		esxG		ppk
PE-PGRS41	pks6	rplY	rimI			PE-PGRS41	pks6	rplY	rimI			proS	rfbE	rpsH	rpsH		esxN		ppm1
PE-PGRS45	pks8	rpmA	rmlA			PE-PGRS45	pks8	rpmA	rmlA			proV	rfe	rpsI	rpsI		esxN		ppnK
PE-PGRS49	pks9	rpmC	rmlB			PE-PGRS49	pks9	rpmC	rmlB			prrA	rho	rpsJ	rpsJ		esxP		ppp
PE-PGRS5	plcA	rpmE	rmlD			PE-PGRS5	plcA	rpmE	rmlD			prrB	ribA2	rpsK	rpsK		esxP		ppsB
PE-PGRS50	plcB	rpmF	rnc			PE-PGRS50	plcB	rpmF	rnc			prsA	ribC	rpsL	rpsL		ethA		pqqE
PE-PGRS52	plsB1	rpmG	rne			PE-PGRS52	plsB1	rpmG	rne			pstA1	ribF	rpsM	rpsM		fabD		prcA
PE-PGRS54	plsC	rpmH	rnpA			PE-PGRS54	plsC	rpmH	rnpA			pstA2	ribG	rpsO	rpsO		fabD		prcB
PE-PGRS55	pnp	rpmI	rocE			PE-PGRS55	pnp	rpmI	rocE			pstC2	ribH	rpsP	rpsP		fabD2		prfA
PE-PGRS57	pntAa	rpmJ	rpe			PE-PGRS57	pntAa	rpmJ	rpe			pstS1	rimI	rpsQ	rpsQ		fabD2		prfB
PE-PGRS6	polA	rpoA	rplA			PE-PGRS6	polA	rpoA	rplA			pstS3	rmlA	rpsR	rpsR		fabG		priA
PE-PGRS60	ppa	rpoB	rplB			PE-PGRS60	ppa	rpoB	rplB			pta	rmlB	rpsS	rpsS		fabG		proB
PE-PGRS63	PPE1	rpoC	rplC			PE-PGRS63	PPE1	rpoC	rplC			ptbB	rmlC	ruvA	ruvA		fabG		proC
PE-PGRS9	PPE10	rpoZ	rplD			PE-PGRS9	PPE10	rpoZ	rplD			pth	rmlD	ruvB	ruvB		fabG		proS
PE16	PPE11	rpsA	rplE			PE16	PPE11	rpsA	rplE			purA	rnc	ruvC	ruvC		fabG		proV
PE17	PPE20	rpsB	rplF			PE17	PPE20	rpsB	rplF			purB	rne	RVBD0004	RVBD0004		fabG		prrA
PE31	PPE30	rpsC	rplI			PE31	PPE30	rpsC	rplI			purD	rnpA	RVBD0011c	RVBD0011c		fabG		prrB
PE33	PPE34	rpsD	rplK			PE33	PPE34	rpsD	rplK			purE	rocE	RVBD0019c	RVBD0019c		fabG		prsA
PE34	PPE4	rpsE	rplL			PE34	PPE4	rpsE	rplL			purF	rpe	RVBD0023	RVBD0023		fabG		pstA1
PE7	PPE40	rpsF	rplM			PE7	PPE40	rpsF	rplM			purH	rpfB	RVBD0026	RVBD0026		fabG1		pstA2
pepD	PPE49	rpsG	rplN			pepD	PPE49	rpsG	rplN			purK	rplA	RVBD0047c	RVBD0039c		fabG1		pstC2
pepQ	PPE52	rpsH	rplO			pepQ	PPE52	rpsH	rplO			purL	rplB	RVBD0051	RVBD0047c		fadA5		pstS1
pfkA	PPE53	rpsI	rplP			pfkA	PPE53	rpsI	rplP			purM	rplC	RVBD0057	RVBD0057		fadA5		pstS3
pflA	PPE54	rpsJ	rplQ			pflA	PPE54	rpsJ	rplQ			purN	rplD	RVBD0059	RVBD0059		fadA6		pta
pgi	PPE55	rpsK	rplR			pgi	PPE55	rpsK	rplR			purQ	rplE	RVBD0060	RVBD0060		fadB		ptbB
pgk	PPE62	rpsL	rplS			pgk	PPE62	rpsL	rplS			purT	rplF	RVBD0063	RVBD0063		fadB		pth
pgsA1	PPE68	rpsM	rplT			pgsA1	PPE68	rpsM	rplT			pyrB	rplI	RVBD0067c	RVBD0067c		fadB		purA
pgsA2	ppk	rpsO	rplU			pgsA2	ppk	rpsO	rplU			pyrC	rplK	RVBD0082	RVBD0078		fadB2		purB
pgsA3	ppm1	rpsP	rplV			pgsA3	ppm1	rpsP	rplV			pyrD	rplL	RVBD0083	RVBD0082		fadB2		purD
pheA	ppnK	rpsQ	rplW			pheA	ppnK	rpsQ	rplW			pyrE	rplM	RVBD0088	RVBD0083		fadB2		purE
pheS	ppp	rpsR	rplX			pheS	ppp	rpsR	rplX			pyrF	rplN	RVBD0102	RVBD0088		fadB5		purF
pheT	ppsA	rpsS	rplY			pheT	ppsA	rpsS	rplY			pyrG	rplO	RVBD0123	RVBD0090		fadD10		purH
phoT	pqqE	rpsT	rpmA			phoT	pqqE	rpsT	rpmA			pyrH	rplP	RVBD0128	RVBD0102		fadD10		purK
phoY1	prcA	ruvA	rpmC			phoY1	prcA	ruvA	rpmC			pyrR	rplQ	RVBD0135c	RVBD0104		fadD11		purL
phoY2	prcB	ruvB	rpmE			phoY2	prcB	ruvB	rpmE			qcrA	rplR	RVBD0145	RVBD0111		fadD11		purM
pimA	prfA	ruvC	rpmF			pimA	prfA	ruvC	rpmF			qcrB	rplS	RVBD0157A	RVBD0123		fadD13		purN
pimB	prfB	RVBD0004	rpmG			pimB	prfB	RVBD0004	rpmG			qcrC	rplT	RVBD0163	RVBD0128		fadD19		purQ
pirG	priA	RVBD0011c	rpmH			pirG	priA	RVBD0011c	rpmH			qor	rplU	RVBD0187	RVBD0135c		fadD19		purT
pitA	proB	RVBD0019c	rpmI			pitA	proB	RVBD0019c	rpmI			rbfA	rplV	RVBD0200	RVBD0157A		fadD22		pyrB
pknA	proC	RVBD0023	rpmJ			pknA	proC	RVBD0023	rpmJ			recA	rplW	RVBD0204c	RVBD0163		fadD22		pyrC
pknB	proS	RVBD0026	rpoA			pknB	proS	RVBD0026	rpoA			recF	rplX	RVBD0205	RVBD0186Ac		fadD24		pyrD
pknG	proV	RVBD0047c	rpoB			pknG	proV	RVBD0047c	rpoB			recO	rplY	RVBD0207c	RVBD0187		fadD24		pyrE
pknH	prrA	RVBD0051	rpoC			pknH	prrA	RVBD0051	rpoC			recR	rpmA	RVBD0209	RVBD0194		fadD25		pyrF
pks1	prrB	RVBD0057	rpoZ			pks1	prrB	RVBD0057	rpoZ			relA	rpmC	RVBD0216	RVBD0197		fadD25		pyrG
pks11	prsA	RVBD0059	rpsA			pks11	prsA	RVBD0059	rpsA			rfbD	rpmE	RVBD0218	RVBD0200		fadD25		pyrH
pks13	pstA1	RVBD0060	rpsB			pks13	pstA1	RVBD0060	rpsB			rfbE	rpmF	RVBD0225	RVBD0204c		fadD28		pyrR
pks15	pstA2	RVBD0063	rpsC			pks15	pstA2	RVBD0063	rpsC			rfe	rpmG	RVBD0226c	RVBD0205		fadD28		qcrA
pks16	pstC2	RVBD0067c	rpsD			pks16	pstC2	RVBD0067c	rpsD			rho	rpmG	RVBD0227c	RVBD0207c		fadD30		qcrB
pks17	pstS1	RVBD0082	rpsE			pks17	pstS1	RVBD0082	rpsE			ribA2	rpmH	RVBD0228	RVBD0216		fadD30		qcrC
pks2	pstS3	RVBD0083	rpsF			pks2	pstS3	RVBD0083	rpsF			ribC	rpmI	RVBD0229c	RVBD0218		fadD30		qor
pks6	pta	RVBD0088	rpsG			pks6	pta	RVBD0088	rpsG			ribF	rpmJ	RVBD0236A	RVBD0219		fadD32		rbfA
pks7	pth	RVBD0102	rpsH			pks7	pth	RVBD0102	rpsH			ribG	rpoA	RVBD0236c	RVBD0225		fadD32		recA
pks8	purA	RVBD0123	rpsI			pks8	purA	RVBD0123	rpsI			ribH	rpoB	RVBD0249c	RVBD0226c		fadD34		recF
plcB	purB	RVBD0128	rpsJ			plcB	purB	RVBD0128	rpsJ			rimM	rpoC	RVBD0282	RVBD0227c		fadD4		recO
plcC	purD	RVBD0135c	rpsK			plcC	purD	RVBD0135c	rpsK			rmlA	rpoZ	RVBD0283	RVBD0228		fadD5		recR
plsB1	purE	RVBD0145	rpsL			plsB1	purE	RVBD0145	rpsL			rmlB	rpsA	RVBD0284	RVBD0229c		fadD5		relA
plsC	purF	RVBD0157A	rpsM			plsC	purF	RVBD0157A	rpsM			rmlC	rpsB	RVBD0289	RVBD0236A		fadE13		rfbD
pmmB	purH	RVBD0163	rpsO			pmmB	purH	RVBD0163	rpsO			rmlD	rpsC	RVBD0290	RVBD0236c		fadE13		rfbE
pnp	purK	RVBD0187	rpsP			pnp	purK	RVBD0187	rpsP			rnc	rpsD	RVBD0292	RVBD0246		fadE16		rfe
polA	purL	RVBD0200	rpsQ			polA	purL	RVBD0200	rpsQ			rne	rpsE	RVBD0308	RVBD0249c		fadE2		rho
ponA1	purM	RVBD0204c	rpsR			ponA1	purM	RVBD0204c	rpsR			rnpA	rpsF	RVBD0315	RVBD0282		fadE20		ribA2
ppa	purN	RVBD0205	rpsS			ppa	purN	RVBD0205	rpsS			rocA	rpsG	RVBD0318c	RVBD0283		fadE23		ribC
PPE1	purQ	RVBD0207c	ruvA			PPE1	purQ	RVBD0207c	ruvA			rocE	rpsH	RVBD0326	RVBD0284		fadE23		ribF
PPE10	pyrB	RVBD0209	ruvB			PPE10	pyrB	RVBD0209	ruvB			rpe	rpsI	RVBD0331	RVBD0289		fadE24		ribG
PPE11	pyrC	RVBD0213c	ruvC			PPE11	pyrC	RVBD0213c	ruvC			rpfB	rpsJ	RVBD0338c	RVBD0290		fadE24		ribH
PPE13	pyrD	RVBD0216	RVBD0004			PPE13	pyrD	RVBD0216	RVBD0004			rplA	rpsK	RVBD0347	RVBD0292		fadE28		rimI
PPE17	pyrE	RVBD0218	RVBD0008c			PPE17	pyrE	RVBD0218	RVBD0008c			rplB	rpsL	RVBD0358	RVBD0303		RVBD0026		rimM
PPE19	pyrF	RVBD0225	RVBD0011c			PPE19	pyrF	RVBD0225	RVBD0011c			rplC	rpsM	RVBD0359	RVBD0315		fadE28		rmlA
PPE27	pyrG	RVBD0226c	RVBD0019c			PPE27	pyrG	RVBD0226c	RVBD0019c			rplD	rpsO	RVBD0364	RVBD0318c		fadE28		rmlB
PPE28	pyrH	RVBD0227c	RVBD0023			PPE28	pyrH	RVBD0227c	RVBD0023			rplE	rpsP	RVBD0365c	RVBD0338c		fadE29		rmlC
PPE35	pyrR	RVBD0228	RVBD0026			PPE35	pyrR	RVBD0228	RVBD0026			rplF	rpsQ	RVBD0377	RVBD0347		fadE29		rmlD
PPE37	qcrA	RVBD0229c	RVBD0029			PPE37	qcrA	RVBD0229c	RVBD0029			rplI	rpsR	RVBD0383c	RVBD0358		RVBD0059		rnc
PPE39	qcrB	RVBD0235c	RVBD0039c			PPE39	qcrB	RVBD0235c	RVBD0039c			rplK	rpsR	RVBD0385	RVBD0359		fadE29		rne
PPE4	qcrC	RVBD0236A	RVBD0047c			PPE4	qcrC	RVBD0236A	RVBD0047c			rplL	rpsS	RVBD0401	RVBD0364		fadE30		rnpA
PPE49	qor	RVBD0236c	RVBD0057			PPE49	qor	RVBD0236c	RVBD0057			rplM	ruvA	RVBD0412c	RVBD0374c		fadE31		rocA
PPE53	rbfA	RVBD0249c	RVBD0059			PPE53	rbfA	RVBD0249c	RVBD0059			rplN	ruvB	RVBD0430	RVBD0375c		fadE31		rocE
PPE54	recA	RVBD0282	RVBD0060			PPE54	recA	RVBD0282	RVBD0060			rplO	ruvC	RVBD0431	RVBD0377		fadE32		rpe
PPE55	recF	RVBD0283	RVBD0063			PPE55	recF	RVBD0283	RVBD0063			rplP	RVBD0004	RVBD0443	RVBD0383c		fadE32		rpfB
PPE56	recO	RVBD0284	RVBD0067c			PPE56	recO	RVBD0284	RVBD0067c			rplQ	RVBD0011c	RVBD0455c	RVBD0385		fadE33		rplA
PPE60	recR	RVBD0289	RVBD0071			PPE60	recR	RVBD0289	RVBD0071			rplR	RVBD0019c	RVBD0458	RVBD0401		RVBD0128		rplB
PPE62	relA	RVBD0290	RVBD0078			PPE62	relA	RVBD0290	RVBD0078			rplS	RVBD0026	RVBD0465c	RVBD0412c		fadE34		rplC
PPE64	rfbD	RVBD0292	RVBD0082			PPE64	rfbD	RVBD0292	RVBD0082			rplT	RVBD0039c	RVBD0472c	RVBD0430		fadE34		rplD
PPE68	rfbE	RVBD0306	RVBD0083			PPE68	rfbE	RVBD0306	RVBD0083			rplU	RVBD0044c	RVBD0476	RVBD0431		fadE34		rplE
PPE69	rfe	RVBD0308	RVBD0088			PPE69	rfe	RVBD0308	RVBD0088			rplV	RVBD0047c	RVBD0479c	RVBD0452		fadE4		rplF
ppk	rho	RVBD0315	RVBD0090			ppk	rho	RVBD0315	RVBD0090			rplW	RVBD0051	RVBD0485	RVBD0455c		fadE4		rplI
ppm1	ribA2	RVBD0318c	RVBD0102			ppm1	ribA2	RVBD0318c	RVBD0102			rplX	RVBD0057	RVBD0486	RVBD0456A		fadE8		rplK
ppnK	ribC	RVBD0326	RVBD0104			ppnK	ribC	RVBD0326	RVBD0104			rplY	RVBD0059	RVBD0488	RVBD0472c		fadE8		rplL
ppp	ribF	RVBD0330c	RVBD0111			ppp	ribF	RVBD0330c	RVBD0111			rpmA	RVBD0060	RVBD0494	RVBD0476		fadE8		rplM
ppsB	ribG	RVBD0331	RVBD0123			ppsB	ribG	RVBD0331	RVBD0123			rpmC	RVBD0063	RVBD0495c	RVBD0479c		far		rplN
pqqE	ribH	RVBD0338c	RVBD0128			pqqE	ribH	RVBD0338c	RVBD0128			rpmE	RVBD0079	RVBD0497	RVBD0486		fas		rplO
prcA	rimI	RVBD0347	RVBD0135c			prcA	rimI	RVBD0347	RVBD0135c			rpmF	RVBD0082	RVBD0504c	RVBD0495c		fas		rplP
prcB	rmlA	RVBD0358	RVBD0157A			prcB	rmlA	RVBD0358	RVBD0157A			rpmG	RVBD0083	RVBD0513	RVBD0497		fas		rplQ
prfA	rmlB	RVBD0359	RVBD0163			prfA	rmlB	RVBD0359	RVBD0163			rpmG	RVBD0088	RVBD0517	RVBD0504c		fbiA		rplR
prfB	rmlC	RVBD0364	RVBD0175			prfB	rmlC	RVBD0364	RVBD0175			rpmH	RVBD0090	RVBD0521	RVBD0513		RVBD0219		rplS
priA	rmlD	RVBD0365c	RVBD0177			priA	rmlD	RVBD0365c	RVBD0177			rpmI	RVBD0102	RVBD0525	RVBD0517		RVBD0225		rplT
proB	rnc	RVBD0377	RVBD0186Ac			proB	rnc	RVBD0377	RVBD0186Ac			rpmJ	RVBD0111	RVBD0526	RVBD0525		fbiA		rplU
proC	rne	RVBD0383c	RVBD0187			proC	rne	RVBD0383c	RVBD0187			rpoA	RVBD0123	RVBD0528	RVBD0526		fbiC		rplV
proS	rnpA	RVBD0385	RVBD0194			proS	rnpA	RVBD0385	RVBD0194			rpoB	RVBD0128	RVBD0531	RVBD0528		fbiC		rplW
proV	rocE	RVBD0401	RVBD0197			proV	rocE	RVBD0401	RVBD0197			rpoC	RVBD0135c	RVBD0541c	RVBD0531		fbiC		rplX
prrA	rpe	RVBD0412c	RVBD0200			prrA	rpe	RVBD0412c	RVBD0200			rpoZ	RVBD0145	RVBD0543c	RVBD0552		fbpA		rplY
prrB	rpfB	RVBD0430	RVBD0201c			prrB	rpfB	RVBD0430	RVBD0201c			rpsA	RVBD0163	RVBD0552	RVBD0556		RVBD0236c		rpmA
prsA	rpfD	RVBD0431	RVBD0204c			prsA	rpfD	RVBD0431	RVBD0204c			rpsB	RVBD0185	RVBD0556	RVBD0579		fbpA		rpmC
pstA1	rplA	RVBD0443	RVBD0205			pstA1	rplA	RVBD0443	RVBD0205			rpsC	RVBD0195	RVBD0579	RVBD0584		fbpA		rpmE
pstA2	rplB	RVBD0455c	RVBD0207c			pstA2	rplB	RVBD0455c	RVBD0207c			rpsD	RVBD0197	RVBD0595c	RVBD0595c		fbpC		rpmF
pstC2	rplC	RVBD0458	RVBD0216			pstC2	rplC	RVBD0458	RVBD0216			rpsE	RVBD0200	RVBD0601c	RVBD0603		fbpC		rpmG
pstS1	rplD	RVBD0465c	RVBD0218			pstS1	rplD	RVBD0465c	RVBD0218			rpsF	RVBD0204c	RVBD0603	RVBD0611c		fdhD		rpmH
pstS3	rplE	RVBD0472c	RVBD0219			pstS3	rplE	RVBD0472c	RVBD0219			rpsG	RVBD0205	RVBD0611c	RVBD0621		fdhD		rpmI
pta	rplF	RVBD0473	RVBD0224c			pta	rplF	RVBD0473	RVBD0224c			rpsH	RVBD0207c	RVBD0621	RVBD0635		RVBD0292		rpmJ
ptbB	rplI	RVBD0476	RVBD0225			ptbB	rplI	RVBD0476	RVBD0225			rpsI	RVBD0209	RVBD0622	RVBD0636		fdhD		rpoA
pth	rplK	RVBD0479c	RVBD0226c			pth	rplK	RVBD0479c	RVBD0226c			rpsJ	RVBD0216	RVBD0627	RVBD0637		fdhF		rpoB
purA	rplL	RVBD0485	RVBD0227c			purA	rplL	RVBD0485	RVBD0227c			rpsK	RVBD0218	RVBD0635	RVBD0647c		fdxC		rpoC
purB	rplM	RVBD0486	RVBD0228			purB	rplM	RVBD0486	RVBD0228			rpsL	RVBD0219	RVBD0636	RVBD0650		fdxC		rpoZ
purD	rplN	RVBD0488	RVBD0229c			purD	rplN	RVBD0488	RVBD0229c			rpsM	RVBD0225	RVBD0637	RVBD0653c		fdxC		rpsA
purE	rplO	RVBD0494	RVBD0236A			purE	rplO	RVBD0494	RVBD0236A			rpsO	RVBD0226c	RVBD0647c	RVBD0658c		fdxD		rpsB
purF	rplP	RVBD0495c	RVBD0236c			purF	rplP	RVBD0495c	RVBD0236c			rpsP	RVBD0227c	RVBD0648	RVBD0660c		ffh		rpsC
purH	rplQ	RVBD0497	RVBD0240			purH	rplQ	RVBD0497	RVBD0240			rpsQ	RVBD0229c	RVBD0650	RVBD0674		RVBD0340		rpsD
purK	rplR	RVBD0498	RVBD0246			purK	rplR	RVBD0498	RVBD0246			rpsR	RVBD0236A	RVBD0674	RVBD0688		ffh		rpsE
purL	rplS	RVBD0504c	RVBD0249c			purL	rplS	RVBD0504c	RVBD0249c			rpsR	RVBD0236c	RVBD0688	RVBD0695		ffh		rpsF
purM	rplT	RVBD0513	RVBD0257			purM	rplT	RVBD0513	RVBD0257			rpsS	RVBD0246	RVBD0695	RVBD0696		RVBD0364		rpsG
purN	rplU	RVBD0517	RVBD0274			purN	rplU	RVBD0517	RVBD0274			ruvA	RVBD0247c	RVBD0696	RVBD0699		RVBD0366c		rpsH
purQ	rplV	RVBD0521	RVBD0282			purQ	rplV	RVBD0521	RVBD0282			ruvB	RVBD0249c	RVBD0699	RVBD0736		fgd1		rpsI
purT	rplW	RVBD0525	RVBD0283			purT	rplW	RVBD0525	RVBD0283			ruvC	RVBD0282	RVBD0713	RVBD0771		fgd1		rpsJ
purU	rplX	RVBD0526	RVBD0284			purU	rplX	RVBD0526	RVBD0284			RVBD0004	RVBD0283	RVBD0736	RVBD0787A		fgd1		rpsK
pvdS	rplY	RVBD0528	RVBD0289			pvdS	rplY	RVBD0528	RVBD0289			RVBD0011c	RVBD0284	RVBD0745	RVBD0795		fixA		rpsL
pyrB	rpmA	RVBD0531	RVBD0290			pyrB	rpmA	RVBD0531	RVBD0290			RVBD0019c	RVBD0289	RVBD0771	RVBD0796		fixA		rpsM
pyrC	rpmC	RVBD0541c	RVBD0292			pyrC	rpmC	RVBD0541c	RVBD0292			RVBD0023	RVBD0290	RVBD0785	RVBD0810c		fixA		rpsO
pyrD	rpmE	RVBD0543c	RVBD0303			pyrD	rpmE	RVBD0543c	RVBD0303			RVBD0026	RVBD0292	RVBD0787A	RVBD0811c		fixB		rpsP
pyrE	rpmF	RVBD0552	RVBD0311			pyrE	rpmF	RVBD0552	RVBD0311			RVBD0039c	RVBD0295c	RVBD0795	RVBD0812		RVBD0412c		rpsQ
pyrF	rpmG	RVBD0556	RVBD0315			pyrF	rpmG	RVBD0556	RVBD0315			RVBD0044c	RVBD0303	RVBD0796	RVBD0842		fixB		rpsR
pyrG	rpmG	RVBD0575c	RVBD0318c			pyrG	rpmG	RVBD0575c	RVBD0318c			RVBD0047c	RVBD0318c	RVBD0810c	RVBD0849		fixB		rpsS
pyrH	rpmH	RVBD0579	RVBD0338c			pyrH	rpmH	RVBD0579	RVBD0338c			RVBD0051	RVBD0326	RVBD0811c	RVBD0875c		fmt		ruvA
pyrR	rpmI	RVBD0595c	RVBD0347			pyrR	rpmI	RVBD0595c	RVBD0347			RVBD0057	RVBD0331	RVBD0812	RVBD0876c		fmt		ruvB
qcrA	rpmJ	RVBD0601c	RVBD0358			qcrA	rpmJ	RVBD0601c	RVBD0358			RVBD0059	RVBD0338c	RVBD0823c	RVBD0879c		fmt		ruvC
qcrB	rpoA	RVBD0603	RVBD0359			qcrB	rpoA	RVBD0603	RVBD0359			RVBD0060	RVBD0340	RVBD0828c	RVBD0881		folB		RVBD0004
qcrC	rpoB	RVBD0611c	RVBD0364			qcrC	rpoB	RVBD0611c	RVBD0364			RVBD0067c	RVBD0347	RVBD0842	RVBD0883c		folB		RVBD0011c
qor	rpoC	RVBD0621	RVBD0374c			qor	rpoC	RVBD0621	RVBD0374c			RVBD0078	RVBD0358	RVBD0849	RVBD0888		folB		RVBD0019c
rbfA	rpoZ	RVBD0622	RVBD0375c			rbfA	rpoZ	RVBD0622	RVBD0375c			RVBD0079	RVBD0360c	RVBD0875c	RVBD0892		folC		RVBD0023
recA	rpsA	RVBD0627	RVBD0377			recA	rpsA	RVBD0627	RVBD0377			RVBD0083	RVBD0364	RVBD0876c	RVBD0911		folC		RVBD0026
recC	rpsB	RVBD0635	RVBD0383c			recC	rpsB	RVBD0635	RVBD0383c			RVBD0088	RVBD0365c	RVBD0879c	RVBD0948c		folD		RVBD0039c
recF	rpsC	RVBD0636	RVBD0385			recF	rpsC	RVBD0636	RVBD0385			RVBD0090	RVBD0366c	RVBD0883c	RVBD0950c		folD		RVBD0044c
recO	rpsD	RVBD0637	RVBD0390			recO	rpsD	RVBD0637	RVBD0390			RVBD0102	RVBD0374c	RVBD0885	RVBD0955		RVBD0488		RVBD0047c
recR	rpsE	RVBD0647c	RVBD0394c			recR	rpsE	RVBD0647c	RVBD0394c			RVBD0104	RVBD0375c	RVBD0940c	RVBD0979c		RVBD0494		RVBD0051
relA	rpsF	RVBD0648	RVBD0395			relA	rpsF	RVBD0648	RVBD0395			RVBD0111	RVBD0377	RVBD0948c	RVBD0987		RVBD0497		RVBD0057
rfbD	rpsG	RVBD0650	RVBD0397			rfbD	rpsG	RVBD0650	RVBD0397			RVBD0123	RVBD0383c	RVBD0950c	RVBD0997		RVBD0502		RVBD0059
rfbE	rpsH	RVBD0674	RVBD0401			rfbE	rpsH	RVBD0674	RVBD0401			RVBD0128	RVBD0385	RVBD0954	RVBD0998		folE		RVBD0060
rfe	rpsI	RVBD0688	RVBD0412c			rfe	rpsI	RVBD0688	RVBD0412c			RVBD0135c	RVBD0386	RVBD0963c	RVBD1002c		folE		RVBD0063
rho	rpsJ	RVBD0695	RVBD0430			rho	rpsJ	RVBD0695	RVBD0430			RVBD0145	RVBD0401	RVBD0979c	RVBD1003		folE		RVBD0067c
ribA2	rpsK	RVBD0696	RVBD0431			ribA2	rpsK	RVBD0696	RVBD0431			RVBD0163	RVBD0412c	RVBD0987	RVBD1019		folK		RVBD0078
ribC	rpsL	RVBD0699	RVBD0439c			ribC	rpsL	RVBD0699	RVBD0439c			RVBD0185	RVBD0426c	RVBD0988	RVBD1024		RVBD0521		RVBD0079
ribF	rpsM	RVBD0713	RVBD0452			ribF	rpsM	RVBD0713	RVBD0452			RVBD0186Ac	RVBD0430	RVBD0997	RVBD1025		folK		RVBD0082
ribG	rpsO	RVBD0736	RVBD0455c			ribG	rpsO	RVBD0736	RVBD0455c			RVBD0194	RVBD0431	RVBD0998	RVBD1044		folP1		RVBD0083
ribH	rpsP	RVBD0745	RVBD0456A			ribH	rpsP	RVBD0745	RVBD0456A			RVBD0195	RVBD0443	RVBD1002c	RVBD1055		folP1		RVBD0088
rimM	rpsQ	RVBD0771	RVBD0466			rimM	rpsQ	RVBD0771	RVBD0466			RVBD0197	RVBD0448c	RVBD1003	RVBD1072		RVBD0530		RVBD0090
rmlA	rpsR	RVBD0785	RVBD0472c			rmlA	rpsR	RVBD0785	RVBD0472c			RVBD0200	RVBD0455c	RVBD1019	RVBD1097c		folP1		RVBD0102
rmlB	rpsR	RVBD0787A	RVBD0476			rmlB	rpsR	RVBD0787A	RVBD0476			RVBD0204c	RVBD0456A	RVBD1024	RVBD1100		fprA		RVBD0104
rmlC	rpsS	RVBD0795	RVBD0479c			rmlC	rpsS	RVBD0795	RVBD0479c			RVBD0205	RVBD0458	RVBD1025	RVBD1111c		frdB		RVBD0111
rmlD	rubA	RVBD0796	RVBD0486			rmlD	rubA	RVBD0796	RVBD0486			RVBD0207c	RVBD0465c	RVBD1042c	RVBD1118c		frdB		RVBD0123
rnc	ruvA	RVBD0799c	RVBD0495c			rnc	ruvA	RVBD0799c	RVBD0495c			RVBD0209	RVBD0472c	RVBD1055	RVBD1129c		frr		RVBD0128
rne	ruvB	RVBD0810c	RVBD0497			rne	ruvB	RVBD0810c	RVBD0497			RVBD0216	RVBD0476	RVBD1059	RVBD1130		frr		RVBD0135c
rnpA	ruvC	RVBD0811c	RVBD0504c			rnpA	ruvC	RVBD0811c	RVBD0504c			RVBD0218	RVBD0479c	RVBD1097c	RVBD1132		frr		RVBD0145
rocA	RVBD0004	RVBD0812	RVBD0513			rocA	RVBD0004	RVBD0812	RVBD0513			RVBD0219	RVBD0481c	RVBD1100	RVBD1158c		ftsE		RVBD0157A
rocD1	RVBD0011c	RVBD0823c	RVBD0517			rocD1	RVBD0011c	RVBD0823c	RVBD0517			RVBD0225	RVBD0485	RVBD1111c	RVBD1178		ftsE		RVBD0163
rocE	RVBD0019c	RVBD0828c	RVBD0525			rocE	RVBD0019c	RVBD0828c	RVBD0525			RVBD0226c	RVBD0486	RVBD1129c	RVBD1188		ftsE		RVBD0185
rpe	RVBD0026	RVBD0842	RVBD0526			rpe	RVBD0026	RVBD0842	RVBD0526			RVBD0227c	RVBD0488	RVBD1130	RVBD1201c		ftsH		RVBD0186Ac
rpfB	RVBD0039c	RVBD0849	RVBD0528			rpfB	RVBD0039c	RVBD0849	RVBD0528			RVBD0228	RVBD0495c	RVBD1132	RVBD1208		ftsH		RVBD0187
rpfE	RVBD0042c	RVBD0875c	RVBD0531			rpfE	RVBD0042c	RVBD0875c	RVBD0531			RVBD0229c	RVBD0497	RVBD1158c	RVBD1211		ftsH		RVBD0194
rph	RVBD0044c	RVBD0876c	RVBD0552			rph	RVBD0044c	RVBD0876c	RVBD0552			RVBD0236A	RVBD0502	RVBD1178	RVBD1222		ftsK		RVBD0195
rplA	RVBD0047c	RVBD0879c	RVBD0556			rplA	RVBD0047c	RVBD0879c	RVBD0556			RVBD0236c	RVBD0504c	RVBD1188	RVBD1234		ftsK		RVBD0197
rplB	RVBD0051	RVBD0883c	RVBD0560c			rplB	RVBD0051	RVBD0883c	RVBD0560c			RVBD0246	RVBD0513	RVBD1201c	RVBD1250		RVBD0628c		RVBD0200
rplC	RVBD0057	RVBD0885	RVBD0579			rplC	RVBD0057	RVBD0885	RVBD0579			RVBD0247c	RVBD0515	RVBD1204c	RVBD1287		ftsK		RVBD0204c
rplD	RVBD0059	RVBD0940c	RVBD0584			rplD	RVBD0059	RVBD0940c	RVBD0584			RVBD0249c	RVBD0517	RVBD1208	RVBD1301		ftsQ		RVBD0205
rplE	RVBD0060	RVBD0948c	RVBD0595c			rplE	RVBD0060	RVBD0948c	RVBD0595c			RVBD0282	RVBD0521	RVBD1211	RVBD1303		ftsQ		RVBD0207c
rplF	RVBD0063	RVBD0950c	RVBD0597c			rplF	RVBD0063	RVBD0950c	RVBD0597c			RVBD0283	RVBD0525	RVBD1222	RVBD1312		RVBD0637		RVBD0209
rplI	RVBD0072	RVBD0954	RVBD0603			rplI	RVBD0072	RVBD0954	RVBD0603			RVBD0284	RVBD0526	RVBD1234	RVBD1335		ftsQ		RVBD0216
rplK	RVBD0078A	RVBD0963c	RVBD0611c			rplK	RVBD0078A	RVBD0963c	RVBD0611c			RVBD0289	RVBD0528	RVBD1250	RVBD1337		ftsW		RVBD0218
rplL	RVBD0079	RVBD0979c	RVBD0621			rplL	RVBD0079	RVBD0979c	RVBD0621			RVBD0290	RVBD0530	RVBD1254	RVBD1339		ftsW		RVBD0219
rplM	RVBD0082	RVBD0987	RVBD0635			rplM	RVBD0082	RVBD0987	RVBD0635			RVBD0292	RVBD0531	RVBD1259	RVBD1348		ftsW		RVBD0225
rplN	RVBD0083	RVBD0988	RVBD0636			rplN	RVBD0083	RVBD0988	RVBD0636			RVBD0295c	RVBD0539	RVBD1271c	RVBD1349		ftsX		RVBD0226c
rplO	RVBD0088	RVBD0997	RVBD0637			rplO	RVBD0088	RVBD0997	RVBD0637			RVBD0303	RVBD0543c	RVBD1277	RVBD1354c		ftsX		RVBD0227c
rplP	RVBD0090	RVBD0998	RVBD0647c			rplP	RVBD0090	RVBD0998	RVBD0647c			RVBD0308	RVBD0544c	RVBD1287	RVBD1357c		ftsX		RVBD0228
rplQ	RVBD0098	RVBD1002c	RVBD0650			rplQ	RVBD0098	RVBD1002c	RVBD0650			RVBD0315	RVBD0552	RVBD1303	RVBD1371		ftsY		RVBD0229c
rplR	RVBD0102	RVBD1003	RVBD0653c			rplR	RVBD0102	RVBD1003	RVBD0653c			RVBD0318c	RVBD0569	RVBD1312	RVBD1372		ftsY		RVBD0236A
rplS	RVBD0106	RVBD1019	RVBD0658c			rplS	RVBD0106	RVBD1019	RVBD0658c			RVBD0326	RVBD0574c	RVBD1335	RVBD1373		ftsY		RVBD0236c
rplT	RVBD0111	RVBD1024	RVBD0660c			rplT	RVBD0111	RVBD1024	RVBD0660c			RVBD0338c	RVBD0579	RVBD1337	RVBD1375		ftsZ		RVBD0246
rplU	RVBD0116c	RVBD1025	RVBD0674			rplU	RVBD0116c	RVBD1025	RVBD0674			RVBD0340	RVBD0584	RVBD1339	RVBD1378c		ftsZ		RVBD0247c
rplV	RVBD0123	RVBD1042c	RVBD0679c			rplV	RVBD0123	RVBD1042c	RVBD0679c			RVBD0347	RVBD0603	RVBD1348	RVBD1382		RVBD0795		RVBD0249c
rplW	RVBD0127	RVBD1055	RVBD0681			rplW	RVBD0127	RVBD1055	RVBD0681			RVBD0358	RVBD0611c	RVBD1349	RVBD1401		RVBD0796		RVBD0282
rplX	RVBD0128	RVBD1059	RVBD0688			rplX	RVBD0128	RVBD1059	RVBD0688			RVBD0359	RVBD0614	RVBD1372	RVBD1414		ftsZ		RVBD0283
rplY	RVBD0135c	RVBD1097c	RVBD0695			rplY	RVBD0135c	RVBD1097c	RVBD0695			RVBD0360c	RVBD0621	RVBD1375	RVBD1422		fumC		RVBD0284
rpmA	RVBD0145	RVBD1100	RVBD0696			rpmA	RVBD0145	RVBD1100	RVBD0696			RVBD0364	RVBD0622	RVBD1378c	RVBD1425		fumC		RVBD0289
rpmC	RVBD0158	RVBD1111c	RVBD0699			rpmC	RVBD0158	RVBD1111c	RVBD0699			RVBD0366c	RVBD0628c	RVBD1382	RVBD1429		fumC		RVBD0290
rpmE	RVBD0163	RVBD1129c	RVBD0736			rpmE	RVBD0163	RVBD1129c	RVBD0736			RVBD0374c	RVBD0634c	RVBD1401	RVBD1431		furB		RVBD0292
rpmF	RVBD0185	RVBD1130	RVBD0771			rpmF	RVBD0185	RVBD1130	RVBD0771			RVBD0375c	RVBD0635	RVBD1403c	RVBD1432		furB		RVBD0295c
rpmG	RVBD0192	RVBD1132	RVBD0787A			rpmG	RVBD0192	RVBD1132	RVBD0787A			RVBD0377	RVBD0636	RVBD1410c	RVBD1456c		furB		RVBD0303
rpmG	RVBD0195	RVBD1158c	RVBD0795			rpmG	RVBD0195	RVBD1158c	RVBD0795			RVBD0383c	RVBD0637	RVBD1414	RVBD1457c		fusA1		RVBD0308
rpmH	RVBD0197	RVBD1178	RVBD0796			rpmH	RVBD0197	RVBD1178	RVBD0796			RVBD0385	RVBD0647c	RVBD1422	RVBD1458c		fusA1		RVBD0315
rpmI	RVBD0198c	RVBD1188	RVBD0810c			rpmI	RVBD0198c	RVBD1188	RVBD0810c			RVBD0386	RVBD0650	RVBD1431	RVBD1459c		fusA1		RVBD0318c
rpmJ	RVBD0200	RVBD1201c	RVBD0811c			rpmJ	RVBD0200	RVBD1201c	RVBD0811c			RVBD0401	RVBD0653c	RVBD1432	RVBD1460		fxsA		RVBD0326
rpoA	RVBD0204c	RVBD1204c	RVBD0812			rpoA	RVBD0204c	RVBD1204c	RVBD0812			RVBD0412c	RVBD0658c	RVBD1453	RVBD1461		gabP		RVBD0331
rpoB	RVBD0205	RVBD1208	RVBD0842			rpoB	RVBD0205	RVBD1208	RVBD0842			RVBD0426c	RVBD0661c	RVBD1456c	RVBD1462		galE1		RVBD0338c
rpoC	RVBD0207c	RVBD1211	RVBD0849			rpoC	RVBD0207c	RVBD1211	RVBD0849			RVBD0430	RVBD0695	RVBD1457c	RVBD1463		galE1		RVBD0340
rpoZ	RVBD0209	RVBD1222	RVBD0875c			rpoZ	RVBD0209	RVBD1222	RVBD0875c			RVBD0431	RVBD0696	RVBD1458c	RVBD1465		galE1		RVBD0347
rpsA	RVBD0216	RVBD1234	RVBD0876c			rpsA	RVBD0216	RVBD1234	RVBD0876c			RVBD0448c	RVBD0699	RVBD1459c	RVBD1473		galU		RVBD0358
rpsB	RVBD0218	RVBD1250	RVBD0879c			rpsB	RVBD0218	RVBD1250	RVBD0879c			RVBD0452	RVBD0713	RVBD1460	RVBD1476		galU		RVBD0359
rpsC	RVBD0219	RVBD1254	RVBD0881			rpsC	RVBD0219	RVBD1254	RVBD0881			RVBD0455c	RVBD0736	RVBD1461	RVBD1477		galU		RVBD0360c
rpsD	RVBD0225	RVBD1259	RVBD0883c			rpsD	RVBD0225	RVBD1259	RVBD0883c			RVBD0458	RVBD0744c	RVBD1462	RVBD1480		gap		RVBD0364
rpsE	RVBD0226c	RVBD1271c	RVBD0888			rpsE	RVBD0226c	RVBD1271c	RVBD0888			RVBD0465c	RVBD0771	RVBD1463	RVBD1481		gatA		RVBD0365c
rpsF	RVBD0227c	RVBD1277	RVBD0892			rpsF	RVBD0227c	RVBD1277	RVBD0892			RVBD0472c	RVBD0785	RVBD1465	RVBD1488		gatA		RVBD0366c
rpsG	RVBD0229c	RVBD1287	RVBD0900			rpsG	RVBD0229c	RVBD1287	RVBD0900			RVBD0476	RVBD0787A	RVBD1473	RVBD1491c		RVBD0939		RVBD0374c
rpsH	RVBD0232	RVBD1289	RVBD0907			rpsH	RVBD0232	RVBD1289	RVBD0907			RVBD0479c	RVBD0793	RVBD1476	RVBD1494		RVBD0940c		RVBD0375c
rpsI	RVBD0236A	RVBD1303	RVBD0911			rpsI	RVBD0236A	RVBD1303	RVBD0911			RVBD0481c	RVBD0795	RVBD1477	RVBD1500		gatA		RVBD0377
rpsJ	RVBD0236c	RVBD1312	RVBD0948c			rpsJ	RVBD0236c	RVBD1312	RVBD0948c			RVBD0485	RVBD0796	RVBD1480	RVBD1510		gatB		RVBD0383c
rpsK	RVBD0238	RVBD1335	RVBD0950c			rpsK	RVBD0238	RVBD1335	RVBD0950c			RVBD0486	RVBD0810c	RVBD1481	RVBD1513		gatB		RVBD0385
rpsL	RVBD0246	RVBD1337	RVBD0955			rpsL	RVBD0246	RVBD1337	RVBD0955			RVBD0488	RVBD0811c	RVBD1491c	RVBD1517		gatB		RVBD0386
rpsM	RVBD0247c	RVBD1339	RVBD0979c			rpsM	RVBD0247c	RVBD1339	RVBD0979c			RVBD0494	RVBD0812	RVBD1556	RVBD1524		gatC		RVBD0401
rpsO	RVBD0249c	RVBD1348	RVBD0987			rpsO	RVBD0249c	RVBD1348	RVBD0987			RVBD0497	RVBD0818	RVBD1565c	RVBD1565c		gatC		RVBD0412c
rpsP	RVBD0260c	RVBD1349	RVBD0997			rpsP	RVBD0260c	RVBD1349	RVBD0997			RVBD0502	RVBD0819	RVBD1574	RVBD1610		gatC		RVBD0426c
rpsQ	RVBD0281	RVBD1372	RVBD0998			rpsQ	RVBD0281	RVBD1372	RVBD0998			RVBD0504c	RVBD0828c	RVBD1590	RVBD1619		gcp		RVBD0430
rpsR	RVBD0282	RVBD1375	RVBD1002c			rpsR	RVBD0282	RVBD1375	RVBD1002c			RVBD0513	RVBD0836c	RVBD1610	RVBD1634		gcvB		RVBD0431
rpsR	RVBD0283	RVBD1378c	RVBD1003			rpsR	RVBD0283	RVBD1378c	RVBD1003			RVBD0515	RVBD0842	RVBD1619	RVBD1683		gcvB		RVBD0443
rpsS	RVBD0284	RVBD1382	RVBD1019			rpsS	RVBD0284	RVBD1382	RVBD1019			RVBD0517	RVBD0843	RVBD1634	RVBD1684		gcvB		RVBD0448c
rsfB	RVBD0289	RVBD1398c	RVBD1024			rsfB	RVBD0289	RVBD1398c	RVBD1024			RVBD0521	RVBD0849	RVBD1683	RVBD1687c		gcvH		RVBD0452
ruvA	RVBD0290	RVBD1401	RVBD1025			ruvA	RVBD0290	RVBD1401	RVBD1025			RVBD0525	RVBD0874c	RVBD1684	RVBD1692		gcvH		RVBD0455c
ruvB	RVBD0292	RVBD1403c	RVBD1044			ruvB	RVBD0292	RVBD1403c	RVBD1044			RVBD0526	RVBD0875c	RVBD1687c	RVBD1693		gcvH		RVBD0456A
ruvC	RVBD0295c	RVBD1404	RVBD1055			ruvC	RVBD0295c	RVBD1404	RVBD1055			RVBD0528	RVBD0876c	RVBD1697	RVBD1697		gcvT		RVBD0458
RVBD0004	RVBD0298	RVBD1410c	RVBD1072			RVBD0004	RVBD0298	RVBD1410c	RVBD1072			RVBD0530	RVBD0879c	RVBD1700	RVBD1698		gcvT		RVBD0465c
RVBD0011c	RVBD0303	RVBD1414	RVBD1086			RVBD0011c	RVBD0303	RVBD1414	RVBD1086			RVBD0531	RVBD0881	RVBD1707	RVBD1700		RVBD1055		RVBD0472c
RVBD0019c	RVBD0318c	RVBD1422	RVBD1097c			RVBD0019c	RVBD0318c	RVBD1422	RVBD1097c			RVBD0539	RVBD0883c	RVBD1708	RVBD1708		gcvT		RVBD0476
RVBD0023	RVBD0325	RVBD1431	RVBD1100			RVBD0023	RVBD0325	RVBD1431	RVBD1100			RVBD0541c	RVBD0888	RVBD1710	RVBD1710		gdh		RVBD0479c
RVBD0024	RVBD0326	RVBD1432	RVBD1111c			RVBD0024	RVBD0326	RVBD1432	RVBD1111c			RVBD0543c	RVBD0892	RVBD1717	RVBD1717		gdh		RVBD0481c
RVBD0026	RVBD0331	RVBD1453	RVBD1118c			RVBD0026	RVBD0331	RVBD1453	RVBD1118c			RVBD0544c	RVBD0911	RVBD1718	RVBD1747		gidB		RVBD0485
RVBD0027	RVBD0333	RVBD1456c	RVBD1129c			RVBD0027	RVBD0333	RVBD1456c	RVBD1129c			RVBD0552	RVBD0937c	RVBD1735c	RVBD1774		gidB		RVBD0486
RVBD0034	RVBD0338c	RVBD1457c	RVBD1130			RVBD0034	RVBD0338c	RVBD1457c	RVBD1130			RVBD0556	RVBD0939	RVBD1752	RVBD1782		glcB		RVBD0488
RVBD0037c	RVBD0340	RVBD1458c	RVBD1132			RVBD0037c	RVBD0340	RVBD1458c	RVBD1132			RVBD0569	RVBD0948c	RVBD1774	RVBD1783		glcB		RVBD0494
RVBD0039c	RVBD0347	RVBD1459c	RVBD1134			RVBD0039c	RVBD0347	RVBD1459c	RVBD1134			RVBD0574c	RVBD0950c	RVBD1782	RVBD1794		RVBD1188		RVBD0495c
RVBD0044c	RVBD0358	RVBD1460	RVBD1158c			RVBD0044c	RVBD0358	RVBD1460	RVBD1158c			RVBD0579	RVBD0954	RVBD1783	RVBD1795		glcB		RVBD0497
RVBD0047c	RVBD0360c	RVBD1461	RVBD1178			RVBD0047c	RVBD0360c	RVBD1461	RVBD1178			RVBD0584	RVBD0955	RVBD1794	RVBD1797		glf		RVBD0502
RVBD0049	RVBD0364	RVBD1462	RVBD1188			RVBD0049	RVBD0364	RVBD1462	RVBD1188			RVBD0601c	RVBD0963c	RVBD1795	RVBD1798		glf		RVBD0504c
RVBD0051	RVBD0365c	RVBD1463	RVBD1201c			RVBD0051	RVBD0365c	RVBD1463	RVBD1201c			RVBD0603	RVBD0970	RVBD1797	RVBD1828		glf		RVBD0513
RVBD0057	RVBD0366c	RVBD1465	RVBD1208			RVBD0057	RVBD0366c	RVBD1465	RVBD1208			RVBD0614	RVBD0979c	RVBD1798	RVBD1830		glfT		RVBD0515
RVBD0059	RVBD0374c	RVBD1473	RVBD1211			RVBD0059	RVBD0374c	RVBD1473	RVBD1211			RVBD0621	RVBD0987	RVBD1817	RVBD1831		glfT		RVBD0517
RVBD0060	RVBD0375c	RVBD1476	RVBD1222			RVBD0060	RVBD0375c	RVBD1476	RVBD1222			RVBD0622	RVBD0988	RVBD1828	RVBD1836c		glfT		RVBD0521
RVBD0064	RVBD0377	RVBD1477	RVBD1234			RVBD0064	RVBD0377	RVBD1477	RVBD1234			RVBD0627	RVBD0997	RVBD1830	RVBD1845c		glgB		RVBD0525
RVBD0067c	RVBD0383c	RVBD1480	RVBD1250			RVBD0067c	RVBD0383c	RVBD1480	RVBD1250			RVBD0628c	RVBD0998	RVBD1831	RVBD1890c		glgB		RVBD0526
[truncated: 3,675 more rows]

## Sheet: 4 Week Duplicate Genes
4 Week 1.1	4 Week 2.1	4 Week 2.2		4 Week 1.1	4 Week 2.1	4 Week 2.2		4 Week 1.1	4 Week 2.1	4 Week 2.2		4 Week Replicate Genes			4 Week Replicate Genes
[truncated: 2,451 more rows]

[truncated: 2 more sheets: 6 Week Duplicate Genes, Venn Diagram Results]
