# Supplementary material for: Utilization of a CRISPRi-based ex vivo challenge model to reveal temporally dependent gene essentiality in intracellular Mycobacterium tuberculosis
Source: mBio. 2026 Apr 20;17(5):e00610-26. doi: 10.1128/mbio.00610-26 (PMC13170276; doi:10.1128/mbio.00610-26)
Supplement: File S4 — Genetic screening results for key biological pathways highlighted in the study. [file mbio.00610-26-s0004.xlsx]

## Sheet: embCAB
Gene	2 Week		2 Week		2 Week		2 Week		4 Week		4 Week		4 Week		6 Week		6 Week		6 Week
embC	-2.2541	0.001813	-2.3588	9e-06	-3.294	9e-06	-2.997	8e-06	-1.6363	0.068133	-2.2547	0.000333	-1.4773	0.000346	-2.6497	0.000119	-2.9457	0.007644	-2.4185	8e-06
embA	-3.7432	8e-06	-4.8326	9e-06	-3.9618	9e-06	-2.2946	8e-06	-1.7525	0.007426	-1.2536	0.025857	-2.002	0.000178	-2.7991	0.002443	-2.5925	4.4e-05	-1.3327	0.000325
embB	-2.7933	8e-06	-3.0193	2.5e-05	-2.6276	9e-06	-3.7591	8e-06	-1.5494	0.008839	-1.7565	0.003238	-1.5373	0.000481	-2.0982	9.1e-05	-2.5132	0.002365	-1.7909	0.001512

## Sheet: Iron
Gene	2 Week 1.1	2 Week 1.2	2 Week 2.1	2 Week 2.2	4 Week 1.1	4 Week 2.1	4 Week 2.2	6 Week 1.1	6 Week 2.1	6 Week 2.2
PPE37	-1.1172	-0.88552	-0.50369	-0.43399	-0.93869	-0.6602	-1.2625	-1.4094	-1.8484	-1.0178
MbtH	-1.5067	-1.8688	-1.0148	-0.61839	-0.98013	-1.0008	-0.97472	-1.2705	-1.1182	-0.74515
MbtG	-1.2197	-1.999	-0.4666	-0.6083	-1.1385	-0.55007	-1.4576	-1.5503	-1.839	-0.92084
MbtF	-1.8678	-1.4315	-1.0609	-0.97131	-1.3323	-0.88324	-1.0383	-1.0994	-1.6466	-1.2436
MbtE	-1.5211	-1.3466	-0.29136	-0.13492	-0.80977	-1.0137	-0.99913	-0.67763	-1.6202	-1.2791
MbtD	-1.3415	-0.79035	-0.31533	-1.1547	-0.82587	-1.6767	-0.64133	-1.793	-0.71514	-0.83599
MbtC	-1.1086	-1.5747	-0.88191	-0.54063	-0.92452	-0.62036	-0.97766	-1.0033	-1.3914	-1.4516
MbtB	-0.8087	-1.3791	-0.083966	0.077147	-1.4207	-1.6508	-1.7297	-1.8176	-2.1229	-1.6852
MbtA	-1.5148	-1.2166	-0.64015	-0.49466	-1.5928	-0.5086	-1.3461	-1.1374	-3.0358	-1.2631
MbtI	-3.35	-4.9559	-4.8562	-4.3645	-4.4973	-2.7413	-3.5716	-5.2485	-4.992	-5.3014
MbtL	-1.6498	-2.8382	-0.045387	-0.20773	-4.3673	-1.2436	-2.2142	-0.53514	-1.399	-1.1096
IrtA	-7.8503	-8.6137	-8.3585	-7.8992	-6.3933	-6.4631	-7.451	-6.8067	-6.6789	-6.4335
IrtB	-1.5729	-2.387	-2.7081	-1.9652	-2.7581	-1.7179	-1.2871	-3.6941	-4.7793	-4.5714
Rv1342c	-0.90309	-1.4486	-0.76884	0.48223	0	-1.2124	-0.61485	-0.4409	-0.86878	0
EccA3	-7.3947	-10.051	-6.3048	-7.3108	-6.5544	-6.8362	-5.1319	-5.2406	-7.0007	-5.8947
EccB3	-6.3648	-7.6129	-7.8068	-7.0317	-5.2541	-6.2575	-5.8788	-5.9491	-6.6411	-5.9324
EccC3	-6.3224	-7.0317	-7.1548	-7.7148	-5.445	-6.3511	-4.9547	-6.5898	-7.6511	-6.2717
PPE4	-6.6994	-7.0539	-7.5349	-8.4946	-6.0633	-6.3685	-5.9667	-5.5885	-6.8213	-5.9164
EspG3	-5.5056	-8.5412	-6.5254	-7.6291	-4.7207	-4.0211	-5.5073	-6.5173	-6.3546	-6.3949
EccD3	-5.4125	-6.0832	-6.0422	-6.4099	-4.452	-4.3427	-4.3592	-5.0951	-5.1987	-4.6138
MycP3	-4.6806	-5.9547	-5.6408	-5.4975	-4.4237	-4.8371	-3.3544	-3.8255	-5.1084	-3.7716
EccE3	-2.5554	-7.0038	-2.9095	-3.2344	-3.0429	-0.92372	-1.1841	-3.7044	-3.1427	-2.7472
BfrB	-2.3515	-1.1414	-0.24643	-0.058766	0	0	0	-0.75422	-1.1108	-1.4021
Rv0452	-1.4875	-1.8512	-1.0035	-0.99274	-3.0383	0	0	-1.5784	-2.0326	-0.68743

## Sheet: Cholesterol
Gene	2 Week 1.1		2 Week 1.2		2 Week 2.1		2 Week 2.2		4 Week 1.1		4 Week 1.2		4 Week 2.1		6 Week 1.1		6 Week 2.1		6 Week 2.2
mce4C	-1.2013	0.488777	-1.6105	0.264884	-0.76673	0.008472	-0.51189	0.148252	-5.7877	0.074978	-0.40032	0.409152	-0.82294	0.530753	-1.4109	0.16704	-3.1148	0.044922	-0.6711	0.249414
Rv3493c	-0.62112	0.077796	0	0.987566	-0.13275	0.240718	0.2642	0.34683	-0.92575	0.436686	-1.7246	0.080875	-1.4582	0.027916	-1.2393	0.694992	0	0.978454	-1.0804	0.185066
Mce4B	-1.5693	0.107072	-1.0077	0.283943	-0.31494	0.215048	-0.31894	0.47058	-0.89368	0.524954	-1.3899	0.059179	-1.0791	0.427474	-0.5311	0.818371	-1.0346	0.29975	-1.0107	0.299719
LprN	-1.4624	0.182623	-1.2888	0.001801	-0.63474	0.174953	0.057702	0.148252	-0.93766	0.436686	-2.6254	0.143937	-1.34	0.060994	-1.2057	0.004554	-1.6196	0.006378	-1.0325	0.5561
YrbE4B	-3.3274	0.021122	-1.5069	0.027567	-0.072063	0.183439	-1.1959	0.014944	-1.4367	0.082323	-1.1634	0.112223	0	0.885162	-1.423	0.014018	-1.6	0.152468	-1.5382	0.033816
Mce4A	-1.3711	0.015387	-2.1936	0.087765	-1.5728	0.00246	-1.0909	0.008554	-0.77139	0.064967	-1.4055	0.476333	-2.4408	0.333333	-1.7054	0.120487	-2.3671	0.085151	-1.5738	0.002022
Mce4D	-1.2398	0.441479	-1.2928	0.440676	-0.39185	0.215273	-0.28567	0.649403	0	0.98188	-0.69683	0.026187	-1.0748	0.394813	-0.62403	0.801391	-2.6042	0.075252	-0.44931	0.387098
Mce4F	-2.0517	0.107072	-0.89148	0.152692	-0.1471	0.187798	-0.30974	0.132533	-0.91797	0.075653	-0.83939	0.025857	-1.2098	0.302295	-1.7862	0.101514	-1.7051	0.01542	-2.0328	0.17077
YrbE4A	-0.76442	0.08513	-0.69487	0.680006	-0.30974	0.199315	-0.39403	0.113879	-0.92261	0.444545	-0.91598	0.581099	-1.2928	0.44604	-0.97739	0.101514	-1.4169	0.031766	-1.1441	0.14235
