# Supplementary material for: Utilization of a CRISPRi-based ex vivo challenge model to reveal temporally dependent gene essentiality in intracellular Mycobacterium tuberculosis
Source: mBio. 2026 Apr 20;17(5):e00610-26. doi: 10.1128/mbio.00610-26 (PMC13170276; doi:10.1128/mbio.00610-26)
Supplement: File S5 — Total lung CFU measurements from all in vivo validation experiments. [file mbio.00610-26-s0005.xlsx]

## Sheet: embB
Naïve 2 wpi (Total CFU)				Vaccinated 2 wpi (Total CFU)
	No Doxy	Plus Doxy			No Doxy	Plus Doxy
	150000	2725			9250	275
	120000	15250			48750	100
	38750	18000			67500	5500
	6500	1275			4500	3750
	55500	350			15000	14750
	121000	9750			42500	27250
	100000	5500			122500	14250
	26250	350			45000	11000
Avg	77250	6650		Avg	44375	9609.38
				AVG	44375	9609.38
Naïve 3 wpi (Total CFU)				Vaccinated 3 wpi (Total CFU)
	No Doxy	Plus Doxy			No Doxy	Plus Doxy
	128250	40750			87500	6000
	74500	63000			75000	7750
	61250	23000			87500	13500
	242500	80000			102500	167500
	152500	20250			14750	138250
	92500	39750			9000	82500
	74500	56500			48000	577500
		30500
Avg	118000	44218.8		Avg	60607.1	141857
AVG	118000	44218.8

## Sheet: FadE29
Naïve 2 wpi (Total CFU)				Vaccinated 2wpi (Total CFU)
	No Doxy	Plus Doxy			No Doxy	Plus Doxy
	132500	160000			135000	10750
	262500	285000			167500	16500
	800000	17250			560000	150000
	117500	70000			217500	78500
	47500	195000			137500	40000
	152500	180000			390000	87500
	17000	545000			525000	160000
	1425000	152500			232500	31750
	237500	150000			31000	65000
	182500	11500			357500	4500
	387500				42500	5000
	6750				25750	100000
Avg	314062	176625		Avg	235146	62458.3
				AVG	235146	62458.3
Naïve 3 wpi (Total CFU)				Vaccinated 3 wpi (Total CFU)
	No Doxy	Plus Doxy			No Doxy	Plus Doxy
	290000	320000			950000	75000
	92500	187500			1000000	227500
	335000	115000			225000	525000
	550000	365000			500000	65000
	920000	235000			42500	392500
	582500	505000			92500	175000
	1375000	455000			357500	320000
	850000	235000			160000	190000
	875000	380000			232500	212500
	825000	555000			1425000	200000
	450000	72500			925000	6000
		875000			245000
Avg	649545	358333		Avg	512917	217136
AVG	649545	358333

## Sheet: mbtI
Naïve 2 wpi (Total CFU)				Vaccinated 2 wpi (Total CFU)
	No Doxy	Plus Doxy			No Doxy	Plus Doxy
	8250	16000			20250	18750
	10000	10000			40750	150
	77500	57500			49500	1075
	37500	22750			29500	18250
	67500	1200			35250	125
	3750	3750			290000	14400
	82500	3850			62500	100
	90000	16000			147500	9250
	33000	36750
	80750	13250
	180000	76500
	59250	21000
Avg	60833.3	23212.5		Avg	84406.2	7762.5
AVG		23212.5
Naïve 3 wpi (Total CFU)				Vaccinated 3 wpi (Total CFU)
	No Doxy	Plus Doxy			No Doxy	Plus Doxy
	425000	30000			22500	17750
	400000	105000			19250	42500
	195000	190000			87500	35250
	205000	60250			142500	50
	80000	35000			217500	42500
	185000	9750			73000	16500
	132500	47500			120000	58750
	255000	38500
	200000	54025
	180000	54500
		56000
		78500
Avg	225750	63252.1		Avg	97464.3	30471.4
